# Supplementary material for: The phased pan-genome of tetraploid European potato
Source: Nature. 2025 Apr 16;642(8067):389–97. doi: 10.1038/s41586-025-08843-0 (PMC12158759; doi:10.1038/s41586-025-08843-0)
Supplement: Supplementary file 4 — Supplementary Tables 1–7. [file 41586_2025_8843_MOESM4_ESM.xlsx]

## Sheet: S1_founder_varieties_pedigree
Supplementary Table 1 Analysis of the Wageningen University Potato Pedigree Database led to 164 founder potato varieties
WUR Database Identifier	Pedigree Parental Information	Place of Origin	Year of Origin	Time used in other pedigrees
MYATT'S ASHLEAF	unknown	GB	1804	29
FOX'S SEEDLING	OLD BLUE DON seedling	GB	1820	9
PATERSON'S VICTORIA	FLUKE seedling	GB	1856	19
GARNET CHILI	ROUGH PURPLE CHILI seedling	USA	1857	9
ZEEUWSE BLAUWE	unknown	HOL	1860	12
DABER	unknown	GER	1860	16
PEERLESS	GARNET CHILI seedling	USA	1862	12
WHITE PEACHBLOW	PEACHBLOW mutant	USA	1865	20
WHITE PEACHBLOW	PEACHBLOW seedling	USA	1865	20
EARLY ROSE	GARNET CHILI seedling	USA	1867	73
FLOURBALL	SUTTON'S FLOURBALL synonym	GB	1870	9
WHITE ROSE	JACKSON seedling	USA	1871	11
EUREKA	EXCELSIOR x WHITE PEACHBLOW	USA	1871	31
RATTE	unknown	GER	1872	11
SNOWFLAKE	EARLY ROSE x WHITE PEACHBLOW	USA	1873	10
SNOWFLAKE	(WHITE PEACHBLOW x EARLY ROSE) x EXCELSIOR	USA	1873	10
SNOWFLAKE	EARLY ROSE x EXCELSIOR	USA	1873	10
ALPHA	EARLY ROSE x SEBEC	USA	1874	30
EARLY OHIO	EARLY ROSE x EARLY ROSE	USA	1875	9
IMPERATOR	EARLY ROSE x PATERSON'S VICTORIA	GER	1875	57
MAGNUM BONUM	EARLY ROSE x PATERSON'S VICTORIA	GB	1876	18
IRISH COBBLER	unknown	USA	1876	47
IRISH COBBLER	EARLY ROSE mutant	USA	1876	47
BEAUTY OF HEBRON	GARNET CHILI x GARNET CHILI	USA	1878	13
TRIUMPH	PEERLESS x EARLY ROSE	USA	1878	31
HERTHA	unknown	GER	1881	9
McCORMICK	unknown	USA	1882	10
ZWICKAUER FRUHE	0742 x 083	GER	1883	9
ERSTE VON FROMSDORF	HERMANN x CIMBAL 88	GER	1884	17
BELLE DE FONTENAY	unknown	FRA	1885	9
GREEN MOUNTAIN	DUNMORE x EXCELSIOR	USA	1885	15
ABUNDANCE	MAGNUM BONUM x FOX'S SEEDLING	GB	1886	11
REICHSKANZLER	SEED x DABER	GER	1886	13
RURAL NEW YORKER NO. 2	unknown	USA	1888	22
SIMSON	ODIN x PAULSEN D 205/81	GER	1888	65
JULI	JOSEPH RIGAULT x PFLUCKMAUS	GER	1891	14
DUKE OF YORK	EARLY PRIMROSE x KING KIDNEY	GB	1891	31
WILHELM KORN	DABER x ERSTE VON FROMSDORF	GER	1892	19
TRIUMPH	MAGNUM BONUM seedling	GB	1892	31
WHITE ROSE	EARLY ROSE x WHITE STAR	USA	1893	11
UP TO DATE	PATERSON'S VICTORIA x BLUE DON	GB	1894	22
EUREKA	IMPERATOR x SIMSON	HOL	1894	31
FLOURBALL	unknown	GB	1895	9
PROFESSOR WOHLTMANN	DABER x ERSTE VON FROMSDORF	GER	1895	13
ALPHA	unknown	HOL	1895	30
EIGENHEIMER	BLAUE RIESEN x JAUNE D'OR	HOL	1895	49
EPICURE	MAGNUM BONUM x EARLY REGENT	GB	1897	33
ELLA	EARLY ROSE x ERSTE VON FROMSDORF	GER	1898	9
PAUL KRUGER	IMPERATOR x WILHELM KORN	HOL	1900	25
INDUSTRIE	ZWICKAUER FRUHE x SIMSON	GER	1900	34
DE WET	EIGENHEIMER x SIMSON	HOL	1902	9
EVA	EARLY SUNRISE x ERSTE VON FROMSDORF	GER	1902	12
RUSSET RURAL	RURAL NEW YORKER NO. 2 mutant	USA	1903	12
AVENIR	ALBION x JAUNE D'OR	HOL	1904	16
AVENIR	ATHENE x JAUNE D'OR	HOL	1904	16
ALMA	EARLY SUNRISE x ERSTE VON FROMSDORF	GER	1904	20
ALPHA	unknown	HOL	1904	30
FURSTENKRONE	KONIGIN CAROLA x CYCLOP	GER	1905	14
KERR'S PINK	FORTYFOLD x ABUNDANCE	GB	1907	14
RODE STAR	PROFESSOR WOHLTMANN x ERICA	HOL	1908	15
RUSSET BURBANK	BURBANK mutant ?	USA	1908	26
JUBEL	VICTORIA AUGUSTA x 78/92	GER	1908	65
CIMBALS NEUE IMPERATOR	IMPERATOR x WILHELM KORN	GER	1909	12
VICTORIA	unknown	HOL	1910	19
BINTJE	MUNSTERSEN x JAUNE D'OR	HOL	1910	35
MAJESTIC	BRITISH QUEEN seedling	GB	1911	21
APOLLO	LANGE WOLKAMMERS x JAUNE D'OR	HOL	1912	9
DEODARA	DEUTSCHES REICH x JUBEL	GER	1913	15
PARNASSIA	DEUTSCHES REICH x JUBEL	GER	1913	25
HINDENBURG	ISMENE x JUBEL	GER	1916	43
CENTIFOLIA	BROCKEN x FLORA	GER	1919	25
PEPO	DEUTSCHES REICH x JUBEL	GER	1919	61
ALLERFRUHESTE GELBE	BOHM 155/06 x INDUSTRIE	GER	1922	22
ALPHA	PAUL KRUGER x PREFERENT	HOL	1925	30
BERLICHINGEN	CENTIFOLIA x PEPO	GER	1927	9
ROSAFOLIA	CENTIFOLIA x PARNASSIA	GER	1928	11
ERDGOLD	INDUSTRIE x JUBEL	GER	1928	17
HERALD	MAJESTIC x ABUNDANCE	GB	1928	17
ALMA	EXCELLENT x PREFERENT	HOL	1928	20
ACKERSEGEN	HINDENBURG x ALLERFRUHESTE GELBE	GER	1929	38
FURORE	RODE STAR x ALPHA	HOL	1930	31
VORAN	KAISERKRONE x HERBSTGELBE	GER	1931	16
SMYSLOVSKY	FURSTENKRONE mutant	SU	1931	16
FRUHMOLLE	ASCHE 118 x JUBEL	GER	1931	33
FLAVA	ERDGOLD x JAUNE D'OR	GER	1931	63
PHYTOPHTHOROUSTOITSCHIVY	IMPERATOR x ((dms x GRANAT) x GRANAT)	SU	1932	11
RECORD	TRENCTRIA x ENERGIE	HOL	1932	49
KATAHDIN	USDA 40568 x USDA 24642	USA	1932	227
CHIPPEWA	USDA 24642 x USDA 40568	USA	1933	10
STARKERAGIS	RAGIS 3333 x ORANGE	GER	1933	12
OSTBOTE	HESSENLAND x HINDENBURG	GER	1933	14
MITTELFRUHE	HINDENBURG x EDELTRAUT	GER	1933	20
GLORIA	landrace x UNICA	SWE	1933	27
OLYMPIA	VON KAMEKE 212.52 x VON KAMEKE 209.17	GER	1934	15
MERKUR	INDUSTRIE x JUBEL	GER	1935	21
VIRULANE	GOLDEN WONDER x PEPO	SU	1936	9
HOUMA	CHARLES DOWNING x KATAHDIN	USA	1936	11
EDELGARD	EDELTRAUT x ?	GER	1936	19
GLORIA	ALPHA x BATO	HOL	1937	27
EARLAINE	IRISH COBBLER x USDA 43055	USA	1937	46
CARNEA	4008/25 x HINDENBURG	GER	1938	9
SEBAGO	CHIPPEWA x KATAHDIN	USA	1938	10
PONTIAC	TRIUMPH x KATAHDIN	USA	1938	16
CRAIGS DEFIANCE	EPICURE x PEPO	GB	1938	21
OKTIABRENOK	SMYSLOVSKY x AZA	SU	1939	12
AGRA	1649.9 x 522.183	SU	1940	14
AGRA	(M 10675 x ?) x (IRISH COBBLER x 131.1)	SU	1940	14
FRUHNUDEL	BRA 4 x KNEHDENER 45	GER	1941	9
JOHANNA	ACKERSEGEN x BODENKRAFT	GER	1941	9
FALKE	P 30 x I 2 J 130	GER	1942	11
AQUILA	(((POLANIN x EF XII-2) x JUBEL) x HINDENBURG) x KONSURAGIS	GER	1942	88
VERA	EBSTORF S 5 x EBSTORF S 13	GER	1943	9
NORIN NO.1	IRISH COBBLER x DEODARA	JAP	1943	12
CAPELLA	EDDA x (INDUSTRIE x (EF XII-2 x POLANIN))	GER	1943	27
MENOMINEE	JUBEL x USDA 44537	USA	1944	15
BONA	EBSTORF S 6 x FLAVA	GER	1944	16
DR. McINTOSH	HERALD x phu	GB	1944	26
OBERARNBACHER FRUHE	KA.JU.11 x RG 1265	BRD	1945	20
CAYUGA	HINDENBURG x KATAHDIN	USA	1946	12
HUINKUL	SARANAC x EARLAINE	ARG	1946	14
PANTHER	BRA 3/35 x TIGER	BRD	1946	14
HOCHPROZENTIGE	seedling x seedling	BRD	1946	24
LIBERTAS	RECORD x VEENHUIZEN 31185	HOL	1946	34
SASKIA	RODE EERSTELING x HERALD	HOL	1946	52
BF 15	BELLE DE FONTENAY x FLAVA	FRA	1947	9
CRAIGS ROYAL	CRAIGS DEFIANCE x GLADSTONE	GB	1947	9
SIRTEMA	DORST H 123A x FRUHMOLLE	HOL	1947	36
MARITTA	W 66/102 x MITTELFRUHE	BRD	1947	37
KENNEBEC	USDA B 127 x USDA 96-56	USA	1948	21
PROFIJT	PRUMMEL K 264 x MATADOR	HOL	1949	16
ROSEVAL	VALE x ROSA	FRA	1950	10
EVA	KING GEORGE x MITTELFRUHE	SWE	1950	12
GINEKE	ULTIMUS x RECORD	HOL	1950	18
URGENTA	FURORE x KATAHDIN	HOL	1951	10
CHEROKEE	USDA 96-56 x USDA 528-170	USA	1951	12
APTA	seedling x HINDENBURG	BRD	1951	23
KAMERAZ	PHYTOPHTHOROUSTOITSCHIVY x SICKINGEN	SU	1951	34
ORA	CAPELLA x BRA 9089	DDR	1952	35
EARLY GEM	RUSSET BURBANK x USDA 96-56	USA	1953	12
PIMPERNEL	POPULAIR x MULDER K 101	HOL	1953	14
LORI	seedling x FICHTELGOLD	BRD	1953	15
PRIEKULSKY RANNY	IRISH COBBLER x JUBEL	SU	1953	24
BEA	ARI x BELKA	HOL	1954	12
MERRIMACK	SARANAC x USDA 96-56	USA	1954	13
ULSTER KNIGHT	CLARKE 736 x CRAIGS DEFIANCE	GB	1954	18
GRATA	ACKERSEGEN x FLAVA	BRD	1955	9
GIEWONT	WISLA x BRA 9089	POL	1955	10
EVA	PANTHER x JOHANNA	BRD	1955	12
EPOKA	R-913 x DELFIN	POL	1955	29
APOLLO	CAPELLA x BRA 9089	DDR	1956	9
REAAL	CEB 44-31-2 x CEB 43-160-12	HOL	1956	10
OLEV	VIRULANE x MPI 40.663/21	SU	1956	25
SCHWALBE	AQUILA x CAPELLA	DDR	1956	52
DELOS	BONA x MPI 44.335/86	BRD	1957	11
AVENIR	BIERMA D 21 x KATAHDIN	HOL	1957	16
HANSA	OBERARNBACHER FRUHE x FLAVA	BRD	1957	19
DEKAMA	IVP 354 x LIBERTAS	HOL	1958	11
ROSA	ROSWITHA x seedling	BRD	1958	13
RHEINHORT	AUGUSTA x MPI 44.335/37	BRD	1959	11
SAPHIR	MPI 43.141/6 x MPI 44.1016/24	BRD	1960	9
Yam	NA	GBR	pre-1787	2
Edzell Blue	NA	GBR	pre-1890	1
Pap Bonita	NA	NA (landrace)	NA	NA
Lumper	NA	IRL	pre-1810	NA

## Sheet: S2_samples and sequencing
Supplementary Table 2 Selection of ancestral potato varieties and statistics in sequencing
Variety	Origin	Year (WUR)	Label	Pedigree count for creating other varieties	Flowering status	Number of short read pairs: for initial variant analysis (TPase-based DNA library)	Gb of short read pairs: for initial variant analysis (TPase-based DNA library)	Rate locally aligned to reference genome (DM v6.1)	Number of variants found	Number of PacBio HiFi reads	Amount of PacBio HiFi reads (Gb)	Average length of PacBio HiFi reads (Kb)	Coverage of PacBio HiFi read sequencing (x)	Number of Hi-C read pairs (Omni-C)	Amount of Hi-C read pairs (Gb)	Coverage of Hi-C sequencing (x)	Number of short read pairs (DNB-seq)	Amount of short read pairs (Gb)	Coverage of short read sequencing (x)
Paterson's Victoria	GBR	1856	N	19	Abortion	48758137	14.6274	98.18	16346089	NA	NA	NA	NA	NA	NA	NA	NA	NA	NA
White Rose (17)	USA	1871	A	11	Flowering	37444143	11.2332	97.74	14867810	6669896	112.98	17	33	1429793640	428.938	136.078	1894656463	568.397	180.32
Belle de Fontenay (193)	FRA	1885	B	9	Flowering	45682523	13.7048	98.26	14664630	5238954	102.07	19	30	1354548841	406.365	121.473	1469974238	440.992	131.824
Eigenheimer (309)	HOL	1893	C	49	Flowering	42920687	12.8762	98.09	15181115	4759984	87.3	18	26	1329058803	398.718	125.111	1351676717	405.503	127.24
Professor Wohltmann (138)	GER	1895	D	13	Flowering	21891545	6.56746	98.30	11811376	4909632	88.41	18	26	1240526902	372.158	118.15	1452041452	435.612	138.295
Flourball (1970)	GB	1895	E	18	Flowering	26387242	7.91617	98.42	11942988	6160062	107.77	17	31	1303659356	391.098	120.602	1608424860	482.527	148.796
Industrie	DEU	1900	N	34	Abortion	27492017	8.24761	97.94	13599097	NA	NA	NA	NA	NA	NA	NA	NA	NA	NA
Russet Burbank	USA	1917	R	26	Abortion	31869233	9.56077	98.09	13541061	5768680	99.0	17	29	1982952554	594.9	142	1487188190	446	116	additional
Ackersegen (417)	GER	1929	F	38	Flowering	33125773	9.93773	97.94	14147831	5804304	99.38	17	29	1383635288	415.091	129.151	1477354846	443.206	137.899
Flava (64)	GER	1931	G	63	Flowering	37708049	11.3124	97.66	14432069	4940492	98.37	20	29	1310585120	393.176	123.607	1450682963	435.205	136.821
Voran	DEU	1931	N	16	No flowering	43594365	13.0783	97.89	15397524	NA	NA	NA	NA	NA	NA	NA	NA	NA	NA
Katahdin (1)	USA	1932	H	227	Flowering	21969114	6.59073	98.18	11736735	4844862	86.34	18	25	1329767195	398.93	122.175	1298653132	389.596	119.316
Saskia	NLD	1946	N	52	Flowering	34185264	10.2556	97.98	14066841	NA	NA	NA	NA	NA	NA	NA	NA	NA	NA
Sirtema	NLD	1949	N	36	Flowering	41854716	12.5564	98.14	14180682	NA	NA	NA	NA	NA	NA	NA	NA	NA	NA
Epoka	POL	1955	N	29	No flowering	36115861	10.8348	97.85	14703514	NA	NA	NA	NA	NA	NA	NA	NA	NA	NA
Yam	GBR	pre-1787	N	2	Abortion	34294165	10.2882	97.79	14230575	NA	NA	NA	NA	NA	NA	NA	NA	NA	NA
Lumper	IRL	pre-1810	I	Not available	Flowering	32607130	9.78214	98.14	13733922	4918228	95.9	19	28	1179016466	353.705	109.207	1403139104	420.942	129.967
Edzell Blue	GB	pre-1890	J	1	Flowering	50939115	15.2817	97.98	15752242	6173932	109.24	18	32	1301037463	390.311	119.776	1854570728	556.371	170.735
Papa Bonita	NA (landrace)	NA	N	Not Available	Flowering	47523282	14.257	98.29	12781114	NA	NA	NA	NA	NA	NA	NA	NA	NA	NA
Selected for pan-genome	Note, selection rule: flowering cultivars born close to 1900.
Russet Burbank	Note, for the validation of haplotype-graph in haplotyping.
Non-selected

## Sheet: S3_initial assembly and contig
Supplementary Table 3 Statistics of initial assembly and sequencing coverage-based contig classification
Variety	Year	Label	k-mer estimates of tetraploid genome size (Gb)	Initial assembly size (Gb)	N50 of initial contigs (Mb)	Size differenece between initial assembly and estimate (Gb)	Percentage of haplotigs	Percentage of diplotigs	Percentage of triplotigs	Percentage of tetraplotigs	Percentage of repeats	Initial grouped contig size using reference (Gb)	Initial grouped contig percentage using reference	Phased assembly size (Gb)	Phased assembly contig N50 (Mb)	Phased assembly - size scaffolded on chromosome (Gb)	Phased assembly - percentage scaffolded on chromosome
White Rose	1871	A	3.15216	2.62	2.934	0.53216	0.8161	0.1619	0.0197	0.0014	0.0009	2.6	0.992366	2.94445	5.29753	2.89989	0.984866
Belle de Fontenay	1885	B	3.34532	2.339	2.71	1.00632	0.6886	0.2245	0.0661	0.0201	0.0008	2.32	0.991877	2.99594	4.48401	2.95722	0.987075
Eigenheimer	1893	C	3.18692	2.689	3.557	0.49792	0.8437	0.1349	0.0167	0.0036	0.0011	2.67	0.992934	2.92129	6.20805	2.88964	0.989167
Professor Wohltmann	1895	D	3.14988	2.473	2.334	0.67688	0.7606	0.2119	0.0234	0.0034	0.0006	2.45	0.9907	2.84257	3.95301	2.82451	0.993648
Flourball	1895	E	3.24288	2.546	2.711	0.69688	0.7843	0.1638	0.042	0.0087	0.0013	2.52	0.989788	2.94152	5.15637	2.91165	0.989846
Ackersegen	1929	F	3.214	2.461	2.714	0.753	0.7708	0.1712	0.0486	0.0082	0.0012	2.44	0.991467	2.95185	5.34261	2.92404	0.990577
Flava	1931	G	3.18084	2.626	2.929	0.55484	0.8136	0.165	0.018	0.0027	0.0006	2.61	0.993907	2.92691	5.10674	2.90716	0.993251
Katahdin	1932	H	3.26524	2.33	3.046	0.93524	0.7163	0.2098	0.0437	0.0288	0.0014	2.31	0.991416	2.94704	5.4333	2.92687	0.993157
Lumper	pre-1810	I	3.23884	2.417	2.477	0.82184	0.7483	0.188	0.043	0.0166	0.0041	2.4	0.992966	2.88516	4.0979	2.8654	0.993152
Edzell Blue	pre-1815	J	3.25868	2.656	2.698	0.60268	0.8269	0.1227	0.0326	0.0169	0.0009	2.63	0.990211	2.93121	5.03446	2.9147	0.994369
Russet Burbank	1917	R	3.84	2.6	3.06	1.24	0.775	0.174	2,7%%	0.004	2.0%	2.58	0.992308	3.08	5.17	3.05	0.99026

## Sheet: s4_BUSCO_evaluation_of_asm_ann
Supplementary Table 4 BUSCO evaluation of genome assembly and annotation at haploid genome level
Variety	Genome	Assembly BUSCO (%)					Genome annotation BUSCO (%)
		BUSCO_single	BUSCO_duplicated	BUSCO_complete	BUSCO_fragmented	BUSCO_missing	BUSCO_single	BUSCO_duplicated	BUSCO_complete	BUSCO_fragmented	BUSCO_missing	Gene number
White Rose	full	4.8	90.8	95.6	0.2	4.2	1.4	97.3	98.7	0.4	0.9	161592
	hap1	91.9	2	93.9	0.5	5.6	89.6	3.6	93.2	0.9	5.9	40403
	hap2	91.6	2.1	93.7	0.3	6	89.6	3.5	93.1	0.8	6.1	40000
	hap3	91.8	2	93.8	0.4	5.8	90.4	3.3	93.7	0.8	5.5	39626
	hap4	92.4	1.8	94.2	0.5	5.3	90	3.7	93.7	1	5.3	41563
Belle de Fontenay	full	4.7	90.5	95.2	0.2	4.6	1.5	96.9	98.4	0.5	1.1	162958
	hap1	89.1	1.9	91	0.5	8.5	86.8	3.9	90.7	0.9	8.4	39892
	hap2	90.8	2.2	93	0.5	6.5	87.2	4.9	92.1	1	6.9	41877
	hap3	90.1	1.9	92	0.4	7.6	87.1	3.9	91	0.9	8.1	40606
	hap4	90.6	2.8	93.4	0.5	6.1	88.7	4.2	92.9	1	6.1	40583
Eigenheimer	full	5	90.5	95.5	0.2	4.3	1.7	97.5	99.2	0.3	0.5	174522
	hap1	90.4	2.3	92.7	0.6	6.7	88.1	3.8	91.9	1	7.1	43455
	hap2	90.7	2.1	92.8	0.5	6.7	88.6	4.2	92.8	0.9	6.3	44015
	hap3	89.5	2.2	91.7	0.5	7.8	88.4	3.4	91.8	0.8	7.4	43450
	hap4	91.1	1.9	93	0.5	6.5	89.3	3.7	93	0.9	6.1	43602
Professor Wohltmann	full	4.9	90.5	95.4	0.2	4.4	2.1	96.7	98.8	0.3	0.9	159037
	hap1	89	2	91	0.5	8.5	85.8	4.6	90.4	0.8	8.8	39655
	hap2	88.7	1.9	90.6	0.5	8.9	85.6	4.4	90	0.8	9.2	40070
	hap3	87.7	2.1	89.8	0.4	9.8	85.4	4	89.4	0.8	9.8	39872
	hap4	88.7	2.2	90.9	0.6	8.5	86.4	4.5	90.9	0.7	8.4	39440
Flourball	full	4.5	91	95.5	0.2	4.3	2.1	93.8	95.9	1.2	2.9	150575
	hap1	90.1	1.9	92	0.5	7.5	84.6	3.9	88.5	1.8	9.7	37540
	hap2	89.6	2.1	91.7	0.4	7.9	83.8	4.2	88	1.7	10.3	37697
	hap3	92.8	2.1	94.9	0.6	4.5	87.8	3.7	91.5	1.8	6.7	38716
	hap4	88.1	2.2	90.3	0.6	9.1	83.4	3.2	86.6	1.7	11.7	36622
Ackersegen	full	4.2	91.1	95.3	0.3	4.4	1.7	97	98.7	0.5	0.8	159346
	hap1	92.4	2.2	94.6	0.5	4.9	90.6	3.2	93.8	1	5.2	40124
	hap2	92.6	2	94.6	0.5	4.9	90.4	3.5	93.9	1	5.1	40791
	hap3	89.7	2.3	92	0.5	7.5	88.2	3.7	91.9	0.9	7.2	39533
	hap4	91.5	2.1	93.6	0.5	5.9	89.6	3.3	92.9	0.9	6.2	38898
Flava	full	5.1	90.4	95.5	0.2	4.3	1.5	97.2	98.7	0.4	0.9	182058
	hap1	89.2	2	91.2	0.5	8.3	86.1	4.2	90.3	1.1	8.6	45446
	hap2	90.5	2	92.5	0.6	6.9	88.2	4.1	92.3	0.8	6.9	46026
	hap3	88.5	2.1	90.6	0.5	8.9	86.2	4.2	90.4	0.8	8.8	45784
	hap4	88.9	2	90.9	0.4	8.7	86	3.9	89.9	0.8	9.3	44802
Katahdin	full	5.3	90.3	95.6	0.2	4.2	2.2	96.5	98.7	0.4	0.9	164244
	hap1	91.8	1.9	93.7	0.5	5.8	90.1	3.4	93.5	1	5.5	42279
	hap2	84.2	2	86.2	0.5	13.3	82.2	3.3	85.5	0.9	13.6	40526
	hap3	84.7	2.5	87.2	0.4	12.4	82.4	4.2	86.6	0.8	12.6	40985
	hap4	86.9	2.2	89.1	0.5	10.4	84.8	3.3	88.1	1	10.9	40454
Lumper	full	4.9	90.6	95.5	0.3	4.2	1.5	96.4	97.9	0.4	1.7	173585
	hap1	89.6	2.2	91.8	0.6	7.6	86.8	3.5	90.3	1	8.7	43320
	hap2	88.5	2.2	90.7	0.6	8.7	86	3.6	89.6	0.9	9.5	42649
	hap3	90.1	2.1	92.2	0.6	7.2	87.4	3.8	91.2	0.8	8	43300
	hap4	90.3	2	92.3	0.5	7.2	87.3	3.8	91.1	0.9	8	44316
Edzell Blue	full	4.9	90.5	95.4	0.2	4.4	2.4	95.9	98.3	0.6	1.1	164779
	hap1	90.5	2	92.5	0.5	7	86.8	4.8	91.6	1	7.4	43111
	hap2	85.2	2.2	87.4	0.7	11.9	82.3	4	86.3	1.2	12.5	39959
	hap3	89.1	2.2	91.3	0.5	8.2	86	4.2	90.2	1.1	8.7	41009
	hap4	86.7	1.9	88.6	0.4	11	83.2	4	87.2	1.2	11.6	40700
Russet Burbank	full	4.7	90.2	94.9	0.3	4.8	1.6	96.3	97.9	0.6	1.5	175885
	hap1	91.9	2.1	94	0.5	5.5	89.6	3.6	93.2	1.1	5.7	43470
	hap2	92.5	2.3	94.8	0.6	4.6	90	4.3	94.3	1.1	4.6	44291
	hap3	92.6	1.9	94.5	0.5	5	89.9	3.6	93.5	1.2	5.3	42573
	hap4	92.3	2.3	94.6	0.6	4.8	89.5	4.6	94.1	1.1	4.8	45551
*Note, "full" refers to the full tetraploid genome assembly (with four sets of haploid genomes), while "hapi" refers to the haplotype-specific genome i (haploid), where i=1,2,3,4.

## Sheet: s5_pericentromericTest
Supplementary Table 5 Wilcoxon rank sum test with continuity correction and test of difference in Pi between pericentromeric and non-pericentromeric regions.
Chromosome	W	p.value	diff_mean
chr01	4775	0.00721744	0.00203067
chr02	770	0.613663	-0.000685224
chr03	3114	7.93596e-11	0.00746396
chr04	3142	0.00138858	0.00276132
chr05	1688	0.373066	0.000542691
chr06	3093	1.77725e-12	0.0101233
chr07	2022	0.00977495	0.00229495
chr08	2331	0.00212778	0.00352062
chr09	3968	4.76273e-13	0.00607484
chr10	3463	9.44153e-19	0.0114435
chr11	1661	2.73345e-06	0.00486934
chr12	3034	1.61419e-14	0.0116402
All	394831	1.0569e-52	0.00528254

## Sheet: s6_predicted_LD_decay_Rho
Supplementary Table 6 Predicted population recombination rate (ρ) per chromosome, distance with predicted linkage disequilibrium below 0.25 and 0.1.
Chromosome	Rho (ρ)	Genetic distance (bp) with predicted LD<0.25	Genetic distance (bp) with predicted LD<0.1
chr01	8.82206e-07	2328000	11913000
chr02	1.84145e-06	1115000	5708000
chr03	1.38904e-06	1479000	7567000
chr04	8.59926e-07	2389000	12222000
chr05	4.26538e-07	4815000	24641000
chr06	1.12213e-06	1830000	9366000
chr07	5.59202e-07	3673000	18795000
chr08	7.28013e-07	2821000	14437000
chr09	5.21392e-07	3939000	20158000
chr10	3.8393e-07	5350000	27375000
chr11	1.07009e-06	1919000	9822000
chr12	3.91265e-07	5250000	26862000

## Sheet: s7_Threading_summary
Supplementary Table 7 Statistics of pseudo-contigs generated by haplotype-graph
Sample	Chromosome	Pericentromeres	Total nodes	Visible nodes	N50 (Mb)	Pseudo-contig coverage	Pseudo-contig nodes correct	Precision	Recall	Pericentromeres	Total nodes	Visible nodes	N50 (Mb)	Pseudo-contig coverage	Pseudo-contig Nodes Correct	Precision	Recall
White Rose	chr01	Excluded	2028	1872	1.1	1764	1648	0.93424	0.880342	Included	3376	2839	0.8	2686	2409	0.896873	0.848538
	chr02		1344	1267	1.4	1136	1023	0.900528	0.807419		1836	1560	1.2	1361	1229	0.903012	0.787821
	chr03		1100	859	0.9	937	688	0.734258	0.800931		2424	1835	0.5	1725	1189	0.689275	0.647956
	chr04		1516	1265	0.6	1154	928	0.804159	0.733597		2764	2020	0.5	1930	1504	0.779275	0.744554
	chr05		932	814	1.2	825	764	0.926061	0.938575		2200	1393	0.7	1326	1244	0.93816	0.893037
	chr06		1236	1157	1.2	1115	1045	0.93722	0.903198		2352	1942	0.8	1936	1611	0.832128	0.829557
	chr07		836	781	1	715	655	0.916084	0.838668		2300	1810	1.1	1678	1517	0.904052	0.838122
	chr08		1064	964	1	880	832	0.945455	0.863071		2336	1776	0.8	1789	1516	0.847401	0.853604
	chr09		1296	1175	0.7	1081	924	0.854764	0.786383		2704	2020	0.4	1966	1470	0.747711	0.727723
	chr10		908	823	0.5	754	639	0.84748	0.776428		2436	1942	0.4	1656	1241	0.749396	0.639032
	chr11		1136	1054	0.8	959	899	0.937435	0.852941		1864	1602	0.8	1404	1309	0.932336	0.817104
	chr12		824	762	1.6	753	696	0.924303	0.913386		2384	1189	0.5	1311	1092	0.832952	0.918419
Kenva	chr01		NA	NA	1	1697	NA	NA			NA	NA	0.7	2645	NA	NA
	chr02		NA	NA	0.9	1041	NA	NA			NA	NA	0.7	1343	NA	NA
	chr03		NA	NA	0.6	909	NA	NA			NA	NA	0.4	1668	NA	NA
	chr04		NA	NA	0.5	1121	NA	NA			NA	NA	0.5	2018	NA	NA
	chr05		NA	NA	0.9	747	NA	NA			NA	NA	0.6	1421	NA	NA
	chr06		NA	NA	0.7	1036	NA	NA			NA	NA	0.7	1912	NA	NA
	chr07		NA	NA	0.8	684	NA	NA			NA	NA	1	1635	NA	NA
	chr08		NA	NA	0.7	851	NA	NA			NA	NA	0.6	1703	NA	NA
	chr09		NA	NA	0.7	1057	NA	NA			NA	NA	0.3	1903	NA	NA
	chr10		NA	NA	0.5	711	NA	NA			NA	NA	0.3	1511	NA	NA
	chr11		NA	NA	0.9	927	NA	NA			NA	NA	0.7	1346	NA	NA
	chr12		NA	NA	0.9	756	NA	NA			NA	NA	1.2	1684	NA	NA
Russet Burbank	chr01		NA	NA	0.9	1681	NA	NA			NA	NA	0.6	2510	NA	NA
	chr02		NA	NA	1.1	1039	NA	NA			NA	NA	0.6	1320	NA	NA
	chr03		NA	NA	0.7	944	NA	NA			NA	NA	0.6	1746	NA	NA
	chr04		NA	NA	0.5	1110	NA	NA			NA	NA	0.5	1922	NA	NA
	chr05		NA	NA	1.1	801	NA	NA			NA	NA	0.7	1489	NA	NA
	chr06		NA	NA	1.3	1055	NA	NA			NA	NA	0.7	1818	NA	NA
	chr07		NA	NA	1.2	741	NA	NA			NA	NA	0.6	1527	NA	NA
	chr08		NA	NA	0.8	866	NA	NA			NA	NA	0.8	1733	NA	NA
	chr09		NA	NA	0.6	795	NA	NA			NA	NA	0.4	1570	NA	NA
	chr10		NA	NA	0.4	622	NA	NA			NA	NA	0.2	1250	NA	NA
	chr11		NA	NA	0.7	930	NA	NA			NA	NA	0.5	1394	NA	NA
	chr12		NA	NA	1.1	745	NA	NA			NA	NA	1	1601	NA	NA
Column description:
Total nodes	Number of nodes with the respective cultivar
Visible nodes	Number of nodes with the respective cultivar and informative kmers
Pseudo-contig coverage	Number of nodes in pseudo-contigs (of length >= 2 nodes)
Pseudo-contig nodes correct	Number of correctly predicted nodes in pseudo-contigs (length >= 2 nodes)
Precision	Pseudo-contig nodes correct / Pseudo-contig coverage
Recall	Pseudo-contig nodes correct / Visible nodes
