# Supplementary material for: The phased pan-genome of tetraploid European potato
Source: Nature. 2025 Apr 16;642(8067):389–97. doi: 10.1038/s41586-025-08843-0 (PMC12158759; doi:10.1038/s41586-025-08843-0)
Supplement: Supplementary file 5 — Supplementary Figs. 3–14, 20, 21, 23–27 and 34–44. [file 41586_2025_8843_MOESM5_ESM.zip]

Archive with 1,124 entries (1,106 files):
- suppl_figure_3_to_14/
- __MACOSX/._suppl_figure_3_to_14
- suppl_figure_3_to_14/.DS_Store
- __MACOSX/suppl_figure_3_to_14/._.DS_Store
- suppl_figure_3_to_14/suppl_figure_10_chr08/
- __MACOSX/suppl_figure_3_to_14/._suppl_figure_10_chr08
- suppl_figure_3_to_14/suppl_figure_3_chr01/
- __MACOSX/suppl_figure_3_to_14/._suppl_figure_3_chr01
- suppl_figure_3_to_14/suppl_figure_11_chr09/
- __MACOSX/suppl_figure_3_to_14/._suppl_figure_11_chr09
- suppl_figure_3_to_14/suppl_figure_14_chr12/
- __MACOSX/suppl_figure_3_to_14/._suppl_figure_14_chr12
- suppl_figure_3_to_14/suppl_figure_7_chr05/
- __MACOSX/suppl_figure_3_to_14/._suppl_figure_7_chr05
- suppl_figure_3_to_14/suppl_figure_13_chr11/
- __MACOSX/suppl_figure_3_to_14/._suppl_figure_13_chr11
- suppl_figure_3_to_14/suppl_figure_5_chr03/
- __MACOSX/suppl_figure_3_to_14/._suppl_figure_5_chr03
- suppl_figure_3_to_14/suppl_figure_8_chr06/
- __MACOSX/suppl_figure_3_to_14/._suppl_figure_8_chr06
- suppl_figure_3_to_14/suppl_figure_6_chr04/
- __MACOSX/suppl_figure_3_to_14/._suppl_figure_6_chr04
- suppl_figure_3_to_14/suppl_figure_12_chr10/
- __MACOSX/suppl_figure_3_to_14/._suppl_figure_12_chr10
- suppl_figure_3_to_14/suppl_figure_4_chr02/
- __MACOSX/suppl_figure_3_to_14/._suppl_figure_4_chr02
- suppl_figure_3_to_14/suppl_figure_9_chr07/
- __MACOSX/suppl_figure_3_to_14/._suppl_figure_9_chr07
- suppl_figure_3_to_14/suppl_figure_10_chr08/suppl_figure_10be_32_A_WhR.pdf
- __MACOSX/suppl_figure_3_to_14/suppl_figure_10_chr08/._suppl_figure_10be_32_A_WhR.pdf
- suppl_figure_3_to_14/suppl_figure_10_chr08/suppl_figure_10bg_32_C_EgH.pdf
- __MACOSX/suppl_figure_3_to_14/suppl_figure_10_chr08/._suppl_figure_10bg_32_C_EgH.pdf
- suppl_figure_3_to_14/suppl_figure_10_chr08/suppl_figure_10av_31_B_BdF.pdf
- __MACOSX/suppl_figure_3_to_14/suppl_figure_10_chr08/._suppl_figure_10av_31_B_BdF.pdf
- suppl_figure_3_to_14/suppl_figure_10_chr08/suppl_figure_10bi_32_E_Flo.pdf
- __MACOSX/suppl_figure_3_to_14/suppl_figure_10_chr08/._suppl_figure_10bi_32_E_Flo.pdf
- suppl_figure_3_to_14/suppl_figure_10_chr08/suppl_figure_10ak_30_A_WhR.pdf
- __MACOSX/suppl_figure_3_to_14/suppl_figure_10_chr08/._suppl_figure_10ak_30_A_WhR.pdf
- suppl_figure_3_to_14/suppl_figure_10_chr08/suppl_figure_10ab_29_B_BdF.pdf
- __MACOSX/suppl_figure_3_to_14/suppl_figure_10_chr08/._suppl_figure_10ab_29_B_BdF.pdf
- suppl_figure_3_to_14/suppl_figure_10_chr08/suppl_figure_10ah_29_H_Kat.pdf
- __MACOSX/suppl_figure_3_to_14/suppl_figure_10_chr08/._suppl_figure_10ah_29_H_Kat.pdf
- suppl_figure_3_to_14/suppl_figure_10_chr08/suppl_figure_10bh_32_D_PrW.pdf
- __MACOSX/suppl_figure_3_to_14/suppl_figure_10_chr08/._suppl_figure_10bh_32_D_PrW.pdf
- suppl_figure_3_to_14/suppl_figure_10_chr08/suppl_figure_10aq_30_G_Fla.pdf
- __MACOSX/suppl_figure_3_to_14/suppl_figure_10_chr08/._suppl_figure_10aq_30_G_Fla.pdf
- suppl_figure_3_to_14/suppl_figure_10_chr08/suppl_figure_10bj_32_F_Ack.pdf
- __MACOSX/suppl_figure_3_to_14/suppl_figure_10_chr08/._suppl_figure_10bj_32_F_Ack.pdf
- suppl_figure_3_to_14/suppl_figure_10_chr08/suppl_figure_10bd_31_J_EdB.pdf
- __MACOSX/suppl_figure_3_to_14/suppl_figure_10_chr08/._suppl_figure_10bd_31_J_EdB.pdf
- suppl_figure_3_to_14/suppl_figure_10_chr08/suppl_figure_10bb_31_H_Kat.pdf
- __MACOSX/suppl_figure_3_to_14/suppl_figure_10_chr08/._suppl_figure_10bb_31_H_Kat.pdf
- suppl_figure_3_to_14/suppl_figure_10_chr08/suppl_figure_10bl_32_H_Kat.pdf
- __MACOSX/suppl_figure_3_to_14/suppl_figure_10_chr08/._suppl_figure_10bl_32_H_Kat.pdf
- suppl_figure_3_to_14/suppl_figure_10_chr08/suppl_figure_10az_31_F_Ack.pdf
- __MACOSX/suppl_figure_3_to_14/suppl_figure_10_chr08/._suppl_figure_10az_31_F_Ack.pdf
- suppl_figure_3_to_14/suppl_figure_10_chr08/suppl_figure_10ax_31_D_PrW.pdf
- __MACOSX/suppl_figure_3_to_14/suppl_figure_10_chr08/._suppl_figure_10ax_31_D_PrW.pdf
- suppl_figure_3_to_14/suppl_figure_10_chr08/suppl_figure_10bk_32_G_Fla.pdf
- __MACOSX/suppl_figure_3_to_14/suppl_figure_10_chr08/._suppl_figure_10bk_32_G_Fla.pdf
- suppl_figure_3_to_14/suppl_figure_10_chr08/suppl_figure_10aa_29_A_WhR.pdf
- __MACOSX/suppl_figure_3_to_14/suppl_figure_10_chr08/._suppl_figure_10aa_29_A_WhR.pdf
- suppl_figure_3_to_14/suppl_figure_10_chr08/suppl_figure_10ac_29_C_EgH.pdf
- __MACOSX/suppl_figure_3_to_14/suppl_figure_10_chr08/._suppl_figure_10ac_29_C_EgH.pdf
- suppl_figure_3_to_14/suppl_figure_10_chr08/suppl_figure_10as_30_I_Lum.pdf
- __MACOSX/suppl_figure_3_to_14/suppl_figure_10_chr08/._suppl_figure_10as_30_I_Lum.pdf
- suppl_figure_3_to_14/suppl_figure_10_chr08/suppl_figure_10ap_30_F_Ack.pdf
- __MACOSX/suppl_figure_3_to_14/suppl_figure_10_chr08/._suppl_figure_10ap_30_F_Ack.pdf
- suppl_figure_3_to_14/suppl_figure_10_chr08/suppl_figure_10bf_32_B_BdF.pdf
- __MACOSX/suppl_figure_3_to_14/suppl_figure_10_chr08/._suppl_figure_10bf_32_B_BdF.pdf
- suppl_figure_3_to_14/suppl_figure_10_chr08/suppl_figure_10ay_31_E_Flo.pdf
- __MACOSX/suppl_figure_3_to_14/suppl_figure_10_chr08/._suppl_figure_10ay_31_E_Flo.pdf
- suppl_figure_3_to_14/suppl_figure_10_chr08/suppl_figure_10bc_31_I_Lum.pdf
- __MACOSX/suppl_figure_3_to_14/suppl_figure_10_chr08/._suppl_figure_10bc_31_I_Lum.pdf
- suppl_figure_3_to_14/suppl_figure_10_chr08/suppl_figure_10bn_32_J_EdB.pdf
- __MACOSX/suppl_figure_3_to_14/suppl_figure_10_chr08/._suppl_figure_10bn_32_J_EdB.pdf
- suppl_figure_3_to_14/suppl_figure_10_chr08/suppl_figure_10ai_29_I_Lum.pdf
- __MACOSX/suppl_figure_3_to_14/suppl_figure_10_chr08/._suppl_figure_10ai_29_I_Lum.pdf
- suppl_figure_3_to_14/suppl_figure_10_chr08/suppl_figure_10aw_31_A_WhR.pdf
- __MACOSX/suppl_figure_3_to_14/suppl_figure_10_chr08/._suppl_figure_10aw_31_A_WhR.pdf
- suppl_figure_3_to_14/suppl_figure_10_chr08/suppl_figure_10au_31_C_EgH.pdf
- __MACOSX/suppl_figure_3_to_14/suppl_figure_10_chr08/._suppl_figure_10au_31_C_EgH.pdf
- suppl_figure_3_to_14/suppl_figure_10_chr08/suppl_figure_10ag_29_G_Fla.pdf
- __MACOSX/suppl_figure_3_to_14/suppl_figure_10_chr08/._suppl_figure_10ag_29_G_Fla.pdf
- suppl_figure_3_to_14/suppl_figure_10_chr08/suppl_figure_10ao_30_E_Flo.pdf
- __MACOSX/suppl_figure_3_to_14/suppl_figure_10_chr08/._suppl_figure_10ao_30_E_Flo.pdf
- suppl_figure_3_to_14/suppl_figure_10_chr08/suppl_figure_10an_30_D_PrW.pdf
- __MACOSX/suppl_figure_3_to_14/suppl_figure_10_chr08/._suppl_figure_10an_30_D_PrW.pdf
- suppl_figure_3_to_14/suppl_figure_10_chr08/suppl_figure_10al_30_B_BdF.pdf
- __MACOSX/suppl_figure_3_to_14/suppl_figure_10_chr08/._suppl_figure_10al_30_B_BdF.pdf
- suppl_figure_3_to_14/suppl_figure_10_chr08/suppl_figure_10ar_30_H_Kat.pdf
- __MACOSX/suppl_figure_3_to_14/suppl_figure_10_chr08/._suppl_figure_10ar_30_H_Kat.pdf
- suppl_figure_3_to_14/suppl_figure_10_chr08/suppl_figure_10af_29_F_Ack.pdf
- __MACOSX/suppl_figure_3_to_14/suppl_figure_10_chr08/._suppl_figure_10af_29_F_Ack.pdf
- suppl_figure_3_to_14/suppl_figure_10_chr08/suppl_figure_10at_30_J_EdB.pdf
- __MACOSX/suppl_figure_3_to_14/suppl_figure_10_chr08/._suppl_figure_10at_30_J_EdB.pdf
- suppl_figure_3_to_14/suppl_figure_10_chr08/suppl_figure_10am_30_C_EgH.pdf
- __MACOSX/suppl_figure_3_to_14/suppl_figure_10_chr08/._suppl_figure_10am_30_C_EgH.pdf
- suppl_figure_3_to_14/suppl_figure_10_chr08/suppl_figure_10ba_31_G_Fla.pdf
- __MACOSX/suppl_figure_3_to_14/suppl_figure_10_chr08/._suppl_figure_10ba_31_G_Fla.pdf
- suppl_figure_3_to_14/suppl_figure_10_chr08/suppl_figure_10ad_29_D_PrW.pdf
- __MACOSX/suppl_figure_3_to_14/suppl_figure_10_chr08/._suppl_figure_10ad_29_D_PrW.pdf
- suppl_figure_3_to_14/suppl_figure_10_chr08/suppl_figure_10aj_29_J_EdB.pdf
- __MACOSX/suppl_figure_3_to_14/suppl_figure_10_chr08/._suppl_figure_10aj_29_J_EdB.pdf
- suppl_figure_3_to_14/suppl_figure_10_chr08/suppl_figure_10bm_32_I_Lum.pdf
- __MACOSX/suppl_figure_3_to_14/suppl_figure_10_chr08/._suppl_figure_10bm_32_I_Lum.pdf
- suppl_figure_3_to_14/suppl_figure_10_chr08/suppl_figure_10ae_29_E_Flo.pdf
- __MACOSX/suppl_figure_3_to_14/suppl_figure_10_chr08/._suppl_figure_10ae_29_E_Flo.pdf
- suppl_figure_3_to_14/suppl_figure_3_chr01/suppl_figure_3ao_2_E_Flo.pdf
- __MACOSX/suppl_figure_3_to_14/suppl_figure_3_chr01/._suppl_figure_3ao_2_E_Flo.pdf
- suppl_figure_3_to_14/suppl_figure_3_chr01/suppl_figure_3at_2_J_EdB.pdf
- __MACOSX/suppl_figure_3_to_14/suppl_figure_3_chr01/._suppl_figure_3at_2_J_EdB.pdf
- suppl_figure_3_to_14/suppl_figure_3_chr01/suppl_figure_3ad_1_D_PrW.pdf
- __MACOSX/suppl_figure_3_to_14/suppl_figure_3_chr01/._suppl_figure_3ad_1_D_PrW.pdf
- suppl_figure_3_to_14/suppl_figure_3_chr01/suppl_figure_3bm_4_I_Lum.pdf
- __MACOSX/suppl_figure_3_to_14/suppl_figure_3_chr01/._suppl_figure_3bm_4_I_Lum.pdf
- suppl_figure_3_to_14/suppl_figure_3_chr01/suppl_figure_3bf_4_B_BdF.pdf
- __MACOSX/suppl_figure_3_to_14/suppl_figure_3_chr01/._suppl_figure_3bf_4_B_BdF.pdf
- suppl_figure_3_to_14/suppl_figure_3_chr01/suppl_figure_3bh_4_D_PrW.pdf
- __MACOSX/suppl_figure_3_to_14/suppl_figure_3_chr01/._suppl_figure_3bh_4_D_PrW.pdf
- suppl_figure_3_to_14/suppl_figure_3_chr01/suppl_figure_3af_1_F_Ack.pdf
- __MACOSX/suppl_figure_3_to_14/suppl_figure_3_chr01/._suppl_figure_3af_1_F_Ack.pdf
- suppl_figure_3_to_14/suppl_figure_3_chr01/suppl_figure_3bj_4_F_Ack.pdf
- __MACOSX/suppl_figure_3_to_14/suppl_figure_3_chr01/._suppl_figure_3bj_4_F_Ack.pdf
- suppl_figure_3_to_14/suppl_figure_3_chr01/suppl_figure_3bl_4_H_Kat.pdf
- __MACOSX/suppl_figure_3_to_14/suppl_figure_3_chr01/._suppl_figure_3bl_4_H_Kat.pdf
- suppl_figure_3_to_14/suppl_figure_3_chr01/suppl_figure_3aq_2_G_Fla.pdf
- __MACOSX/suppl_figure_3_to_14/suppl_figure_3_chr01/._suppl_figure_3aq_2_G_Fla.pdf
- suppl_figure_3_to_14/suppl_figure_3_chr01/suppl_figure_3as_2_I_Lum.pdf
- __MACOSX/suppl_figure_3_to_14/suppl_figure_3_chr01/._suppl_figure_3as_2_I_Lum.pdf
- suppl_figure_3_to_14/suppl_figure_3_chr01/suppl_figure_3ac_1_C_EgH.pdf
- __MACOSX/suppl_figure_3_to_14/suppl_figure_3_chr01/._suppl_figure_3ac_1_C_EgH.pdf
- suppl_figure_3_to_14/suppl_figure_3_chr01/suppl_figure_3ay_3_E_Flo.pdf
- __MACOSX/suppl_figure_3_to_14/suppl_figure_3_chr01/._suppl_figure_3ay_3_E_Flo.pdf
- suppl_figure_3_to_14/suppl_figure_3_chr01/suppl_figure_3ar_2_H_Kat.pdf
- __MACOSX/suppl_figure_3_to_14/suppl_figure_3_chr01/._suppl_figure_3ar_2_H_Kat.pdf
- suppl_figure_3_to_14/suppl_figure_3_chr01/suppl_figure_3am_2_C_EgH.pdf
- __MACOSX/suppl_figure_3_to_14/suppl_figure_3_chr01/._suppl_figure_3am_2_C_EgH.pdf
- suppl_figure_3_to_14/suppl_figure_3_chr01/suppl_figure_3aa_1_A_WhR.pdf
- __MACOSX/suppl_figure_3_to_14/suppl_figure_3_chr01/._suppl_figure_3aa_1_A_WhR.pdf
- suppl_figure_3_to_14/suppl_figure_3_chr01/suppl_figure_3aj_1_J_EdB.pdf
- __MACOSX/suppl_figure_3_to_14/suppl_figure_3_chr01/._suppl_figure_3aj_1_J_EdB.pdf
- suppl_figure_3_to_14/suppl_figure_3_chr01/suppl_figure_3al_2_B_BdF.pdf
- __MACOSX/suppl_figure_3_to_14/suppl_figure_3_chr01/._suppl_figure_3al_2_B_BdF.pdf
- suppl_figure_3_to_14/suppl_figure_3_chr01/suppl_figure_3ah_1_H_Kat.pdf
- __MACOSX/suppl_figure_3_to_14/suppl_figure_3_chr01/._suppl_figure_3ah_1_H_Kat.pdf
- suppl_figure_3_to_14/suppl_figure_3_chr01/suppl_figure_3bc_3_I_Lum.pdf
- __MACOSX/suppl_figure_3_to_14/suppl_figure_3_chr01/._suppl_figure_3bc_3_I_Lum.pdf
- suppl_figure_3_to_14/suppl_figure_3_chr01/suppl_figure_3ae_1_E_Flo.pdf
- __MACOSX/suppl_figure_3_to_14/suppl_figure_3_chr01/._suppl_figure_3ae_1_E_Flo.pdf
- suppl_figure_3_to_14/suppl_figure_3_chr01/suppl_figure_3bi_4_E_Flo.pdf
- __MACOSX/suppl_figure_3_to_14/suppl_figure_3_chr01/._suppl_figure_3bi_4_E_Flo.pdf
- suppl_figure_3_to_14/suppl_figure_3_chr01/suppl_figure_3an_2_D_PrW.pdf
- __MACOSX/suppl_figure_3_to_14/suppl_figure_3_chr01/._suppl_figure_3an_2_D_PrW.pdf
- suppl_figure_3_to_14/suppl_figure_3_chr01/suppl_figure_3ai_1_I_Lum.pdf
- __MACOSX/suppl_figure_3_to_14/suppl_figure_3_chr01/._suppl_figure_3ai_1_I_Lum.pdf
- suppl_figure_3_to_14/suppl_figure_3_chr01/suppl_figure_3ab_1_B_BdF.pdf
- __MACOSX/suppl_figure_3_to_14/suppl_figure_3_chr01/._suppl_figure_3ab_1_B_BdF.pdf
- suppl_figure_3_to_14/suppl_figure_3_chr01/suppl_figure_3bb_3_H_Kat.pdf
- __MACOSX/suppl_figure_3_to_14/suppl_figure_3_chr01/._suppl_figure_3bb_3_H_Kat.pdf
- suppl_figure_3_to_14/suppl_figure_3_chr01/suppl_figure_3au_3_C_EgH.pdf
- __MACOSX/suppl_figure_3_to_14/suppl_figure_3_chr01/._suppl_figure_3au_3_C_EgH.pdf
- suppl_figure_3_to_14/suppl_figure_3_chr01/suppl_figure_3ak_2_A_WhR.pdf
- __MACOSX/suppl_figure_3_to_14/suppl_figure_3_chr01/._suppl_figure_3ak_2_A_WhR.pdf
- suppl_figure_3_to_14/suppl_figure_3_chr01/suppl_figure_3be_4_A_WhR.pdf
- __MACOSX/suppl_figure_3_to_14/suppl_figure_3_chr01/._suppl_figure_3be_4_A_WhR.pdf
- suppl_figure_3_to_14/suppl_figure_3_chr01/suppl_figure_3az_3_F_Ack.pdf
- __MACOSX/suppl_figure_3_to_14/suppl_figure_3_chr01/._suppl_figure_3az_3_F_Ack.pdf
- suppl_figure_3_to_14/suppl_figure_3_chr01/suppl_figure_3bn_4_J_EdB.pdf
- __MACOSX/suppl_figure_3_to_14/suppl_figure_3_chr01/._suppl_figure_3bn_4_J_EdB.pdf
- suppl_figure_3_to_14/suppl_figure_3_chr01/suppl_figure_3bd_3_J_EdB.pdf
- __MACOSX/suppl_figure_3_to_14/suppl_figure_3_chr01/._suppl_figure_3bd_3_J_EdB.pdf
- suppl_figure_3_to_14/suppl_figure_3_chr01/suppl_figure_3aw_3_A_WhR.pdf
- __MACOSX/suppl_figure_3_to_14/suppl_figure_3_chr01/._suppl_figure_3aw_3_A_WhR.pdf
- suppl_figure_3_to_14/suppl_figure_3_chr01/suppl_figure_3ba_3_G_Fla.pdf
- __MACOSX/suppl_figure_3_to_14/suppl_figure_3_chr01/._suppl_figure_3ba_3_G_Fla.pdf
- suppl_figure_3_to_14/suppl_figure_3_chr01/suppl_figure_3bk_4_G_Fla.pdf
- __MACOSX/suppl_figure_3_to_14/suppl_figure_3_chr01/._suppl_figure_3bk_4_G_Fla.pdf
- suppl_figure_3_to_14/suppl_figure_3_chr01/suppl_figure_3ax_3_D_PrW.pdf
- __MACOSX/suppl_figure_3_to_14/suppl_figure_3_chr01/._suppl_figure_3ax_3_D_PrW.pdf
- suppl_figure_3_to_14/suppl_figure_3_chr01/suppl_figure_3ag_1_G_Fla.pdf
- __MACOSX/suppl_figure_3_to_14/suppl_figure_3_chr01/._suppl_figure_3ag_1_G_Fla.pdf
- suppl_figure_3_to_14/suppl_figure_3_chr01/suppl_figure_3av_3_B_BdF.pdf
- __MACOSX/suppl_figure_3_to_14/suppl_figure_3_chr01/._suppl_figure_3av_3_B_BdF.pdf
- suppl_figure_3_to_14/suppl_figure_3_chr01/suppl_figure_3ap_2_F_Ack.pdf
- __MACOSX/suppl_figure_3_to_14/suppl_figure_3_chr01/._suppl_figure_3ap_2_F_Ack.pdf
- suppl_figure_3_to_14/suppl_figure_3_chr01/suppl_figure_3bg_4_C_EgH.pdf
- __MACOSX/suppl_figure_3_to_14/suppl_figure_3_chr01/._suppl_figure_3bg_4_C_EgH.pdf
- suppl_figure_3_to_14/suppl_figure_11_chr09/suppl_figure_11au_35_C_EgH.pdf
- __MACOSX/suppl_figure_3_to_14/suppl_figure_11_chr09/._suppl_figure_11au_35_C_EgH.pdf
- suppl_figure_3_to_14/suppl_figure_11_chr09/suppl_figure_11ao_34_E_Flo.pdf
- __MACOSX/suppl_figure_3_to_14/suppl_figure_11_chr09/._suppl_figure_11ao_34_E_Flo.pdf
- suppl_figure_3_to_14/suppl_figure_11_chr09/suppl_figure_11aj_33_J_EdB.pdf
- __MACOSX/suppl_figure_3_to_14/suppl_figure_11_chr09/._suppl_figure_11aj_33_J_EdB.pdf
- suppl_figure_3_to_14/suppl_figure_11_chr09/suppl_figure_11aw_35_A_WhR.pdf
- __MACOSX/suppl_figure_3_to_14/suppl_figure_11_chr09/._suppl_figure_11aw_35_A_WhR.pdf
- suppl_figure_3_to_14/suppl_figure_11_chr09/suppl_figure_11bc_35_I_Lum.pdf
- __MACOSX/suppl_figure_3_to_14/suppl_figure_11_chr09/._suppl_figure_11bc_35_I_Lum.pdf
- suppl_figure_3_to_14/suppl_figure_11_chr09/suppl_figure_11bn_36_J_EdB.pdf
- __MACOSX/suppl_figure_3_to_14/suppl_figure_11_chr09/._suppl_figure_11bn_36_J_EdB.pdf
- suppl_figure_3_to_14/suppl_figure_11_chr09/suppl_figure_11ae_33_E_Flo.pdf
- __MACOSX/suppl_figure_3_to_14/suppl_figure_11_chr09/._suppl_figure_11ae_33_E_Flo.pdf
- suppl_figure_3_to_14/suppl_figure_11_chr09/suppl_figure_11an_34_D_PrW.pdf
- __MACOSX/suppl_figure_3_to_14/suppl_figure_11_chr09/._suppl_figure_11an_34_D_PrW.pdf
- suppl_figure_3_to_14/suppl_figure_11_chr09/suppl_figure_11af_33_F_Ack.pdf
- __MACOSX/suppl_figure_3_to_14/suppl_figure_11_chr09/._suppl_figure_11af_33_F_Ack.pdf
- suppl_figure_3_to_14/suppl_figure_11_chr09/suppl_figure_11al_34_B_BdF.pdf
- __MACOSX/suppl_figure_3_to_14/suppl_figure_11_chr09/._suppl_figure_11al_34_B_BdF.pdf
- suppl_figure_3_to_14/suppl_figure_11_chr09/suppl_figure_11ad_33_D_PrW.pdf
- __MACOSX/suppl_figure_3_to_14/suppl_figure_11_chr09/._suppl_figure_11ad_33_D_PrW.pdf
- suppl_figure_3_to_14/suppl_figure_11_chr09/suppl_figure_11ba_35_G_Fla.pdf
- __MACOSX/suppl_figure_3_to_14/suppl_figure_11_chr09/._suppl_figure_11ba_35_G_Fla.pdf
- suppl_figure_3_to_14/suppl_figure_11_chr09/suppl_figure_11am_34_C_EgH.pdf
- __MACOSX/suppl_figure_3_to_14/suppl_figure_11_chr09/._suppl_figure_11am_34_C_EgH.pdf
- suppl_figure_3_to_14/suppl_figure_11_chr09/suppl_figure_11ar_34_H_Kat.pdf
- __MACOSX/suppl_figure_3_to_14/suppl_figure_11_chr09/._suppl_figure_11ar_34_H_Kat.pdf
- suppl_figure_3_to_14/suppl_figure_11_chr09/suppl_figure_11at_34_J_EdB.pdf
- __MACOSX/suppl_figure_3_to_14/suppl_figure_11_chr09/._suppl_figure_11at_34_J_EdB.pdf
- suppl_figure_3_to_14/suppl_figure_11_chr09/suppl_figure_11bm_36_I_Lum.pdf
- __MACOSX/suppl_figure_3_to_14/suppl_figure_11_chr09/._suppl_figure_11bm_36_I_Lum.pdf
- suppl_figure_3_to_14/suppl_figure_11_chr09/suppl_figure_11ai_33_I_Lum.pdf
- __MACOSX/suppl_figure_3_to_14/suppl_figure_11_chr09/._suppl_figure_11ai_33_I_Lum.pdf
- suppl_figure_3_to_14/suppl_figure_11_chr09/suppl_figure_11ag_33_G_Fla.pdf
- __MACOSX/suppl_figure_3_to_14/suppl_figure_11_chr09/._suppl_figure_11ag_33_G_Fla.pdf
- suppl_figure_3_to_14/suppl_figure_11_chr09/suppl_figure_11aa_33_A_WhR.pdf
- __MACOSX/suppl_figure_3_to_14/suppl_figure_11_chr09/._suppl_figure_11aa_33_A_WhR.pdf
- suppl_figure_3_to_14/suppl_figure_11_chr09/suppl_figure_11ac_33_C_EgH.pdf
- __MACOSX/suppl_figure_3_to_14/suppl_figure_11_chr09/._suppl_figure_11ac_33_C_EgH.pdf
- suppl_figure_3_to_14/suppl_figure_11_chr09/suppl_figure_11bg_36_C_EgH.pdf
- __MACOSX/suppl_figure_3_to_14/suppl_figure_11_chr09/._suppl_figure_11bg_36_C_EgH.pdf
- suppl_figure_3_to_14/suppl_figure_11_chr09/suppl_figure_11av_35_B_BdF.pdf
- __MACOSX/suppl_figure_3_to_14/suppl_figure_11_chr09/._suppl_figure_11av_35_B_BdF.pdf
- suppl_figure_3_to_14/suppl_figure_11_chr09/suppl_figure_11bi_36_E_Flo.pdf
- __MACOSX/suppl_figure_3_to_14/suppl_figure_11_chr09/._suppl_figure_11bi_36_E_Flo.pdf
- suppl_figure_3_to_14/suppl_figure_11_chr09/suppl_figure_11ak_34_A_WhR.pdf
- __MACOSX/suppl_figure_3_to_14/suppl_figure_11_chr09/._suppl_figure_11ak_34_A_WhR.pdf
- suppl_figure_3_to_14/suppl_figure_11_chr09/suppl_figure_11be_36_A_WhR.pdf
- __MACOSX/suppl_figure_3_to_14/suppl_figure_11_chr09/._suppl_figure_11be_36_A_WhR.pdf
- suppl_figure_3_to_14/suppl_figure_11_chr09/suppl_figure_11bj_36_F_Ack.pdf
- __MACOSX/suppl_figure_3_to_14/suppl_figure_11_chr09/._suppl_figure_11bj_36_F_Ack.pdf
- suppl_figure_3_to_14/suppl_figure_11_chr09/suppl_figure_11bd_35_J_EdB.pdf
- __MACOSX/suppl_figure_3_to_14/suppl_figure_11_chr09/._suppl_figure_11bd_35_J_EdB.pdf
- suppl_figure_3_to_14/suppl_figure_11_chr09/suppl_figure_11bb_35_H_Kat.pdf
- __MACOSX/suppl_figure_3_to_14/suppl_figure_11_chr09/._suppl_figure_11bb_35_H_Kat.pdf
- suppl_figure_3_to_14/suppl_figure_11_chr09/suppl_figure_11bh_36_D_PrW.pdf
- __MACOSX/suppl_figure_3_to_14/suppl_figure_11_chr09/._suppl_figure_11bh_36_D_PrW.pdf
- suppl_figure_3_to_14/suppl_figure_11_chr09/suppl_figure_11aq_34_G_Fla.pdf
- __MACOSX/suppl_figure_3_to_14/suppl_figure_11_chr09/._suppl_figure_11aq_34_G_Fla.pdf
- suppl_figure_3_to_14/suppl_figure_11_chr09/suppl_figure_11ah_33_H_Kat.pdf
- __MACOSX/suppl_figure_3_to_14/suppl_figure_11_chr09/._suppl_figure_11ah_33_H_Kat.pdf
- suppl_figure_3_to_14/suppl_figure_11_chr09/suppl_figure_11ax_35_D_PrW.pdf
- __MACOSX/suppl_figure_3_to_14/suppl_figure_11_chr09/._suppl_figure_11ax_35_D_PrW.pdf
- suppl_figure_3_to_14/suppl_figure_11_chr09/suppl_figure_11az_35_F_Ack.pdf
- __MACOSX/suppl_figure_3_to_14/suppl_figure_11_chr09/._suppl_figure_11az_35_F_Ack.pdf
- suppl_figure_3_to_14/suppl_figure_11_chr09/suppl_figure_11bl_36_H_Kat.pdf
- __MACOSX/suppl_figure_3_to_14/suppl_figure_11_chr09/._suppl_figure_11bl_36_H_Kat.pdf
- suppl_figure_3_to_14/suppl_figure_11_chr09/suppl_figure_11bf_36_B_BdF.pdf
- __MACOSX/suppl_figure_3_to_14/suppl_figure_11_chr09/._suppl_figure_11bf_36_B_BdF.pdf
- suppl_figure_3_to_14/suppl_figure_11_chr09/suppl_figure_11ay_35_E_Flo.pdf
- __MACOSX/suppl_figure_3_to_14/suppl_figure_11_chr09/._suppl_figure_11ay_35_E_Flo.pdf
- suppl_figure_3_to_14/suppl_figure_11_chr09/suppl_figure_11as_34_I_Lum.pdf
- __MACOSX/suppl_figure_3_to_14/suppl_figure_11_chr09/._suppl_figure_11as_34_I_Lum.pdf
- suppl_figure_3_to_14/suppl_figure_11_chr09/suppl_figure_11ap_34_F_Ack.pdf
- __MACOSX/suppl_figure_3_to_14/suppl_figure_11_chr09/._suppl_figure_11ap_34_F_Ack.pdf
- suppl_figure_3_to_14/suppl_figure_11_chr09/suppl_figure_11bk_36_G_Fla.pdf
- __MACOSX/suppl_figure_3_to_14/suppl_figure_11_chr09/._suppl_figure_11bk_36_G_Fla.pdf
- suppl_figure_3_to_14/suppl_figure_11_chr09/suppl_figure_11ab_33_B_BdF.pdf
- __MACOSX/suppl_figure_3_to_14/suppl_figure_11_chr09/._suppl_figure_11ab_33_B_BdF.pdf
- suppl_figure_3_to_14/suppl_figure_14_chr12/suppl_figure_14av_47_B_BdF.pdf
- __MACOSX/suppl_figure_3_to_14/suppl_figure_14_chr12/._suppl_figure_14av_47_B_BdF.pdf
- suppl_figure_3_to_14/suppl_figure_14_chr12/suppl_figure_14ak_46_A_WhR.pdf
- __MACOSX/suppl_figure_3_to_14/suppl_figure_14_chr12/._suppl_figure_14ak_46_A_WhR.pdf
- suppl_figure_3_to_14/suppl_figure_14_chr12/suppl_figure_14ad_45_D_PrW.pdf
- __MACOSX/suppl_figure_3_to_14/suppl_figure_14_chr12/._suppl_figure_14ad_45_D_PrW.pdf
- suppl_figure_3_to_14/suppl_figure_14_chr12/suppl_figure_14af_45_F_Ack.pdf
- __MACOSX/suppl_figure_3_to_14/suppl_figure_14_chr12/._suppl_figure_14af_45_F_Ack.pdf
- suppl_figure_3_to_14/suppl_figure_14_chr12/suppl_figure_14bl_48_H_Kat.pdf
- __MACOSX/suppl_figure_3_to_14/suppl_figure_14_chr12/._suppl_figure_14bl_48_H_Kat.pdf
- suppl_figure_3_to_14/suppl_figure_14_chr12/suppl_figure_14bf_48_B_BdF.pdf
- __MACOSX/suppl_figure_3_to_14/suppl_figure_14_chr12/._suppl_figure_14bf_48_B_BdF.pdf
- suppl_figure_3_to_14/suppl_figure_14_chr12/suppl_figure_14ae_45_E_Flo.pdf
- __MACOSX/suppl_figure_3_to_14/suppl_figure_14_chr12/._suppl_figure_14ae_45_E_Flo.pdf
- suppl_figure_3_to_14/suppl_figure_14_chr12/suppl_figure_14aq_46_G_Fla.pdf
- __MACOSX/suppl_figure_3_to_14/suppl_figure_14_chr12/._suppl_figure_14aq_46_G_Fla.pdf
- suppl_figure_3_to_14/suppl_figure_14_chr12/suppl_figure_14bd_47_J_EdB.pdf
- __MACOSX/suppl_figure_3_to_14/suppl_figure_14_chr12/._suppl_figure_14bd_47_J_EdB.pdf
- suppl_figure_3_to_14/suppl_figure_14_chr12/suppl_figure_14bb_47_H_Kat.pdf
- __MACOSX/suppl_figure_3_to_14/suppl_figure_14_chr12/._suppl_figure_14bb_47_H_Kat.pdf
- suppl_figure_3_to_14/suppl_figure_14_chr12/suppl_figure_14bk_48_G_Fla.pdf
- __MACOSX/suppl_figure_3_to_14/suppl_figure_14_chr12/._suppl_figure_14bk_48_G_Fla.pdf
- suppl_figure_3_to_14/suppl_figure_14_chr12/suppl_figure_14aj_45_J_EdB.pdf
- __MACOSX/suppl_figure_3_to_14/suppl_figure_14_chr12/._suppl_figure_14aj_45_J_EdB.pdf
- suppl_figure_3_to_14/suppl_figure_14_chr12/suppl_figure_14az_47_F_Ack.pdf
- __MACOSX/suppl_figure_3_to_14/suppl_figure_14_chr12/._suppl_figure_14az_47_F_Ack.pdf
- suppl_figure_3_to_14/suppl_figure_14_chr12/suppl_figure_14ai_45_I_Lum.pdf
- __MACOSX/suppl_figure_3_to_14/suppl_figure_14_chr12/._suppl_figure_14ai_45_I_Lum.pdf
- suppl_figure_3_to_14/suppl_figure_14_chr12/suppl_figure_14ag_45_G_Fla.pdf
- __MACOSX/suppl_figure_3_to_14/suppl_figure_14_chr12/._suppl_figure_14ag_45_G_Fla.pdf
- suppl_figure_3_to_14/suppl_figure_14_chr12/suppl_figure_14bi_48_E_Flo.pdf
- __MACOSX/suppl_figure_3_to_14/suppl_figure_14_chr12/._suppl_figure_14bi_48_E_Flo.pdf
[truncated: 824 more entries]
