# Supplementary material for: The phased pan-genome of tetraploid European potato
Source: Nature. 2025 Apr 16;642(8067):389–97. doi: 10.1038/s41586-025-08843-0 (PMC12158759; doi:10.1038/s41586-025-08843-0)
Supplement: Supplementary file 6 — Source Data Fig. 1 [file 41586_2025_8843_MOESM6_ESM.xlsx]

## Sheet: Figure_1b
Variety	PC1	PC2
PaV	-28.4341	66.5583
WhR	582.608	-503.93
BdF	-280.085	1069.1
EgH	55.4997	489.419
PrW	-380.145	59.4561
Flo	49.2661	-853.193
InD	19.3152	517.92
RuB	564.894	-785.383
Ack	121.315	753.486
Fla	49.2545	993.463
Vor	248.741	554.941
Kat	575.736	-1329.38
Sas	280.044	-465.91
Sir	200.953	364.618
Epo	459.109	70.0117
Yam	-70.2247	103.666
Lum	24.2331	-429.976
EdB	177.71	-68.0651
PaB	-2649.79	-606.805

## Sheet: Figure_1d
A	0	46736287
A	1.58199	46736287
A	1.58199	44890484
A	3.10149	44890484
A	3.10149	39875364
A	4.45124	39875364
A	4.45124	37982181
A	5.73691	37982181
A	5.73691	32661772
A	6.84248	32661772
A	6.84248	29781643
A	7.85057	29781643
A	7.85057	29033240
A	8.83332	29033240
A	8.83332	27263774
A	9.75618	27263774
A	9.75618	23969837
A	10.5675	23969837
A	10.5675	23539396
A	11.3643	23539396
A	11.3643	22166504
A	12.1146	22166504
A	12.1146	21852552
A	12.8543	21852552
A	12.8543	21840866
A	13.5936	21840866
A	13.5936	21352823
A	14.3164	21352823
A	14.3164	21247735
A	15.0356	21247735
A	15.0356	20916837
A	15.7436	20916837
A	15.7436	20532160
A	16.4386	20532160
A	16.4386	20009879
A	17.116	20009879
A	17.116	19610960
A	17.7798	19610960
A	17.7798	19589847
A	18.4429	19589847
A	18.4429	18925372
A	19.0835	18925372
A	19.0835	18698227
A	19.7164	18698227
A	19.7164	18463107
A	20.3414	18463107
A	20.3414	17926321
A	20.9482	17926321
A	20.9482	17815841
A	21.5512	17815841
A	21.5512	17661849
A	22.149	17661849
A	22.149	17394658
A	22.7378	17394658
A	22.7378	16320886
A	23.2903	16320886
A	23.2903	15409387
A	23.8119	15409387
A	23.8119	15328199
A	24.3307	15328199
A	24.3307	14925864
A	24.836	14925864
A	24.836	14863656
A	25.3391	14863656
A	25.3391	14793067
A	25.8398	14793067
A	25.8398	14508263
A	26.3309	14508263
A	26.3309	14264298
A	26.8137	14264298
A	26.8137	14189446
A	27.294	14189446
A	27.294	13605974
A	27.7546	13605974
A	27.7546	13248287
A	28.203	13248287
A	28.203	12720943
A	28.6336	12720943
A	28.6336	12584372
A	29.0596	12584372
A	29.0596	12531269
A	29.4838	12531269
A	29.4838	12353388
A	29.9019	12353388
A	29.9019	12198404
A	30.3148	12198404
A	30.3148	12158286
A	30.7264	12158286
A	30.7264	11391340
A	31.112	11391340
A	31.112	11361850
A	31.4966	11361850
A	31.4966	11129176
A	31.8733	11129176
A	31.8733	11099707
A	32.249	11099707
A	32.249	10844147
A	32.6161	10844147
A	32.6161	10826990
A	32.9825	10826990
A	32.9825	10719850
A	33.3454	10719850
A	33.3454	10420837
A	33.6981	10420837
A	33.6981	10068135
A	34.0389	10068135
A	34.0389	9890157
A	34.3737	9890157
A	34.3737	9884433
A	34.7083	9884433
A	34.7083	9805411
A	35.0402	9805411
A	35.0402	9621500
A	35.3659	9621500
A	35.3659	9582813
A	35.6902	9582813
A	35.6902	9512938
A	36.0122	9512938
A	36.0122	9283377
A	36.3265	9283377
A	36.3265	9274872
A	36.6404	9274872
A	36.6404	8932270
A	36.9428	8932270
A	36.9428	8849442
A	37.2423	8849442
A	37.2423	8717156
A	37.5374	8717156
A	37.5374	8678241
A	37.8311	8678241
A	37.8311	8677409
A	38.1249	8677409
A	38.1249	8642988
A	38.4174	8642988
A	38.4174	8572092
A	38.7076	8572092
A	38.7076	8513944
A	38.9958	8513944
A	38.9958	8507831
A	39.2838	8507831
A	39.2838	8497887
A	39.5714	8497887
A	39.5714	8274842
A	39.8515	8274842
A	39.8515	8140277
A	40.127	8140277
A	40.127	8132326
A	40.4023	8132326
A	40.4023	8061036
A	40.6752	8061036
A	40.6752	7989983
A	40.9456	7989983
A	40.9456	7968560
A	41.2154	7968560
A	41.2154	7720560
A	41.4767	7720560
A	41.4767	7416065
A	41.7277	7416065
A	41.7277	7370911
A	41.9772	7370911
A	41.9772	7330525
A	42.2254	7330525
A	42.2254	7325487
A	42.4733	7325487
A	42.4733	7303277
A	42.7205	7303277
A	42.7205	7274882
A	42.9668	7274882
A	42.9668	7137679
A	43.2084	7137679
A	43.2084	7129342
A	43.4497	7129342
A	43.4497	7098291
A	43.69	7098291
A	43.69	6876544
A	43.9227	6876544
A	43.9227	6863907
A	44.1551	6863907
A	44.1551	6839825
A	44.3866	6839825
A	44.3866	6777920
A	44.616	6777920
A	44.616	6482631
A	44.8355	6482631
A	44.8355	6458685
A	45.0541	6458685
A	45.0541	6353790
A	45.2692	6353790
A	45.2692	6274727
A	45.4815	6274727
A	45.4815	6193983
A	45.6912	6193983
A	45.6912	6138565
A	45.899	6138565
A	45.899	6030577
A	46.1031	6030577
A	46.1031	6029738
A	46.3072	6029738
A	46.3072	5995736
A	46.5102	5995736
A	46.5102	5918510
A	46.7105	5918510
A	46.7105	5848393
A	46.9085	5848393
A	46.9085	5837519
A	47.1061	5837519
A	47.1061	5715304
A	47.2995	5715304
A	47.2995	5653334
A	47.4909	5653334
A	47.4909	5612281
A	47.6809	5612281
A	47.6809	5594610
A	47.8702	5594610
A	47.8702	5585967
A	48.0593	5585967
A	48.0593	5562312
A	48.2476	5562312
A	48.2476	5559917
A	48.4358	5559917
A	48.4358	5557139
A	48.6239	5557139
A	48.6239	5513299
A	48.8105	5513299
A	48.8105	5486003
A	48.9962	5486003
A	48.9962	5444497
A	49.1805	5444497
A	49.1805	5436412
A	49.3645	5436412
A	49.3645	5428896
A	49.5483	5428896
A	49.5483	5367550
A	49.73	5367550
A	49.73	5322014
A	49.9101	5322014
A	49.9101	5297526
A	50.0894	5297526
A	50.0894	5176819
A	50.2647	5176819
A	50.2647	5053724
A	50.4357	5053724
A	50.4357	5045095
A	50.6065	5045095
A	50.6065	5009300
A	50.7761	5009300
A	50.7761	4956198
A	50.9438	4956198
A	50.9438	4940488
A	51.1111	4940488
A	51.1111	4909596
A	51.2772	4909596
A	51.2772	4900993
A	51.4431	4900993
A	51.4431	4896808
A	51.6089	4896808
A	51.6089	4886902
A	51.7743	4886902
A	51.7743	4843230
A	51.9383	4843230
A	51.9383	4827469
A	52.1017	4827469
A	52.1017	4815684
A	52.2647	4815684
A	52.2647	4813246
A	52.4276	4813246
A	52.4276	4799960
A	52.5901	4799960
A	52.5901	4764496
A	52.7513	4764496
A	52.7513	4725775
A	52.9113	4725775
A	52.9113	4718802
A	53.071	4718802
A	53.071	4705859
A	53.2303	4705859
A	53.2303	4695793
A	53.3893	4695793
A	53.3893	4695516
A	53.5482	4695516
A	53.5482	4687707
A	53.7069	4687707
A	53.7069	4677293
A	53.8652	4677293
A	53.8652	4664040
A	54.0231	4664040
A	54.0231	4640237
A	54.1801	4640237
A	54.1801	4605682
A	54.336	4605682
A	54.336	4598733
A	54.4917	4598733
A	54.4917	4589999
A	54.6471	4589999
A	54.6471	4575340
A	54.8019	4575340
A	54.8019	4547748
A	54.9559	4547748
A	54.9559	4501764
A	55.1083	4501764
A	55.1083	4465814
A	55.2594	4465814
A	55.2594	4464532
A	55.4106	4464532
A	55.4106	4463615
A	55.5616	4463615
A	55.5616	4462666
A	55.7127	4462666
A	55.7127	4414918
A	55.8621	4414918
A	55.8621	4390704
A	56.0108	4390704
A	56.0108	4350036
A	56.158	4350036
A	56.158	4344839
A	56.3051	4344839
A	56.3051	4298143
A	56.4506	4298143
A	56.4506	4231885
A	56.5938	4231885
A	56.5938	4225400
A	56.7368	4225400
A	56.7368	4220496
A	56.8797	4220496
A	56.8797	4212321
A	57.0223	4212321
A	57.0223	4178614
A	57.1637	4178614
A	57.1637	4171453
A	57.3049	4171453
A	57.3049	4128431
A	57.4447	4128431
A	57.4447	4122045
A	57.5842	4122045
A	57.5842	4119996
A	57.7237	4119996
A	57.7237	4079082
A	57.8617	4079082
A	57.8617	4069020
A	57.9995	4069020
A	57.9995	4051383
A	58.1366	4051383
A	58.1366	4040809
A	58.2734	4040809
A	58.2734	3947683
A	58.407	3947683
A	58.407	3945033
A	58.5405	3945033
A	58.5405	3888891
A	58.6722	3888891
A	58.6722	3862373
A	58.8029	3862373
A	58.8029	3855701
A	58.9334	3855701
A	58.9334	3802190
A	59.0621	3802190
A	59.0621	3797733
A	59.1907	3797733
A	59.1907	3779874
A	59.3186	3779874
A	59.3186	3776804
A	59.4465	3776804
A	59.4465	3732539
A	59.5728	3732539
A	59.5728	3721925
A	59.6988	3721925
A	59.6988	3720941
A	59.8247	3720941
A	59.8247	3704088
A	59.9501	3704088
A	59.9501	3701092
A	60.0754	3701092
A	60.0754	3683623
A	60.2001	3683623
A	60.2001	3683416
A	60.3248	3683416
A	60.3248	3672059
A	60.4491	3672059
A	60.4491	3654389
A	60.5728	3654389
A	60.5728	3641177
A	60.696	3641177
A	60.696	3603659
A	60.818	3603659
A	60.818	3569756
A	60.9388	3569756
A	60.9388	3559545
A	61.0593	3559545
A	61.0593	3558390
A	61.1798	3558390
A	61.1798	3515054
A	61.2987	3515054
A	61.2987	3509940
A	61.4176	3509940
A	61.4176	3491985
A	61.5358	3491985
A	61.5358	3469674
A	61.6532	3469674
A	61.6532	3467153
A	61.7706	3467153
A	61.7706	3466549
A	61.8879	3466549
A	61.8879	3460577
A	62.005	3460577
A	62.005	3457606
A	62.1221	3457606
A	62.1221	3454888
A	62.239	3454888
A	62.239	3403226
A	62.3542	3403226
A	62.3542	3392327
A	62.469	3392327
A	62.469	3388785
A	62.5838	3388785
A	62.5838	3385658
A	62.6984	3385658
A	62.6984	3384175
A	62.8129	3384175
A	62.8129	3373618
A	62.9271	3373618
A	62.9271	3362778
A	63.0409	3362778
A	63.0409	3361292
A	63.1547	3361292
A	63.1547	3337376
A	63.2677	3337376
A	63.2677	3274806
A	63.3785	3274806
A	63.3785	3246581
A	63.4884	3246581
A	63.4884	3244875
A	63.5983	3244875
A	63.5983	3222629
A	63.7073	3222629
A	63.7073	3193138
A	63.8154	3193138
A	63.8154	3188539
A	63.9234	3188539
A	63.9234	3174045
A	64.0308	3174045
A	64.0308	3173572
A	64.1382	3173572
A	64.1382	3170749
A	64.2455	3170749
A	64.2455	3163129
A	64.3526	3163129
A	64.3526	3100720
A	64.4576	3100720
A	64.4576	3099515
A	64.5625	3099515
A	64.5625	3096872
A	64.6673	3096872
A	64.6673	3078000
A	64.7715	3078000
A	64.7715	3073136
A	64.8755	3073136
A	64.8755	3053597
A	64.9789	3053597
A	64.9789	3048971
A	65.0821	3048971
A	65.0821	3023626
A	65.1844	3023626
A	65.1844	3018310
A	65.2866	3018310
A	65.2866	3000500
A	65.3882	3000500
A	65.3882	2999299
A	65.4897	2999299
A	65.4897	2978754
A	65.5905	2978754
A	65.5905	2974189
A	65.6912	2974189
A	65.6912	2972339
A	65.7918	2972339
A	65.7918	2943687
A	65.8914	2943687
A	65.8914	2943451
A	65.9911	2943451
A	65.9911	2940350
A	66.0906	2940350
A	66.0906	2930803
A	66.1898	2930803
A	66.1898	2924986
A	66.2888	2924986
A	66.2888	2916255
A	66.3875	2916255
A	66.3875	2904074
A	66.4858	2904074
A	66.4858	2887033
A	66.5836	2887033
A	66.5836	2850339
A	66.68	2850339
A	66.68	2846229
A	66.7764	2846229
A	66.7764	2845785
A	66.8727	2845785
A	66.8727	2843674
A	66.969	2843674
A	66.969	2831614
A	67.0648	2831614
A	67.0648	2801569
A	67.1596	2801569
A	67.1596	2800997
A	67.2545	2800997
A	67.2545	2796539
A	67.3491	2796539
A	67.3491	2794538
A	67.4437	2794538
A	67.4437	2772930
A	67.5376	2772930
A	67.5376	2764767
A	67.6312	2764767
A	67.6312	2742080
A	67.724	2742080
A	67.724	2717170
A	67.8159	2717170
A	67.8159	2677737
A	67.9066	2677737
A	67.9066	2653048
A	67.9964	2653048
A	67.9964	2651384
A	68.0861	2651384
A	68.0861	2650040
A	68.1758	2650040
A	68.1758	2648078
A	68.2655	2648078
A	68.2655	2615908
A	68.354	2615908
A	68.354	2590444
A	68.4417	2590444
A	68.4417	2587403
A	68.5293	2587403
A	68.5293	2585957
A	68.6168	2585957
A	68.6168	2579586
A	68.7041	2579586
A	68.7041	2537825
A	68.79	2537825
A	68.79	2531287
A	68.8757	2531287
A	68.8757	2530054
A	68.9614	2530054
A	68.9614	2520372
A	69.0467	2520372
A	69.0467	2518555
A	69.1319	2518555
A	69.1319	2517155
A	69.2171	2517155
A	69.2171	2512636
A	69.3022	2512636
A	69.3022	2505997
A	69.387	2505997
A	69.387	2504084
A	69.4718	2504084
A	69.4718	2500013
A	69.5564	2500013
A	69.5564	2499452
A	69.641	2499452
A	69.641	2476646
A	69.7248	2476646
A	69.7248	2475878
A	69.8086	2475878
A	69.8086	2469462
A	69.8922	2469462
A	69.8922	2466798
A	69.9757	2466798
A	69.9757	2453969
A	70.0588	2453969
A	70.0588	2443215
A	70.1415	2443215
A	70.1415	2437289
A	70.224	2437289
A	70.224	2435942
A	70.3064	2435942
A	70.3064	2428437
A	70.3886	2428437
A	70.3886	2423605
A	70.4707	2423605
A	70.4707	2423415
A	70.5527	2423415
A	70.5527	2419820
A	70.6346	2419820
A	70.6346	2413986
A	70.7163	2413986
A	70.7163	2412015
A	70.798	2412015
A	70.798	2386537
A	70.8788	2386537
A	70.8788	2365507
A	70.9588	2365507
A	70.9588	2355686
A	71.0386	2355686
A	71.0386	2347434
A	71.118	2347434
A	71.118	2342017
A	71.1973	2342017
A	71.1973	2338644
A	71.2765	2338644
A	71.2765	2333201
A	71.3554	2333201
A	71.3554	2321378
A	71.434	2321378
A	71.434	2296066
A	71.5117	2296066
A	71.5117	2278587
A	71.5889	2278587
A	71.5889	2257127
A	71.6653	2257127
A	71.6653	2253284
A	71.7415	2253284
A	71.7415	2206025
A	71.8162	2206025
A	71.8162	2205128
A	71.8909	2205128
A	71.8909	2203009
A	71.9654	2203009
A	71.9654	2196324
A	72.0398	2196324
A	72.0398	2195882
A	72.1141	2195882
A	72.1141	2183022
A	72.188	2183022
A	72.188	2174575
A	72.2616	2174575
A	72.2616	2171160
A	72.3351	2171160
A	72.3351	2157141
A	72.4081	2157141
A	72.4081	2145811
A	72.4807	2145811
A	72.4807	2133424
A	72.553	2133424
A	72.553	2123035
A	72.6248	2123035
A	72.6248	2108977
A	72.6962	2108977
A	72.6962	2106874
A	72.7675	2106874
A	72.7675	2095025
A	72.8384	2095025
A	72.8384	2094805
A	72.9093	2094805
A	72.9093	2094032
A	72.9802	2094032
A	72.9802	2074720
A	73.0505	2074720
A	73.0505	2072108
A	73.1206	2072108
A	73.1206	2069164
A	73.1906	2069164
A	73.1906	2064007
A	73.2605	2064007
A	73.2605	2048751
A	73.3298	2048751
A	73.3298	2032435
A	73.3986	2032435
A	73.3986	2024976
A	73.4672	2024976
A	73.4672	2023925
A	73.5357	2023925
A	73.5357	2016678
A	73.604	2016678
A	73.604	1955802
A	73.6702	1955802
A	73.6702	1952264
A	73.7362	1952264
A	73.7362	1951630
A	73.8023	1951630
A	73.8023	1941929
A	73.868	1941929
A	73.868	1939714
A	73.9337	1939714
A	73.9337	1938709
A	73.9993	1938709
A	73.9993	1928512
A	74.0646	1928512
A	74.0646	1900906
A	74.1289	1900906
A	74.1289	1899998
A	74.1933	1899998
A	74.1933	1892647
A	74.2573	1892647
A	74.2573	1889362
A	74.3213	1889362
A	74.3213	1887853
A	74.3852	1887853
A	74.3852	1876520
A	74.4487	1876520
A	74.4487	1869370
A	74.512	1869370
A	74.512	1868810
A	74.5752	1868810
A	74.5752	1862846
A	74.6383	1862846
A	74.6383	1861072
A	74.7013	1861072
A	74.7013	1844696
A	74.7637	1844696
A	74.7637	1833077
A	74.8258	1833077
A	74.8258	1830183
A	74.8877	1830183
A	74.8877	1826925
A	74.9496	1826925
A	74.9496	1813918
A	75.011	1813918
A	75.011	1810459
A	75.0722	1810459
A	75.0722	1810386
A	75.1335	1810386
A	75.1335	1810303
A	75.1948	1810303
A	75.1948	1809413
A	75.256	1809413
A	75.256	1796470
A	75.3169	1796470
A	75.3169	1787322
A	75.3774	1787322
A	75.3774	1785634
A	75.4378	1785634
A	75.4378	1784657
A	75.4982	1784657
A	75.4982	1775731
A	75.5583	1775731
A	75.5583	1774831
A	75.6184	1774831
A	75.6184	1772720
A	75.6784	1772720
A	75.6784	1760806
A	75.738	1760806
A	75.738	1741221
A	75.7969	1741221
A	75.7969	1734383
A	75.8556	1734383
A	75.8556	1731736
A	75.9143	1731736
A	75.9143	1724699
A	75.9726	1724699
A	75.9726	1700658
A	76.0302	1700658
A	76.0302	1696209
A	76.0876	1696209
A	76.0876	1692201
A	76.1449	1692201
A	76.1449	1675209
A	76.2016	1675209
A	76.2016	1669217
A	76.2581	1669217
A	76.2581	1667714
A	76.3146	1667714
A	76.3146	1659216
A	76.3707	1659216
A	76.3707	1655911
A	76.4268	1655911
A	76.4268	1654054
A	76.4828	1654054
A	76.4828	1646937
A	76.5385	1646937
A	76.5385	1646633
A	76.5942	1646633
A	76.5942	1637192
A	76.6497	1637192
A	76.6497	1604187
A	76.704	1604187
A	76.704	1602837
A	76.7582	1602837
A	76.7582	1599111
A	76.8123	1599111
A	76.8123	1597669
A	76.8664	1597669
A	76.8664	1597211
A	76.9205	1597211
A	76.9205	1597079
A	76.9745	1597079
A	76.9745	1592082
A	77.0284	1592082
A	77.0284	1591988
A	77.0823	1591988
A	77.0823	1585228
A	77.136	1585228
A	77.136	1578332
A	77.1894	1578332
A	77.1894	1576013
A	77.2428	1576013
A	77.2428	1569787
A	77.2959	1569787
A	77.2959	1567121
A	77.3489	1567121
A	77.3489	1566490
A	77.402	1566490
A	77.402	1563539
A	77.4549	1563539
A	77.4549	1561998
A	77.5078	1561998
A	77.5078	1561724
A	77.5606	1561724
A	77.5606	1561404
A	77.6135	1561404
A	77.6135	1555464
A	77.6661	1555464
A	77.6661	1553585
A	77.7187	1553585
A	77.7187	1536420
A	77.7707	1536420
A	77.7707	1518309
A	77.8221	1518309
A	77.8221	1515941
A	77.8734	1515941
A	77.8734	1515353
A	77.9247	1515353
A	77.9247	1515115
A	77.976	1515115
A	77.976	1513042
A	78.0272	1513042
A	78.0272	1500934
A	78.078	1500934
A	78.078	1496984
A	78.1287	1496984
A	78.1287	1496787
A	78.1794	1496787
A	78.1794	1491977
A	78.2299	1491977
A	78.2299	1491484
A	78.2804	1491484
A	78.2804	1485237
A	78.3306	1485237
A	78.3306	1479998
A	78.3807	1479998
A	78.3807	1477933
A	78.4308	1477933
A	78.4308	1477247
A	78.4808	1477247
A	78.4808	1476571
A	78.5307	1476571
A	78.5307	1475950
A	78.5807	1475950
A	78.5807	1471452
A	78.6305	1471452
A	78.6305	1468368
A	78.6802	1468368
A	78.6802	1446953
A	78.7292	1446953
A	78.7292	1442013
A	78.778	1442013
A	78.778	1439478
A	78.8267	1439478
A	78.8267	1432252
A	78.8752	1432252
A	78.8752	1424657
A	78.9234	1424657
A	78.9234	1419632
A	78.9715	1419632
A	78.9715	1419500
A	79.0195	1419500
A	79.0195	1419183
A	79.0676	1419183
A	79.0676	1410159
A	79.1153	1410159
A	79.1153	1408435
A	79.163	1408435
A	79.163	1394233
A	79.2102	1394233
A	79.2102	1393044
A	79.2573	1393044
A	79.2573	1388111
A	79.3043	1388111
A	79.3043	1386541
A	79.3512	1386541
A	79.3512	1381892
A	79.398	1381892
A	79.398	1380878
A	79.4448	1380878
A	79.4448	1375506
A	79.4913	1375506
A	79.4913	1374576
A	79.5378	1374576
A	79.5378	1373011
A	79.5843	1373011
A	79.5843	1368761
A	79.6307	1368761
A	79.6307	1359671
A	79.6767	1359671
A	79.6767	1354843
A	79.7225	1354843
A	79.7225	1346994
A	79.7681	1346994
A	79.7681	1343453
A	79.8136	1343453
A	79.8136	1332843
A	79.8587	1332843
A	79.8587	1332181
A	79.9038	1332181
A	79.9038	1327668
A	79.9488	1327668
A	79.9488	1323924
A	79.9936	1323924
A	79.9936	1320798
A	80.0383	1320798
A	80.0383	1316598
A	80.0828	1316598
A	80.0828	1310129
A	80.1272	1310129
A	80.1272	1308442
A	80.1715	1308442
A	80.1715	1307329
A	80.2157	1307329
A	80.2157	1305329
A	80.2599	1305329
A	80.2599	1302579
A	80.304	1302579
A	80.304	1297732
A	80.3479	1297732
A	80.3479	1296974
A	80.3918	1296974
A	80.3918	1294667
A	80.4357	1294667
A	80.4357	1288920
A	80.4793	1288920
A	80.4793	1284586
A	80.5228	1284586
A	80.5228	1283836
A	80.5662	1283836
A	80.5662	1279813
A	80.6095	1279813
A	80.6095	1270924
A	80.6526	1270924
A	80.6526	1269600
A	80.6955	1269600
A	80.6955	1265280
A	80.7384	1265280
A	80.7384	1248902
A	80.7806	1248902
A	80.7806	1247060
A	80.8229	1247060
A	80.8229	1237953
A	80.8648	1237953
A	80.8648	1234660
A	80.9066	1234660
A	80.9066	1222900
A	80.9479	1222900
A	80.9479	1222252
A	80.9893	1222252
A	80.9893	1221462
A	81.0307	1221462
A	81.0307	1220143
A	81.072	1220143
A	81.072	1218406
A	81.1132	1218406
A	81.1132	1209213
A	81.1541	1209213
A	81.1541	1204367
A	81.1949	1204367
A	81.1949	1199850
A	81.2355	1199850
A	81.2355	1199231
A	81.2761	1199231
A	81.2761	1189029
A	81.3164	1189029
A	81.3164	1188540
A	81.3566	1188540
A	81.3566	1187960
A	81.3968	1187960
A	81.3968	1183096
A	81.4368	1183096
A	81.4368	1180685
A	81.4768	1180685
A	81.4768	1179454
A	81.5167	1179454
A	81.5167	1175047
A	81.5565	1175047
A	81.5565	1172753
A	81.5962	1172753
A	81.5962	1157996
A	81.6354	1157996
A	81.6354	1147295
A	81.6742	1147295
A	81.6742	1143296
A	81.7129	1143296
A	81.7129	1143245
A	81.7516	1143245
A	81.7516	1141603
A	81.7903	1141603
A	81.7903	1134403
A	81.8287	1134403
A	81.8287	1132521
A	81.867	1132521
A	81.867	1119058
A	81.9049	1119058
A	81.9049	1117536
A	81.9427	1117536
A	81.9427	1117326
A	81.9805	1117326
A	81.9805	1104184
A	82.0179	1104184
A	82.0179	1103870
A	82.0553	1103870
A	82.0553	1100398
A	82.0925	1100398
A	82.0925	1086678
A	82.1293	1086678
A	82.1293	1083031
A	82.166	1083031
A	82.166	1078825
A	82.2025	1078825
A	82.2025	1074808
A	82.2389	1074808
A	82.2389	1066663
A	82.275	1066663
A	82.275	1045327
A	82.3104	1045327
A	82.3104	1040200
A	82.3456	1040200
A	82.3456	1037894
A	82.3807	1037894
A	82.3807	1033212
A	82.4157	1033212
A	82.4157	1031974
A	82.4506	1031974
A	82.4506	1031213
A	82.4855	1031213
A	82.4855	1029771
A	82.5204	1029771
A	82.5204	1028166
A	82.5552	1028166
A	82.5552	1027233
A	82.5899	1027233
A	82.5899	1022821
A	82.6246	1022821
A	82.6246	1019609
A	82.6591	1019609
A	82.6591	1014202
A	82.6934	1014202
A	82.6934	1010658
A	82.7276	1010658
A	82.7276	1010146
A	82.7618	1010146
A	82.7618	1004947
A	82.7958	1004947
A	82.7958	995881
A	82.8295	995881
A	82.8295	995638
A	82.8632	995638
A	82.8632	984107
A	82.8966	984107
A	82.8966	979827
A	82.9297	979827
A	82.9297	975982
A	82.9628	975982
A	82.9628	973647
A	82.9957	973647
A	82.9957	966947
A	83.0284	966947
A	83.0284	961006
A	83.061	961006
A	83.061	958075
A	83.0934	958075
A	83.0934	954605
A	83.1257	954605
A	83.1257	952024
A	83.1579	952024
A	83.1579	945608
A	83.1899	945608
A	83.1899	945430
A	83.2219	945430
A	83.2219	944603
A	83.2539	944603
A	83.2539	943055
A	83.2858	943055
A	83.2858	939198
A	83.3176	939198
A	83.3176	934431
A	83.3493	934431
A	83.3493	927698
A	83.3807	927698
A	83.3807	923629
A	83.4119	923629
A	83.4119	923587
A	83.4432	923587
A	83.4432	922517
A	83.4744	922517
A	83.4744	921535
A	83.5056	921535
A	83.5056	920025
A	83.5368	920025
A	83.5368	916411
A	83.5678	916411
A	83.5678	911174
A	83.5986	911174
A	83.5986	909611
A	83.6294	909611
A	83.6294	907329
A	83.6601	907329
A	83.6601	906410
A	83.6908	906410
A	83.6908	905401
A	83.7214	905401
A	83.7214	903256
A	83.752	903256
A	83.752	902363
A	83.7826	902363
A	83.7826	896735
A	83.8129	896735
A	83.8129	893314
A	83.8432	893314
A	83.8432	892694
A	83.8734	892694
A	83.8734	891472
A	83.9035	891472
A	83.9035	885289
A	83.9335	885289
A	83.9335	881978
A	83.9634	881978
A	83.9634	876780
A	83.993	876780
A	83.993	874067
A	84.0226	874067
A	84.0226	872923
A	84.0522	872923
A	84.0522	868112
A	84.0816	868112
A	84.0816	865472
A	84.1109	865472
A	84.1109	864526
A	84.1401	864526
A	84.1401	860610
A	84.1693	860610
A	84.1693	857925
A	84.1983	857925
A	84.1983	855866
A	84.2273	855866
A	84.2273	855712
A	84.2562	855712
A	84.2562	855011
A	84.2852	855011
A	84.2852	846316
A	84.3138	846316
A	84.3138	845021
A	84.3424	845021
A	84.3424	843711
A	84.371	843711
A	84.371	841348
A	84.3995	841348
A	84.3995	839857
A	84.4279	839857
A	84.4279	831774
A	84.456	831774
A	84.456	829773
A	84.4841	829773
A	84.4841	825277
A	84.5121	825277
A	84.5121	821811
A	84.5399	821811
A	84.5399	818376
A	84.5676	818376
A	84.5676	809020
A	84.595	809020
A	84.595	807803
A	84.6223	807803
A	84.6223	805207
A	84.6496	805207
A	84.6496	802260
A	84.6767	802260
A	84.6767	798536
A	84.7038	798536
A	84.7038	795448
A	84.7307	795448
A	84.7307	791431
A	84.7575	791431
A	84.7575	790377
A	84.7842	790377
A	84.7842	785740
A	84.8108	785740
A	84.8108	783410
A	84.8373	783410
A	84.8373	783116
A	84.8638	783116
A	84.8638	781918
A	84.8903	781918
A	84.8903	778390
A	84.9167	778390
A	84.9167	773067
A	84.9428	773067
A	84.9428	772808
A	84.969	772808
A	84.969	771764
A	84.9951	771764
A	84.9951	771383
A	85.0212	771383
A	85.0212	770258
A	85.0473	770258
A	85.0473	768384
A	85.0733	768384
A	85.0733	766782
A	85.0993	766782
A	85.0993	764434
A	85.1251	764434
A	85.1251	760613
A	85.1509	760613
A	85.1509	760126
A	85.1766	760126
A	85.1766	750488
A	85.202	750488
A	85.202	741960
A	85.2271	741960
A	85.2271	737572
A	85.2521	737572
A	85.2521	737489
A	85.2771	737489
A	85.2771	732335
A	85.3018	732335
A	85.3018	731369
A	85.3266	731369
A	85.3266	731333
A	85.3514	731333
A	85.3514	731167
A	85.3761	731167
A	85.3761	729036
A	85.4008	729036
A	85.4008	727209
A	85.4254	727209
A	85.4254	725538
A	85.45	725538
A	85.45	719989
A	85.4743	719989
A	85.4743	717343
A	85.4986	717343
A	85.4986	713846
A	85.5228	713846
A	85.5228	713193
A	85.5469	713193
A	85.5469	712514
A	85.571	712514
A	85.571	711769
A	85.5951	711769
A	85.5951	710306
A	85.6192	710306
A	85.6192	697660
A	85.6428	697660
A	85.6428	694817
A	85.6663	694817
A	85.6663	688204
A	85.6896	688204
A	85.6896	687148
A	85.7129	687148
A	85.7129	682325
A	85.736	682325
A	85.736	681951
A	85.759	681951
A	85.759	681201
A	85.7821	681201
A	85.7821	680819
A	85.8051	680819
A	85.8051	680727
A	85.8282	680727
A	85.8282	678686
A	85.8512	678686
A	85.8512	677698
A	85.8741	677698
A	85.8741	677678
A	85.897	677678
A	85.897	676813
A	85.9199	676813
A	85.9199	674551
A	85.9428	674551
A	85.9428	670748
A	85.9655	670748
A	85.9655	670406
A	85.9882	670406
A	85.9882	668156
A	86.0108	668156
A	86.0108	667490
A	86.0334	667490
A	86.0334	666462
A	86.0559	666462
A	86.0559	666206
A	86.0785	666206
A	86.0785	665976
A	86.101	665976
A	86.101	665923
A	86.1236	665923
A	86.1236	665287
A	86.1461	665287
A	86.1461	662279
A	86.1685	662279
A	86.1685	658052
A	86.1908	658052
A	86.1908	655784
A	86.213	655784
A	86.213	654138
A	86.2351	654138
A	86.2351	653350
A	86.2572	653350
A	86.2572	647155
A	86.2792	647155
A	86.2792	646974
A	86.3011	646974
A	86.3011	643562
A	86.3228	643562
A	86.3228	642711
A	86.3446	642711
A	86.3446	641678
A	86.3663	641678
A	86.3663	641015
A	86.388	641015
A	86.388	640606
A	86.4097	640606
A	86.4097	639042
A	86.4313	639042
A	86.4313	635740
A	86.4528	635740
A	86.4528	635495
A	86.4744	635495
A	86.4744	635390
A	86.4959	635390
A	86.4959	634380
A	86.5173	634380
A	86.5173	633457
A	86.5388	633457
A	86.5388	633414
A	86.5602	633414
A	86.5602	630745
A	86.5816	630745
A	86.5816	629816
A	86.6029	629816
A	86.6029	629006
A	86.6242	629006
A	86.6242	628645
A	86.6455	628645
A	86.6455	625386
A	86.6666	625386
A	86.6666	623408
A	86.6877	623408
A	86.6877	622606
A	86.7088	622606
A	86.7088	619385
A	86.7298	619385
A	86.7298	619074
A	86.7507	619074
A	86.7507	618989
A	86.7717	618989
A	86.7717	616498
A	86.7925	616498
A	86.7925	616174
A	86.8134	616174
A	86.8134	610533
A	86.8341	610533
A	86.8341	610262
A	86.8547	610262
A	86.8547	610159
A	86.8754	610159
A	86.8754	608185
A	86.896	608185
A	86.896	606347
A	86.9165	606347
A	86.9165	605706
A	86.937	605706
A	86.937	601909
A	86.9574	601909
A	86.9574	601136
A	86.9777	601136
A	86.9777	597548
A	86.9979	597548
A	86.9979	589943
A	87.0179	589943
A	87.0179	589337
A	87.0379	589337
A	87.0379	588934
A	87.0578	588934
A	87.0578	586333
A	87.0776	586333
A	87.0776	584219
A	87.0974	584219
A	87.0974	582719
A	87.1171	582719
A	87.1171	581210
A	87.1368	581210
A	87.1368	577460
A	87.1564	577460
A	87.1564	577122
A	87.1759	577122
A	87.1759	575511
A	87.1954	575511
A	87.1954	575100
A	87.2148	575100
A	87.2148	573207
A	87.2342	573207
A	87.2342	572702
A	87.2536	572702
A	87.2536	570100
A	87.2729	570100
A	87.2729	568894
A	87.2922	568894
A	87.2922	568476
A	87.3114	568476
A	87.3114	568394
A	87.3307	568394
A	87.3307	568216
A	87.3499	568216
A	87.3499	567924
A	87.3691	567924
A	87.3691	566223
A	87.3883	566223
A	87.3883	566149
A	87.4075	566149
A	87.4075	564879
A	87.4266	564879
A	87.4266	564666
A	87.4457	564666
A	87.4457	562618
A	87.4647	562618
A	87.4647	561433
A	87.4837	561433
A	87.4837	556444
A	87.5026	556444
A	87.5026	555984
A	87.5214	555984
A	87.5214	552903
A	87.5401	552903
A	87.5401	550528
A	87.5587	550528
A	87.5587	545994
A	87.5772	545994
A	87.5772	545640
A	87.5957	545640
A	87.5957	544853
A	87.6141	544853
A	87.6141	544753
A	87.6326	544753
A	87.6326	544416
A	87.651	544416
A	87.651	536388
A	87.6692	536388
A	87.6692	535615
A	87.6873	535615
A	87.6873	534476
A	87.7054	534476
A	87.7054	533570
A	87.7234	533570
A	87.7234	533136
A	87.7415	533136
A	87.7415	532113
A	87.7595	532113
A	87.7595	531669
A	87.7775	531669
A	87.7775	529918
A	87.7954	529918
A	87.7954	529883
A	87.8134	529883
A	87.8134	527295
A	87.8312	527295
A	87.8312	526980
A	87.8491	526980
A	87.8491	525920
A	87.8669	525920
A	87.8669	524100
A	87.8846	524100
A	87.8846	521094
A	87.9022	521094
A	87.9022	518658
A	87.9198	518658
A	87.9198	518259
A	87.9373	518259
A	87.9373	514477
A	87.9547	514477
A	87.9547	513831
A	87.9721	513831
A	87.9721	513820
A	87.9895	513820
A	87.9895	512611
A	88.0069	512611
A	88.0069	510673
A	88.0242	510673
A	88.0242	510657
A	88.0415	510657
A	88.0415	509316
A	88.0587	509316
A	88.0587	507590
A	88.0759	507590
A	88.0759	507411
A	88.0931	507411
A	88.0931	504896
A	88.1101	504896
A	88.1101	503929
A	88.1272	503929
A	88.1272	500551
A	88.1441	500551
A	88.1441	500437
A	88.1611	500437
A	88.1611	494624
A	88.1778	494624
A	88.1778	494241
A	88.1946	494241
A	88.1946	492186
A	88.2112	492186
A	88.2112	491119
A	88.2278	491119
A	88.2278	490426
A	88.2444	490426
A	88.2444	488962
A	88.261	488962
A	88.261	485747
A	88.2774	485747
A	88.2774	483366
A	88.2938	483366
A	88.2938	483069
A	88.3101	483069
A	88.3101	483058
A	88.3265	483058
A	88.3265	480892
A	88.3428	480892
A	88.3428	477697
A	88.3589	477697
A	88.3589	476950
A	88.3751	476950
A	88.3751	475951
A	88.3912	475951
A	88.3912	475864
A	88.4073	475864
A	88.4073	475035
A	88.4234	475035
A	88.4234	473309
A	88.4394	473309
A	88.4394	472212
A	88.4554	472212
A	88.4554	471957
A	88.4714	471957
A	88.4714	468659
A	88.4872	468659
A	88.4872	466883
A	88.503	466883
A	88.503	466579
A	88.5188	466579
A	88.5188	465757
A	88.5346	465757
A	88.5346	464524
A	88.5503	464524
A	88.5503	464146
A	88.566	464146
A	88.566	462181
A	88.5817	462181
A	88.5817	461895
A	88.5973	461895
A	88.5973	461352
A	88.6129	461352
A	88.6129	460436
A	88.6285	460436
A	88.6285	460070
A	88.6441	460070
A	88.6441	456692
A	88.6595	456692
A	88.6595	455812
A	88.675	455812
A	88.675	455031
A	88.6904	455031
A	88.6904	454932
A	88.7058	454932
A	88.7058	454683
A	88.7212	454683
A	88.7212	453659
A	88.7365	453659
A	88.7365	453290
A	88.7519	453290
A	88.7519	449815
A	88.7671	449815
A	88.7671	448739
A	88.7823	448739
A	88.7823	448515
A	88.7975	448515
A	88.7975	447995
A	88.8126	447995
A	88.8126	447157
A	88.8278	447157
A	88.8278	445202
A	88.8428	445202
A	88.8428	443572
A	88.8578	443572
A	88.8578	442191
A	88.8728	442191
A	88.8728	441040
A	88.8877	441040
A	88.8877	438631
A	88.9026	438631
A	88.9026	438351
A	88.9174	438351
A	88.9174	436364
A	88.9322	436364
A	88.9322	436333
A	88.947	436333
A	88.947	434658
A	88.9617	434658
A	88.9617	434511
A	88.9764	434511
A	88.9764	433498
A	88.9911	433498
A	88.9911	432943
A	89.0057	432943
A	89.0057	432257
A	89.0203	432257
A	89.0203	432177
A	89.035	432177
A	89.035	432050
A	89.0496	432050
A	89.0496	431599
A	89.0642	431599
A	89.0642	431489
A	89.0788	431489
A	89.0788	431363
A	89.0934	431363
A	89.0934	430353
A	89.108	430353
A	89.108	429795
A	89.1225	429795
A	89.1225	429727
A	89.1371	429727
A	89.1371	429499
A	89.1516	429499
A	89.1516	428890
A	89.1661	428890
A	89.1661	428343
A	89.1806	428343
A	89.1806	422520
A	89.1949	422520
A	89.1949	422259
A	89.2092	422259
A	89.2092	420090
A	89.2234	420090
A	89.2234	417552
A	89.2376	417552
A	89.2376	417368
A	89.2517	417368
A	89.2517	417068
A	89.2658	417068
A	89.2658	414593
A	89.2799	414593
A	89.2799	414432
A	89.2939	414432
A	89.2939	412480
A	89.3078	412480
A	89.3078	412296
A	89.3218	412296
A	89.3218	412248
A	89.3358	412248
A	89.3358	410360
A	89.3496	410360
A	89.3496	409513
A	89.3635	409513
A	89.3635	408777
A	89.3773	408777
A	89.3773	408657
A	89.3912	408657
A	89.3912	408510
A	89.405	408510
A	89.405	406936
A	89.4188	406936
A	89.4188	406896
A	89.4326	406896
A	89.4326	406827
A	89.4463	406827
A	89.4463	404599
A	89.46	404599
A	89.46	402427
A	89.4736	402427
A	89.4736	402328
A	89.4873	402328
A	89.4873	402066
A	89.5009	402066
A	89.5009	400420
A	89.5144	400420
A	89.5144	399804
A	89.528	399804
A	89.528	399162
A	89.5415	399162
A	89.5415	398462
A	89.555	398462
A	89.555	397038
A	89.5684	397038
A	89.5684	394254
A	89.5817	394254
A	89.5817	394019
A	89.5951	394019
A	89.5951	391324
A	89.6083	391324
A	89.6083	391228
A	89.6216	391228
A	89.6216	390572
A	89.6348	390572
A	89.6348	389880
A	89.648	389880
A	89.648	389710
A	89.6612	389710
A	89.6612	388543
A	89.6743	388543
A	89.6743	387822
A	89.6875	387822
A	89.6875	386823
A	89.7006	386823
A	89.7006	385939
A	89.7136	385939
A	89.7136	384377
A	89.7266	384377
A	89.7266	383615
A	89.7396	383615
A	89.7396	383597
A	89.7526	383597
A	89.7526	383232
A	89.7656	383232
A	89.7656	381437
A	89.7785	381437
A	89.7785	381421
A	89.7914	381421
A	89.7914	381287
A	89.8043	381287
A	89.8043	380973
A	89.8172	380973
A	89.8172	380147
A	89.8301	380147
A	89.8301	379627
A	89.8429	379627
A	89.8429	379056
A	89.8557	379056
A	89.8557	378564
A	89.8686	378564
A	89.8686	378306
A	89.8814	378306
A	89.8814	377815
A	89.8941	377815
A	89.8941	377757
A	89.9069	377757
A	89.9069	377724
A	89.9197	377724
A	89.9197	377255
A	89.9325	377255
A	89.9325	377026
A	89.9453	377026
A	89.9453	376648
A	89.958	376648
A	89.958	376648
A	89.9707	376648
A	89.9707	376023
A	89.9835	376023
A	89.9835	374048
A	89.9961	374048
A	89.9961	372798
A	90.0088	372798
A	90.0088	372456
A	90.0214	372456
A	90.0214	371956
A	90.034	371956
A	90.034	370489
A	90.0465	370489
A	90.0465	370392
A	90.059	370392
A	90.059	369614
A	90.0715	369614
A	90.0715	369368
A	90.084	369368
A	90.084	368607
A	90.0965	368607
A	90.0965	367651
A	90.109	367651
A	90.109	366521
A	90.1214	366521
A	90.1214	366510
A	90.1338	366510
A	90.1338	365928
A	90.1462	365928
A	90.1462	362385
A	90.1584	362385
A	90.1584	360576
A	90.1706	360576
A	90.1706	359414
A	90.1828	359414
A	90.1828	358190
A	90.1949	358190
A	90.1949	357196
A	90.207	357196
A	90.207	356750
A	90.2191	356750
A	90.2191	356665
A	90.2312	356665
A	90.2312	356200
A	90.2432	356200
A	90.2432	355849
A	90.2553	355849
A	90.2553	353312
A	90.2672	353312
A	90.2672	352637
A	90.2792	352637
A	90.2792	352117
A	90.2911	352117
A	90.2911	351980
A	90.303	351980
A	90.303	351533
A	90.3149	351533
A	90.3149	351413
A	90.3268	351413
A	90.3268	350356
A	90.3387	350356
A	90.3387	349302
A	90.3505	349302
A	90.3505	348890
A	90.3623	348890
A	90.3623	347289
A	90.374	347289
A	90.374	347216
A	90.3858	347216
A	90.3858	346674
A	90.3975	346674
A	90.3975	346273
A	90.4093	346273
A	90.4093	344214
A	90.4209	344214
A	90.4209	343437
A	90.4325	343437
A	90.4325	343366
A	90.4442	343366
A	90.4442	343089
A	90.4558	343089
A	90.4558	342466
A	90.4674	342466
A	90.4674	341480
A	90.4789	341480
A	90.4789	338706
A	90.4904	338706
A	90.4904	336561
A	90.5018	336561
A	90.5018	336214
A	90.5132	336214
A	90.5132	335814
A	90.5245	335814
A	90.5245	334469
A	90.5358	334469
A	90.5358	334396
A	90.5472	334396
A	90.5472	334350
A	90.5585	334350
A	90.5585	331221
A	90.5697	331221
A	90.5697	331042
A	90.5809	331042
A	90.5809	330784
A	90.5921	330784
A	90.5921	329395
A	90.6032	329395
A	90.6032	328943
A	90.6144	328943
A	90.6144	328850
A	90.6255	328850
A	90.6255	328635
A	90.6366	328635
A	90.6366	328349
A	90.6477	328349
A	90.6477	327654
A	90.6588	327654
A	90.6588	326865
A	90.6699	326865
A	90.6699	326515
A	90.681	326515
A	90.681	326376
A	90.692	326376
A	90.692	326063
A	90.703	326063
A	90.703	321833
A	90.7139	321833
A	90.7139	320906
A	90.7248	320906
A	90.7248	320844
A	90.7357	320844
A	90.7357	320579
A	90.7465	320579
A	90.7465	320480
A	90.7574	320480
A	90.7574	320030
A	90.7682	320030
A	90.7682	319759
A	90.779	319759
A	90.779	318383
A	90.7898	318383
A	90.7898	318309
A	90.8006	318309
A	90.8006	317584
A	90.8113	317584
A	90.8113	316914
A	90.822	316914
A	90.822	316590
A	90.8328	316590
A	90.8328	316215
A	90.8435	316215
A	90.8435	315209
A	90.8541	315209
A	90.8541	314585
A	90.8648	314585
A	90.8648	314274
A	90.8754	314274
A	90.8754	312522
A	90.886	312522
A	90.886	311793
A	90.8965	311793
A	90.8965	310276
A	90.907	310276
A	90.907	310224
A	90.9176	310224
A	90.9176	309319
A	90.928	309319
A	90.928	308823
A	90.9385	308823
A	90.9385	306385
A	90.9488	306385
A	90.9488	305309
A	90.9592	305309
A	90.9592	303230
A	90.9694	303230
A	90.9694	301210
A	90.9796	301210
A	90.9796	301199
A	90.9898	301199
A	90.9898	301003
A	91	301003
A	91	300827
A	91.0102	300827
A	91.0102	297442
A	91.0203	297442
A	91.0203	297224
A	91.0303	297224
A	91.0303	297105
A	91.0404	297105
A	91.0404	296035
A	91.0504	296035
A	91.0504	295992
A	91.0604	295992
A	91.0604	295737
A	91.0704	295737
A	91.0704	295368
A	91.0804	295368
A	91.0804	295077
A	91.0904	295077
A	91.0904	293967
A	91.1004	293967
A	91.1004	293768
A	91.1103	293768
A	91.1103	292269
A	91.1202	292269
A	91.1202	291892
A	91.1301	291892
A	91.1301	291819
A	91.14	291819
A	91.14	291527
A	91.1498	291527
A	91.1498	291514
A	91.1597	291514
A	91.1597	290132
A	91.1695	290132
A	91.1695	288450
A	91.1793	288450
A	91.1793	287747
A	91.189	287747
A	91.189	287224
A	91.1988	287224
A	91.1988	286604
A	91.2085	286604
A	91.2085	285561
A	91.2181	285561
A	91.2181	285372
A	91.2278	285372
A	91.2278	284602
A	91.2374	284602
A	91.2374	283955
A	91.247	283955
A	91.247	281214
A	91.2565	281214
A	91.2565	280825
A	91.2661	280825
A	91.2661	280205
A	91.2755	280205
A	91.2755	279938
A	91.285	279938
A	91.285	279589
A	91.2945	279589
A	91.2945	279531
A	91.3039	279531
A	91.3039	279339
A	91.3134	279339
A	91.3134	278988
A	91.3228	278988
A	91.3228	277114
A	91.3322	277114
A	91.3322	277095
A	91.3416	277095
A	91.3416	276598
A	91.351	276598
A	91.351	275734
A	91.3603	275734
A	91.3603	275179
A	91.3696	275179
A	91.3696	273980
A	91.3789	273980
A	91.3789	273384
A	91.3881	273384
A	91.3881	273063
A	91.3974	273063
[truncated: 94,944 more rows]
