# Supplementary material for: The phased pan-genome of tetraploid European potato
Source: Nature. 2025 Apr 16;642(8067):389–97. doi: 10.1038/s41586-025-08843-0 (PMC12158759; doi:10.1038/s41586-025-08843-0)
Supplement: Supplementary file 7 — Source Data Fig. 2 [file 41586_2025_8843_MOESM7_ESM.xlsx]

## Sheet: Fig2a_40_agp_file
##agp-version	2.1	#A1_hap_genome_48chrs.agp
# this file was generated by converting juicebox assembly format
chr01_hap1_v3	1	39500	1	W	chr_chr01_hap1_v3_ctg_1	1	39500	+	#A1_hap_genome_48chrs.agp
chr01_hap1_v3	39501	39600	2	U	100	scaffold	yes	proximity_ligation	#A1_hap_genome_48chrs.agp
chr01_hap1_v3	39601	27303374	3	W	chr_chr01_hap1_v3_ctg_2	1	27263774	+	#A1_hap_genome_48chrs.agp
chr01_hap1_v3	27303375	27303474	4	U	100	scaffold	yes	proximity_ligation	#A1_hap_genome_48chrs.agp
chr01_hap1_v3	27303475	27330554	5	W	chr_chr01_hap1_v3_ctg_3	1	27080	+	#A1_hap_genome_48chrs.agp
chr01_hap1_v3	27330555	27330654	6	U	100	scaffold	yes	proximity_ligation	#A1_hap_genome_48chrs.agp
chr01_hap1_v3	27330655	30261457	7	W	chr_chr01_hap1_v3_ctg_4	1	2930803	+	#A1_hap_genome_48chrs.agp
chr01_hap1_v3	30261458	30261557	8	U	100	scaffold	yes	proximity_ligation	#A1_hap_genome_48chrs.agp
chr01_hap1_v3	30261558	30299789	9	W	chr_chr01_hap1_v3_ctg_5	1	38232	+	#A1_hap_genome_48chrs.agp
chr01_hap1_v3	30299790	30299889	10	U	100	scaffold	yes	proximity_ligation	#A1_hap_genome_48chrs.agp
chr01_hap1_v3	30299890	30494196	11	W	chr_chr01_hap1_v3_ctg_6	1	194307	+	#A1_hap_genome_48chrs.agp
chr01_hap1_v3	30494197	30494296	12	U	100	scaffold	yes	proximity_ligation	#A1_hap_genome_48chrs.agp
chr01_hap1_v3	30494297	30527878	13	W	chr_chr01_hap1_v3_ctg_7	1	33582	+	#A1_hap_genome_48chrs.agp
chr01_hap1_v3	30527879	30527978	14	U	100	scaffold	yes	proximity_ligation	#A1_hap_genome_48chrs.agp
chr01_hap1_v3	30527979	30570326	15	W	chr_chr01_hap1_v3_ctg_8	1	42348	+	#A1_hap_genome_48chrs.agp
chr01_hap1_v3	30570327	30570426	16	U	100	scaffold	yes	proximity_ligation	#A1_hap_genome_48chrs.agp
chr01_hap1_v3	30570427	31005084	17	W	chr_chr01_hap1_v3_ctg_9	1	434658	+	#A1_hap_genome_48chrs.agp
chr01_hap1_v3	31005085	31005184	18	U	100	scaffold	yes	proximity_ligation	#A1_hap_genome_48chrs.agp
chr01_hap1_v3	31005185	31055789	19	W	chr_chr01_hap1_v3_ctg_10	1	50605	+	#A1_hap_genome_48chrs.agp
chr01_hap1_v3	31055790	31055889	20	U	100	scaffold	yes	proximity_ligation	#A1_hap_genome_48chrs.agp
chr01_hap1_v3	31055890	31118105	21	W	chr_chr01_hap1_v3_ctg_11	1	62216	+	#A1_hap_genome_48chrs.agp
chr01_hap1_v3	31118106	31118205	22	U	100	scaffold	yes	proximity_ligation	#A1_hap_genome_48chrs.agp
chr01_hap1_v3	31118206	31145139	23	W	chr_chr01_hap1_v3_ctg_12	1	26934	+	#A1_hap_genome_48chrs.agp
chr01_hap1_v3	31145140	31145239	24	U	100	scaffold	yes	proximity_ligation	#A1_hap_genome_48chrs.agp
chr01_hap1_v3	31145240	31184995	25	W	chr_chr01_hap1_v3_ctg_13	1	39756	+	#A1_hap_genome_48chrs.agp
chr01_hap1_v3	31184996	31185095	26	U	100	scaffold	yes	proximity_ligation	#A1_hap_genome_48chrs.agp
chr01_hap1_v3	31185096	31242448	27	W	chr_chr01_hap1_v3_ctg_14	1	57353	+	#A1_hap_genome_48chrs.agp
chr01_hap1_v3	31242449	31242548	28	U	100	scaffold	yes	proximity_ligation	#A1_hap_genome_48chrs.agp
chr01_hap1_v3	31242549	39517390	29	W	chr_chr01_hap1_v3_ctg_15	1	8274842	+	#A1_hap_genome_48chrs.agp
chr01_hap1_v3	39517391	39517490	30	U	100	scaffold	yes	proximity_ligation	#A1_hap_genome_48chrs.agp
chr01_hap1_v3	39517491	39547308	31	W	chr_chr01_hap1_v3_ctg_16	1	29818	+	#A1_hap_genome_48chrs.agp
chr01_hap1_v3	39547309	39547408	32	U	100	scaffold	yes	proximity_ligation	#A1_hap_genome_48chrs.agp
chr01_hap1_v3	39547409	39676638	33	W	chr_chr01_hap1_v3_ctg_17	1	129230	+	#A1_hap_genome_48chrs.agp
chr01_hap1_v3	39676639	39676738	34	U	100	scaffold	yes	proximity_ligation	#A1_hap_genome_48chrs.agp
chr01_hap1_v3	39676739	40387044	35	W	chr_chr01_hap1_v3_ctg_18	1	710306	+	#A1_hap_genome_48chrs.agp
chr01_hap1_v3	40387045	40387144	36	U	100	scaffold	yes	proximity_ligation	#A1_hap_genome_48chrs.agp
chr01_hap1_v3	40387145	40429232	37	W	chr_chr01_hap1_v3_ctg_19	1	42088	+	#A1_hap_genome_48chrs.agp
chr01_hap1_v3	40429233	40429332	38	U	100	scaffold	yes	proximity_ligation	#A1_hap_genome_48chrs.agp
chr01_hap1_v3	40429333	40475034	39	W	chr_chr01_hap1_v3_ctg_20	1	45702	+	#A1_hap_genome_48chrs.agp
chr01_hap1_v3	40475035	40475134	40	U	100	scaffold	yes	proximity_ligation	#A1_hap_genome_48chrs.agp
chr01_hap1_v3	40475135	40535264	41	W	chr_chr01_hap1_v3_ctg_21	1	60130	+	#A1_hap_genome_48chrs.agp
chr01_hap1_v3	40535265	40535364	42	U	100	scaffold	yes	proximity_ligation	#A1_hap_genome_48chrs.agp
chr01_hap1_v3	40535365	40580377	43	W	chr_chr01_hap1_v3_ctg_22	1	45013	+	#A1_hap_genome_48chrs.agp
chr01_hap1_v3	40580378	40580477	44	U	100	scaffold	yes	proximity_ligation	#A1_hap_genome_48chrs.agp
chr01_hap1_v3	40580478	40610060	45	W	chr_chr01_hap1_v3_ctg_23	1	29583	+	#A1_hap_genome_48chrs.agp
chr01_hap1_v3	40610061	40610160	46	U	100	scaffold	yes	proximity_ligation	#A1_hap_genome_48chrs.agp
chr01_hap1_v3	40610161	50678295	47	W	chr_chr01_hap1_v3_ctg_24	1	10068135	+	#A1_hap_genome_48chrs.agp
chr01_hap1_v3	50678296	50678395	48	U	100	scaffold	yes	proximity_ligation	#A1_hap_genome_48chrs.agp
chr01_hap1_v3	50678396	50720808	49	W	chr_chr01_hap1_v3_ctg_25	1	42413	+	#A1_hap_genome_48chrs.agp
chr01_hap1_v3	50720809	50720908	50	U	100	scaffold	yes	proximity_ligation	#A1_hap_genome_48chrs.agp
chr01_hap1_v3	50720909	50756322	51	W	chr_chr01_hap1_v3_ctg_26	1	35414	+	#A1_hap_genome_48chrs.agp
chr01_hap1_v3	50756323	50756422	52	U	100	scaffold	yes	proximity_ligation	#A1_hap_genome_48chrs.agp
chr01_hap1_v3	50756423	63340794	53	W	chr_chr01_hap1_v3_ctg_27	1	12584372	+	#A1_hap_genome_48chrs.agp
chr01_hap1_v3	63340795	63340894	54	U	100	scaffold	yes	proximity_ligation	#A1_hap_genome_48chrs.agp
chr01_hap1_v3	63340895	63392794	55	W	chr_chr01_hap1_v3_ctg_28	1	51900	+	#A1_hap_genome_48chrs.agp
chr01_hap1_v3	63392795	63392894	56	U	100	scaffold	yes	proximity_ligation	#A1_hap_genome_48chrs.agp
chr01_hap1_v3	63392895	63430711	57	W	chr_chr01_hap1_v3_ctg_29	1	37817	+	#A1_hap_genome_48chrs.agp
chr01_hap1_v3	63430712	63430811	58	U	100	scaffold	yes	proximity_ligation	#A1_hap_genome_48chrs.agp
chr01_hap1_v3	63430812	63465826	59	W	chr_chr01_hap1_v3_ctg_30	1	35015	+	#A1_hap_genome_48chrs.agp
chr01_hap1_v3	63465827	63465926	60	U	100	scaffold	yes	proximity_ligation	#A1_hap_genome_48chrs.agp
chr01_hap1_v3	63465927	64511253	61	W	chr_chr01_hap1_v3_ctg_31	1	1045327	+	#A1_hap_genome_48chrs.agp
chr01_hap1_v3	64511254	64511353	62	U	100	scaffold	yes	proximity_ligation	#A1_hap_genome_48chrs.agp
chr01_hap1_v3	64511354	65643874	63	W	chr_chr01_hap1_v3_ctg_32	1	1132521	+	#A1_hap_genome_48chrs.agp
chr01_hap1_v3	65643875	65643974	64	U	100	scaffold	yes	proximity_ligation	#A1_hap_genome_48chrs.agp
chr01_hap1_v3	65643975	65685689	65	W	chr_chr01_hap1_v3_ctg_33	1	41715	+	#A1_hap_genome_48chrs.agp
chr01_hap1_v3	65685690	65685789	66	U	100	scaffold	yes	proximity_ligation	#A1_hap_genome_48chrs.agp
chr01_hap1_v3	65685790	65739523	67	W	chr_chr01_hap1_v3_ctg_34	1	53734	+	#A1_hap_genome_48chrs.agp
chr01_hap1_v3	65739524	65739623	68	U	100	scaffold	yes	proximity_ligation	#A1_hap_genome_48chrs.agp
chr01_hap1_v3	65739624	67681552	69	W	chr_chr01_hap1_v3_ctg_35	1	1941929	+	#A1_hap_genome_48chrs.agp
chr01_hap1_v3	67681553	67681652	70	U	100	scaffold	yes	proximity_ligation	#A1_hap_genome_48chrs.agp
chr01_hap1_v3	67681653	68537518	71	W	chr_chr01_hap1_v3_ctg_36	1	855866	+	#A1_hap_genome_48chrs.agp
chr01_hap1_v3	68537519	68537618	72	U	100	scaffold	yes	proximity_ligation	#A1_hap_genome_48chrs.agp
chr01_hap1_v3	68537619	68594930	73	W	chr_chr01_hap1_v3_ctg_37	1	57312	+	#A1_hap_genome_48chrs.agp
chr01_hap1_v3	68594931	68595030	74	U	100	scaffold	yes	proximity_ligation	#A1_hap_genome_48chrs.agp
chr01_hap1_v3	68595031	68838878	75	W	chr_chr01_hap1_v3_ctg_38	1	243848	+	#A1_hap_genome_48chrs.agp
chr01_hap1_v3	68838879	68838978	76	U	100	scaffold	yes	proximity_ligation	#A1_hap_genome_48chrs.agp
chr01_hap1_v3	68838979	69175192	77	W	chr_chr01_hap1_v3_ctg_39	1	336214	+	#A1_hap_genome_48chrs.agp
chr01_hap1_v3	69175193	69175292	78	U	100	scaffold	yes	proximity_ligation	#A1_hap_genome_48chrs.agp
chr01_hap1_v3	69175293	69271027	79	W	chr_chr01_hap1_v3_ctg_40	1	95735	+	#A1_hap_genome_48chrs.agp
chr01_hap1_v3	69271028	69271127	80	U	100	scaffold	yes	proximity_ligation	#A1_hap_genome_48chrs.agp
chr01_hap1_v3	69271128	69702490	81	W	chr_chr01_hap1_v3_ctg_41	1	431363	+	#A1_hap_genome_48chrs.agp
chr01_hap1_v3	69702491	69702590	82	U	100	scaffold	yes	proximity_ligation	#A1_hap_genome_48chrs.agp
chr01_hap1_v3	69702591	70358374	83	W	chr_chr01_hap1_v3_ctg_42	1	655784	+	#A1_hap_genome_48chrs.agp
chr01_hap1_v3	70358375	70358474	84	U	100	scaffold	yes	proximity_ligation	#A1_hap_genome_48chrs.agp
chr01_hap1_v3	70358475	70390504	85	W	chr_chr01_hap1_v3_ctg_43	1	32030	+	#A1_hap_genome_48chrs.agp
chr01_hap1_v3	70390505	70390604	86	U	100	scaffold	yes	proximity_ligation	#A1_hap_genome_48chrs.agp
chr01_hap1_v3	70390605	73408914	87	W	chr_chr01_hap1_v3_ctg_44	1	3018310	+	#A1_hap_genome_48chrs.agp
chr01_hap1_v3	73408915	73409014	88	U	100	scaffold	yes	proximity_ligation	#A1_hap_genome_48chrs.agp
chr01_hap1_v3	73409015	73518345	89	W	chr_chr01_hap1_v3_ctg_45	1	109331	+	#A1_hap_genome_48chrs.agp
chr01_hap1_v3	73518346	73518445	90	U	100	scaffold	yes	proximity_ligation	#A1_hap_genome_48chrs.agp
chr01_hap1_v3	73518446	73570556	91	W	chr_chr01_hap1_v3_ctg_46	1	52111	+	#A1_hap_genome_48chrs.agp
chr01_hap1_v3	73570557	73570656	92	U	100	scaffold	yes	proximity_ligation	#A1_hap_genome_48chrs.agp
chr01_hap1_v3	73570657	73739139	93	W	chr_chr01_hap1_v3_ctg_47	1	168483	+	#A1_hap_genome_48chrs.agp
chr01_hap1_v3	73739140	73739239	94	U	100	scaffold	yes	proximity_ligation	#A1_hap_genome_48chrs.agp
chr01_hap1_v3	73739240	73807666	95	W	chr_chr01_hap1_v3_ctg_48	1	68427	+	#A1_hap_genome_48chrs.agp
chr01_hap1_v3	73807667	73807766	96	U	100	scaffold	yes	proximity_ligation	#A1_hap_genome_48chrs.agp
chr01_hap1_v3	73807767	78708759	97	W	chr_chr01_hap1_v3_ctg_49	1	4900993	+	#A1_hap_genome_48chrs.agp
chr01_hap1_v3	78708760	78708859	98	U	100	scaffold	yes	proximity_ligation	#A1_hap_genome_48chrs.agp
chr01_hap1_v3	78708860	78938486	99	W	chr_chr01_hap1_v3_ctg_50	1	229627	+	#A1_hap_genome_48chrs.agp
chr01_hap1_v3	78938487	78938586	100	U	100	scaffold	yes	proximity_ligation	#A1_hap_genome_48chrs.agp
chr01_hap1_v3	78938587	86999622	101	W	chr_chr01_hap1_v3_ctg_51	1	8061036	+	#A1_hap_genome_48chrs.agp
chr01_hap1_v3	86999623	86999722	102	U	100	scaffold	yes	proximity_ligation	#A1_hap_genome_48chrs.agp
chr01_hap1_v3	86999723	87123070	103	W	chr_chr01_hap1_v3_ctg_52	1	123348	+	#A1_hap_genome_48chrs.agp
chr01_hap1_v3	87123071	87123170	104	U	100	scaffold	yes	proximity_ligation	#A1_hap_genome_48chrs.agp
chr01_hap1_v3	87123171	87173466	105	W	chr_chr01_hap1_v3_ctg_53	1	50296	+	#A1_hap_genome_48chrs.agp
chr01_hap1_v3	87173467	87173566	106	U	100	scaffold	yes	proximity_ligation	#A1_hap_genome_48chrs.agp
chr01_hap1_v3	87173567	87298940	107	W	chr_chr01_hap1_v3_ctg_54	1	125374	+	#A1_hap_genome_48chrs.agp
chr02_hap5_v3	1	59608	1	W	chr_chr02_hap5_v3_ctg_1	1	59608	+	#A1_hap_genome_48chrs.agp
chr02_hap5_v3	59609	59708	2	U	100	scaffold	yes	proximity_ligation	#A1_hap_genome_48chrs.agp
chr02_hap5_v3	59709	105627	3	W	chr_chr02_hap5_v3_ctg_2	1	45919	+	#A1_hap_genome_48chrs.agp
chr02_hap5_v3	105628	105727	4	U	100	scaffold	yes	proximity_ligation	#A1_hap_genome_48chrs.agp
chr02_hap5_v3	105728	178571	5	W	chr_chr02_hap5_v3_ctg_3	1	72844	+	#A1_hap_genome_48chrs.agp
chr02_hap5_v3	178572	178671	6	U	100	scaffold	yes	proximity_ligation	#A1_hap_genome_48chrs.agp
chr02_hap5_v3	178672	265990	7	W	chr_chr02_hap5_v3_ctg_4	1	87319	+	#A1_hap_genome_48chrs.agp
chr02_hap5_v3	265991	266090	8	U	100	scaffold	yes	proximity_ligation	#A1_hap_genome_48chrs.agp
chr02_hap5_v3	266091	301770	9	W	chr_chr02_hap5_v3_ctg_5	1	35680	+	#A1_hap_genome_48chrs.agp
chr02_hap5_v3	301771	301870	10	U	100	scaffold	yes	proximity_ligation	#A1_hap_genome_48chrs.agp
chr02_hap5_v3	301871	335147	11	W	chr_chr02_hap5_v3_ctg_6	1	33277	+	#A1_hap_genome_48chrs.agp
chr02_hap5_v3	335148	335247	12	U	100	scaffold	yes	proximity_ligation	#A1_hap_genome_48chrs.agp
chr02_hap5_v3	335248	353027	13	W	chr_chr02_hap5_v3_ctg_7	1	17780	+	#A1_hap_genome_48chrs.agp
chr02_hap5_v3	353028	353127	14	U	100	scaffold	yes	proximity_ligation	#A1_hap_genome_48chrs.agp
chr02_hap5_v3	353128	387156	15	W	chr_chr02_hap5_v3_ctg_8	1	34029	+	#A1_hap_genome_48chrs.agp
chr02_hap5_v3	387157	387256	16	U	100	scaffold	yes	proximity_ligation	#A1_hap_genome_48chrs.agp
chr02_hap5_v3	387257	15180323	17	W	chr_chr02_hap5_v3_ctg_9	1	14793067	+	#A1_hap_genome_48chrs.agp
chr02_hap5_v3	15180324	15180423	18	U	100	scaffold	yes	proximity_ligation	#A1_hap_genome_48chrs.agp
chr02_hap5_v3	15180424	15228551	19	W	chr_chr02_hap5_v3_ctg_10	1	48128	+	#A1_hap_genome_48chrs.agp
chr02_hap5_v3	15228552	15228651	20	U	100	scaffold	yes	proximity_ligation	#A1_hap_genome_48chrs.agp
chr02_hap5_v3	15228652	17657088	21	W	chr_chr02_hap5_v3_ctg_11	1	2428437	+	#A1_hap_genome_48chrs.agp
chr02_hap5_v3	17657089	17657188	22	U	100	scaffold	yes	proximity_ligation	#A1_hap_genome_48chrs.agp
chr02_hap5_v3	17657189	17703595	23	W	chr_chr02_hap5_v3_ctg_12	1	46407	+	#A1_hap_genome_48chrs.agp
chr02_hap5_v3	17703596	17703695	24	U	100	scaffold	yes	proximity_ligation	#A1_hap_genome_48chrs.agp
chr02_hap5_v3	17703696	17741551	25	W	chr_chr02_hap5_v3_ctg_13	1	37856	+	#A1_hap_genome_48chrs.agp
chr02_hap5_v3	17741552	17741651	26	U	100	scaffold	yes	proximity_ligation	#A1_hap_genome_48chrs.agp
chr02_hap5_v3	17741652	27254589	27	W	chr_chr02_hap5_v3_ctg_14	1	9512938	+	#A1_hap_genome_48chrs.agp
chr02_hap5_v3	27254590	27254689	28	U	100	scaffold	yes	proximity_ligation	#A1_hap_genome_48chrs.agp
chr02_hap5_v3	27254690	27332124	29	W	chr_chr02_hap5_v3_ctg_15	1	77435	+	#A1_hap_genome_48chrs.agp
chr02_hap5_v3	27332125	27332224	30	U	100	scaffold	yes	proximity_ligation	#A1_hap_genome_48chrs.agp
chr02_hap5_v3	27332225	27362778	31	W	chr_chr02_hap5_v3_ctg_16	1	30554	+	#A1_hap_genome_48chrs.agp
chr02_hap5_v3	27362779	27362878	32	U	100	scaffold	yes	proximity_ligation	#A1_hap_genome_48chrs.agp
chr02_hap5_v3	27362879	30104958	33	W	chr_chr02_hap5_v3_ctg_17	1	2742080	+	#A1_hap_genome_48chrs.agp
chr02_hap5_v3	30104959	30105058	34	U	100	scaffold	yes	proximity_ligation	#A1_hap_genome_48chrs.agp
chr02_hap5_v3	30105059	30205789	35	W	chr_chr02_hap5_v3_ctg_18	1	100731	+	#A1_hap_genome_48chrs.agp
chr02_hap5_v3	30205790	30205889	36	U	100	scaffold	yes	proximity_ligation	#A1_hap_genome_48chrs.agp
chr02_hap5_v3	30205890	30431163	37	W	chr_chr02_hap5_v3_ctg_19	1	225274	+	#A1_hap_genome_48chrs.agp
chr02_hap5_v3	30431164	30431263	38	U	100	scaffold	yes	proximity_ligation	#A1_hap_genome_48chrs.agp
chr02_hap5_v3	30431264	30479019	39	W	chr_chr02_hap5_v3_ctg_20	1	47756	+	#A1_hap_genome_48chrs.agp
chr02_hap5_v3	30479020	30479119	40	U	100	scaffold	yes	proximity_ligation	#A1_hap_genome_48chrs.agp
chr02_hap5_v3	30479120	31098504	41	W	chr_chr02_hap5_v3_ctg_21	1	619385	+	#A1_hap_genome_48chrs.agp
chr02_hap5_v3	31098505	31098604	42	U	100	scaffold	yes	proximity_ligation	#A1_hap_genome_48chrs.agp
chr02_hap5_v3	31098605	31475859	43	W	chr_chr02_hap5_v3_ctg_22	1	377255	+	#A1_hap_genome_48chrs.agp
chr02_hap5_v3	31475860	31475959	44	U	100	scaffold	yes	proximity_ligation	#A1_hap_genome_48chrs.agp
chr02_hap5_v3	31475960	31497175	45	W	chr_chr02_hap5_v3_ctg_23	1	21216	+	#A1_hap_genome_48chrs.agp
chr02_hap5_v3	31497176	31497275	46	U	100	scaffold	yes	proximity_ligation	#A1_hap_genome_48chrs.agp
chr02_hap5_v3	31497276	35795418	47	W	chr_chr02_hap5_v3_ctg_24	1	4298143	+	#A1_hap_genome_48chrs.agp
chr02_hap5_v3	35795419	35795518	48	U	100	scaffold	yes	proximity_ligation	#A1_hap_genome_48chrs.agp
chr02_hap5_v3	35795519	35935723	49	W	chr_chr02_hap5_v3_ctg_25	1	140205	+	#A1_hap_genome_48chrs.agp
chr02_hap5_v3	35935724	35935823	50	U	100	scaffold	yes	proximity_ligation	#A1_hap_genome_48chrs.agp
chr02_hap5_v3	35935824	36497256	51	W	chr_chr02_hap5_v3_ctg_26	1	561433	+	#A1_hap_genome_48chrs.agp
chr02_hap5_v3	36497257	36497356	52	U	100	scaffold	yes	proximity_ligation	#A1_hap_genome_48chrs.agp
chr02_hap5_v3	36497357	36566010	53	W	chr_chr02_hap5_v3_ctg_27	1	68654	+	#A1_hap_genome_48chrs.agp
chr02_hap5_v3	36566011	36566110	54	U	100	scaffold	yes	proximity_ligation	#A1_hap_genome_48chrs.agp
chr02_hap5_v3	36566111	36682279	55	W	chr_chr02_hap5_v3_ctg_28	1	116169	+	#A1_hap_genome_48chrs.agp
chr02_hap5_v3	36682280	36682379	56	U	100	scaffold	yes	proximity_ligation	#A1_hap_genome_48chrs.agp
chr02_hap5_v3	36682380	36724227	57	W	chr_chr02_hap5_v3_ctg_29	1	41848	+	#A1_hap_genome_48chrs.agp
chr02_hap5_v3	36724228	36724327	58	U	100	scaffold	yes	proximity_ligation	#A1_hap_genome_48chrs.agp
chr02_hap5_v3	36724328	36873032	59	W	chr_chr02_hap5_v3_ctg_30	1	148705	+	#A1_hap_genome_48chrs.agp
chr02_hap5_v3	36873033	36873132	60	U	100	scaffold	yes	proximity_ligation	#A1_hap_genome_48chrs.agp
chr02_hap5_v3	36873133	38511249	61	W	chr_chr02_hap5_v3_ctg_31	1	1638117	+	#A1_hap_genome_48chrs.agp
chr02_hap5_v3	38511250	38511349	62	U	100	scaffold	yes	proximity_ligation	#A1_hap_genome_48chrs.agp
chr02_hap5_v3	38511350	38551197	63	W	chr_chr02_hap5_v3_ctg_32	1	39848	+	#A1_hap_genome_48chrs.agp
chr02_hap5_v3	38551198	38551297	64	U	100	scaffold	yes	proximity_ligation	#A1_hap_genome_48chrs.agp
chr02_hap5_v3	38551298	38790270	65	W	chr_chr02_hap5_v3_ctg_33	1	238973	+	#A1_hap_genome_48chrs.agp
chr02_hap5_v3	38790271	38790370	66	U	100	scaffold	yes	proximity_ligation	#A1_hap_genome_48chrs.agp
chr02_hap5_v3	38790371	39477518	67	W	chr_chr02_hap5_v3_ctg_34	1	687148	+	#A1_hap_genome_48chrs.agp
chr02_hap5_v3	39477519	39477618	68	U	100	scaffold	yes	proximity_ligation	#A1_hap_genome_48chrs.agp
chr02_hap5_v3	39477619	39501897	69	W	chr_chr02_hap5_v3_ctg_35	1	24279	+	#A1_hap_genome_48chrs.agp
chr02_hap5_v3	39501898	39501997	70	U	100	scaffold	yes	proximity_ligation	#A1_hap_genome_48chrs.agp
chr02_hap5_v3	39501998	40910432	71	W	chr_chr02_hap5_v3_ctg_36	1	1408435	+	#A1_hap_genome_48chrs.agp
chr02_hap5_v3	40910433	40910532	72	U	100	scaffold	yes	proximity_ligation	#A1_hap_genome_48chrs.agp
chr02_hap5_v3	40910533	43654132	73	W	chr_chr02_hap5_v3_ctg_37	1	2743600	+	#A1_hap_genome_48chrs.agp
chr02_hap5_v3	43654133	43654232	74	U	100	scaffold	yes	proximity_ligation	#A1_hap_genome_48chrs.agp
chr02_hap5_v3	43654233	44484338	75	W	chr_chr02_hap5_v3_ctg_38	1	830106	+	#A1_hap_genome_48chrs.agp
chr02_hap5_v3	44484339	44484438	76	U	100	scaffold	yes	proximity_ligation	#A1_hap_genome_48chrs.agp
chr02_hap5_v3	44484439	45086347	77	W	chr_chr02_hap5_v3_ctg_39	1	601909	+	#A1_hap_genome_48chrs.agp
chr02_hap5_v3	45086348	45086447	78	U	100	scaffold	yes	proximity_ligation	#A1_hap_genome_48chrs.agp
chr02_hap5_v3	45086448	45248432	79	W	chr_chr02_hap5_v3_ctg_40	1	161985	+	#A1_hap_genome_48chrs.agp
chr02_hap5_v3	45248433	45248532	80	U	100	scaffold	yes	proximity_ligation	#A1_hap_genome_48chrs.agp
chr02_hap5_v3	45248533	45881232	81	W	chr_chr02_hap5_v3_ctg_41	1	632700	+	#A1_hap_genome_48chrs.agp
chr02_hap5_v3	45881233	45881332	82	U	100	scaffold	yes	proximity_ligation	#A1_hap_genome_48chrs.agp
chr02_hap5_v3	45881333	45993270	83	W	chr_chr02_hap5_v3_ctg_42	1	111938	+	#A1_hap_genome_48chrs.agp
chr02_hap5_v3	45993271	45993370	84	U	100	scaffold	yes	proximity_ligation	#A1_hap_genome_48chrs.agp
chr02_hap5_v3	45993371	46039088	85	W	chr_chr02_hap5_v3_ctg_43	1	45718	+	#A1_hap_genome_48chrs.agp
chr02_hap5_v3	46039089	46039188	86	U	100	scaffold	yes	proximity_ligation	#A1_hap_genome_48chrs.agp
chr02_hap5_v3	46039189	46056949	87	W	chr_chr02_hap5_v3_ctg_44	1	17761	+	#A1_hap_genome_48chrs.agp
chr02_hap5_v3	46056950	46057049	88	U	100	scaffold	yes	proximity_ligation	#A1_hap_genome_48chrs.agp
chr02_hap5_v3	46057050	46096178	89	W	chr_chr02_hap5_v3_ctg_45	1	39129	+	#A1_hap_genome_48chrs.agp
chr02_hap5_v3	46096179	46096278	90	U	100	scaffold	yes	proximity_ligation	#A1_hap_genome_48chrs.agp
chr02_hap5_v3	46096279	46273657	91	W	chr_chr02_hap5_v3_ctg_46	1	177379	+	#A1_hap_genome_48chrs.agp
chr02_hap5_v3	46273658	46273757	92	U	100	scaffold	yes	proximity_ligation	#A1_hap_genome_48chrs.agp
chr02_hap5_v3	46273758	46414073	93	W	chr_chr02_hap5_v3_ctg_47	1	140316	+	#A1_hap_genome_48chrs.agp
chr02_hap5_v3	46414074	46414173	94	U	100	scaffold	yes	proximity_ligation	#A1_hap_genome_48chrs.agp
chr02_hap5_v3	46414174	48918257	95	W	chr_chr02_hap5_v3_ctg_48	1	2504084	+	#A1_hap_genome_48chrs.agp
chr03_hap9_v3	1	1833077	1	W	chr_chr03_hap9_v3_ctg_1	1	1833077	+	#A1_hap_genome_48chrs.agp
chr03_hap9_v3	1833078	1833177	2	U	100	scaffold	yes	proximity_ligation	#A1_hap_genome_48chrs.agp
chr03_hap9_v3	1833178	2071986	3	W	chr_chr03_hap9_v3_ctg_2	1	238809	+	#A1_hap_genome_48chrs.agp
chr03_hap9_v3	2071987	2072086	4	U	100	scaffold	yes	proximity_ligation	#A1_hap_genome_48chrs.agp
chr03_hap9_v3	2072087	2978496	5	W	chr_chr03_hap9_v3_ctg_3	1	906410	+	#A1_hap_genome_48chrs.agp
chr03_hap9_v3	2978497	2978596	6	U	100	scaffold	yes	proximity_ligation	#A1_hap_genome_48chrs.agp
chr03_hap9_v3	2978597	3366418	7	W	chr_chr03_hap9_v3_ctg_4	1	387822	+	#A1_hap_genome_48chrs.agp
chr03_hap9_v3	3366419	3366518	8	U	100	scaffold	yes	proximity_ligation	#A1_hap_genome_48chrs.agp
chr03_hap9_v3	3366519	8734068	9	W	chr_chr03_hap9_v3_ctg_5	1	5367550	+	#A1_hap_genome_48chrs.agp
chr03_hap9_v3	8734069	8734168	10	U	100	scaffold	yes	proximity_ligation	#A1_hap_genome_48chrs.agp
chr03_hap9_v3	8734169	8755985	11	W	chr_chr03_hap9_v3_ctg_6	1	21817	+	#A1_hap_genome_48chrs.agp
chr03_hap9_v3	8755986	8756085	12	U	100	scaffold	yes	proximity_ligation	#A1_hap_genome_48chrs.agp
chr03_hap9_v3	8756086	8869734	13	W	chr_chr03_hap9_v3_ctg_7	1	113649	+	#A1_hap_genome_48chrs.agp
chr03_hap9_v3	8869735	8869834	14	U	100	scaffold	yes	proximity_ligation	#A1_hap_genome_48chrs.agp
chr03_hap9_v3	8869835	8909124	15	W	chr_chr03_hap9_v3_ctg_8	1	39290	+	#A1_hap_genome_48chrs.agp
chr03_hap9_v3	8909125	8909224	16	U	100	scaffold	yes	proximity_ligation	#A1_hap_genome_48chrs.agp
chr03_hap9_v3	8909225	8936158	17	W	chr_chr03_hap9_v3_ctg_9	1	26934	+	#A1_hap_genome_48chrs.agp
chr03_hap9_v3	8936159	8936258	18	U	100	scaffold	yes	proximity_ligation	#A1_hap_genome_48chrs.agp
chr03_hap9_v3	8936259	8978207	19	W	chr_chr03_hap9_v3_ctg_10	1	41949	+	#A1_hap_genome_48chrs.agp
chr03_hap9_v3	8978208	8978307	20	U	100	scaffold	yes	proximity_ligation	#A1_hap_genome_48chrs.agp
chr03_hap9_v3	8978308	9007472	21	W	chr_chr03_hap9_v3_ctg_11	1	29165	+	#A1_hap_genome_48chrs.agp
chr03_hap9_v3	9007473	9007572	22	U	100	scaffold	yes	proximity_ligation	#A1_hap_genome_48chrs.agp
chr03_hap9_v3	9007573	9054592	23	W	chr_chr03_hap9_v3_ctg_12	1	47020	+	#A1_hap_genome_48chrs.agp
chr03_hap9_v3	9054593	9054692	24	U	100	scaffold	yes	proximity_ligation	#A1_hap_genome_48chrs.agp
chr03_hap9_v3	9054693	9317683	25	W	chr_chr03_hap9_v3_ctg_13	1	262991	+	#A1_hap_genome_48chrs.agp
chr03_hap9_v3	9317684	9317783	26	U	100	scaffold	yes	proximity_ligation	#A1_hap_genome_48chrs.agp
chr03_hap9_v3	9317784	9426981	27	W	chr_chr03_hap9_v3_ctg_14	1	109198	+	#A1_hap_genome_48chrs.agp
chr03_hap9_v3	9426982	9427081	28	U	100	scaffold	yes	proximity_ligation	#A1_hap_genome_48chrs.agp
chr03_hap9_v3	9427082	9459743	29	W	chr_chr03_hap9_v3_ctg_15	1	32662	+	#A1_hap_genome_48chrs.agp
chr03_hap9_v3	9459744	9459843	30	U	100	scaffold	yes	proximity_ligation	#A1_hap_genome_48chrs.agp
chr03_hap9_v3	9459844	9486343	31	W	chr_chr03_hap9_v3_ctg_16	1	26500	+	#A1_hap_genome_48chrs.agp
chr03_hap9_v3	9486344	9486443	32	U	100	scaffold	yes	proximity_ligation	#A1_hap_genome_48chrs.agp
chr03_hap9_v3	9486444	9541014	33	W	chr_chr03_hap9_v3_ctg_17	1	54571	+	#A1_hap_genome_48chrs.agp
chr03_hap9_v3	9541015	9541114	34	U	100	scaffold	yes	proximity_ligation	#A1_hap_genome_48chrs.agp
chr03_hap9_v3	9541115	9635838	35	W	chr_chr03_hap9_v3_ctg_18	1	94724	+	#A1_hap_genome_48chrs.agp
chr03_hap9_v3	9635839	9635938	36	U	100	scaffold	yes	proximity_ligation	#A1_hap_genome_48chrs.agp
chr03_hap9_v3	9635939	9682152	37	W	chr_chr03_hap9_v3_ctg_19	1	46214	+	#A1_hap_genome_48chrs.agp
chr03_hap9_v3	9682153	9682252	38	U	100	scaffold	yes	proximity_ligation	#A1_hap_genome_48chrs.agp
chr03_hap9_v3	9682253	9802682	39	W	chr_chr03_hap9_v3_ctg_20	1	120430	+	#A1_hap_genome_48chrs.agp
chr03_hap9_v3	9802683	9802782	40	U	100	scaffold	yes	proximity_ligation	#A1_hap_genome_48chrs.agp
chr03_hap9_v3	9802783	9832830	41	W	chr_chr03_hap9_v3_ctg_21	1	30048	+	#A1_hap_genome_48chrs.agp
chr03_hap9_v3	9832831	9832930	42	U	100	scaffold	yes	proximity_ligation	#A1_hap_genome_48chrs.agp
chr03_hap9_v3	9832931	9940444	43	W	chr_chr03_hap9_v3_ctg_22	1	107514	+	#A1_hap_genome_48chrs.agp
chr03_hap9_v3	9940445	9940544	44	U	100	scaffold	yes	proximity_ligation	#A1_hap_genome_48chrs.agp
chr03_hap9_v3	9940545	9985479	45	W	chr_chr03_hap9_v3_ctg_23	1	44935	+	#A1_hap_genome_48chrs.agp
chr03_hap9_v3	9985480	9985579	46	U	100	scaffold	yes	proximity_ligation	#A1_hap_genome_48chrs.agp
chr03_hap9_v3	9985580	10034836	47	W	chr_chr03_hap9_v3_ctg_24	1	49257	+	#A1_hap_genome_48chrs.agp
chr03_hap9_v3	10034837	10034936	48	U	100	scaffold	yes	proximity_ligation	#A1_hap_genome_48chrs.agp
chr03_hap9_v3	10034937	10091896	49	W	chr_chr03_hap9_v3_ctg_25	1	56960	+	#A1_hap_genome_48chrs.agp
chr03_hap9_v3	10091897	10091996	50	U	100	scaffold	yes	proximity_ligation	#A1_hap_genome_48chrs.agp
chr03_hap9_v3	10091997	10219465	51	W	chr_chr03_hap9_v3_ctg_26	1	127469	+	#A1_hap_genome_48chrs.agp
chr03_hap9_v3	10219466	10219565	52	U	100	scaffold	yes	proximity_ligation	#A1_hap_genome_48chrs.agp
chr03_hap9_v3	10219566	10272064	53	W	chr_chr03_hap9_v3_ctg_27	1	52499	+	#A1_hap_genome_48chrs.agp
chr03_hap9_v3	10272065	10272164	54	U	100	scaffold	yes	proximity_ligation	#A1_hap_genome_48chrs.agp
chr03_hap9_v3	10272165	10310721	55	W	chr_chr03_hap9_v3_ctg_28	1	38557	+	#A1_hap_genome_48chrs.agp
chr03_hap9_v3	10310722	10310821	56	U	100	scaffold	yes	proximity_ligation	#A1_hap_genome_48chrs.agp
chr03_hap9_v3	10310822	10345354	57	W	chr_chr03_hap9_v3_ctg_29	1	34533	+	#A1_hap_genome_48chrs.agp
chr03_hap9_v3	10345355	10345454	58	U	100	scaffold	yes	proximity_ligation	#A1_hap_genome_48chrs.agp
chr03_hap9_v3	10345455	10370300	59	W	chr_chr03_hap9_v3_ctg_30	1	24846	+	#A1_hap_genome_48chrs.agp
chr03_hap9_v3	10370301	10370400	60	U	100	scaffold	yes	proximity_ligation	#A1_hap_genome_48chrs.agp
chr03_hap9_v3	10370401	10408345	61	W	chr_chr03_hap9_v3_ctg_31	1	37945	+	#A1_hap_genome_48chrs.agp
chr03_hap9_v3	10408346	10408445	62	U	100	scaffold	yes	proximity_ligation	#A1_hap_genome_48chrs.agp
chr03_hap9_v3	10408446	10550354	63	W	chr_chr03_hap9_v3_ctg_32	1	141909	+	#A1_hap_genome_48chrs.agp
chr03_hap9_v3	10550355	10550454	64	U	100	scaffold	yes	proximity_ligation	#A1_hap_genome_48chrs.agp
chr03_hap9_v3	10550455	10579826	65	W	chr_chr03_hap9_v3_ctg_33	1	29372	+	#A1_hap_genome_48chrs.agp
chr03_hap9_v3	10579827	10579926	66	U	100	scaffold	yes	proximity_ligation	#A1_hap_genome_48chrs.agp
chr03_hap9_v3	10579927	10619819	67	W	chr_chr03_hap9_v3_ctg_34	1	39893	+	#A1_hap_genome_48chrs.agp
chr03_hap9_v3	10619820	10619919	68	U	100	scaffold	yes	proximity_ligation	#A1_hap_genome_48chrs.agp
chr03_hap9_v3	10619920	10643132	69	W	chr_chr03_hap9_v3_ctg_35	1	23213	+	#A1_hap_genome_48chrs.agp
chr03_hap9_v3	10643133	10643232	70	U	100	scaffold	yes	proximity_ligation	#A1_hap_genome_48chrs.agp
chr03_hap9_v3	10643233	10690996	71	W	chr_chr03_hap9_v3_ctg_36	1	47764	+	#A1_hap_genome_48chrs.agp
chr03_hap9_v3	10690997	10691096	72	U	100	scaffold	yes	proximity_ligation	#A1_hap_genome_48chrs.agp
chr03_hap9_v3	10691097	10754537	73	W	chr_chr03_hap9_v3_ctg_37	1	63441	+	#A1_hap_genome_48chrs.agp
chr03_hap9_v3	10754538	10754637	74	U	100	scaffold	yes	proximity_ligation	#A1_hap_genome_48chrs.agp
chr03_hap9_v3	10754638	10868756	75	W	chr_chr03_hap9_v3_ctg_38	1	114119	+	#A1_hap_genome_48chrs.agp
chr03_hap9_v3	10868757	10868856	76	U	100	scaffold	yes	proximity_ligation	#A1_hap_genome_48chrs.agp
chr03_hap9_v3	10868857	10927614	77	W	chr_chr03_hap9_v3_ctg_39	1	58758	+	#A1_hap_genome_48chrs.agp
chr03_hap9_v3	10927615	10927714	78	U	100	scaffold	yes	proximity_ligation	#A1_hap_genome_48chrs.agp
chr03_hap9_v3	10927715	10976422	79	W	chr_chr03_hap9_v3_ctg_40	1	48708	+	#A1_hap_genome_48chrs.agp
chr03_hap9_v3	10976423	10976522	80	U	100	scaffold	yes	proximity_ligation	#A1_hap_genome_48chrs.agp
chr03_hap9_v3	10976523	11013860	81	W	chr_chr03_hap9_v3_ctg_41	1	37338	+	#A1_hap_genome_48chrs.agp
chr03_hap9_v3	11013861	11013960	82	U	100	scaffold	yes	proximity_ligation	#A1_hap_genome_48chrs.agp
chr03_hap9_v3	11013961	11046744	83	W	chr_chr03_hap9_v3_ctg_42	1	32784	+	#A1_hap_genome_48chrs.agp
chr03_hap9_v3	11046745	11046844	84	U	100	scaffold	yes	proximity_ligation	#A1_hap_genome_48chrs.agp
chr03_hap9_v3	11046845	11111634	85	W	chr_chr03_hap9_v3_ctg_43	1	64790	+	#A1_hap_genome_48chrs.agp
chr03_hap9_v3	11111635	11111734	86	U	100	scaffold	yes	proximity_ligation	#A1_hap_genome_48chrs.agp
chr03_hap9_v3	11111735	11172871	87	W	chr_chr03_hap9_v3_ctg_44	1	61137	+	#A1_hap_genome_48chrs.agp
chr03_hap9_v3	11172872	11172971	88	U	100	scaffold	yes	proximity_ligation	#A1_hap_genome_48chrs.agp
chr03_hap9_v3	11172972	11199371	89	W	chr_chr03_hap9_v3_ctg_45	1	26400	+	#A1_hap_genome_48chrs.agp
chr03_hap9_v3	11199372	11199471	90	U	100	scaffold	yes	proximity_ligation	#A1_hap_genome_48chrs.agp
chr03_hap9_v3	11199472	11272374	91	W	chr_chr03_hap9_v3_ctg_46	1	72903	+	#A1_hap_genome_48chrs.agp
chr03_hap9_v3	11272375	11272474	92	U	100	scaffold	yes	proximity_ligation	#A1_hap_genome_48chrs.agp
chr03_hap9_v3	11272475	11313454	93	W	chr_chr03_hap9_v3_ctg_47	1	40980	+	#A1_hap_genome_48chrs.agp
chr03_hap9_v3	11313455	11313554	94	U	100	scaffold	yes	proximity_ligation	#A1_hap_genome_48chrs.agp
chr03_hap9_v3	11313555	11570546	95	W	chr_chr03_hap9_v3_ctg_48	1	256992	+	#A1_hap_genome_48chrs.agp
chr03_hap9_v3	11570547	11570646	96	U	100	scaffold	yes	proximity_ligation	#A1_hap_genome_48chrs.agp
chr03_hap9_v3	11570647	11623341	97	W	chr_chr03_hap9_v3_ctg_49	1	52695	+	#A1_hap_genome_48chrs.agp
chr03_hap9_v3	11623342	11623441	98	U	100	scaffold	yes	proximity_ligation	#A1_hap_genome_48chrs.agp
chr03_hap9_v3	11623442	11657135	99	W	chr_chr03_hap9_v3_ctg_50	1	33694	+	#A1_hap_genome_48chrs.agp
chr03_hap9_v3	11657136	11657235	100	U	100	scaffold	yes	proximity_ligation	#A1_hap_genome_48chrs.agp
chr03_hap9_v3	11657236	11688068	101	W	chr_chr03_hap9_v3_ctg_51	1	30833	+	#A1_hap_genome_48chrs.agp
chr03_hap9_v3	11688069	11688168	102	U	100	scaffold	yes	proximity_ligation	#A1_hap_genome_48chrs.agp
chr03_hap9_v3	11688169	11725611	103	W	chr_chr03_hap9_v3_ctg_52	1	37443	+	#A1_hap_genome_48chrs.agp
chr03_hap9_v3	11725612	11725711	104	U	100	scaffold	yes	proximity_ligation	#A1_hap_genome_48chrs.agp
chr03_hap9_v3	11725712	11761562	105	W	chr_chr03_hap9_v3_ctg_53	1	35851	+	#A1_hap_genome_48chrs.agp
chr03_hap9_v3	11761563	11761662	106	U	100	scaffold	yes	proximity_ligation	#A1_hap_genome_48chrs.agp
chr03_hap9_v3	11761663	11809602	107	W	chr_chr03_hap9_v3_ctg_54	1	47940	+	#A1_hap_genome_48chrs.agp
chr03_hap9_v3	11809603	11809702	108	U	100	scaffold	yes	proximity_ligation	#A1_hap_genome_48chrs.agp
chr03_hap9_v3	11809703	11838368	109	W	chr_chr03_hap9_v3_ctg_55	1	28666	+	#A1_hap_genome_48chrs.agp
chr03_hap9_v3	11838369	11838468	110	U	100	scaffold	yes	proximity_ligation	#A1_hap_genome_48chrs.agp
chr03_hap9_v3	11838469	11889489	111	W	chr_chr03_hap9_v3_ctg_56	1	51021	+	#A1_hap_genome_48chrs.agp
chr03_hap9_v3	11889490	11889589	112	U	100	scaffold	yes	proximity_ligation	#A1_hap_genome_48chrs.agp
chr03_hap9_v3	11889590	11918516	113	W	chr_chr03_hap9_v3_ctg_57	1	28927	+	#A1_hap_genome_48chrs.agp
chr03_hap9_v3	11918517	11918616	114	U	100	scaffold	yes	proximity_ligation	#A1_hap_genome_48chrs.agp
chr03_hap9_v3	11918617	11988814	115	W	chr_chr03_hap9_v3_ctg_58	1	70198	+	#A1_hap_genome_48chrs.agp
chr03_hap9_v3	11988815	11988914	116	U	100	scaffold	yes	proximity_ligation	#A1_hap_genome_48chrs.agp
chr03_hap9_v3	11988915	12046790	117	W	chr_chr03_hap9_v3_ctg_59	1	57876	+	#A1_hap_genome_48chrs.agp
chr03_hap9_v3	12046791	12046890	118	U	100	scaffold	yes	proximity_ligation	#A1_hap_genome_48chrs.agp
chr03_hap9_v3	12046891	12094450	119	W	chr_chr03_hap9_v3_ctg_60	1	47560	+	#A1_hap_genome_48chrs.agp
chr03_hap9_v3	12094451	12094550	120	U	100	scaffold	yes	proximity_ligation	#A1_hap_genome_48chrs.agp
chr03_hap9_v3	12094551	12124585	121	W	chr_chr03_hap9_v3_ctg_61	1	30035	+	#A1_hap_genome_48chrs.agp
chr03_hap9_v3	12124586	12124685	122	U	100	scaffold	yes	proximity_ligation	#A1_hap_genome_48chrs.agp
chr03_hap9_v3	12124686	12173585	123	W	chr_chr03_hap9_v3_ctg_62	1	48900	+	#A1_hap_genome_48chrs.agp
chr03_hap9_v3	12173586	12173685	124	U	100	scaffold	yes	proximity_ligation	#A1_hap_genome_48chrs.agp
chr03_hap9_v3	12173686	12246070	125	W	chr_chr03_hap9_v3_ctg_63	1	72385	+	#A1_hap_genome_48chrs.agp
chr03_hap9_v3	12246071	12246170	126	U	100	scaffold	yes	proximity_ligation	#A1_hap_genome_48chrs.agp
chr03_hap9_v3	12246171	12350300	127	W	chr_chr03_hap9_v3_ctg_64	1	104130	+	#A1_hap_genome_48chrs.agp
chr03_hap9_v3	12350301	12350400	128	U	100	scaffold	yes	proximity_ligation	#A1_hap_genome_48chrs.agp
chr03_hap9_v3	12350401	12427816	129	W	chr_chr03_hap9_v3_ctg_65	1	77416	+	#A1_hap_genome_48chrs.agp
chr03_hap9_v3	12427817	12427916	130	U	100	scaffold	yes	proximity_ligation	#A1_hap_genome_48chrs.agp
chr03_hap9_v3	12427917	12485075	131	W	chr_chr03_hap9_v3_ctg_66	1	57159	+	#A1_hap_genome_48chrs.agp
chr03_hap9_v3	12485076	12485175	132	U	100	scaffold	yes	proximity_ligation	#A1_hap_genome_48chrs.agp
chr03_hap9_v3	12485176	12518128	133	W	chr_chr03_hap9_v3_ctg_67	1	32953	+	#A1_hap_genome_48chrs.agp
chr03_hap9_v3	12518129	12518228	134	U	100	scaffold	yes	proximity_ligation	#A1_hap_genome_48chrs.agp
chr03_hap9_v3	12518229	12557267	135	W	chr_chr03_hap9_v3_ctg_68	1	39039	+	#A1_hap_genome_48chrs.agp
chr03_hap9_v3	12557268	12557367	136	U	100	scaffold	yes	proximity_ligation	#A1_hap_genome_48chrs.agp
chr03_hap9_v3	12557368	12711359	137	W	chr_chr03_hap9_v3_ctg_69	1	153992	+	#A1_hap_genome_48chrs.agp
chr03_hap9_v3	12711360	12711459	138	U	100	scaffold	yes	proximity_ligation	#A1_hap_genome_48chrs.agp
chr03_hap9_v3	12711460	12739538	139	W	chr_chr03_hap9_v3_ctg_70	1	28079	+	#A1_hap_genome_48chrs.agp
chr03_hap9_v3	12739539	12739638	140	U	100	scaffold	yes	proximity_ligation	#A1_hap_genome_48chrs.agp
chr03_hap9_v3	12739639	12788663	141	W	chr_chr03_hap9_v3_ctg_71	1	49025	+	#A1_hap_genome_48chrs.agp
chr03_hap9_v3	12788664	12788763	142	U	100	scaffold	yes	proximity_ligation	#A1_hap_genome_48chrs.agp
chr03_hap9_v3	12788764	12817169	143	W	chr_chr03_hap9_v3_ctg_72	1	28406	+	#A1_hap_genome_48chrs.agp
chr03_hap9_v3	12817170	12817269	144	U	100	scaffold	yes	proximity_ligation	#A1_hap_genome_48chrs.agp
chr03_hap9_v3	12817270	12921365	145	W	chr_chr03_hap9_v3_ctg_73	1	104096	+	#A1_hap_genome_48chrs.agp
chr03_hap9_v3	12921366	12921465	146	U	100	scaffold	yes	proximity_ligation	#A1_hap_genome_48chrs.agp
chr03_hap9_v3	12921466	12967532	147	W	chr_chr03_hap9_v3_ctg_74	1	46067	+	#A1_hap_genome_48chrs.agp
chr03_hap9_v3	12967533	12967632	148	U	100	scaffold	yes	proximity_ligation	#A1_hap_genome_48chrs.agp
chr03_hap9_v3	12967633	12986867	149	W	chr_chr03_hap9_v3_ctg_75	1	19235	+	#A1_hap_genome_48chrs.agp
chr03_hap9_v3	12986868	12986967	150	U	100	scaffold	yes	proximity_ligation	#A1_hap_genome_48chrs.agp
chr03_hap9_v3	12986968	13111881	151	W	chr_chr03_hap9_v3_ctg_76	1	124914	+	#A1_hap_genome_48chrs.agp
chr03_hap9_v3	13111882	13111981	152	U	100	scaffold	yes	proximity_ligation	#A1_hap_genome_48chrs.agp
chr03_hap9_v3	13111982	13132887	153	W	chr_chr03_hap9_v3_ctg_77	1	20906	+	#A1_hap_genome_48chrs.agp
chr03_hap9_v3	13132888	13132987	154	U	100	scaffold	yes	proximity_ligation	#A1_hap_genome_48chrs.agp
chr03_hap9_v3	13132988	13205358	155	W	chr_chr03_hap9_v3_ctg_78	1	72371	+	#A1_hap_genome_48chrs.agp
chr03_hap9_v3	13205359	13205458	156	U	100	scaffold	yes	proximity_ligation	#A1_hap_genome_48chrs.agp
chr03_hap9_v3	13205459	13294780	157	W	chr_chr03_hap9_v3_ctg_79	1	89322	+	#A1_hap_genome_48chrs.agp
chr03_hap9_v3	13294781	13294880	158	U	100	scaffold	yes	proximity_ligation	#A1_hap_genome_48chrs.agp
chr03_hap9_v3	13294881	13327052	159	W	chr_chr03_hap9_v3_ctg_80	1	32172	+	#A1_hap_genome_48chrs.agp
chr03_hap9_v3	13327053	13327152	160	U	100	scaffold	yes	proximity_ligation	#A1_hap_genome_48chrs.agp
chr03_hap9_v3	13327153	13444712	161	W	chr_chr03_hap9_v3_ctg_81	1	117560	+	#A1_hap_genome_48chrs.agp
chr03_hap9_v3	13444713	13444812	162	U	100	scaffold	yes	proximity_ligation	#A1_hap_genome_48chrs.agp
chr03_hap9_v3	13444813	13480033	163	W	chr_chr03_hap9_v3_ctg_82	1	35221	+	#A1_hap_genome_48chrs.agp
chr03_hap9_v3	13480034	13480133	164	U	100	scaffold	yes	proximity_ligation	#A1_hap_genome_48chrs.agp
chr03_hap9_v3	13480134	13814529	165	W	chr_chr03_hap9_v3_ctg_83	1	334396	+	#A1_hap_genome_48chrs.agp
chr03_hap9_v3	13814530	13814629	166	U	100	scaffold	yes	proximity_ligation	#A1_hap_genome_48chrs.agp
chr03_hap9_v3	13814630	13861243	167	W	chr_chr03_hap9_v3_ctg_84	1	46614	+	#A1_hap_genome_48chrs.agp
chr03_hap9_v3	13861244	13861343	168	U	100	scaffold	yes	proximity_ligation	#A1_hap_genome_48chrs.agp
chr03_hap9_v3	13861344	13897439	169	W	chr_chr03_hap9_v3_ctg_85	1	36096	+	#A1_hap_genome_48chrs.agp
chr03_hap9_v3	13897440	13897539	170	U	100	scaffold	yes	proximity_ligation	#A1_hap_genome_48chrs.agp
chr03_hap9_v3	13897540	13941828	171	W	chr_chr03_hap9_v3_ctg_86	1	44289	+	#A1_hap_genome_48chrs.agp
chr03_hap9_v3	13941829	13941928	172	U	100	scaffold	yes	proximity_ligation	#A1_hap_genome_48chrs.agp
chr03_hap9_v3	13941929	13982512	173	W	chr_chr03_hap9_v3_ctg_87	1	40584	+	#A1_hap_genome_48chrs.agp
chr03_hap9_v3	13982513	13982612	174	U	100	scaffold	yes	proximity_ligation	#A1_hap_genome_48chrs.agp
chr03_hap9_v3	13982613	14107775	175	W	chr_chr03_hap9_v3_ctg_88	1	125163	+	#A1_hap_genome_48chrs.agp
chr03_hap9_v3	14107776	14107875	176	U	100	scaffold	yes	proximity_ligation	#A1_hap_genome_48chrs.agp
chr03_hap9_v3	14107876	14142602	177	W	chr_chr03_hap9_v3_ctg_89	1	34727	+	#A1_hap_genome_48chrs.agp
chr03_hap9_v3	14142603	14142702	178	U	100	scaffold	yes	proximity_ligation	#A1_hap_genome_48chrs.agp
chr03_hap9_v3	14142703	14180873	179	W	chr_chr03_hap9_v3_ctg_90	1	38171	+	#A1_hap_genome_48chrs.agp
chr03_hap9_v3	14180874	14180973	180	U	100	scaffold	yes	proximity_ligation	#A1_hap_genome_48chrs.agp
chr03_hap9_v3	14180974	14223990	181	W	chr_chr03_hap9_v3_ctg_91	1	43017	+	#A1_hap_genome_48chrs.agp
chr03_hap9_v3	14223991	14224090	182	U	100	scaffold	yes	proximity_ligation	#A1_hap_genome_48chrs.agp
chr03_hap9_v3	14224091	14284078	183	W	chr_chr03_hap9_v3_ctg_92	1	59988	+	#A1_hap_genome_48chrs.agp
chr03_hap9_v3	14284079	14284178	184	U	100	scaffold	yes	proximity_ligation	#A1_hap_genome_48chrs.agp
chr03_hap9_v3	14284179	14338836	185	W	chr_chr03_hap9_v3_ctg_93	1	54658	+	#A1_hap_genome_48chrs.agp
chr03_hap9_v3	14338837	14338936	186	U	100	scaffold	yes	proximity_ligation	#A1_hap_genome_48chrs.agp
chr03_hap9_v3	14338937	14506119	187	W	chr_chr03_hap9_v3_ctg_94	1	167183	+	#A1_hap_genome_48chrs.agp
chr03_hap9_v3	14506120	14506219	188	U	100	scaffold	yes	proximity_ligation	#A1_hap_genome_48chrs.agp
chr03_hap9_v3	14506220	14595519	189	W	chr_chr03_hap9_v3_ctg_95	1	89300	+	#A1_hap_genome_48chrs.agp
chr03_hap9_v3	14595520	14595619	190	U	100	scaffold	yes	proximity_ligation	#A1_hap_genome_48chrs.agp
chr03_hap9_v3	14595620	14655392	191	W	chr_chr03_hap9_v3_ctg_96	1	59773	+	#A1_hap_genome_48chrs.agp
chr03_hap9_v3	14655393	14655492	192	U	100	scaffold	yes	proximity_ligation	#A1_hap_genome_48chrs.agp
chr03_hap9_v3	14655493	14715080	193	W	chr_chr03_hap9_v3_ctg_97	1	59588	+	#A1_hap_genome_48chrs.agp
chr03_hap9_v3	14715081	14715180	194	U	100	scaffold	yes	proximity_ligation	#A1_hap_genome_48chrs.agp
chr03_hap9_v3	14715181	14803061	195	W	chr_chr03_hap9_v3_ctg_98	1	87881	+	#A1_hap_genome_48chrs.agp
chr03_hap9_v3	14803062	14803161	196	U	100	scaffold	yes	proximity_ligation	#A1_hap_genome_48chrs.agp
chr03_hap9_v3	14803162	15120745	197	W	chr_chr03_hap9_v3_ctg_99	1	317584	+	#A1_hap_genome_48chrs.agp
chr03_hap9_v3	15120746	15120845	198	U	100	scaffold	yes	proximity_ligation	#A1_hap_genome_48chrs.agp
chr03_hap9_v3	15120846	15151174	199	W	chr_chr03_hap9_v3_ctg_100	1	30329	+	#A1_hap_genome_48chrs.agp
chr03_hap9_v3	15151175	15151274	200	U	100	scaffold	yes	proximity_ligation	#A1_hap_genome_48chrs.agp
chr03_hap9_v3	15151275	15171590	201	W	chr_chr03_hap9_v3_ctg_101	1	20316	+	#A1_hap_genome_48chrs.agp
chr03_hap9_v3	15171591	15171690	202	U	100	scaffold	yes	proximity_ligation	#A1_hap_genome_48chrs.agp
chr03_hap9_v3	15171691	15214305	203	W	chr_chr03_hap9_v3_ctg_102	1	42615	+	#A1_hap_genome_48chrs.agp
chr03_hap9_v3	15214306	15214405	204	U	100	scaffold	yes	proximity_ligation	#A1_hap_genome_48chrs.agp
chr03_hap9_v3	15214406	15253272	205	W	chr_chr03_hap9_v3_ctg_103	1	38867	+	#A1_hap_genome_48chrs.agp
chr03_hap9_v3	15253273	15253372	206	U	100	scaffold	yes	proximity_ligation	#A1_hap_genome_48chrs.agp
chr03_hap9_v3	15253373	15290749	207	W	chr_chr03_hap9_v3_ctg_104	1	37377	+	#A1_hap_genome_48chrs.agp
chr03_hap9_v3	15290750	15290849	208	U	100	scaffold	yes	proximity_ligation	#A1_hap_genome_48chrs.agp
chr03_hap9_v3	15290850	15478623	209	W	chr_chr03_hap9_v3_ctg_105	1	187774	+	#A1_hap_genome_48chrs.agp
chr03_hap9_v3	15478624	15478723	210	U	100	scaffold	yes	proximity_ligation	#A1_hap_genome_48chrs.agp
chr03_hap9_v3	15478724	15618059	211	W	chr_chr03_hap9_v3_ctg_106	1	139336	+	#A1_hap_genome_48chrs.agp
chr03_hap9_v3	15618060	15618159	212	U	100	scaffold	yes	proximity_ligation	#A1_hap_genome_48chrs.agp
chr03_hap9_v3	15618160	15654070	213	W	chr_chr03_hap9_v3_ctg_107	1	35911	+	#A1_hap_genome_48chrs.agp
chr03_hap9_v3	15654071	15654170	214	U	100	scaffold	yes	proximity_ligation	#A1_hap_genome_48chrs.agp
chr03_hap9_v3	15654171	15711855	215	W	chr_chr03_hap9_v3_ctg_108	1	57685	+	#A1_hap_genome_48chrs.agp
chr03_hap9_v3	15711856	15711955	216	U	100	scaffold	yes	proximity_ligation	#A1_hap_genome_48chrs.agp
chr03_hap9_v3	15711956	15831908	217	W	chr_chr03_hap9_v3_ctg_109	1	119953	+	#A1_hap_genome_48chrs.agp
chr03_hap9_v3	15831909	15832008	218	U	100	scaffold	yes	proximity_ligation	#A1_hap_genome_48chrs.agp
chr03_hap9_v3	15832009	15893682	219	W	chr_chr03_hap9_v3_ctg_110	1	61674	+	#A1_hap_genome_48chrs.agp
chr03_hap9_v3	15893683	15893782	220	U	100	scaffold	yes	proximity_ligation	#A1_hap_genome_48chrs.agp
chr03_hap9_v3	15893783	15988025	221	W	chr_chr03_hap9_v3_ctg_111	1	94243	+	#A1_hap_genome_48chrs.agp
chr03_hap9_v3	15988026	15988125	222	U	100	scaffold	yes	proximity_ligation	#A1_hap_genome_48chrs.agp
chr03_hap9_v3	15988126	16013539	223	W	chr_chr03_hap9_v3_ctg_112	1	25414	+	#A1_hap_genome_48chrs.agp
chr03_hap9_v3	16013540	16013639	224	U	100	scaffold	yes	proximity_ligation	#A1_hap_genome_48chrs.agp
chr03_hap9_v3	16013640	16089536	225	W	chr_chr03_hap9_v3_ctg_113	1	75897	+	#A1_hap_genome_48chrs.agp
chr03_hap9_v3	16089537	16089636	226	U	100	scaffold	yes	proximity_ligation	#A1_hap_genome_48chrs.agp
chr03_hap9_v3	16089637	16219355	227	W	chr_chr03_hap9_v3_ctg_114	1	129719	+	#A1_hap_genome_48chrs.agp
chr03_hap9_v3	16219356	16219455	228	U	100	scaffold	yes	proximity_ligation	#A1_hap_genome_48chrs.agp
chr03_hap9_v3	16219456	16258282	229	W	chr_chr03_hap9_v3_ctg_115	1	38827	+	#A1_hap_genome_48chrs.agp
chr03_hap9_v3	16258283	16258382	230	U	100	scaffold	yes	proximity_ligation	#A1_hap_genome_48chrs.agp
chr03_hap9_v3	16258383	16301166	231	W	chr_chr03_hap9_v3_ctg_116	1	42784	+	#A1_hap_genome_48chrs.agp
chr03_hap9_v3	16301167	16301266	232	U	100	scaffold	yes	proximity_ligation	#A1_hap_genome_48chrs.agp
chr03_hap9_v3	16301267	16455131	233	W	chr_chr03_hap9_v3_ctg_117	1	153865	+	#A1_hap_genome_48chrs.agp
chr03_hap9_v3	16455132	16455231	234	U	100	scaffold	yes	proximity_ligation	#A1_hap_genome_48chrs.agp
chr03_hap9_v3	16455232	16519382	235	W	chr_chr03_hap9_v3_ctg_118	1	64151	+	#A1_hap_genome_48chrs.agp
chr03_hap9_v3	16519383	16519482	236	U	100	scaffold	yes	proximity_ligation	#A1_hap_genome_48chrs.agp
chr03_hap9_v3	16519483	16741215	237	W	chr_chr03_hap9_v3_ctg_119	1	221733	+	#A1_hap_genome_48chrs.agp
chr03_hap9_v3	16741216	16741315	238	U	100	scaffold	yes	proximity_ligation	#A1_hap_genome_48chrs.agp
chr03_hap9_v3	16741316	16892545	239	W	chr_chr03_hap9_v3_ctg_120	1	151230	+	#A1_hap_genome_48chrs.agp
chr03_hap9_v3	16892546	16892645	240	U	100	scaffold	yes	proximity_ligation	#A1_hap_genome_48chrs.agp
chr03_hap9_v3	16892646	17033606	241	W	chr_chr03_hap9_v3_ctg_121	1	140961	+	#A1_hap_genome_48chrs.agp
chr03_hap9_v3	17033607	17033706	242	U	100	scaffold	yes	proximity_ligation	#A1_hap_genome_48chrs.agp
chr03_hap9_v3	17033707	17118754	243	W	chr_chr03_hap9_v3_ctg_122	1	85048	+	#A1_hap_genome_48chrs.agp
chr03_hap9_v3	17118755	17118854	244	U	100	scaffold	yes	proximity_ligation	#A1_hap_genome_48chrs.agp
chr03_hap9_v3	17118855	17164588	245	W	chr_chr03_hap9_v3_ctg_123	1	45734	+	#A1_hap_genome_48chrs.agp
chr03_hap9_v3	17164589	17164688	246	U	100	scaffold	yes	proximity_ligation	#A1_hap_genome_48chrs.agp
chr03_hap9_v3	17164689	17246227	247	W	chr_chr03_hap9_v3_ctg_124	1	81539	+	#A1_hap_genome_48chrs.agp
chr03_hap9_v3	17246228	17246327	248	U	100	scaffold	yes	proximity_ligation	#A1_hap_genome_48chrs.agp
chr03_hap9_v3	17246328	17287576	249	W	chr_chr03_hap9_v3_ctg_125	1	41249	+	#A1_hap_genome_48chrs.agp
chr03_hap9_v3	17287577	17287676	250	U	100	scaffold	yes	proximity_ligation	#A1_hap_genome_48chrs.agp
chr03_hap9_v3	17287677	17494940	251	W	chr_chr03_hap9_v3_ctg_126	1	207264	+	#A1_hap_genome_48chrs.agp
chr03_hap9_v3	17494941	17495040	252	U	100	scaffold	yes	proximity_ligation	#A1_hap_genome_48chrs.agp
chr03_hap9_v3	17495041	17865529	253	W	chr_chr03_hap9_v3_ctg_127	1	370489	+	#A1_hap_genome_48chrs.agp
chr03_hap9_v3	17865530	17865629	254	U	100	scaffold	yes	proximity_ligation	#A1_hap_genome_48chrs.agp
chr03_hap9_v3	17865630	18127709	255	W	chr_chr03_hap9_v3_ctg_128	1	262080	+	#A1_hap_genome_48chrs.agp
chr03_hap9_v3	18127710	18127809	256	U	100	scaffold	yes	proximity_ligation	#A1_hap_genome_48chrs.agp
chr03_hap9_v3	18127810	18161442	257	W	chr_chr03_hap9_v3_ctg_129	1	33633	+	#A1_hap_genome_48chrs.agp
chr03_hap9_v3	18161443	18161542	258	U	100	scaffold	yes	proximity_ligation	#A1_hap_genome_48chrs.agp
chr03_hap9_v3	18161543	18215006	259	W	chr_chr03_hap9_v3_ctg_130	1	53464	+	#A1_hap_genome_48chrs.agp
chr03_hap9_v3	18215007	18215106	260	U	100	scaffold	yes	proximity_ligation	#A1_hap_genome_48chrs.agp
chr03_hap9_v3	18215107	18390115	261	W	chr_chr03_hap9_v3_ctg_131	1	175009	+	#A1_hap_genome_48chrs.agp
chr03_hap9_v3	18390116	18390215	262	U	100	scaffold	yes	proximity_ligation	#A1_hap_genome_48chrs.agp
chr03_hap9_v3	18390216	18420876	263	W	chr_chr03_hap9_v3_ctg_132	1	30661	+	#A1_hap_genome_48chrs.agp
chr03_hap9_v3	18420877	18420976	264	U	100	scaffold	yes	proximity_ligation	#A1_hap_genome_48chrs.agp
chr03_hap9_v3	18420977	18453614	265	W	chr_chr03_hap9_v3_ctg_133	1	32638	+	#A1_hap_genome_48chrs.agp
chr03_hap9_v3	18453615	18453714	266	U	100	scaffold	yes	proximity_ligation	#A1_hap_genome_48chrs.agp
chr03_hap9_v3	18453715	18523292	267	W	chr_chr03_hap9_v3_ctg_134	1	69578	+	#A1_hap_genome_48chrs.agp
chr03_hap9_v3	18523293	18523392	268	U	100	scaffold	yes	proximity_ligation	#A1_hap_genome_48chrs.agp
chr03_hap9_v3	18523393	18781102	269	W	chr_chr03_hap9_v3_ctg_135	1	257710	+	#A1_hap_genome_48chrs.agp
chr03_hap9_v3	18781103	18781202	270	U	100	scaffold	yes	proximity_ligation	#A1_hap_genome_48chrs.agp
chr03_hap9_v3	18781203	18949332	271	W	chr_chr03_hap9_v3_ctg_136	1	168130	+	#A1_hap_genome_48chrs.agp
chr03_hap9_v3	18949333	18949432	272	U	100	scaffold	yes	proximity_ligation	#A1_hap_genome_48chrs.agp
chr03_hap9_v3	18949433	18977334	273	W	chr_chr03_hap9_v3_ctg_137	1	27902	+	#A1_hap_genome_48chrs.agp
chr03_hap9_v3	18977335	18977434	274	U	100	scaffold	yes	proximity_ligation	#A1_hap_genome_48chrs.agp
chr03_hap9_v3	18977435	19038541	275	W	chr_chr03_hap9_v3_ctg_138	1	61107	+	#A1_hap_genome_48chrs.agp
chr03_hap9_v3	19038542	19038641	276	U	100	scaffold	yes	proximity_ligation	#A1_hap_genome_48chrs.agp
chr03_hap9_v3	19038642	19197887	277	W	chr_chr03_hap9_v3_ctg_139	1	159246	+	#A1_hap_genome_48chrs.agp
chr03_hap9_v3	19197888	19197987	278	U	100	scaffold	yes	proximity_ligation	#A1_hap_genome_48chrs.agp
chr03_hap9_v3	19197988	19341765	279	W	chr_chr03_hap9_v3_ctg_140	1	143778	+	#A1_hap_genome_48chrs.agp
chr03_hap9_v3	19341766	19341865	280	U	100	scaffold	yes	proximity_ligation	#A1_hap_genome_48chrs.agp
chr03_hap9_v3	19341866	19397035	281	W	chr_chr03_hap9_v3_ctg_141	1	55170	+	#A1_hap_genome_48chrs.agp
chr03_hap9_v3	19397036	19397135	282	U	100	scaffold	yes	proximity_ligation	#A1_hap_genome_48chrs.agp
chr03_hap9_v3	19397136	19557315	283	W	chr_chr03_hap9_v3_ctg_142	1	160180	+	#A1_hap_genome_48chrs.agp
chr03_hap9_v3	19557316	19557415	284	U	100	scaffold	yes	proximity_ligation	#A1_hap_genome_48chrs.agp
chr03_hap9_v3	19557416	19858625	285	W	chr_chr03_hap9_v3_ctg_143	1	301210	+	#A1_hap_genome_48chrs.agp
chr03_hap9_v3	19858626	19858725	286	U	100	scaffold	yes	proximity_ligation	#A1_hap_genome_48chrs.agp
chr03_hap9_v3	19858726	19907042	287	W	chr_chr03_hap9_v3_ctg_144	1	48317	+	#A1_hap_genome_48chrs.agp
chr03_hap9_v3	19907043	19907142	288	U	100	scaffold	yes	proximity_ligation	#A1_hap_genome_48chrs.agp
chr03_hap9_v3	19907143	19995715	289	W	chr_chr03_hap9_v3_ctg_145	1	88573	+	#A1_hap_genome_48chrs.agp
chr03_hap9_v3	19995716	19995815	290	U	100	scaffold	yes	proximity_ligation	#A1_hap_genome_48chrs.agp
chr03_hap9_v3	19995816	20178372	291	W	chr_chr03_hap9_v3_ctg_146	1	182557	+	#A1_hap_genome_48chrs.agp
chr03_hap9_v3	20178373	20178472	292	U	100	scaffold	yes	proximity_ligation	#A1_hap_genome_48chrs.agp
chr03_hap9_v3	20178473	20292523	293	W	chr_chr03_hap9_v3_ctg_147	1	114051	+	#A1_hap_genome_48chrs.agp
chr03_hap9_v3	20292524	20292623	294	U	100	scaffold	yes	proximity_ligation	#A1_hap_genome_48chrs.agp
chr03_hap9_v3	20292624	20364673	295	W	chr_chr03_hap9_v3_ctg_148	1	72050	+	#A1_hap_genome_48chrs.agp
chr03_hap9_v3	20364674	20364773	296	U	100	scaffold	yes	proximity_ligation	#A1_hap_genome_48chrs.agp
chr03_hap9_v3	20364774	20540090	297	W	chr_chr03_hap9_v3_ctg_149	1	175317	+	#A1_hap_genome_48chrs.agp
chr03_hap9_v3	20540091	20540190	298	U	100	scaffold	yes	proximity_ligation	#A1_hap_genome_48chrs.agp
chr03_hap9_v3	20540191	20589820	299	W	chr_chr03_hap9_v3_ctg_150	1	49630	+	#A1_hap_genome_48chrs.agp
chr03_hap9_v3	20589821	20589920	300	U	100	scaffold	yes	proximity_ligation	#A1_hap_genome_48chrs.agp
chr03_hap9_v3	20589921	20660184	301	W	chr_chr03_hap9_v3_ctg_151	1	70264	+	#A1_hap_genome_48chrs.agp
chr03_hap9_v3	20660185	20660284	302	U	100	scaffold	yes	proximity_ligation	#A1_hap_genome_48chrs.agp
chr03_hap9_v3	20660285	21190202	303	W	chr_chr03_hap9_v3_ctg_152	1	529918	+	#A1_hap_genome_48chrs.agp
chr03_hap9_v3	21190203	21190302	304	U	100	scaffold	yes	proximity_ligation	#A1_hap_genome_48chrs.agp
chr03_hap9_v3	21190303	21244297	305	W	chr_chr03_hap9_v3_ctg_153	1	53995	+	#A1_hap_genome_48chrs.agp
chr03_hap9_v3	21244298	21244397	306	U	100	scaffold	yes	proximity_ligation	#A1_hap_genome_48chrs.agp
chr03_hap9_v3	21244398	21461201	307	W	chr_chr03_hap9_v3_ctg_154	1	216804	+	#A1_hap_genome_48chrs.agp
chr03_hap9_v3	21461202	21461301	308	U	100	scaffold	yes	proximity_ligation	#A1_hap_genome_48chrs.agp
chr03_hap9_v3	21461302	22565485	309	W	chr_chr03_hap9_v3_ctg_155	1	1104184	+	#A1_hap_genome_48chrs.agp
chr03_hap9_v3	22565486	22565585	310	U	100	scaffold	yes	proximity_ligation	#A1_hap_genome_48chrs.agp
chr03_hap9_v3	22565586	22686764	311	W	chr_chr03_hap9_v3_ctg_156	1	121179	+	#A1_hap_genome_48chrs.agp
chr03_hap9_v3	22686765	22686864	312	U	100	scaffold	yes	proximity_ligation	#A1_hap_genome_48chrs.agp
chr03_hap9_v3	22686865	24943991	313	W	chr_chr03_hap9_v3_ctg_157	1	2257127	+	#A1_hap_genome_48chrs.agp
chr03_hap9_v3	24943992	24944091	314	U	100	scaffold	yes	proximity_ligation	#A1_hap_genome_48chrs.agp
chr03_hap9_v3	24944092	24997392	315	W	chr_chr03_hap9_v3_ctg_158	1	53301	+	#A1_hap_genome_48chrs.agp
chr03_hap9_v3	24997393	24997492	316	U	100	scaffold	yes	proximity_ligation	#A1_hap_genome_48chrs.agp
chr03_hap9_v3	24997493	25025136	317	W	chr_chr03_hap9_v3_ctg_159	1	27644	+	#A1_hap_genome_48chrs.agp
chr03_hap9_v3	25025137	25025236	318	U	100	scaffold	yes	proximity_ligation	#A1_hap_genome_48chrs.agp
chr03_hap9_v3	25025237	26725894	319	W	chr_chr03_hap9_v3_ctg_160	1	1700658	+	#A1_hap_genome_48chrs.agp
chr03_hap9_v3	26725895	26725994	320	U	100	scaffold	yes	proximity_ligation	#A1_hap_genome_48chrs.agp
chr03_hap9_v3	26725995	26766262	321	W	chr_chr03_hap9_v3_ctg_161	1	40268	+	#A1_hap_genome_48chrs.agp
chr03_hap9_v3	26766263	26766362	322	U	100	scaffold	yes	proximity_ligation	#A1_hap_genome_48chrs.agp
chr03_hap9_v3	26766363	26849440	323	W	chr_chr03_hap9_v3_ctg_162	1	83078	+	#A1_hap_genome_48chrs.agp
chr03_hap9_v3	26849441	26849540	324	U	100	scaffold	yes	proximity_ligation	#A1_hap_genome_48chrs.agp
chr03_hap9_v3	26849541	26872501	325	W	chr_chr03_hap9_v3_ctg_163	1	22961	+	#A1_hap_genome_48chrs.agp
chr03_hap9_v3	26872502	26872601	326	U	100	scaffold	yes	proximity_ligation	#A1_hap_genome_48chrs.agp
chr03_hap9_v3	26872602	28613822	327	W	chr_chr03_hap9_v3_ctg_164	1	1741221	+	#A1_hap_genome_48chrs.agp
chr03_hap9_v3	28613823	28613922	328	U	100	scaffold	yes	proximity_ligation	#A1_hap_genome_48chrs.agp
chr03_hap9_v3	28613923	28802569	329	W	chr_chr03_hap9_v3_ctg_165	1	188647	+	#A1_hap_genome_48chrs.agp
chr03_hap9_v3	28802570	28802669	330	U	100	scaffold	yes	proximity_ligation	#A1_hap_genome_48chrs.agp
chr03_hap9_v3	28802670	29675592	331	W	chr_chr03_hap9_v3_ctg_166	1	872923	+	#A1_hap_genome_48chrs.agp
chr03_hap9_v3	29675593	29675692	332	U	100	scaffold	yes	proximity_ligation	#A1_hap_genome_48chrs.agp
chr03_hap9_v3	29675693	30417652	333	W	chr_chr03_hap9_v3_ctg_167	1	741960	+	#A1_hap_genome_48chrs.agp
chr03_hap9_v3	30417653	30417752	334	U	100	scaffold	yes	proximity_ligation	#A1_hap_genome_48chrs.agp
chr03_hap9_v3	30417753	30450505	335	W	chr_chr03_hap9_v3_ctg_168	1	32753	+	#A1_hap_genome_48chrs.agp
chr03_hap9_v3	30450506	30450605	336	U	100	scaffold	yes	proximity_ligation	#A1_hap_genome_48chrs.agp
chr03_hap9_v3	30450606	30490285	337	W	chr_chr03_hap9_v3_ctg_169	1	39680	+	#A1_hap_genome_48chrs.agp
chr03_hap9_v3	30490286	30490385	338	U	100	scaffold	yes	proximity_ligation	#A1_hap_genome_48chrs.agp
chr03_hap9_v3	30490386	32876922	339	W	chr_chr03_hap9_v3_ctg_170	1	2386537	+	#A1_hap_genome_48chrs.agp
chr03_hap9_v3	32876923	32877022	340	U	100	scaffold	yes	proximity_ligation	#A1_hap_genome_48chrs.agp
chr03_hap9_v3	32877023	33156361	341	W	chr_chr03_hap9_v3_ctg_171	1	279339	+	#A1_hap_genome_48chrs.agp
chr03_hap9_v3	33156362	33156461	342	U	100	scaffold	yes	proximity_ligation	#A1_hap_genome_48chrs.agp
chr03_hap9_v3	33156462	33280189	343	W	chr_chr03_hap9_v3_ctg_172	1	123728	+	#A1_hap_genome_48chrs.agp
chr03_hap9_v3	33280190	33280289	344	U	100	scaffold	yes	proximity_ligation	#A1_hap_genome_48chrs.agp
chr03_hap9_v3	33280290	33369499	345	W	chr_chr03_hap9_v3_ctg_173	1	89210	+	#A1_hap_genome_48chrs.agp
chr03_hap9_v3	33369500	33369599	346	U	100	scaffold	yes	proximity_ligation	#A1_hap_genome_48chrs.agp
chr03_hap9_v3	33369600	33421689	347	W	chr_chr03_hap9_v3_ctg_174	1	52090	+	#A1_hap_genome_48chrs.agp
chr03_hap9_v3	33421690	33421789	348	U	100	scaffold	yes	proximity_ligation	#A1_hap_genome_48chrs.agp
chr03_hap9_v3	33421790	33492070	349	W	chr_chr03_hap9_v3_ctg_175	1	70281	+	#A1_hap_genome_48chrs.agp
chr03_hap9_v3	33492071	33492170	350	U	100	scaffold	yes	proximity_ligation	#A1_hap_genome_48chrs.agp
chr03_hap9_v3	33492171	33788205	351	W	chr_chr03_hap9_v3_ctg_176	1	296035	+	#A1_hap_genome_48chrs.agp
chr03_hap9_v3	33788206	33788305	352	U	100	scaffold	yes	proximity_ligation	#A1_hap_genome_48chrs.agp
chr03_hap9_v3	33788306	33821419	353	W	chr_chr03_hap9_v3_ctg_177	1	33114	+	#A1_hap_genome_48chrs.agp
chr03_hap9_v3	33821420	33821519	354	U	100	scaffold	yes	proximity_ligation	#A1_hap_genome_48chrs.agp
chr03_hap9_v3	33821520	33964553	355	W	chr_chr03_hap9_v3_ctg_178	1	143034	+	#A1_hap_genome_48chrs.agp
chr03_hap9_v3	33964554	33964653	356	U	100	scaffold	yes	proximity_ligation	#A1_hap_genome_48chrs.agp
chr03_hap9_v3	33964654	34248608	357	W	chr_chr03_hap9_v3_ctg_179	1	283955	+	#A1_hap_genome_48chrs.agp
chr03_hap9_v3	34248609	34248708	358	U	100	scaffold	yes	proximity_ligation	#A1_hap_genome_48chrs.agp
chr03_hap9_v3	34248709	34300362	359	W	chr_chr03_hap9_v3_ctg_180	1	51654	+	#A1_hap_genome_48chrs.agp
chr03_hap9_v3	34300363	34300462	360	U	100	scaffold	yes	proximity_ligation	#A1_hap_genome_48chrs.agp
chr03_hap9_v3	34300463	35580275	361	W	chr_chr03_hap9_v3_ctg_181	1	1279813	+	#A1_hap_genome_48chrs.agp
chr03_hap9_v3	35580276	35580375	362	U	100	scaffold	yes	proximity_ligation	#A1_hap_genome_48chrs.agp
chr03_hap9_v3	35580376	36080926	363	W	chr_chr03_hap9_v3_ctg_182	1	500551	+	#A1_hap_genome_48chrs.agp
chr03_hap9_v3	36080927	36081026	364	U	100	scaffold	yes	proximity_ligation	#A1_hap_genome_48chrs.agp
chr03_hap9_v3	36081027	36179700	365	W	chr_chr03_hap9_v3_ctg_183	1	98674	+	#A1_hap_genome_48chrs.agp
chr03_hap9_v3	36179701	36179800	366	U	100	scaffold	yes	proximity_ligation	#A1_hap_genome_48chrs.agp
chr03_hap9_v3	36179801	40124833	367	W	chr_chr03_hap9_v3_ctg_184	1	3945033	+	#A1_hap_genome_48chrs.agp
chr03_hap9_v3	40124834	40124933	368	U	100	scaffold	yes	proximity_ligation	#A1_hap_genome_48chrs.agp
chr03_hap9_v3	40124934	40184637	369	W	chr_chr03_hap9_v3_ctg_185	1	59704	+	#A1_hap_genome_48chrs.agp
chr03_hap9_v3	40184638	40184737	370	U	100	scaffold	yes	proximity_ligation	#A1_hap_genome_48chrs.agp
chr03_hap9_v3	40184738	45698036	371	W	chr_chr03_hap9_v3_ctg_186	1	5513299	+	#A1_hap_genome_48chrs.agp
chr03_hap9_v3	45698037	45698136	372	U	100	scaffold	yes	proximity_ligation	#A1_hap_genome_48chrs.agp
chr03_hap9_v3	45698137	45849587	373	W	chr_chr03_hap9_v3_ctg_187	1	151451	+	#A1_hap_genome_48chrs.agp
chr03_hap9_v3	45849588	45849687	374	U	100	scaffold	yes	proximity_ligation	#A1_hap_genome_48chrs.agp
chr03_hap9_v3	45849688	46012122	375	W	chr_chr03_hap9_v3_ctg_188	1	162435	+	#A1_hap_genome_48chrs.agp
chr03_hap9_v3	46012123	46012222	376	U	100	scaffold	yes	proximity_ligation	#A1_hap_genome_48chrs.agp
chr03_hap9_v3	46012223	46744557	377	W	chr_chr03_hap9_v3_ctg_189	1	732335	+	#A1_hap_genome_48chrs.agp
chr03_hap9_v3	46744558	46744657	378	U	100	scaffold	yes	proximity_ligation	#A1_hap_genome_48chrs.agp
chr03_hap9_v3	46744658	46820369	379	W	chr_chr03_hap9_v3_ctg_190	1	75712	+	#A1_hap_genome_48chrs.agp
chr03_hap9_v3	46820370	46820469	380	U	100	scaffold	yes	proximity_ligation	#A1_hap_genome_48chrs.agp
chr03_hap9_v3	46820470	49760819	381	W	chr_chr03_hap9_v3_ctg_191	1	2940350	+	#A1_hap_genome_48chrs.agp
chr03_hap9_v3	49760820	49760919	382	U	100	scaffold	yes	proximity_ligation	#A1_hap_genome_48chrs.agp
chr03_hap9_v3	49760920	49783645	383	W	chr_chr03_hap9_v3_ctg_192	1	22726	+	#A1_hap_genome_48chrs.agp
chr03_hap9_v3	49783646	49783745	384	U	100	scaffold	yes	proximity_ligation	#A1_hap_genome_48chrs.agp
chr03_hap9_v3	49783746	49886475	385	W	chr_chr03_hap9_v3_ctg_193	1	102730	+	#A1_hap_genome_48chrs.agp
chr03_hap9_v3	49886476	49886575	386	U	100	scaffold	yes	proximity_ligation	#A1_hap_genome_48chrs.agp
chr03_hap9_v3	49886576	50789831	387	W	chr_chr03_hap9_v3_ctg_194	1	903256	+	#A1_hap_genome_48chrs.agp
chr03_hap9_v3	50789832	50789931	388	U	100	scaffold	yes	proximity_ligation	#A1_hap_genome_48chrs.agp
chr03_hap9_v3	50789932	50908361	389	W	chr_chr03_hap9_v3_ctg_195	1	118430	+	#A1_hap_genome_48chrs.agp
chr03_hap9_v3	50908362	50908461	390	U	100	scaffold	yes	proximity_ligation	#A1_hap_genome_48chrs.agp
chr03_hap9_v3	50908462	53710030	391	W	chr_chr03_hap9_v3_ctg_196	1	2801569	+	#A1_hap_genome_48chrs.agp
chr03_hap9_v3	53710031	53710130	392	U	100	scaffold	yes	proximity_ligation	#A1_hap_genome_48chrs.agp
chr03_hap9_v3	53710131	53748405	393	W	chr_chr03_hap9_v3_ctg_197	1	38275	+	#A1_hap_genome_48chrs.agp
chr04_hap13_v3	1	29207	1	W	chr_chr04_hap13_v3_ctg_1	1	29207	+	#A1_hap_genome_48chrs.agp
chr04_hap13_v3	29208	29307	2	U	100	scaffold	yes	proximity_ligation	#A1_hap_genome_48chrs.agp
chr04_hap13_v3	29308	63679	3	W	chr_chr04_hap13_v3_ctg_2	1	34372	+	#A1_hap_genome_48chrs.agp
chr04_hap13_v3	63680	63779	4	U	100	scaffold	yes	proximity_ligation	#A1_hap_genome_48chrs.agp
chr04_hap13_v3	63780	320390	5	W	chr_chr04_hap13_v3_ctg_3	1	256611	+	#A1_hap_genome_48chrs.agp
chr04_hap13_v3	320391	320490	6	U	100	scaffold	yes	proximity_ligation	#A1_hap_genome_48chrs.agp
chr04_hap13_v3	320491	1791942	7	W	chr_chr04_hap13_v3_ctg_4	1	1471452	+	#A1_hap_genome_48chrs.agp
chr04_hap13_v3	1791943	1792042	8	U	100	scaffold	yes	proximity_ligation	#A1_hap_genome_48chrs.agp
chr04_hap13_v3	1792043	1891208	9	W	chr_chr04_hap13_v3_ctg_5	1	99166	+	#A1_hap_genome_48chrs.agp
chr04_hap13_v3	1891209	1891308	10	U	100	scaffold	yes	proximity_ligation	#A1_hap_genome_48chrs.agp
chr04_hap13_v3	1891309	1947156	11	W	chr_chr04_hap13_v3_ctg_6	1	55848	+	#A1_hap_genome_48chrs.agp
chr04_hap13_v3	1947157	1947256	12	U	100	scaffold	yes	proximity_ligation	#A1_hap_genome_48chrs.agp
chr04_hap13_v3	1947257	2070612	13	W	chr_chr04_hap13_v3_ctg_7	1	123356	+	#A1_hap_genome_48chrs.agp
chr04_hap13_v3	2070613	2070712	14	U	100	scaffold	yes	proximity_ligation	#A1_hap_genome_48chrs.agp
chr04_hap13_v3	2070713	4426398	15	W	chr_chr04_hap13_v3_ctg_8	1	2355686	+	#A1_hap_genome_48chrs.agp
chr04_hap13_v3	4426399	4426498	16	U	100	scaffold	yes	proximity_ligation	#A1_hap_genome_48chrs.agp
chr04_hap13_v3	4426499	7221036	17	W	chr_chr04_hap13_v3_ctg_9	1	2794538	+	#A1_hap_genome_48chrs.agp
chr04_hap13_v3	7221037	7221136	18	U	100	scaffold	yes	proximity_ligation	#A1_hap_genome_48chrs.agp
chr04_hap13_v3	7221137	9113783	19	W	chr_chr04_hap13_v3_ctg_10	1	1892647	+	#A1_hap_genome_48chrs.agp
chr04_hap13_v3	9113784	9113883	20	U	100	scaffold	yes	proximity_ligation	#A1_hap_genome_48chrs.agp
chr04_hap13_v3	9113884	9144083	21	W	chr_chr04_hap13_v3_ctg_11	1	30200	+	#A1_hap_genome_48chrs.agp
chr04_hap13_v3	9144084	9144183	22	U	100	scaffold	yes	proximity_ligation	#A1_hap_genome_48chrs.agp
chr04_hap13_v3	9144184	13266228	23	W	chr_chr04_hap13_v3_ctg_12	1	4122045	+	#A1_hap_genome_48chrs.agp
chr04_hap13_v3	13266229	13266328	24	U	100	scaffold	yes	proximity_ligation	#A1_hap_genome_48chrs.agp
chr04_hap13_v3	13266329	18866328	25	W	chr_chr04_hap13_v3_ctg_13	1	5600000	+	#A1_hap_genome_48chrs.agp
chr04_hap13_v3	18866329	18866428	26	U	100	scaffold	yes	proximity_ligation	#A1_hap_genome_48chrs.agp
chr04_hap13_v3	18866429	19366428	27	W	chr_chr04_hap13_v3_ctg_14	1	500000	+	#A1_hap_genome_48chrs.agp
chr04_hap13_v3	19366429	19366528	28	U	100	scaffold	yes	proximity_ligation	#A1_hap_genome_48chrs.agp
chr04_hap13_v3	19366529	19866528	29	W	chr_chr04_hap13_v3_ctg_15	1	500000	+	#A1_hap_genome_48chrs.agp
chr04_hap13_v3	19866529	19866628	30	U	100	scaffold	yes	proximity_ligation	#A1_hap_genome_48chrs.agp
chr04_hap13_v3	19866629	25066628	31	W	chr_chr04_hap13_v3_ctg_16	1	5200000	+	#A1_hap_genome_48chrs.agp
chr04_hap13_v3	25066629	25066728	32	U	100	scaffold	yes	proximity_ligation	#A1_hap_genome_48chrs.agp
chr04_hap13_v3	25066729	25566728	33	W	chr_chr04_hap13_v3_ctg_17	1	500000	+	#A1_hap_genome_48chrs.agp
chr04_hap13_v3	25566729	25566828	34	U	100	scaffold	yes	proximity_ligation	#A1_hap_genome_48chrs.agp
chr04_hap13_v3	25566829	26066828	35	W	chr_chr04_hap13_v3_ctg_18	1	500000	+	#A1_hap_genome_48chrs.agp
chr04_hap13_v3	26066829	26066928	36	U	100	scaffold	yes	proximity_ligation	#A1_hap_genome_48chrs.agp
chr04_hap13_v3	26066929	26097135	37	W	chr_chr04_hap13_v3_ctg_19	1	30207	+	#A1_hap_genome_48chrs.agp
chr04_hap13_v3	26097136	26097235	38	U	100	scaffold	yes	proximity_ligation	#A1_hap_genome_48chrs.agp
chr04_hap13_v3	26097236	28464259	39	W	chr_chr04_hap13_v3_ctg_20	1	2367024	+	#A1_hap_genome_48chrs.agp
chr04_hap13_v3	28464260	28464359	40	U	100	scaffold	yes	proximity_ligation	#A1_hap_genome_48chrs.agp
chr04_hap13_v3	28464360	28497580	41	W	chr_chr04_hap13_v3_ctg_21	1	33221	+	#A1_hap_genome_48chrs.agp
chr04_hap13_v3	28497581	28497680	42	U	100	scaffold	yes	proximity_ligation	#A1_hap_genome_48chrs.agp
chr04_hap13_v3	28497681	28526771	43	W	chr_chr04_hap13_v3_ctg_22	1	29091	+	#A1_hap_genome_48chrs.agp
chr04_hap13_v3	28526772	28526871	44	U	100	scaffold	yes	proximity_ligation	#A1_hap_genome_48chrs.agp
chr04_hap13_v3	28526872	28551544	45	W	chr_chr04_hap13_v3_ctg_23	1	24673	+	#A1_hap_genome_48chrs.agp
chr04_hap13_v3	28551545	28551644	46	U	100	scaffold	yes	proximity_ligation	#A1_hap_genome_48chrs.agp
chr04_hap13_v3	28551645	28592085	47	W	chr_chr04_hap13_v3_ctg_24	1	40441	+	#A1_hap_genome_48chrs.agp
chr04_hap13_v3	28592086	28592185	48	U	100	scaffold	yes	proximity_ligation	#A1_hap_genome_48chrs.agp
chr04_hap13_v3	28592186	48602064	49	W	chr_chr04_hap13_v3_ctg_25	1	20009879	+	#A1_hap_genome_48chrs.agp
chr04_hap13_v3	48602065	48602164	50	U	100	scaffold	yes	proximity_ligation	#A1_hap_genome_48chrs.agp
chr04_hap13_v3	48602165	57534434	51	W	chr_chr04_hap13_v3_ctg_26	1	8932270	+	#A1_hap_genome_48chrs.agp
chr04_hap13_v3	57534435	57534534	52	U	100	scaffold	yes	proximity_ligation	#A1_hap_genome_48chrs.agp
chr04_hap13_v3	57534535	57569674	53	W	chr_chr04_hap13_v3_ctg_27	1	35140	+	#A1_hap_genome_48chrs.agp
chr04_hap13_v3	57569675	57569774	54	U	100	scaffold	yes	proximity_ligation	#A1_hap_genome_48chrs.agp
chr04_hap13_v3	57569775	57607396	55	W	chr_chr04_hap13_v3_ctg_28	1	37622	+	#A1_hap_genome_48chrs.agp
chr04_hap13_v3	57607397	57607496	56	U	100	scaffold	yes	proximity_ligation	#A1_hap_genome_48chrs.agp
chr04_hap13_v3	57607497	57806683	57	W	chr_chr04_hap13_v3_ctg_29	1	199187	+	#A1_hap_genome_48chrs.agp
chr04_hap13_v3	57806684	57806783	58	U	100	scaffold	yes	proximity_ligation	#A1_hap_genome_48chrs.agp
chr04_hap13_v3	57806784	58280092	59	W	chr_chr04_hap13_v3_ctg_30	1	473309	+	#A1_hap_genome_48chrs.agp
chr04_hap13_v3	58280093	58280192	60	U	100	scaffold	yes	proximity_ligation	#A1_hap_genome_48chrs.agp
chr04_hap13_v3	58280193	58316795	61	W	chr_chr04_hap13_v3_ctg_31	1	36603	+	#A1_hap_genome_48chrs.agp
chr04_hap13_v3	58316796	58316895	62	U	100	scaffold	yes	proximity_ligation	#A1_hap_genome_48chrs.agp
chr04_hap13_v3	58316896	58355333	63	W	chr_chr04_hap13_v3_ctg_32	1	38438	+	#A1_hap_genome_48chrs.agp
chr04_hap13_v3	58355334	58355433	64	U	100	scaffold	yes	proximity_ligation	#A1_hap_genome_48chrs.agp
chr04_hap13_v3	58355434	58735580	65	W	chr_chr04_hap13_v3_ctg_33	1	380147	+	#A1_hap_genome_48chrs.agp
chr04_hap13_v3	58735581	58735680	66	U	100	scaffold	yes	proximity_ligation	#A1_hap_genome_48chrs.agp
chr04_hap13_v3	58735681	58829425	67	W	chr_chr04_hap13_v3_ctg_34	1	93745	+	#A1_hap_genome_48chrs.agp
chr04_hap13_v3	58829426	58829525	68	U	100	scaffold	yes	proximity_ligation	#A1_hap_genome_48chrs.agp
chr04_hap13_v3	58829526	59321711	69	W	chr_chr04_hap13_v3_ctg_35	1	492186	+	#A1_hap_genome_48chrs.agp
chr04_hap13_v3	59321712	59321811	70	U	100	scaffold	yes	proximity_ligation	#A1_hap_genome_48chrs.agp
chr04_hap13_v3	59321812	60731970	71	W	chr_chr04_hap13_v3_ctg_36	1	1410159	+	#A1_hap_genome_48chrs.agp
chr04_hap13_v3	60731971	60732070	72	U	100	scaffold	yes	proximity_ligation	#A1_hap_genome_48chrs.agp
chr04_hap13_v3	60732071	60757369	73	W	chr_chr04_hap13_v3_ctg_37	1	25299	+	#A1_hap_genome_48chrs.agp
chr04_hap13_v3	60757370	60757469	74	U	100	scaffold	yes	proximity_ligation	#A1_hap_genome_48chrs.agp
chr04_hap13_v3	60757470	60830651	75	W	chr_chr04_hap13_v3_ctg_38	1	73182	+	#A1_hap_genome_48chrs.agp
chr04_hap13_v3	60830652	60830751	76	U	100	scaffold	yes	proximity_ligation	#A1_hap_genome_48chrs.agp
chr04_hap13_v3	60830752	61200365	77	W	chr_chr04_hap13_v3_ctg_39	1	369614	+	#A1_hap_genome_48chrs.agp
chr04_hap13_v3	61200366	61200465	78	U	100	scaffold	yes	proximity_ligation	#A1_hap_genome_48chrs.agp
chr04_hap13_v3	61200466	62736885	79	W	chr_chr04_hap13_v3_ctg_40	1	1536420	+	#A1_hap_genome_48chrs.agp
chr04_hap13_v3	62736886	62736985	80	U	100	scaffold	yes	proximity_ligation	#A1_hap_genome_48chrs.agp
chr04_hap13_v3	62736986	62783317	81	W	chr_chr04_hap13_v3_ctg_41	1	46332	+	#A1_hap_genome_48chrs.agp
chr04_hap13_v3	62783318	62783417	82	U	100	scaffold	yes	proximity_ligation	#A1_hap_genome_48chrs.agp
chr04_hap13_v3	62783418	62837912	83	W	chr_chr04_hap13_v3_ctg_42	1	54495	+	#A1_hap_genome_48chrs.agp
chr04_hap13_v3	62837913	62838012	84	U	100	scaffold	yes	proximity_ligation	#A1_hap_genome_48chrs.agp
chr04_hap13_v3	62838013	65291981	85	W	chr_chr04_hap13_v3_ctg_43	1	2453969	+	#A1_hap_genome_48chrs.agp
chr04_hap13_v3	65291982	65292081	86	U	100	scaffold	yes	proximity_ligation	#A1_hap_genome_48chrs.agp
chr04_hap13_v3	65292082	65311520	87	W	chr_chr04_hap13_v3_ctg_44	1	19439	+	#A1_hap_genome_48chrs.agp
chr04_hap13_v3	65311521	65311620	88	U	100	scaffold	yes	proximity_ligation	#A1_hap_genome_48chrs.agp
chr04_hap13_v3	65311621	65513680	89	W	chr_chr04_hap13_v3_ctg_45	1	202060	+	#A1_hap_genome_48chrs.agp
chr04_hap13_v3	65513681	65513780	90	U	100	scaffold	yes	proximity_ligation	#A1_hap_genome_48chrs.agp
chr04_hap13_v3	65513781	65542100	91	W	chr_chr04_hap13_v3_ctg_46	1	28320	+	#A1_hap_genome_48chrs.agp
chr04_hap13_v3	65542101	65542200	92	U	100	scaffold	yes	proximity_ligation	#A1_hap_genome_48chrs.agp
chr04_hap13_v3	65542201	65580543	93	W	chr_chr04_hap13_v3_ctg_47	1	38343	+	#A1_hap_genome_48chrs.agp
chr04_hap13_v3	65580544	65580643	94	U	100	scaffold	yes	proximity_ligation	#A1_hap_genome_48chrs.agp
chr04_hap13_v3	65580644	65602650	95	W	chr_chr04_hap13_v3_ctg_48	1	22007	+	#A1_hap_genome_48chrs.agp
chr04_hap13_v3	65602651	65602750	96	U	100	scaffold	yes	proximity_ligation	#A1_hap_genome_48chrs.agp
chr04_hap13_v3	65602751	65821318	97	W	chr_chr04_hap13_v3_ctg_49	1	218568	+	#A1_hap_genome_48chrs.agp
chr04_hap13_v3	65821319	65821418	98	U	100	scaffold	yes	proximity_ligation	#A1_hap_genome_48chrs.agp
chr04_hap13_v3	65821419	66058675	99	W	chr_chr04_hap13_v3_ctg_50	1	237257	+	#A1_hap_genome_48chrs.agp
chr04_hap13_v3	66058676	66058775	100	U	100	scaffold	yes	proximity_ligation	#A1_hap_genome_48chrs.agp
chr04_hap13_v3	66058776	66100619	101	W	chr_chr04_hap13_v3_ctg_51	1	41844	+	#A1_hap_genome_48chrs.agp
chr04_hap13_v3	66100620	66100719	102	U	100	scaffold	yes	proximity_ligation	#A1_hap_genome_48chrs.agp
chr04_hap13_v3	66100720	66160769	103	W	chr_chr04_hap13_v3_ctg_52	1	60050	+	#A1_hap_genome_48chrs.agp
chr04_hap13_v3	66160770	66160869	104	U	100	scaffold	yes	proximity_ligation	#A1_hap_genome_48chrs.agp
chr04_hap13_v3	66160870	66186883	105	W	chr_chr04_hap13_v3_ctg_53	1	26014	+	#A1_hap_genome_48chrs.agp
chr04_hap13_v3	66186884	66186983	106	U	100	scaffold	yes	proximity_ligation	#A1_hap_genome_48chrs.agp
chr04_hap13_v3	66186984	66207478	107	W	chr_chr04_hap13_v3_ctg_54	1	20495	+	#A1_hap_genome_48chrs.agp
chr04_hap13_v3	66207479	66207578	108	U	100	scaffold	yes	proximity_ligation	#A1_hap_genome_48chrs.agp
chr04_hap13_v3	66207579	66232870	109	W	chr_chr04_hap13_v3_ctg_55	1	25292	+	#A1_hap_genome_48chrs.agp
chr04_hap13_v3	66232871	66232970	110	U	100	scaffold	yes	proximity_ligation	#A1_hap_genome_48chrs.agp
chr04_hap13_v3	66232971	66261020	111	W	chr_chr04_hap13_v3_ctg_56	1	28050	+	#A1_hap_genome_48chrs.agp
chr04_hap13_v3	66261021	66261120	112	U	100	scaffold	yes	proximity_ligation	#A1_hap_genome_48chrs.agp
chr04_hap13_v3	66261121	66320673	113	W	chr_chr04_hap13_v3_ctg_57	1	59553	+	#A1_hap_genome_48chrs.agp
chr04_hap13_v3	66320674	66320773	114	U	100	scaffold	yes	proximity_ligation	#A1_hap_genome_48chrs.agp
chr04_hap13_v3	66320774	66382905	115	W	chr_chr04_hap13_v3_ctg_58	1	62132	+	#A1_hap_genome_48chrs.agp
chr04_hap13_v3	66382906	66383005	116	U	100	scaffold	yes	proximity_ligation	#A1_hap_genome_48chrs.agp
chr04_hap13_v3	66383006	66634516	117	W	chr_chr04_hap13_v3_ctg_59	1	251511	+	#A1_hap_genome_48chrs.agp
chr04_hap13_v3	66634517	66634616	118	U	100	scaffold	yes	proximity_ligation	#A1_hap_genome_48chrs.agp
chr04_hap13_v3	66634617	66736501	119	W	chr_chr04_hap13_v3_ctg_60	1	101885	+	#A1_hap_genome_48chrs.agp
chr04_hap13_v3	66736502	66736601	120	U	100	scaffold	yes	proximity_ligation	#A1_hap_genome_48chrs.agp
chr04_hap13_v3	66736602	69386641	121	W	chr_chr04_hap13_v3_ctg_61	1	2650040	+	#A1_hap_genome_48chrs.agp
chr04_hap13_v3	69386642	69386741	122	U	100	scaffold	yes	proximity_ligation	#A1_hap_genome_48chrs.agp
chr04_hap13_v3	69386742	70901856	123	W	chr_chr04_hap13_v3_ctg_62	1	1515115	+	#A1_hap_genome_48chrs.agp
chr04_hap13_v3	70901857	70901956	124	U	100	scaffold	yes	proximity_ligation	#A1_hap_genome_48chrs.agp
chr04_hap13_v3	70901957	70970366	125	W	chr_chr04_hap13_v3_ctg_63	1	68410	+	#A1_hap_genome_48chrs.agp
chr04_hap13_v3	70970367	70970466	126	U	100	scaffold	yes	proximity_ligation	#A1_hap_genome_48chrs.agp
chr04_hap13_v3	70970467	72536956	127	W	chr_chr04_hap13_v3_ctg_64	1	1566490	+	#A1_hap_genome_48chrs.agp
chr04_hap13_v3	72536957	72537056	128	U	100	scaffold	yes	proximity_ligation	#A1_hap_genome_48chrs.agp
chr04_hap13_v3	72537057	72656880	129	W	chr_chr04_hap13_v3_ctg_65	1	119824	+	#A1_hap_genome_48chrs.agp
chr04_hap13_v3	72656881	72656980	130	U	100	scaffold	yes	proximity_ligation	#A1_hap_genome_48chrs.agp
chr04_hap13_v3	72656981	72719580	131	W	chr_chr04_hap13_v3_ctg_66	1	62600	+	#A1_hap_genome_48chrs.agp
chr04_hap13_v3	72719581	72719680	132	U	100	scaffold	yes	proximity_ligation	#A1_hap_genome_48chrs.agp
chr04_hap13_v3	72719681	72991832	133	W	chr_chr04_hap13_v3_ctg_67	1	272152	+	#A1_hap_genome_48chrs.agp
chr04_hap13_v3	72991833	72991932	134	U	100	scaffold	yes	proximity_ligation	#A1_hap_genome_48chrs.agp
chr04_hap13_v3	72991933	73157226	135	W	chr_chr04_hap13_v3_ctg_68	1	165294	+	#A1_hap_genome_48chrs.agp
chr04_hap13_v3	73157227	73157326	136	U	100	scaffold	yes	proximity_ligation	#A1_hap_genome_48chrs.agp
chr04_hap13_v3	73157327	75002022	137	W	chr_chr04_hap13_v3_ctg_69	1	1844696	+	#A1_hap_genome_48chrs.agp
chr04_hap13_v3	75002023	75002122	138	U	100	scaffold	yes	proximity_ligation	#A1_hap_genome_48chrs.agp
chr04_hap13_v3	75002123	75123852	139	W	chr_chr04_hap13_v3_ctg_70	1	121730	+	#A1_hap_genome_48chrs.agp
chr04_hap13_v3	75123853	75123952	140	U	100	scaffold	yes	proximity_ligation	#A1_hap_genome_48chrs.agp
chr04_hap13_v3	75123953	75169714	141	W	chr_chr04_hap13_v3_ctg_71	1	45762	+	#A1_hap_genome_48chrs.agp
chr04_hap13_v3	75169715	75169814	142	U	100	scaffold	yes	proximity_ligation	#A1_hap_genome_48chrs.agp
chr04_hap13_v3	75169815	75275962	143	W	chr_chr04_hap13_v3_ctg_72	1	106148	+	#A1_hap_genome_48chrs.agp
chr04_hap13_v3	75275963	75276062	144	U	100	scaffold	yes	proximity_ligation	#A1_hap_genome_48chrs.agp
chr04_hap13_v3	75276063	75468100	145	W	chr_chr04_hap13_v3_ctg_73	1	192038	+	#A1_hap_genome_48chrs.agp
chr04_hap13_v3	75468101	75468200	146	U	100	scaffold	yes	proximity_ligation	#A1_hap_genome_48chrs.agp
chr04_hap13_v3	75468201	75567356	147	W	chr_chr04_hap13_v3_ctg_74	1	99156	+	#A1_hap_genome_48chrs.agp
chr04_hap13_v3	75567357	75567456	148	U	100	scaffold	yes	proximity_ligation	#A1_hap_genome_48chrs.agp
chr04_hap13_v3	75567457	75685416	149	W	chr_chr04_hap13_v3_ctg_75	1	117960	+	#A1_hap_genome_48chrs.agp
chr04_hap13_v3	75685417	75685516	150	U	100	scaffold	yes	proximity_ligation	#A1_hap_genome_48chrs.agp
chr04_hap13_v3	75685517	75742454	151	W	chr_chr04_hap13_v3_ctg_76	1	56938	+	#A1_hap_genome_48chrs.agp
chr04_hap13_v3	75742455	75742554	152	U	100	scaffold	yes	proximity_ligation	#A1_hap_genome_48chrs.agp
chr04_hap13_v3	75742555	76809217	153	W	chr_chr04_hap13_v3_ctg_77	1	1066663	+	#A1_hap_genome_48chrs.agp
chr04_hap13_v3	76809218	76809317	154	U	100	scaffold	yes	proximity_ligation	#A1_hap_genome_48chrs.agp
chr04_hap13_v3	76809318	76863386	155	W	chr_chr04_hap13_v3_ctg_78	1	54069	+	#A1_hap_genome_48chrs.agp
chr05_hap17_v3	1	45192	1	W	chr_chr05_hap17_v3_ctg_1	1	45192	+	#A1_hap_genome_48chrs.agp
chr05_hap17_v3	45193	45292	2	U	100	scaffold	yes	proximity_ligation	#A1_hap_genome_48chrs.agp
chr05_hap17_v3	45293	99315	3	W	chr_chr05_hap17_v3_ctg_2	1	54023	+	#A1_hap_genome_48chrs.agp
chr05_hap17_v3	99316	99415	4	U	100	scaffold	yes	proximity_ligation	#A1_hap_genome_48chrs.agp
chr05_hap17_v3	99416	130552	5	W	chr_chr05_hap17_v3_ctg_3	1	31137	+	#A1_hap_genome_48chrs.agp
chr05_hap17_v3	130553	130652	6	U	100	scaffold	yes	proximity_ligation	#A1_hap_genome_48chrs.agp
chr05_hap17_v3	130653	6484442	7	W	chr_chr05_hap17_v3_ctg_4	1	6353790	+	#A1_hap_genome_48chrs.agp
chr05_hap17_v3	6484443	6484542	8	U	100	scaffold	yes	proximity_ligation	#A1_hap_genome_48chrs.agp
chr05_hap17_v3	6484543	6525363	9	W	chr_chr05_hap17_v3_ctg_5	1	40821	+	#A1_hap_genome_48chrs.agp
chr05_hap17_v3	6525364	6525463	10	U	100	scaffold	yes	proximity_ligation	#A1_hap_genome_48chrs.agp
chr05_hap17_v3	6525464	9598599	11	W	chr_chr05_hap17_v3_ctg_6	1	3073136	+	#A1_hap_genome_48chrs.agp
chr05_hap17_v3	9598600	9598699	12	U	100	scaffold	yes	proximity_ligation	#A1_hap_genome_48chrs.agp
chr05_hap17_v3	9598700	9746897	13	W	chr_chr05_hap17_v3_ctg_7	1	148198	+	#A1_hap_genome_48chrs.agp
chr05_hap17_v3	9746898	9746997	14	U	100	scaffold	yes	proximity_ligation	#A1_hap_genome_48chrs.agp
chr05_hap17_v3	9746998	14387234	15	W	chr_chr05_hap17_v3_ctg_8	1	4640237	+	#A1_hap_genome_48chrs.agp
chr05_hap17_v3	14387235	14387334	16	U	100	scaffold	yes	proximity_ligation	#A1_hap_genome_48chrs.agp
chr05_hap17_v3	14387335	14421919	17	W	chr_chr05_hap17_v3_ctg_9	1	34585	+	#A1_hap_genome_48chrs.agp
chr05_hap17_v3	14421920	14422019	18	U	100	scaffold	yes	proximity_ligation	#A1_hap_genome_48chrs.agp
chr05_hap17_v3	14422020	29750218	19	W	chr_chr05_hap17_v3_ctg_10	1	15328199	+	#A1_hap_genome_48chrs.agp
chr05_hap17_v3	29750219	29750318	20	U	100	scaffold	yes	proximity_ligation	#A1_hap_genome_48chrs.agp
chr05_hap17_v3	29750319	30120710	21	W	chr_chr05_hap17_v3_ctg_11	1	370392	+	#A1_hap_genome_48chrs.agp
chr05_hap17_v3	30120711	30120810	22	U	100	scaffold	yes	proximity_ligation	#A1_hap_genome_48chrs.agp
chr05_hap17_v3	30120811	30220748	23	W	chr_chr05_hap17_v3_ctg_12	1	99938	+	#A1_hap_genome_48chrs.agp
chr05_hap17_v3	30220749	30220848	24	U	100	scaffold	yes	proximity_ligation	#A1_hap_genome_48chrs.agp
chr05_hap17_v3	30220849	30463874	25	W	chr_chr05_hap17_v3_ctg_13	1	243026	+	#A1_hap_genome_48chrs.agp
chr05_hap17_v3	30463875	30463974	26	U	100	scaffold	yes	proximity_ligation	#A1_hap_genome_48chrs.agp
chr05_hap17_v3	30463975	30557644	27	W	chr_chr05_hap17_v3_ctg_14	1	93670	+	#A1_hap_genome_48chrs.agp
chr05_hap17_v3	30557645	30557744	28	U	100	scaffold	yes	proximity_ligation	#A1_hap_genome_48chrs.agp
chr05_hap17_v3	30557745	30703236	29	W	chr_chr05_hap17_v3_ctg_15	1	145492	+	#A1_hap_genome_48chrs.agp
chr05_hap17_v3	30703237	30703336	30	U	100	scaffold	yes	proximity_ligation	#A1_hap_genome_48chrs.agp
chr05_hap17_v3	30703337	30931890	31	W	chr_chr05_hap17_v3_ctg_16	1	228554	+	#A1_hap_genome_48chrs.agp
chr05_hap17_v3	30931891	30931990	32	U	100	scaffold	yes	proximity_ligation	#A1_hap_genome_48chrs.agp
chr05_hap17_v3	30931991	30994008	33	W	chr_chr05_hap17_v3_ctg_17	1	62018	+	#A1_hap_genome_48chrs.agp
chr05_hap17_v3	30994009	30994108	34	U	100	scaffold	yes	proximity_ligation	#A1_hap_genome_48chrs.agp
chr05_hap17_v3	30994109	31055887	35	W	chr_chr05_hap17_v3_ctg_18	1	61779	+	#A1_hap_genome_48chrs.agp
chr05_hap17_v3	31055888	31055987	36	U	100	scaffold	yes	proximity_ligation	#A1_hap_genome_48chrs.agp
chr05_hap17_v3	31055988	31106663	37	W	chr_chr05_hap17_v3_ctg_19	1	50676	+	#A1_hap_genome_48chrs.agp
chr05_hap17_v3	31106664	31106763	38	U	100	scaffold	yes	proximity_ligation	#A1_hap_genome_48chrs.agp
chr05_hap17_v3	31106764	31152828	39	W	chr_chr05_hap17_v3_ctg_20	1	46065	+	#A1_hap_genome_48chrs.agp
chr05_hap17_v3	31152829	31152928	40	U	100	scaffold	yes	proximity_ligation	#A1_hap_genome_48chrs.agp
chr05_hap17_v3	31152929	31195213	41	W	chr_chr05_hap17_v3_ctg_21	1	42285	+	#A1_hap_genome_48chrs.agp
chr05_hap17_v3	31195214	31195313	42	U	100	scaffold	yes	proximity_ligation	#A1_hap_genome_48chrs.agp
chr05_hap17_v3	31195314	31434122	43	W	chr_chr05_hap17_v3_ctg_22	1	238809	+	#A1_hap_genome_48chrs.agp
chr05_hap17_v3	31434123	31434222	44	U	100	scaffold	yes	proximity_ligation	#A1_hap_genome_48chrs.agp
chr05_hap17_v3	31434223	31491115	45	W	chr_chr05_hap17_v3_ctg_23	1	56893	+	#A1_hap_genome_48chrs.agp
chr05_hap17_v3	31491116	31491215	46	U	100	scaffold	yes	proximity_ligation	#A1_hap_genome_48chrs.agp
chr05_hap17_v3	31491216	31621475	47	W	chr_chr05_hap17_v3_ctg_24	1	130260	+	#A1_hap_genome_48chrs.agp
chr05_hap17_v3	31621476	31621575	48	U	100	scaffold	yes	proximity_ligation	#A1_hap_genome_48chrs.agp
chr05_hap17_v3	31621576	31649143	49	W	chr_chr05_hap17_v3_ctg_25	1	27568	+	#A1_hap_genome_48chrs.agp
chr05_hap17_v3	31649144	31649243	50	U	100	scaffold	yes	proximity_ligation	#A1_hap_genome_48chrs.agp
chr05_hap17_v3	31649244	31691457	51	W	chr_chr05_hap17_v3_ctg_26	1	42214	+	#A1_hap_genome_48chrs.agp
chr05_hap17_v3	31691458	31691557	52	U	100	scaffold	yes	proximity_ligation	#A1_hap_genome_48chrs.agp
chr05_hap17_v3	31691558	31738622	53	W	chr_chr05_hap17_v3_ctg_27	1	47065	+	#A1_hap_genome_48chrs.agp
chr05_hap17_v3	31738623	31738722	54	U	100	scaffold	yes	proximity_ligation	#A1_hap_genome_48chrs.agp
chr05_hap17_v3	31738723	31778907	55	W	chr_chr05_hap17_v3_ctg_28	1	40185	+	#A1_hap_genome_48chrs.agp
chr05_hap17_v3	31778908	31779007	56	U	100	scaffold	yes	proximity_ligation	#A1_hap_genome_48chrs.agp
chr05_hap17_v3	31779008	31827733	57	W	chr_chr05_hap17_v3_ctg_29	1	48726	+	#A1_hap_genome_48chrs.agp
chr05_hap17_v3	31827734	31827833	58	U	100	scaffold	yes	proximity_ligation	#A1_hap_genome_48chrs.agp
chr05_hap17_v3	31827834	31876804	59	W	chr_chr05_hap17_v3_ctg_30	1	48971	+	#A1_hap_genome_48chrs.agp
chr05_hap17_v3	31876805	31876904	60	U	100	scaffold	yes	proximity_ligation	#A1_hap_genome_48chrs.agp
chr05_hap17_v3	31876905	31926527	61	W	chr_chr05_hap17_v3_ctg_31	1	49623	+	#A1_hap_genome_48chrs.agp
chr05_hap17_v3	31926528	31926627	62	U	100	scaffold	yes	proximity_ligation	#A1_hap_genome_48chrs.agp
chr05_hap17_v3	31926628	31976118	63	W	chr_chr05_hap17_v3_ctg_32	1	49491	+	#A1_hap_genome_48chrs.agp
chr05_hap17_v3	31976119	31976218	64	U	100	scaffold	yes	proximity_ligation	#A1_hap_genome_48chrs.agp
chr05_hap17_v3	31976219	32030747	65	W	chr_chr05_hap17_v3_ctg_33	1	54529	+	#A1_hap_genome_48chrs.agp
chr05_hap17_v3	32030748	32030847	66	U	100	scaffold	yes	proximity_ligation	#A1_hap_genome_48chrs.agp
chr05_hap17_v3	32030848	32092111	67	W	chr_chr05_hap17_v3_ctg_34	1	61264	+	#A1_hap_genome_48chrs.agp
chr05_hap17_v3	32092112	32092211	68	U	100	scaffold	yes	proximity_ligation	#A1_hap_genome_48chrs.agp
chr05_hap17_v3	32092212	32151327	69	W	chr_chr05_hap17_v3_ctg_35	1	59116	+	#A1_hap_genome_48chrs.agp
chr05_hap17_v3	32151328	32151427	70	U	100	scaffold	yes	proximity_ligation	#A1_hap_genome_48chrs.agp
chr05_hap17_v3	32151428	32206938	71	W	chr_chr05_hap17_v3_ctg_36	1	55511	+	#A1_hap_genome_48chrs.agp
chr05_hap17_v3	32206939	32207038	72	U	100	scaffold	yes	proximity_ligation	#A1_hap_genome_48chrs.agp
chr05_hap17_v3	32207039	32242427	73	W	chr_chr05_hap17_v3_ctg_37	1	35389	+	#A1_hap_genome_48chrs.agp
chr05_hap17_v3	32242428	32242527	74	U	100	scaffold	yes	proximity_ligation	#A1_hap_genome_48chrs.agp
chr05_hap17_v3	32242528	32272913	75	W	chr_chr05_hap17_v3_ctg_38	1	30386	+	#A1_hap_genome_48chrs.agp
chr05_hap17_v3	32272914	32273013	76	U	100	scaffold	yes	proximity_ligation	#A1_hap_genome_48chrs.agp
chr05_hap17_v3	32273014	51198385	77	W	chr_chr05_hap17_v3_ctg_39	1	18925372	+	#A1_hap_genome_48chrs.agp
chr05_hap17_v3	51198386	51198485	78	U	100	scaffold	yes	proximity_ligation	#A1_hap_genome_48chrs.agp
chr05_hap17_v3	51198486	51226785	79	W	chr_chr05_hap17_v3_ctg_40	1	28300	+	#A1_hap_genome_48chrs.agp
chr05_hap17_v3	51226786	51226885	80	U	100	scaffold	yes	proximity_ligation	#A1_hap_genome_48chrs.agp
chr05_hap17_v3	51226886	51242941	81	W	chr_chr05_hap17_v3_ctg_41	1	16056	+	#A1_hap_genome_48chrs.agp
chr05_hap17_v3	51242942	51243041	82	U	100	scaffold	yes	proximity_ligation	#A1_hap_genome_48chrs.agp
chr05_hap17_v3	51243042	51263958	83	W	chr_chr05_hap17_v3_ctg_42	1	20917	+	#A1_hap_genome_48chrs.agp
chr05_hap17_v3	51263959	51264058	84	U	100	scaffold	yes	proximity_ligation	#A1_hap_genome_48chrs.agp
chr05_hap17_v3	51264059	51299555	85	W	chr_chr05_hap17_v3_ctg_43	1	35497	+	#A1_hap_genome_48chrs.agp
chr05_hap17_v3	51299556	51299655	86	U	100	scaffold	yes	proximity_ligation	#A1_hap_genome_48chrs.agp
chr05_hap17_v3	51299656	51804551	87	W	chr_chr05_hap17_v3_ctg_44	1	504896	+	#A1_hap_genome_48chrs.agp
chr05_hap17_v3	51804552	51804651	88	U	100	scaffold	yes	proximity_ligation	#A1_hap_genome_48chrs.agp
chr05_hap17_v3	51804652	51861151	89	W	chr_chr05_hap17_v3_ctg_45	1	56500	+	#A1_hap_genome_48chrs.agp
chr05_hap17_v3	51861152	51861251	90	U	100	scaffold	yes	proximity_ligation	#A1_hap_genome_48chrs.agp
chr05_hap17_v3	51861252	52108662	91	W	chr_chr05_hap17_v3_ctg_46	1	247411	+	#A1_hap_genome_48chrs.agp
chr05_hap17_v3	52108663	52108762	92	U	100	scaffold	yes	proximity_ligation	#A1_hap_genome_48chrs.agp
chr05_hap17_v3	52108763	52154227	93	W	chr_chr05_hap17_v3_ctg_47	1	45465	+	#A1_hap_genome_48chrs.agp
chr05_hap17_v3	52154228	52154327	94	U	100	scaffold	yes	proximity_ligation	#A1_hap_genome_48chrs.agp
chr05_hap17_v3	52154328	52475171	95	W	chr_chr05_hap17_v3_ctg_48	1	320844	+	#A1_hap_genome_48chrs.agp
chr05_hap17_v3	52475172	52475271	96	U	100	scaffold	yes	proximity_ligation	#A1_hap_genome_48chrs.agp
chr05_hap17_v3	52475272	52520539	97	W	chr_chr05_hap17_v3_ctg_49	1	45268	+	#A1_hap_genome_48chrs.agp
chr05_hap17_v3	52520540	52520639	98	U	100	scaffold	yes	proximity_ligation	#A1_hap_genome_48chrs.agp
chr05_hap17_v3	52520640	54084178	99	W	chr_chr05_hap17_v3_ctg_50	1	1563539	+	#A1_hap_genome_48chrs.agp
chr05_hap17_v3	54084179	54084278	100	U	100	scaffold	yes	proximity_ligation	#A1_hap_genome_48chrs.agp
chr05_hap17_v3	54084279	56280602	101	W	chr_chr05_hap17_v3_ctg_51	1	2196324	+	#A1_hap_genome_48chrs.agp
chr05_hap17_v3	56280603	56280702	102	U	100	scaffold	yes	proximity_ligation	#A1_hap_genome_48chrs.agp
chr05_hap17_v3	56280703	56431377	103	W	chr_chr05_hap17_v3_ctg_52	1	150675	+	#A1_hap_genome_48chrs.agp
chr05_hap17_v3	56431378	56431477	104	U	100	scaffold	yes	proximity_ligation	#A1_hap_genome_48chrs.agp
chr05_hap17_v3	56431478	56452737	105	W	chr_chr05_hap17_v3_ctg_53	1	21260	+	#A1_hap_genome_48chrs.agp
chr05_hap17_v3	56452738	56452837	106	U	100	scaffold	yes	proximity_ligation	#A1_hap_genome_48chrs.agp
chr05_hap17_v3	56452838	56523981	107	W	chr_chr05_hap17_v3_ctg_54	1	71144	+	#A1_hap_genome_48chrs.agp
chr06_hap21_v3	1	1724699	1	W	chr_chr06_hap21_v3_ctg_1	1	1724699	+	#A1_hap_genome_48chrs.agp
chr06_hap21_v3	1724700	1724799	2	U	100	scaffold	yes	proximity_ligation	#A1_hap_genome_48chrs.agp
chr06_hap21_v3	1724800	6450574	3	W	chr_chr06_hap21_v3_ctg_2	1	4725775	+	#A1_hap_genome_48chrs.agp
chr06_hap21_v3	6450575	6450674	4	U	100	scaffold	yes	proximity_ligation	#A1_hap_genome_48chrs.agp
chr06_hap21_v3	6450675	6478810	5	W	chr_chr06_hap21_v3_ctg_3	1	28136	+	#A1_hap_genome_48chrs.agp
chr06_hap21_v3	6478811	6478910	6	U	100	scaffold	yes	proximity_ligation	#A1_hap_genome_48chrs.agp
chr06_hap21_v3	6478911	10182998	7	W	chr_chr06_hap21_v3_ctg_4	1	3704088	+	#A1_hap_genome_48chrs.agp
chr06_hap21_v3	10182999	10183098	8	U	100	scaffold	yes	proximity_ligation	#A1_hap_genome_48chrs.agp
chr06_hap21_v3	10183099	10277878	9	W	chr_chr06_hap21_v3_ctg_5	1	94780	+	#A1_hap_genome_48chrs.agp
chr06_hap21_v3	10277879	10277978	10	U	100	scaffold	yes	proximity_ligation	#A1_hap_genome_48chrs.agp
chr06_hap21_v3	10277979	10357605	11	W	chr_chr06_hap21_v3_ctg_6	1	79627	+	#A1_hap_genome_48chrs.agp
chr06_hap21_v3	10357606	10357705	12	U	100	scaffold	yes	proximity_ligation	#A1_hap_genome_48chrs.agp
chr06_hap21_v3	10357706	10482619	13	W	chr_chr06_hap21_v3_ctg_7	1	124914	+	#A1_hap_genome_48chrs.agp
chr06_hap21_v3	10482620	10482719	14	U	100	scaffold	yes	proximity_ligation	#A1_hap_genome_48chrs.agp
chr06_hap21_v3	10482720	10854675	15	W	chr_chr06_hap21_v3_ctg_8	1	371956	+	#A1_hap_genome_48chrs.agp
chr06_hap21_v3	10854676	10854775	16	U	100	scaffold	yes	proximity_ligation	#A1_hap_genome_48chrs.agp
chr06_hap21_v3	10854776	10892598	17	W	chr_chr06_hap21_v3_ctg_9	1	37823	+	#A1_hap_genome_48chrs.agp
chr06_hap21_v3	10892599	10892698	18	U	100	scaffold	yes	proximity_ligation	#A1_hap_genome_48chrs.agp
chr06_hap21_v3	10892699	11080116	19	W	chr_chr06_hap21_v3_ctg_10	1	187418	+	#A1_hap_genome_48chrs.agp
chr06_hap21_v3	11080117	11080216	20	U	100	scaffold	yes	proximity_ligation	#A1_hap_genome_48chrs.agp
chr06_hap21_v3	11080217	11626210	21	W	chr_chr06_hap21_v3_ctg_11	1	545994	+	#A1_hap_genome_48chrs.agp
chr06_hap21_v3	11626211	11626310	22	U	100	scaffold	yes	proximity_ligation	#A1_hap_genome_48chrs.agp
chr06_hap21_v3	11626311	11853565	23	W	chr_chr06_hap21_v3_ctg_12	1	227255	+	#A1_hap_genome_48chrs.agp
chr06_hap21_v3	11853566	11853665	24	U	100	scaffold	yes	proximity_ligation	#A1_hap_genome_48chrs.agp
chr06_hap21_v3	11853666	12398518	25	W	chr_chr06_hap21_v3_ctg_13	1	544853	+	#A1_hap_genome_48chrs.agp
chr06_hap21_v3	12398519	12398618	26	U	100	scaffold	yes	proximity_ligation	#A1_hap_genome_48chrs.agp
chr06_hap21_v3	12398619	13322205	27	W	chr_chr06_hap21_v3_ctg_14	1	923587	+	#A1_hap_genome_48chrs.agp
chr06_hap21_v3	13322206	13322305	28	U	100	scaffold	yes	proximity_ligation	#A1_hap_genome_48chrs.agp
chr06_hap21_v3	13322306	13374210	29	W	chr_chr06_hap21_v3_ctg_15	1	51905	+	#A1_hap_genome_48chrs.agp
chr06_hap21_v3	13374211	13374310	30	U	100	scaffold	yes	proximity_ligation	#A1_hap_genome_48chrs.agp
chr06_hap21_v3	13374311	13762853	31	W	chr_chr06_hap21_v3_ctg_16	1	388543	+	#A1_hap_genome_48chrs.agp
chr06_hap21_v3	13762854	13762953	32	U	100	scaffold	yes	proximity_ligation	#A1_hap_genome_48chrs.agp
chr06_hap21_v3	13762954	13789872	33	W	chr_chr06_hap21_v3_ctg_17	1	26919	+	#A1_hap_genome_48chrs.agp
chr06_hap21_v3	13789873	13789972	34	U	100	scaffold	yes	proximity_ligation	#A1_hap_genome_48chrs.agp
chr06_hap21_v3	13789973	15008378	35	W	chr_chr06_hap21_v3_ctg_18	1	1218406	+	#A1_hap_genome_48chrs.agp
chr06_hap21_v3	15008379	15008478	36	U	100	scaffold	yes	proximity_ligation	#A1_hap_genome_48chrs.agp
chr06_hap21_v3	15008479	15048866	37	W	chr_chr06_hap21_v3_ctg_19	1	40388	+	#A1_hap_genome_48chrs.agp
chr06_hap21_v3	15048867	15048966	38	U	100	scaffold	yes	proximity_ligation	#A1_hap_genome_48chrs.agp
chr06_hap21_v3	15048967	15088766	39	W	chr_chr06_hap21_v3_ctg_20	1	39800	+	#A1_hap_genome_48chrs.agp
chr06_hap21_v3	15088767	15088866	40	U	100	scaffold	yes	proximity_ligation	#A1_hap_genome_48chrs.agp
chr06_hap21_v3	15088867	15116719	41	W	chr_chr06_hap21_v3_ctg_21	1	27853	+	#A1_hap_genome_48chrs.agp
chr06_hap21_v3	15116720	15116819	42	U	100	scaffold	yes	proximity_ligation	#A1_hap_genome_48chrs.agp
chr06_hap21_v3	15116820	15182477	43	W	chr_chr06_hap21_v3_ctg_22	1	65658	+	#A1_hap_genome_48chrs.agp
chr06_hap21_v3	15182478	15182577	44	U	100	scaffold	yes	proximity_ligation	#A1_hap_genome_48chrs.agp
chr06_hap21_v3	15182578	15513798	45	W	chr_chr06_hap21_v3_ctg_23	1	331221	+	#A1_hap_genome_48chrs.agp
chr06_hap21_v3	15513799	15513898	46	U	100	scaffold	yes	proximity_ligation	#A1_hap_genome_48chrs.agp
chr06_hap21_v3	15513899	15824122	47	W	chr_chr06_hap21_v3_ctg_24	1	310224	+	#A1_hap_genome_48chrs.agp
chr06_hap21_v3	15824123	15824222	48	U	100	scaffold	yes	proximity_ligation	#A1_hap_genome_48chrs.agp
chr06_hap21_v3	15824223	15853568	49	W	chr_chr06_hap21_v3_ctg_25	1	29346	+	#A1_hap_genome_48chrs.agp
chr06_hap21_v3	15853569	15853668	50	U	100	scaffold	yes	proximity_ligation	#A1_hap_genome_48chrs.agp
chr06_hap21_v3	15853669	16520130	51	W	chr_chr06_hap21_v3_ctg_26	1	666462	+	#A1_hap_genome_48chrs.agp
chr06_hap21_v3	16520131	16520230	52	U	100	scaffold	yes	proximity_ligation	#A1_hap_genome_48chrs.agp
chr06_hap21_v3	16520231	16756732	53	W	chr_chr06_hap21_v3_ctg_27	1	236502	+	#A1_hap_genome_48chrs.agp
chr06_hap21_v3	16756733	16756832	54	U	100	scaffold	yes	proximity_ligation	#A1_hap_genome_48chrs.agp
chr06_hap21_v3	16756833	16814079	55	W	chr_chr06_hap21_v3_ctg_28	1	57247	+	#A1_hap_genome_48chrs.agp
chr06_hap21_v3	16814080	16814179	56	U	100	scaffold	yes	proximity_ligation	#A1_hap_genome_48chrs.agp
chr06_hap21_v3	16814180	16849968	57	W	chr_chr06_hap21_v3_ctg_29	1	35789	+	#A1_hap_genome_48chrs.agp
chr06_hap21_v3	16849969	16850068	58	U	100	scaffold	yes	proximity_ligation	#A1_hap_genome_48chrs.agp
chr06_hap21_v3	16850069	17282118	59	W	chr_chr06_hap21_v3_ctg_30	1	432050	+	#A1_hap_genome_48chrs.agp
chr06_hap21_v3	17282119	17282218	60	U	100	scaffold	yes	proximity_ligation	#A1_hap_genome_48chrs.agp
chr06_hap21_v3	17282219	17838662	61	W	chr_chr06_hap21_v3_ctg_31	1	556444	+	#A1_hap_genome_48chrs.agp
chr06_hap21_v3	17838663	17838762	62	U	100	scaffold	yes	proximity_ligation	#A1_hap_genome_48chrs.agp
chr06_hap21_v3	17838763	18004653	63	W	chr_chr06_hap21_v3_ctg_32	1	165891	+	#A1_hap_genome_48chrs.agp
chr06_hap21_v3	18004654	18004753	64	U	100	scaffold	yes	proximity_ligation	#A1_hap_genome_48chrs.agp
chr06_hap21_v3	18004754	18256902	65	W	chr_chr06_hap21_v3_ctg_33	1	252149	+	#A1_hap_genome_48chrs.agp
chr06_hap21_v3	18256903	18257002	66	U	100	scaffold	yes	proximity_ligation	#A1_hap_genome_48chrs.agp
chr06_hap21_v3	18257003	18718354	67	W	chr_chr06_hap21_v3_ctg_34	1	461352	+	#A1_hap_genome_48chrs.agp
chr06_hap21_v3	18718355	18718454	68	U	100	scaffold	yes	proximity_ligation	#A1_hap_genome_48chrs.agp
chr06_hap21_v3	18718455	18746407	69	W	chr_chr06_hap21_v3_ctg_35	1	27953	+	#A1_hap_genome_48chrs.agp
chr06_hap21_v3	18746408	18746507	70	U	100	scaffold	yes	proximity_ligation	#A1_hap_genome_48chrs.agp
chr06_hap21_v3	18746508	18877020	71	W	chr_chr06_hap21_v3_ctg_36	1	130513	+	#A1_hap_genome_48chrs.agp
chr06_hap21_v3	18877021	18877120	72	U	100	scaffold	yes	proximity_ligation	#A1_hap_genome_48chrs.agp
chr06_hap21_v3	18877121	19330779	73	W	chr_chr06_hap21_v3_ctg_37	1	453659	+	#A1_hap_genome_48chrs.agp
chr06_hap21_v3	19330780	19330879	74	U	100	scaffold	yes	proximity_ligation	#A1_hap_genome_48chrs.agp
chr06_hap21_v3	19330880	19366941	75	W	chr_chr06_hap21_v3_ctg_38	1	36062	+	#A1_hap_genome_48chrs.agp
chr06_hap21_v3	19366942	19367041	76	U	100	scaffold	yes	proximity_ligation	#A1_hap_genome_48chrs.agp
chr06_hap21_v3	19367042	19593151	77	W	chr_chr06_hap21_v3_ctg_39	1	226110	+	#A1_hap_genome_48chrs.agp
chr06_hap21_v3	19593152	19593251	78	U	100	scaffold	yes	proximity_ligation	#A1_hap_genome_48chrs.agp
chr06_hap21_v3	19593252	19667003	79	W	chr_chr06_hap21_v3_ctg_40	1	73752	+	#A1_hap_genome_48chrs.agp
chr06_hap21_v3	19667004	19667103	80	U	100	scaffold	yes	proximity_ligation	#A1_hap_genome_48chrs.agp
chr06_hap21_v3	19667104	19732130	81	W	chr_chr06_hap21_v3_ctg_41	1	65027	+	#A1_hap_genome_48chrs.agp
chr06_hap21_v3	19732131	19732230	82	U	100	scaffold	yes	proximity_ligation	#A1_hap_genome_48chrs.agp
chr06_hap21_v3	19732231	19900279	83	W	chr_chr06_hap21_v3_ctg_42	1	168049	+	#A1_hap_genome_48chrs.agp
chr06_hap21_v3	19900280	19900379	84	U	100	scaffold	yes	proximity_ligation	#A1_hap_genome_48chrs.agp
chr06_hap21_v3	19900380	19947786	85	W	chr_chr06_hap21_v3_ctg_43	1	47407	+	#A1_hap_genome_48chrs.agp
chr06_hap21_v3	19947787	19947886	86	U	100	scaffold	yes	proximity_ligation	#A1_hap_genome_48chrs.agp
chr06_hap21_v3	19947887	20029349	87	W	chr_chr06_hap21_v3_ctg_44	1	81463	+	#A1_hap_genome_48chrs.agp
chr06_hap21_v3	20029350	20029449	88	U	100	scaffold	yes	proximity_ligation	#A1_hap_genome_48chrs.agp
chr06_hap21_v3	20029450	20102575	89	W	chr_chr06_hap21_v3_ctg_45	1	73126	+	#A1_hap_genome_48chrs.agp
chr06_hap21_v3	20102576	20102675	90	U	100	scaffold	yes	proximity_ligation	#A1_hap_genome_48chrs.agp
chr06_hap21_v3	20102676	20574887	91	W	chr_chr06_hap21_v3_ctg_46	1	472212	+	#A1_hap_genome_48chrs.agp
chr06_hap21_v3	20574888	20574987	92	U	100	scaffold	yes	proximity_ligation	#A1_hap_genome_48chrs.agp
chr06_hap21_v3	20574988	20987283	93	W	chr_chr06_hap21_v3_ctg_47	1	412296	+	#A1_hap_genome_48chrs.agp
chr06_hap21_v3	20987284	20987383	94	U	100	scaffold	yes	proximity_ligation	#A1_hap_genome_48chrs.agp
chr06_hap21_v3	20987384	21076467	95	W	chr_chr06_hap21_v3_ctg_48	1	89084	+	#A1_hap_genome_48chrs.agp
chr06_hap21_v3	21076468	21076567	96	U	100	scaffold	yes	proximity_ligation	#A1_hap_genome_48chrs.agp
chr06_hap21_v3	21076568	21133960	97	W	chr_chr06_hap21_v3_ctg_49	1	57393	+	#A1_hap_genome_48chrs.agp
chr06_hap21_v3	21133961	21134060	98	U	100	scaffold	yes	proximity_ligation	#A1_hap_genome_48chrs.agp
chr06_hap21_v3	21134061	21246009	99	W	chr_chr06_hap21_v3_ctg_50	1	111949	+	#A1_hap_genome_48chrs.agp
chr06_hap21_v3	21246010	21246109	100	U	100	scaffold	yes	proximity_ligation	#A1_hap_genome_48chrs.agp
chr06_hap21_v3	21246110	21828828	101	W	chr_chr06_hap21_v3_ctg_51	1	582719	+	#A1_hap_genome_48chrs.agp
chr06_hap21_v3	21828829	21828928	102	U	100	scaffold	yes	proximity_ligation	#A1_hap_genome_48chrs.agp
chr06_hap21_v3	21828929	22283860	103	W	chr_chr06_hap21_v3_ctg_52	1	454932	+	#A1_hap_genome_48chrs.agp
chr06_hap21_v3	22283861	22283960	104	U	100	scaffold	yes	proximity_ligation	#A1_hap_genome_48chrs.agp
chr06_hap21_v3	22283961	22614744	105	W	chr_chr06_hap21_v3_ctg_53	1	330784	+	#A1_hap_genome_48chrs.agp
chr06_hap21_v3	22614745	22614844	106	U	100	scaffold	yes	proximity_ligation	#A1_hap_genome_48chrs.agp
chr06_hap21_v3	22614845	23398254	107	W	chr_chr06_hap21_v3_ctg_54	1	783410	+	#A1_hap_genome_48chrs.agp
chr06_hap21_v3	23398255	23398354	108	U	100	scaffold	yes	proximity_ligation	#A1_hap_genome_48chrs.agp
chr06_hap21_v3	23398355	23479188	109	W	chr_chr06_hap21_v3_ctg_55	1	80834	+	#A1_hap_genome_48chrs.agp
chr06_hap21_v3	23479189	23479288	110	U	100	scaffold	yes	proximity_ligation	#A1_hap_genome_48chrs.agp
chr06_hap21_v3	23479289	23665483	111	W	chr_chr06_hap21_v3_ctg_56	1	186195	+	#A1_hap_genome_48chrs.agp
chr06_hap21_v3	23665484	23665583	112	U	100	scaffold	yes	proximity_ligation	#A1_hap_genome_48chrs.agp
chr06_hap21_v3	23665584	25357784	113	W	chr_chr06_hap21_v3_ctg_57	1	1692201	+	#A1_hap_genome_48chrs.agp
chr06_hap21_v3	25357785	25357884	114	U	100	scaffold	yes	proximity_ligation	#A1_hap_genome_48chrs.agp
chr06_hap21_v3	25357885	25630947	115	W	chr_chr06_hap21_v3_ctg_58	1	273063	+	#A1_hap_genome_48chrs.agp
chr06_hap21_v3	25630948	25631047	116	U	100	scaffold	yes	proximity_ligation	#A1_hap_genome_48chrs.agp
chr06_hap21_v3	25631048	25761548	117	W	chr_chr06_hap21_v3_ctg_59	1	130501	+	#A1_hap_genome_48chrs.agp
chr06_hap21_v3	25761549	25761648	118	U	100	scaffold	yes	proximity_ligation	#A1_hap_genome_48chrs.agp
chr06_hap21_v3	25761649	45372608	119	W	chr_chr06_hap21_v3_ctg_60	1	19610960	+	#A1_hap_genome_48chrs.agp
chr06_hap21_v3	45372609	45372708	120	U	100	scaffold	yes	proximity_ligation	#A1_hap_genome_48chrs.agp
chr06_hap21_v3	45372709	45416650	121	W	chr_chr06_hap21_v3_ctg_61	1	43942	+	#A1_hap_genome_48chrs.agp
chr06_hap21_v3	45416651	45416750	122	U	100	scaffold	yes	proximity_ligation	#A1_hap_genome_48chrs.agp
chr06_hap21_v3	45416751	46858763	123	W	chr_chr06_hap21_v3_ctg_62	1	1442013	+	#A1_hap_genome_48chrs.agp
chr06_hap21_v3	46858764	46858863	124	U	100	scaffold	yes	proximity_ligation	#A1_hap_genome_48chrs.agp
chr06_hap21_v3	46858864	46888301	125	W	chr_chr06_hap21_v3_ctg_63	1	29438	+	#A1_hap_genome_48chrs.agp
chr06_hap21_v3	46888302	46888401	126	U	100	scaffold	yes	proximity_ligation	#A1_hap_genome_48chrs.agp
chr06_hap21_v3	46888402	46967410	127	W	chr_chr06_hap21_v3_ctg_64	1	79009	+	#A1_hap_genome_48chrs.agp
chr06_hap21_v3	46967411	46967510	128	U	100	scaffold	yes	proximity_ligation	#A1_hap_genome_48chrs.agp
chr06_hap21_v3	46967511	47002211	129	W	chr_chr06_hap21_v3_ctg_65	1	34701	+	#A1_hap_genome_48chrs.agp
chr06_hap21_v3	47002212	47002311	130	U	100	scaffold	yes	proximity_ligation	#A1_hap_genome_48chrs.agp
chr06_hap21_v3	47002312	47026682	131	W	chr_chr06_hap21_v3_ctg_66	1	24371	+	#A1_hap_genome_48chrs.agp
chr06_hap21_v3	47026683	47026782	132	U	100	scaffold	yes	proximity_ligation	#A1_hap_genome_48chrs.agp
chr06_hap21_v3	47026783	47127209	133	W	chr_chr06_hap21_v3_ctg_67	1	100427	+	#A1_hap_genome_48chrs.agp
chr06_hap21_v3	47127210	47127309	134	U	100	scaffold	yes	proximity_ligation	#A1_hap_genome_48chrs.agp
chr06_hap21_v3	47127310	47353691	135	W	chr_chr06_hap21_v3_ctg_68	1	226382	+	#A1_hap_genome_48chrs.agp
chr06_hap21_v3	47353692	47353791	136	U	100	scaffold	yes	proximity_ligation	#A1_hap_genome_48chrs.agp
chr06_hap21_v3	47353792	47416899	137	W	chr_chr06_hap21_v3_ctg_69	1	63108	+	#A1_hap_genome_48chrs.agp
chr06_hap21_v3	47416900	47416999	138	U	100	scaffold	yes	proximity_ligation	#A1_hap_genome_48chrs.agp
chr06_hap21_v3	47417000	47530198	139	W	chr_chr06_hap21_v3_ctg_70	1	113199	+	#A1_hap_genome_48chrs.agp
chr06_hap21_v3	47530199	47530298	140	U	100	scaffold	yes	proximity_ligation	#A1_hap_genome_48chrs.agp
chr06_hap21_v3	47530299	47920008	141	W	chr_chr06_hap21_v3_ctg_71	1	389710	+	#A1_hap_genome_48chrs.agp
chr06_hap21_v3	47920009	47920108	142	U	100	scaffold	yes	proximity_ligation	#A1_hap_genome_48chrs.agp
chr06_hap21_v3	47920109	48017059	143	W	chr_chr06_hap21_v3_ctg_72	1	96951	+	#A1_hap_genome_48chrs.agp
chr06_hap21_v3	48017060	48017159	144	U	100	scaffold	yes	proximity_ligation	#A1_hap_genome_48chrs.agp
chr06_hap21_v3	48017160	49969423	145	W	chr_chr06_hap21_v3_ctg_73	1	1952264	+	#A1_hap_genome_48chrs.agp
chr06_hap21_v3	49969424	49969523	146	U	100	scaffold	yes	proximity_ligation	#A1_hap_genome_48chrs.agp
chr06_hap21_v3	49969524	50235516	147	W	chr_chr06_hap21_v3_ctg_74	1	265993	+	#A1_hap_genome_48chrs.agp
chr06_hap21_v3	50235517	50235616	148	U	100	scaffold	yes	proximity_ligation	#A1_hap_genome_48chrs.agp
chr06_hap21_v3	50235617	50274828	149	W	chr_chr06_hap21_v3_ctg_75	1	39212	+	#A1_hap_genome_48chrs.agp
chr06_hap21_v3	50274829	50274928	150	U	100	scaffold	yes	proximity_ligation	#A1_hap_genome_48chrs.agp
chr06_hap21_v3	50274929	50351937	151	W	chr_chr06_hap21_v3_ctg_76	1	77009	+	#A1_hap_genome_48chrs.agp
chr06_hap21_v3	50351938	50352037	152	U	100	scaffold	yes	proximity_ligation	#A1_hap_genome_48chrs.agp
chr06_hap21_v3	50352038	50425357	153	W	chr_chr06_hap21_v3_ctg_77	1	73320	+	#A1_hap_genome_48chrs.agp
chr06_hap21_v3	50425358	50425457	154	U	100	scaffold	yes	proximity_ligation	#A1_hap_genome_48chrs.agp
chr06_hap21_v3	50425458	50477399	155	W	chr_chr06_hap21_v3_ctg_78	1	51942	+	#A1_hap_genome_48chrs.agp
chr06_hap21_v3	50477400	50477499	156	U	100	scaffold	yes	proximity_ligation	#A1_hap_genome_48chrs.agp
chr06_hap21_v3	50477500	51204708	157	W	chr_chr06_hap21_v3_ctg_79	1	727209	+	#A1_hap_genome_48chrs.agp
chr06_hap21_v3	51204709	51204808	158	U	100	scaffold	yes	proximity_ligation	#A1_hap_genome_48chrs.agp
chr06_hap21_v3	51204809	51310975	159	W	chr_chr06_hap21_v3_ctg_80	1	106167	+	#A1_hap_genome_48chrs.agp
chr06_hap21_v3	51310976	51311075	160	U	100	scaffold	yes	proximity_ligation	#A1_hap_genome_48chrs.agp
chr06_hap21_v3	51311076	53748364	161	W	chr_chr06_hap21_v3_ctg_81	1	2437289	+	#A1_hap_genome_48chrs.agp
chr06_hap21_v3	53748365	53748464	162	U	100	scaffold	yes	proximity_ligation	#A1_hap_genome_48chrs.agp
chr06_hap21_v3	53748465	55180716	163	W	chr_chr06_hap21_v3_ctg_82	1	1432252	+	#A1_hap_genome_48chrs.agp
chr07_hap25_v3	1	1787322	1	W	chr_chr07_hap25_v3_ctg_1	1	1787322	+	#A1_hap_genome_48chrs.agp
chr07_hap25_v3	1787323	1787422	2	U	100	scaffold	yes	proximity_ligation	#A1_hap_genome_48chrs.agp
chr07_hap25_v3	1787423	1930116	3	W	chr_chr07_hap25_v3_ctg_2	1	142694	+	#A1_hap_genome_48chrs.agp
chr07_hap25_v3	1930117	1930216	4	U	100	scaffold	yes	proximity_ligation	#A1_hap_genome_48chrs.agp
chr07_hap25_v3	1930217	2007338	5	W	chr_chr07_hap25_v3_ctg_3	1	77122	+	#A1_hap_genome_48chrs.agp
chr07_hap25_v3	2007339	2007438	6	U	100	scaffold	yes	proximity_ligation	#A1_hap_genome_48chrs.agp
chr07_hap25_v3	2007439	2066138	7	W	chr_chr07_hap25_v3_ctg_4	1	58700	+	#A1_hap_genome_48chrs.agp
chr07_hap25_v3	2066139	2066238	8	U	100	scaffold	yes	proximity_ligation	#A1_hap_genome_48chrs.agp
chr07_hap25_v3	2066239	2156650	9	W	chr_chr07_hap25_v3_ctg_5	1	90412	+	#A1_hap_genome_48chrs.agp
chr07_hap25_v3	2156651	2156750	10	U	100	scaffold	yes	proximity_ligation	#A1_hap_genome_48chrs.agp
chr07_hap25_v3	2156751	2269272	11	W	chr_chr07_hap25_v3_ctg_6	1	112522	+	#A1_hap_genome_48chrs.agp
chr07_hap25_v3	2269273	2269372	12	U	100	scaffold	yes	proximity_ligation	#A1_hap_genome_48chrs.agp
chr07_hap25_v3	2269373	2442113	13	W	chr_chr07_hap25_v3_ctg_7	1	172741	+	#A1_hap_genome_48chrs.agp
chr07_hap25_v3	2442114	2442213	14	U	100	scaffold	yes	proximity_ligation	#A1_hap_genome_48chrs.agp
chr07_hap25_v3	2442214	35103985	15	W	chr_chr07_hap25_v3_ctg_8	1	32661772	+	#A1_hap_genome_48chrs.agp
chr07_hap25_v3	35103986	35104085	16	U	100	scaffold	yes	proximity_ligation	#A1_hap_genome_48chrs.agp
chr07_hap25_v3	35104086	35146088	17	W	chr_chr07_hap25_v3_ctg_9	1	42003	+	#A1_hap_genome_48chrs.agp
chr07_hap25_v3	35146089	35146188	18	U	100	scaffold	yes	proximity_ligation	#A1_hap_genome_48chrs.agp
chr07_hap25_v3	35146189	35175855	19	W	chr_chr07_hap25_v3_ctg_10	1	29667	+	#A1_hap_genome_48chrs.agp
chr07_hap25_v3	35175856	35175955	20	U	100	scaffold	yes	proximity_ligation	#A1_hap_genome_48chrs.agp
chr07_hap25_v3	35175956	35215280	21	W	chr_chr07_hap25_v3_ctg_11	1	39325	+	#A1_hap_genome_48chrs.agp
chr07_hap25_v3	35215281	35215380	22	U	100	scaffold	yes	proximity_ligation	#A1_hap_genome_48chrs.agp
chr07_hap25_v3	35215381	35271810	23	W	chr_chr07_hap25_v3_ctg_12	1	56430	+	#A1_hap_genome_48chrs.agp
chr07_hap25_v3	35271811	35271910	24	U	100	scaffold	yes	proximity_ligation	#A1_hap_genome_48chrs.agp
chr07_hap25_v3	35271911	35309331	25	W	chr_chr07_hap25_v3_ctg_13	1	37421	+	#A1_hap_genome_48chrs.agp
chr07_hap25_v3	35309332	35309431	26	U	100	scaffold	yes	proximity_ligation	#A1_hap_genome_48chrs.agp
chr07_hap25_v3	35309432	35586545	27	W	chr_chr07_hap25_v3_ctg_14	1	277114	+	#A1_hap_genome_48chrs.agp
chr07_hap25_v3	35586546	35586645	28	U	100	scaffold	yes	proximity_ligation	#A1_hap_genome_48chrs.agp
chr07_hap25_v3	35586646	35635840	29	W	chr_chr07_hap25_v3_ctg_15	1	49195	+	#A1_hap_genome_48chrs.agp
chr07_hap25_v3	35635841	35635940	30	U	100	scaffold	yes	proximity_ligation	#A1_hap_genome_48chrs.agp
chr07_hap25_v3	35635941	35718512	31	W	chr_chr07_hap25_v3_ctg_16	1	82572	+	#A1_hap_genome_48chrs.agp
chr07_hap25_v3	35718513	35718612	32	U	100	scaffold	yes	proximity_ligation	#A1_hap_genome_48chrs.agp
chr07_hap25_v3	35718613	36386768	33	W	chr_chr07_hap25_v3_ctg_17	1	668156	+	#A1_hap_genome_48chrs.agp
chr07_hap25_v3	36386769	36386868	34	U	100	scaffold	yes	proximity_ligation	#A1_hap_genome_48chrs.agp
chr07_hap25_v3	36386869	36430567	35	W	chr_chr07_hap25_v3_ctg_18	1	43699	+	#A1_hap_genome_48chrs.agp
chr07_hap25_v3	36430568	36430667	36	U	100	scaffold	yes	proximity_ligation	#A1_hap_genome_48chrs.agp
chr07_hap25_v3	36430668	36653997	37	W	chr_chr07_hap25_v3_ctg_19	1	223330	+	#A1_hap_genome_48chrs.agp
chr07_hap25_v3	36653998	36654097	38	U	100	scaffold	yes	proximity_ligation	#A1_hap_genome_48chrs.agp
chr07_hap25_v3	36654098	36710659	39	W	chr_chr07_hap25_v3_ctg_20	1	56562	+	#A1_hap_genome_48chrs.agp
chr07_hap25_v3	36710660	36710759	40	U	100	scaffold	yes	proximity_ligation	#A1_hap_genome_48chrs.agp
chr07_hap25_v3	36710760	41398466	41	W	chr_chr07_hap25_v3_ctg_21	1	4687707	+	#A1_hap_genome_48chrs.agp
chr07_hap25_v3	41398467	41398566	42	U	100	scaffold	yes	proximity_ligation	#A1_hap_genome_48chrs.agp
chr07_hap25_v3	41398567	41423436	43	W	chr_chr07_hap25_v3_ctg_22	1	24870	+	#A1_hap_genome_48chrs.agp
chr07_hap25_v3	41423437	41423536	44	U	100	scaffold	yes	proximity_ligation	#A1_hap_genome_48chrs.agp
chr07_hap25_v3	41423537	41660552	45	W	chr_chr07_hap25_v3_ctg_23	1	237016	+	#A1_hap_genome_48chrs.agp
chr07_hap25_v3	41660553	41660652	46	U	100	scaffold	yes	proximity_ligation	#A1_hap_genome_48chrs.agp
chr07_hap25_v3	41660653	43589164	47	W	chr_chr07_hap25_v3_ctg_24	1	1928512	+	#A1_hap_genome_48chrs.agp
chr07_hap25_v3	43589165	43589264	48	U	100	scaffold	yes	proximity_ligation	#A1_hap_genome_48chrs.agp
chr07_hap25_v3	43589265	44429121	49	W	chr_chr07_hap25_v3_ctg_25	1	839857	+	#A1_hap_genome_48chrs.agp
chr07_hap25_v3	44429122	44429221	50	U	100	scaffold	yes	proximity_ligation	#A1_hap_genome_48chrs.agp
chr07_hap25_v3	44429222	48209095	51	W	chr_chr07_hap25_v3_ctg_26	1	3779874	+	#A1_hap_genome_48chrs.agp
chr07_hap25_v3	48209096	48209195	52	U	100	scaffold	yes	proximity_ligation	#A1_hap_genome_48chrs.agp
chr07_hap25_v3	48209196	52973691	53	W	chr_chr07_hap25_v3_ctg_27	1	4764496	+	#A1_hap_genome_48chrs.agp
chr07_hap25_v3	52973692	52973791	54	U	100	scaffold	yes	proximity_ligation	#A1_hap_genome_48chrs.agp
chr07_hap25_v3	52973792	53013261	55	W	chr_chr07_hap25_v3_ctg_28	1	39470	+	#A1_hap_genome_48chrs.agp
chr08_hap29_v3	1	5559917	1	W	chr_chr08_hap29_v3_ctg_1	1	5559917	+	#A1_hap_genome_48chrs.agp
chr08_hap29_v3	5559918	5560017	2	U	100	scaffold	yes	proximity_ligation	#A1_hap_genome_48chrs.agp
chr08_hap29_v3	5560018	5659307	3	W	chr_chr08_hap29_v3_ctg_2	1	99290	+	#A1_hap_genome_48chrs.agp
chr08_hap29_v3	5659308	5659407	4	U	100	scaffold	yes	proximity_ligation	#A1_hap_genome_48chrs.agp
chr08_hap29_v3	5659408	5727967	5	W	chr_chr08_hap29_v3_ctg_3	1	68560	+	#A1_hap_genome_48chrs.agp
chr08_hap29_v3	5727968	5728067	6	U	100	scaffold	yes	proximity_ligation	#A1_hap_genome_48chrs.agp
chr08_hap29_v3	5728068	18259336	7	W	chr_chr08_hap29_v3_ctg_4	1	12531269	+	#A1_hap_genome_48chrs.agp
chr08_hap29_v3	18259337	18259436	8	U	100	scaffold	yes	proximity_ligation	#A1_hap_genome_48chrs.agp
chr08_hap29_v3	18259437	18299810	9	W	chr_chr08_hap29_v3_ctg_5	1	40374	+	#A1_hap_genome_48chrs.agp
chr08_hap29_v3	18299811	18299910	10	U	100	scaffold	yes	proximity_ligation	#A1_hap_genome_48chrs.agp
chr08_hap29_v3	18299911	18356382	11	W	chr_chr08_hap29_v3_ctg_6	1	56472	+	#A1_hap_genome_48chrs.agp
chr08_hap29_v3	18356383	18356482	12	U	100	scaffold	yes	proximity_ligation	#A1_hap_genome_48chrs.agp
chr08_hap29_v3	18356483	40209034	13	W	chr_chr08_hap29_v3_ctg_7	1	21852552	+	#A1_hap_genome_48chrs.agp
chr08_hap29_v3	40209035	40209134	14	U	100	scaffold	yes	proximity_ligation	#A1_hap_genome_48chrs.agp
chr08_hap29_v3	40209135	40239301	15	W	chr_chr08_hap29_v3_ctg_8	1	30167	+	#A1_hap_genome_48chrs.agp
chr08_hap29_v3	40239302	40239401	16	U	100	scaffold	yes	proximity_ligation	#A1_hap_genome_48chrs.agp
chr08_hap29_v3	40239402	40295103	17	W	chr_chr08_hap29_v3_ctg_9	1	55702	+	#A1_hap_genome_48chrs.agp
chr08_hap29_v3	40295104	40295203	18	U	100	scaffold	yes	proximity_ligation	#A1_hap_genome_48chrs.agp
chr08_hap29_v3	40295204	46325780	19	W	chr_chr08_hap29_v3_ctg_10	1	6030577	+	#A1_hap_genome_48chrs.agp
chr08_hap29_v3	46325781	46325880	20	U	100	scaffold	yes	proximity_ligation	#A1_hap_genome_48chrs.agp
chr08_hap29_v3	46325881	46359207	21	W	chr_chr08_hap29_v3_ctg_11	1	33327	+	#A1_hap_genome_48chrs.agp
chr08_hap29_v3	46359208	46359307	22	U	100	scaffold	yes	proximity_ligation	#A1_hap_genome_48chrs.agp
chr08_hap29_v3	46359308	52841938	23	W	chr_chr08_hap29_v3_ctg_12	1	6482631	+	#A1_hap_genome_48chrs.agp
chr08_hap29_v3	52841939	52842038	24	U	100	scaffold	yes	proximity_ligation	#A1_hap_genome_48chrs.agp
chr08_hap29_v3	52842039	54288991	25	W	chr_chr08_hap29_v3_ctg_13	1	1446953	+	#A1_hap_genome_48chrs.agp
chr08_hap29_v3	54288992	54289091	26	U	100	scaffold	yes	proximity_ligation	#A1_hap_genome_48chrs.agp
chr08_hap29_v3	54289092	54820760	27	W	chr_chr08_hap29_v3_ctg_14	1	531669	+	#A1_hap_genome_48chrs.agp
chr08_hap29_v3	54820761	54820860	28	U	100	scaffold	yes	proximity_ligation	#A1_hap_genome_48chrs.agp
chr08_hap29_v3	54820861	55852834	29	W	chr_chr08_hap29_v3_ctg_15	1	1031974	+	#A1_hap_genome_48chrs.agp
chr08_hap29_v3	55852835	55852934	30	U	100	scaffold	yes	proximity_ligation	#A1_hap_genome_48chrs.agp
chr08_hap29_v3	55852935	55884071	31	W	chr_chr08_hap29_v3_ctg_16	1	31137	+	#A1_hap_genome_48chrs.agp
chr08_hap29_v3	55884072	55884171	32	U	100	scaffold	yes	proximity_ligation	#A1_hap_genome_48chrs.agp
chr08_hap29_v3	55884172	55908299	33	W	chr_chr08_hap29_v3_ctg_17	1	24128	+	#A1_hap_genome_48chrs.agp
chr08_hap29_v3	55908300	55908399	34	U	100	scaffold	yes	proximity_ligation	#A1_hap_genome_48chrs.agp
chr08_hap29_v3	55908400	55942697	35	W	chr_chr08_hap29_v3_ctg_18	1	34298	+	#A1_hap_genome_48chrs.agp
chr08_hap29_v3	55942698	55942797	36	U	100	scaffold	yes	proximity_ligation	#A1_hap_genome_48chrs.agp
chr08_hap29_v3	55942798	56083734	37	W	chr_chr08_hap29_v3_ctg_19	1	140937	+	#A1_hap_genome_48chrs.agp
chr08_hap29_v3	56083735	56083834	38	U	100	scaffold	yes	proximity_ligation	#A1_hap_genome_48chrs.agp
chr08_hap29_v3	56083835	57044840	39	W	chr_chr08_hap29_v3_ctg_20	1	961006	+	#A1_hap_genome_48chrs.agp
chr08_hap29_v3	57044841	57044940	40	U	100	scaffold	yes	proximity_ligation	#A1_hap_genome_48chrs.agp
chr08_hap29_v3	57044941	57265630	41	W	chr_chr08_hap29_v3_ctg_21	1	220690	+	#A1_hap_genome_48chrs.agp
chr08_hap29_v3	57265631	57265730	42	U	100	scaffold	yes	proximity_ligation	#A1_hap_genome_48chrs.agp
chr08_hap29_v3	57265731	57901225	43	W	chr_chr08_hap29_v3_ctg_22	1	635495	+	#A1_hap_genome_48chrs.agp
chr08_hap29_v3	57901226	57901325	44	U	100	scaffold	yes	proximity_ligation	#A1_hap_genome_48chrs.agp
chr08_hap29_v3	57901326	58007148	45	W	chr_chr08_hap29_v3_ctg_23	1	105823	+	#A1_hap_genome_48chrs.agp
chr08_hap29_v3	58007149	58007248	46	U	100	scaffold	yes	proximity_ligation	#A1_hap_genome_48chrs.agp
chr08_hap29_v3	58007249	58110351	47	W	chr_chr08_hap29_v3_ctg_24	1	103103	+	#A1_hap_genome_48chrs.agp
chr08_hap29_v3	58110352	58110451	48	U	100	scaffold	yes	proximity_ligation	#A1_hap_genome_48chrs.agp
chr08_hap29_v3	58110452	58213951	49	W	chr_chr08_hap29_v3_ctg_25	1	103500	+	#A1_hap_genome_48chrs.agp
chr08_hap29_v3	58213952	58214051	50	U	100	scaffold	yes	proximity_ligation	#A1_hap_genome_48chrs.agp
chr08_hap29_v3	58214052	58252612	51	W	chr_chr08_hap29_v3_ctg_26	1	38561	+	#A1_hap_genome_48chrs.agp
chr08_hap29_v3	58252613	58252712	52	U	100	scaffold	yes	proximity_ligation	#A1_hap_genome_48chrs.agp
chr08_hap29_v3	58252713	58321894	53	W	chr_chr08_hap29_v3_ctg_27	1	69182	+	#A1_hap_genome_48chrs.agp
chr08_hap29_v3	58321895	58321994	54	U	100	scaffold	yes	proximity_ligation	#A1_hap_genome_48chrs.agp
chr08_hap29_v3	58321995	58461999	55	W	chr_chr08_hap29_v3_ctg_28	1	140005	+	#A1_hap_genome_48chrs.agp
chr08_hap29_v3	58462000	58462099	56	U	100	scaffold	yes	proximity_ligation	#A1_hap_genome_48chrs.agp
chr08_hap29_v3	58462100	58563491	57	W	chr_chr08_hap29_v3_ctg_29	1	101392	+	#A1_hap_genome_48chrs.agp
chr08_hap29_v3	58563492	58563591	58	U	100	scaffold	yes	proximity_ligation	#A1_hap_genome_48chrs.agp
chr08_hap29_v3	58563592	58970418	59	W	chr_chr08_hap29_v3_ctg_30	1	406827	+	#A1_hap_genome_48chrs.agp
chr08_hap29_v3	58970419	58970518	60	U	100	scaffold	yes	proximity_ligation	#A1_hap_genome_48chrs.agp
chr08_hap29_v3	58970519	59044108	61	W	chr_chr08_hap29_v3_ctg_31	1	73590	+	#A1_hap_genome_48chrs.agp
chr08_hap29_v3	59044109	59044208	62	U	100	scaffold	yes	proximity_ligation	#A1_hap_genome_48chrs.agp
chr08_hap29_v3	59044209	59476385	63	W	chr_chr08_hap29_v3_ctg_32	1	432177	+	#A1_hap_genome_48chrs.agp
chr09_hap33_v3	1	1419500	1	W	chr_chr09_hap33_v3_ctg_1	1	1419500	+	#A1_hap_genome_48chrs.agp
chr09_hap33_v3	1419501	1419600	2	U	100	scaffold	yes	proximity_ligation	#A1_hap_genome_48chrs.agp
chr09_hap33_v3	1419601	1560563	3	W	chr_chr09_hap33_v3_ctg_2	1	140963	+	#A1_hap_genome_48chrs.agp
chr09_hap33_v3	1560564	1560663	4	U	100	scaffold	yes	proximity_ligation	#A1_hap_genome_48chrs.agp
chr09_hap33_v3	1560664	1877577	5	W	chr_chr09_hap33_v3_ctg_3	1	316914	+	#A1_hap_genome_48chrs.agp
chr09_hap33_v3	1877578	1877677	6	U	100	scaffold	yes	proximity_ligation	#A1_hap_genome_48chrs.agp
chr09_hap33_v3	1877678	1975017	7	W	chr_chr09_hap33_v3_ctg_4	1	97340	+	#A1_hap_genome_48chrs.agp
chr09_hap33_v3	1975018	1975117	8	U	100	scaffold	yes	proximity_ligation	#A1_hap_genome_48chrs.agp
chr09_hap33_v3	1975118	3163077	9	W	chr_chr09_hap33_v3_ctg_5	1	1187960	+	#A1_hap_genome_48chrs.agp
chr09_hap33_v3	3163078	3163177	10	U	100	scaffold	yes	proximity_ligation	#A1_hap_genome_48chrs.agp
chr09_hap33_v3	3163178	3254091	11	W	chr_chr09_hap33_v3_ctg_6	1	90914	+	#A1_hap_genome_48chrs.agp
chr09_hap33_v3	3254092	3254191	12	U	100	scaffold	yes	proximity_ligation	#A1_hap_genome_48chrs.agp
chr09_hap33_v3	3254192	5029922	13	W	chr_chr09_hap33_v3_ctg_7	1	1775731	+	#A1_hap_genome_48chrs.agp
chr09_hap33_v3	5029923	5030022	14	U	100	scaffold	yes	proximity_ligation	#A1_hap_genome_48chrs.agp
chr09_hap33_v3	5030023	5247193	15	W	chr_chr09_hap33_v3_ctg_8	1	217171	+	#A1_hap_genome_48chrs.agp
chr09_hap33_v3	5247194	5247293	16	U	100	scaffold	yes	proximity_ligation	#A1_hap_genome_48chrs.agp
chr09_hap33_v3	5247294	5293276	17	W	chr_chr09_hap33_v3_ctg_9	1	45983	+	#A1_hap_genome_48chrs.agp
chr09_hap33_v3	5293277	5293376	18	U	100	scaffold	yes	proximity_ligation	#A1_hap_genome_48chrs.agp
chr09_hap33_v3	5293377	5475432	19	W	chr_chr09_hap33_v3_ctg_10	1	182056	+	#A1_hap_genome_48chrs.agp
chr09_hap33_v3	5475433	5475532	20	U	100	scaffold	yes	proximity_ligation	#A1_hap_genome_48chrs.agp
chr09_hap33_v3	5475533	5615824	21	W	chr_chr09_hap33_v3_ctg_11	1	140292	+	#A1_hap_genome_48chrs.agp
chr09_hap33_v3	5615825	5615924	22	U	100	scaffold	yes	proximity_ligation	#A1_hap_genome_48chrs.agp
chr09_hap33_v3	5615925	5645952	23	W	chr_chr09_hap33_v3_ctg_12	1	30028	+	#A1_hap_genome_48chrs.agp
chr09_hap33_v3	5645953	5646052	24	U	100	scaffold	yes	proximity_ligation	#A1_hap_genome_48chrs.agp
chr09_hap33_v3	5646053	8624806	25	W	chr_chr09_hap33_v3_ctg_13	1	2978754	+	#A1_hap_genome_48chrs.agp
chr09_hap33_v3	8624807	8624906	26	U	100	scaffold	yes	proximity_ligation	#A1_hap_genome_48chrs.agp
chr09_hap33_v3	8624907	12487279	27	W	chr_chr09_hap33_v3_ctg_14	1	3862373	+	#A1_hap_genome_48chrs.agp
chr09_hap33_v3	12487280	12487379	28	U	100	scaffold	yes	proximity_ligation	#A1_hap_genome_48chrs.agp
chr09_hap33_v3	12487380	12513552	29	W	chr_chr09_hap33_v3_ctg_15	1	26173	+	#A1_hap_genome_48chrs.agp
chr09_hap33_v3	12513553	12513652	30	U	100	scaffold	yes	proximity_ligation	#A1_hap_genome_48chrs.agp
chr09_hap33_v3	12513653	12540722	31	W	chr_chr09_hap33_v3_ctg_16	1	27070	+	#A1_hap_genome_48chrs.agp
chr09_hap33_v3	12540723	12540822	32	U	100	scaffold	yes	proximity_ligation	#A1_hap_genome_48chrs.agp
chr09_hap33_v3	12540823	12561369	33	W	chr_chr09_hap33_v3_ctg_17	1	20547	+	#A1_hap_genome_48chrs.agp
chr09_hap33_v3	12561370	12561469	34	U	100	scaffold	yes	proximity_ligation	#A1_hap_genome_48chrs.agp
chr09_hap33_v3	12561470	12607861	35	W	chr_chr09_hap33_v3_ctg_18	1	46392	+	#A1_hap_genome_48chrs.agp
chr09_hap33_v3	12607862	12607961	36	U	100	scaffold	yes	proximity_ligation	#A1_hap_genome_48chrs.agp
chr09_hap33_v3	12607962	32197808	37	W	chr_chr09_hap33_v3_ctg_19	1	19589847	+	#A1_hap_genome_48chrs.agp
chr09_hap33_v3	32197809	32197908	38	U	100	scaffold	yes	proximity_ligation	#A1_hap_genome_48chrs.agp
chr09_hap33_v3	32197909	32238340	39	W	chr_chr09_hap33_v3_ctg_20	1	40432	+	#A1_hap_genome_48chrs.agp
chr09_hap33_v3	32238341	32238440	40	U	100	scaffold	yes	proximity_ligation	#A1_hap_genome_48chrs.agp
chr09_hap33_v3	32238441	32319708	41	W	chr_chr09_hap33_v3_ctg_21	1	81268	+	#A1_hap_genome_48chrs.agp
chr09_hap33_v3	32319709	32319808	42	U	100	scaffold	yes	proximity_ligation	#A1_hap_genome_48chrs.agp
chr09_hap33_v3	32319809	32357795	43	W	chr_chr09_hap33_v3_ctg_22	1	37987	+	#A1_hap_genome_48chrs.agp
chr09_hap33_v3	32357796	32357895	44	U	100	scaffold	yes	proximity_ligation	#A1_hap_genome_48chrs.agp
chr09_hap33_v3	32357896	32401448	45	W	chr_chr09_hap33_v3_ctg_23	1	43553	+	#A1_hap_genome_48chrs.agp
chr09_hap33_v3	32401449	32401548	46	U	100	scaffold	yes	proximity_ligation	#A1_hap_genome_48chrs.agp
chr09_hap33_v3	32401549	32509652	47	W	chr_chr09_hap33_v3_ctg_24	1	108104	+	#A1_hap_genome_48chrs.agp
chr09_hap33_v3	32509653	32509752	48	U	100	scaffold	yes	proximity_ligation	#A1_hap_genome_48chrs.agp
chr09_hap33_v3	32509753	32574932	49	W	chr_chr09_hap33_v3_ctg_25	1	65180	+	#A1_hap_genome_48chrs.agp
chr09_hap33_v3	32574933	32575032	50	U	100	scaffold	yes	proximity_ligation	#A1_hap_genome_48chrs.agp
chr09_hap33_v3	32575033	32624410	51	W	chr_chr09_hap33_v3_ctg_26	1	49378	+	#A1_hap_genome_48chrs.agp
chr09_hap33_v3	32624411	32624510	52	U	100	scaffold	yes	proximity_ligation	#A1_hap_genome_48chrs.agp
chr09_hap33_v3	32624511	32654519	53	W	chr_chr09_hap33_v3_ctg_27	1	30009	+	#A1_hap_genome_48chrs.agp
chr09_hap33_v3	32654520	32654619	54	U	100	scaffold	yes	proximity_ligation	#A1_hap_genome_48chrs.agp
chr09_hap33_v3	32654620	32748146	55	W	chr_chr09_hap33_v3_ctg_28	1	93527	+	#A1_hap_genome_48chrs.agp
chr09_hap33_v3	32748147	32748246	56	U	100	scaffold	yes	proximity_ligation	#A1_hap_genome_48chrs.agp
chr09_hap33_v3	32748247	32769847	57	W	chr_chr09_hap33_v3_ctg_29	1	21601	+	#A1_hap_genome_48chrs.agp
chr09_hap33_v3	32769848	32769947	58	U	100	scaffold	yes	proximity_ligation	#A1_hap_genome_48chrs.agp
chr09_hap33_v3	32769948	33018060	59	W	chr_chr09_hap33_v3_ctg_30	1	248113	+	#A1_hap_genome_48chrs.agp
chr09_hap33_v3	33018061	33018160	60	U	100	scaffold	yes	proximity_ligation	#A1_hap_genome_48chrs.agp
chr09_hap33_v3	33018161	33209631	61	W	chr_chr09_hap33_v3_ctg_31	1	191471	+	#A1_hap_genome_48chrs.agp
chr09_hap33_v3	33209632	33209731	62	U	100	scaffold	yes	proximity_ligation	#A1_hap_genome_48chrs.agp
chr09_hap33_v3	33209732	33399913	63	W	chr_chr09_hap33_v3_ctg_32	1	190182	+	#A1_hap_genome_48chrs.agp
chr09_hap33_v3	33399914	33400013	64	U	100	scaffold	yes	proximity_ligation	#A1_hap_genome_48chrs.agp
chr09_hap33_v3	33400014	33435523	65	W	chr_chr09_hap33_v3_ctg_33	1	35510	+	#A1_hap_genome_48chrs.agp
chr09_hap33_v3	33435524	33435623	66	U	100	scaffold	yes	proximity_ligation	#A1_hap_genome_48chrs.agp
chr09_hap33_v3	33435624	33476784	67	W	chr_chr09_hap33_v3_ctg_34	1	41161	+	#A1_hap_genome_48chrs.agp
chr09_hap33_v3	33476785	33476884	68	U	100	scaffold	yes	proximity_ligation	#A1_hap_genome_48chrs.agp
chr09_hap33_v3	33476885	33505650	69	W	chr_chr09_hap33_v3_ctg_35	1	28766	+	#A1_hap_genome_48chrs.agp
chr09_hap33_v3	33505651	33505750	70	U	100	scaffold	yes	proximity_ligation	#A1_hap_genome_48chrs.agp
chr09_hap33_v3	33505751	33571647	71	W	chr_chr09_hap33_v3_ctg_36	1	65897	+	#A1_hap_genome_48chrs.agp
chr09_hap33_v3	33571648	33571747	72	U	100	scaffold	yes	proximity_ligation	#A1_hap_genome_48chrs.agp
chr09_hap33_v3	33571748	33655847	73	W	chr_chr09_hap33_v3_ctg_37	1	84100	+	#A1_hap_genome_48chrs.agp
chr09_hap33_v3	33655848	33655947	74	U	100	scaffold	yes	proximity_ligation	#A1_hap_genome_48chrs.agp
chr09_hap33_v3	33655948	33686688	75	W	chr_chr09_hap33_v3_ctg_38	1	30741	+	#A1_hap_genome_48chrs.agp
chr09_hap33_v3	33686689	33686788	76	U	100	scaffold	yes	proximity_ligation	#A1_hap_genome_48chrs.agp
chr09_hap33_v3	33686789	33720622	77	W	chr_chr09_hap33_v3_ctg_39	1	33834	+	#A1_hap_genome_48chrs.agp
chr09_hap33_v3	33720623	33720722	78	U	100	scaffold	yes	proximity_ligation	#A1_hap_genome_48chrs.agp
chr09_hap33_v3	33720723	48646586	79	W	chr_chr09_hap33_v3_ctg_40	1	14925864	+	#A1_hap_genome_48chrs.agp
chr09_hap33_v3	48646587	48646686	80	U	100	scaffold	yes	proximity_ligation	#A1_hap_genome_48chrs.agp
chr09_hap33_v3	48646687	48658763	81	W	chr_chr09_hap33_v3_ctg_41	1	12077	+	#A1_hap_genome_48chrs.agp
chr09_hap33_v3	48658764	48658863	82	U	100	scaffold	yes	proximity_ligation	#A1_hap_genome_48chrs.agp
chr09_hap33_v3	48658864	48721075	83	W	chr_chr09_hap33_v3_ctg_42	1	62212	+	#A1_hap_genome_48chrs.agp
chr09_hap33_v3	48721076	48721175	84	U	100	scaffold	yes	proximity_ligation	#A1_hap_genome_48chrs.agp
chr09_hap33_v3	48721176	48769253	85	W	chr_chr09_hap33_v3_ctg_43	1	48078	+	#A1_hap_genome_48chrs.agp
chr09_hap33_v3	48769254	48769353	86	U	100	scaffold	yes	proximity_ligation	#A1_hap_genome_48chrs.agp
chr09_hap33_v3	48769354	48835347	87	W	chr_chr09_hap33_v3_ctg_44	1	65994	+	#A1_hap_genome_48chrs.agp
chr09_hap33_v3	48835348	48835447	88	U	100	scaffold	yes	proximity_ligation	#A1_hap_genome_48chrs.agp
chr09_hap33_v3	48835448	48885850	89	W	chr_chr09_hap33_v3_ctg_45	1	50403	+	#A1_hap_genome_48chrs.agp
chr09_hap33_v3	48885851	48885950	90	U	100	scaffold	yes	proximity_ligation	#A1_hap_genome_48chrs.agp
chr09_hap33_v3	48885951	53098271	91	W	chr_chr09_hap33_v3_ctg_46	1	4212321	+	#A1_hap_genome_48chrs.agp
chr09_hap33_v3	53098272	53098371	92	U	100	scaffold	yes	proximity_ligation	#A1_hap_genome_48chrs.agp
chr09_hap33_v3	53098372	53367033	93	W	chr_chr09_hap33_v3_ctg_47	1	268662	+	#A1_hap_genome_48chrs.agp
chr09_hap33_v3	53367034	53367133	94	U	100	scaffold	yes	proximity_ligation	#A1_hap_genome_48chrs.agp
chr09_hap33_v3	53367134	55152767	95	W	chr_chr09_hap33_v3_ctg_48	1	1785634	+	#A1_hap_genome_48chrs.agp
chr09_hap33_v3	55152768	55152867	96	U	100	scaffold	yes	proximity_ligation	#A1_hap_genome_48chrs.agp
chr09_hap33_v3	55152868	55387796	97	W	chr_chr09_hap33_v3_ctg_49	1	234929	+	#A1_hap_genome_48chrs.agp
chr09_hap33_v3	55387797	55387896	98	U	100	scaffold	yes	proximity_ligation	#A1_hap_genome_48chrs.agp
chr09_hap33_v3	55387897	57593921	99	W	chr_chr09_hap33_v3_ctg_50	1	2206025	+	#A1_hap_genome_48chrs.agp
chr09_hap33_v3	57593922	57594021	100	U	100	scaffold	yes	proximity_ligation	#A1_hap_genome_48chrs.agp
chr09_hap33_v3	57594022	57765347	101	W	chr_chr09_hap33_v3_ctg_51	1	171326	+	#A1_hap_genome_48chrs.agp
chr09_hap33_v3	57765348	57765447	102	U	100	scaffold	yes	proximity_ligation	#A1_hap_genome_48chrs.agp
chr09_hap33_v3	57765448	58091510	103	W	chr_chr09_hap33_v3_ctg_52	1	326063	+	#A1_hap_genome_48chrs.agp
chr09_hap33_v3	58091511	58091610	104	U	100	scaffold	yes	proximity_ligation	#A1_hap_genome_48chrs.agp
chr09_hap33_v3	58091611	58224776	105	W	chr_chr09_hap33_v3_ctg_53	1	133166	+	#A1_hap_genome_48chrs.agp
chr09_hap33_v3	58224777	58224876	106	U	100	scaffold	yes	proximity_ligation	#A1_hap_genome_48chrs.agp
chr09_hap33_v3	58224877	58488649	107	W	chr_chr09_hap33_v3_ctg_54	1	263773	+	#A1_hap_genome_48chrs.agp
chr09_hap33_v3	58488650	58488749	108	U	100	scaffold	yes	proximity_ligation	#A1_hap_genome_48chrs.agp
chr09_hap33_v3	58488750	58551131	109	W	chr_chr09_hap33_v3_ctg_55	1	62382	+	#A1_hap_genome_48chrs.agp
chr09_hap33_v3	58551132	58551231	110	U	100	scaffold	yes	proximity_ligation	#A1_hap_genome_48chrs.agp
chr09_hap33_v3	58551232	58917741	111	W	chr_chr09_hap33_v3_ctg_56	1	366510	+	#A1_hap_genome_48chrs.agp
chr09_hap33_v3	58917742	58917841	112	U	100	scaffold	yes	proximity_ligation	#A1_hap_genome_48chrs.agp
chr09_hap33_v3	58917842	59592392	113	W	chr_chr09_hap33_v3_ctg_57	1	674551	+	#A1_hap_genome_48chrs.agp
chr09_hap33_v3	59592393	59592492	114	U	100	scaffold	yes	proximity_ligation	#A1_hap_genome_48chrs.agp
chr09_hap33_v3	59592493	64479394	115	W	chr_chr09_hap33_v3_ctg_58	1	4886902	+	#A1_hap_genome_48chrs.agp
chr10_hap37_v3	1	2333201	1	W	chr_chr10_hap37_v3_ctg_1	1	2333201	+	#A1_hap_genome_48chrs.agp
chr10_hap37_v3	2333202	2333301	2	U	100	scaffold	yes	proximity_ligation	#A1_hap_genome_48chrs.agp
chr10_hap37_v3	2333302	5432816	3	W	chr_chr10_hap37_v3_ctg_2	1	3099515	+	#A1_hap_genome_48chrs.agp
chr10_hap37_v3	5432817	5432916	4	U	100	scaffold	yes	proximity_ligation	#A1_hap_genome_48chrs.agp
chr10_hap37_v3	5432917	6164249	5	W	chr_chr10_hap37_v3_ctg_3	1	731333	+	#A1_hap_genome_48chrs.agp
chr10_hap37_v3	6164250	6164349	6	U	100	scaffold	yes	proximity_ligation	#A1_hap_genome_48chrs.agp
chr10_hap37_v3	6164350	6239457	7	W	chr_chr10_hap37_v3_ctg_4	1	75108	+	#A1_hap_genome_48chrs.agp
chr10_hap37_v3	6239458	6239557	8	U	100	scaffold	yes	proximity_ligation	#A1_hap_genome_48chrs.agp
chr10_hap37_v3	6239558	6334210	9	W	chr_chr10_hap37_v3_ctg_5	1	94653	+	#A1_hap_genome_48chrs.agp
chr10_hap37_v3	6334211	6334310	10	U	100	scaffold	yes	proximity_ligation	#A1_hap_genome_48chrs.agp
chr10_hap37_v3	6334311	6911770	11	W	chr_chr10_hap37_v3_ctg_6	1	577460	+	#A1_hap_genome_48chrs.agp
chr10_hap37_v3	6911771	6911870	12	U	100	scaffold	yes	proximity_ligation	#A1_hap_genome_48chrs.agp
chr10_hap37_v3	6911871	6943311	13	W	chr_chr10_hap37_v3_ctg_7	1	31441	+	#A1_hap_genome_48chrs.agp
chr10_hap37_v3	6943312	6943411	14	U	100	scaffold	yes	proximity_ligation	#A1_hap_genome_48chrs.agp
chr10_hap37_v3	6943412	7051862	15	W	chr_chr10_hap37_v3_ctg_8	1	108451	+	#A1_hap_genome_48chrs.agp
chr10_hap37_v3	7051863	7051962	16	U	100	scaffold	yes	proximity_ligation	#A1_hap_genome_48chrs.agp
chr10_hap37_v3	7051963	7287071	17	W	chr_chr10_hap37_v3_ctg_9	1	235109	+	#A1_hap_genome_48chrs.agp
chr10_hap37_v3	7287072	7287171	18	U	100	scaffold	yes	proximity_ligation	#A1_hap_genome_48chrs.agp
chr10_hap37_v3	7287172	7770537	19	W	chr_chr10_hap37_v3_ctg_10	1	483366	+	#A1_hap_genome_48chrs.agp
chr10_hap37_v3	7770538	7770637	20	U	100	scaffold	yes	proximity_ligation	#A1_hap_genome_48chrs.agp
chr10_hap37_v3	7770638	7816226	21	W	chr_chr10_hap37_v3_ctg_11	1	45589	+	#A1_hap_genome_48chrs.agp
chr10_hap37_v3	7816227	7816326	22	U	100	scaffold	yes	proximity_ligation	#A1_hap_genome_48chrs.agp
chr10_hap37_v3	7816327	11331380	23	W	chr_chr10_hap37_v3_ctg_12	1	3515054	+	#A1_hap_genome_48chrs.agp
chr10_hap37_v3	11331381	11331480	24	U	100	scaffold	yes	proximity_ligation	#A1_hap_genome_48chrs.agp
chr10_hap37_v3	11331481	11518635	25	W	chr_chr10_hap37_v3_ctg_13	1	187155	+	#A1_hap_genome_48chrs.agp
chr10_hap37_v3	11518636	11518735	26	U	100	scaffold	yes	proximity_ligation	#A1_hap_genome_48chrs.agp
chr10_hap37_v3	11518736	11556585	27	W	chr_chr10_hap37_v3_ctg_14	1	37850	+	#A1_hap_genome_48chrs.agp
chr10_hap37_v3	11556586	11556685	28	U	100	scaffold	yes	proximity_ligation	#A1_hap_genome_48chrs.agp
chr10_hap37_v3	11556686	11603645	29	W	chr_chr10_hap37_v3_ctg_15	1	46960	+	#A1_hap_genome_48chrs.agp
chr10_hap37_v3	11603646	11603745	30	U	100	scaffold	yes	proximity_ligation	#A1_hap_genome_48chrs.agp
chr10_hap37_v3	11603746	11682053	31	W	chr_chr10_hap37_v3_ctg_16	1	78308	+	#A1_hap_genome_48chrs.agp
chr10_hap37_v3	11682054	11682153	32	U	100	scaffold	yes	proximity_ligation	#A1_hap_genome_48chrs.agp
chr10_hap37_v3	11682154	11798822	33	W	chr_chr10_hap37_v3_ctg_17	1	116669	+	#A1_hap_genome_48chrs.agp
chr10_hap37_v3	11798823	11798922	34	U	100	scaffold	yes	proximity_ligation	#A1_hap_genome_48chrs.agp
chr10_hap37_v3	11798923	11819043	35	W	chr_chr10_hap37_v3_ctg_18	1	20121	+	#A1_hap_genome_48chrs.agp
chr10_hap37_v3	11819044	11819143	36	U	100	scaffold	yes	proximity_ligation	#A1_hap_genome_48chrs.agp
chr10_hap37_v3	11819144	12021191	37	W	chr_chr10_hap37_v3_ctg_19	1	202048	+	#A1_hap_genome_48chrs.agp
chr10_hap37_v3	12021192	12021291	38	U	100	scaffold	yes	proximity_ligation	#A1_hap_genome_48chrs.agp
chr10_hap37_v3	12021292	12194262	39	W	chr_chr10_hap37_v3_ctg_20	1	172971	+	#A1_hap_genome_48chrs.agp
chr10_hap37_v3	12194263	12194362	40	U	100	scaffold	yes	proximity_ligation	#A1_hap_genome_48chrs.agp
chr10_hap37_v3	12194363	12228568	41	W	chr_chr10_hap37_v3_ctg_21	1	34206	+	#A1_hap_genome_48chrs.agp
chr10_hap37_v3	12228569	12228668	42	U	100	scaffold	yes	proximity_ligation	#A1_hap_genome_48chrs.agp
chr10_hap37_v3	12228669	12484648	43	W	chr_chr10_hap37_v3_ctg_22	1	255980	+	#A1_hap_genome_48chrs.agp
chr10_hap37_v3	12484649	12484748	44	U	100	scaffold	yes	proximity_ligation	#A1_hap_genome_48chrs.agp
chr10_hap37_v3	12484749	12565468	45	W	chr_chr10_hap37_v3_ctg_23	1	80720	+	#A1_hap_genome_48chrs.agp
chr10_hap37_v3	12565469	12565568	46	U	100	scaffold	yes	proximity_ligation	#A1_hap_genome_48chrs.agp
chr10_hap37_v3	12565569	12771856	47	W	chr_chr10_hap37_v3_ctg_24	1	206288	+	#A1_hap_genome_48chrs.agp
chr10_hap37_v3	12771857	12771956	48	U	100	scaffold	yes	proximity_ligation	#A1_hap_genome_48chrs.agp
chr10_hap37_v3	12771957	12802299	49	W	chr_chr10_hap37_v3_ctg_25	1	30343	+	#A1_hap_genome_48chrs.agp
chr10_hap37_v3	12802300	12802399	50	U	100	scaffold	yes	proximity_ligation	#A1_hap_genome_48chrs.agp
chr10_hap37_v3	12802400	12854951	51	W	chr_chr10_hap37_v3_ctg_26	1	52552	+	#A1_hap_genome_48chrs.agp
chr10_hap37_v3	12854952	12855051	52	U	100	scaffold	yes	proximity_ligation	#A1_hap_genome_48chrs.agp
chr10_hap37_v3	12855052	12933920	53	W	chr_chr10_hap37_v3_ctg_27	1	78869	+	#A1_hap_genome_48chrs.agp
chr10_hap37_v3	12933921	12934020	54	U	100	scaffold	yes	proximity_ligation	#A1_hap_genome_48chrs.agp
chr10_hap37_v3	12934021	13075718	55	W	chr_chr10_hap37_v3_ctg_28	1	141698	+	#A1_hap_genome_48chrs.agp
chr10_hap37_v3	13075719	13075818	56	U	100	scaffold	yes	proximity_ligation	#A1_hap_genome_48chrs.agp
chr10_hap37_v3	13075819	13102994	57	W	chr_chr10_hap37_v3_ctg_29	1	27176	+	#A1_hap_genome_48chrs.agp
chr10_hap37_v3	13102995	13103094	58	U	100	scaffold	yes	proximity_ligation	#A1_hap_genome_48chrs.agp
chr10_hap37_v3	13103095	13191105	59	W	chr_chr10_hap37_v3_ctg_30	1	88011	+	#A1_hap_genome_48chrs.agp
chr10_hap37_v3	13191106	13191205	60	U	100	scaffold	yes	proximity_ligation	#A1_hap_genome_48chrs.agp
chr10_hap37_v3	13191206	13295226	61	W	chr_chr10_hap37_v3_ctg_31	1	104021	+	#A1_hap_genome_48chrs.agp
chr10_hap37_v3	13295227	13295326	62	U	100	scaffold	yes	proximity_ligation	#A1_hap_genome_48chrs.agp
chr10_hap37_v3	13295327	13373295	63	W	chr_chr10_hap37_v3_ctg_32	1	77969	+	#A1_hap_genome_48chrs.agp
chr10_hap37_v3	13373296	13373395	64	U	100	scaffold	yes	proximity_ligation	#A1_hap_genome_48chrs.agp
chr10_hap37_v3	13373396	13420010	65	W	chr_chr10_hap37_v3_ctg_33	1	46615	+	#A1_hap_genome_48chrs.agp
chr10_hap37_v3	13420011	13420110	66	U	100	scaffold	yes	proximity_ligation	#A1_hap_genome_48chrs.agp
chr10_hap37_v3	13420111	13445878	67	W	chr_chr10_hap37_v3_ctg_34	1	25768	+	#A1_hap_genome_48chrs.agp
chr10_hap37_v3	13445879	13445978	68	U	100	scaffold	yes	proximity_ligation	#A1_hap_genome_48chrs.agp
chr10_hap37_v3	13445979	13474689	69	W	chr_chr10_hap37_v3_ctg_35	1	28711	+	#A1_hap_genome_48chrs.agp
chr10_hap37_v3	13474690	13474789	70	U	100	scaffold	yes	proximity_ligation	#A1_hap_genome_48chrs.agp
chr10_hap37_v3	13474790	13659794	71	W	chr_chr10_hap37_v3_ctg_36	1	185005	+	#A1_hap_genome_48chrs.agp
chr10_hap37_v3	13659795	13659894	72	U	100	scaffold	yes	proximity_ligation	#A1_hap_genome_48chrs.agp
chr10_hap37_v3	13659895	13685873	73	W	chr_chr10_hap37_v3_ctg_37	1	25979	+	#A1_hap_genome_48chrs.agp
chr10_hap37_v3	13685874	13685973	74	U	100	scaffold	yes	proximity_ligation	#A1_hap_genome_48chrs.agp
chr10_hap37_v3	13685974	13797592	75	W	chr_chr10_hap37_v3_ctg_38	1	111619	+	#A1_hap_genome_48chrs.agp
chr10_hap37_v3	13797593	13797692	76	U	100	scaffold	yes	proximity_ligation	#A1_hap_genome_48chrs.agp
chr10_hap37_v3	13797693	13859608	77	W	chr_chr10_hap37_v3_ctg_39	1	61916	+	#A1_hap_genome_48chrs.agp
chr10_hap37_v3	13859609	13859708	78	U	100	scaffold	yes	proximity_ligation	#A1_hap_genome_48chrs.agp
chr10_hap37_v3	13859709	14211121	79	W	chr_chr10_hap37_v3_ctg_40	1	351413	+	#A1_hap_genome_48chrs.agp
chr10_hap37_v3	14211122	14211221	80	U	100	scaffold	yes	proximity_ligation	#A1_hap_genome_48chrs.agp
chr10_hap37_v3	14211222	14332933	81	W	chr_chr10_hap37_v3_ctg_41	1	121712	+	#A1_hap_genome_48chrs.agp
chr10_hap37_v3	14332934	14333033	82	U	100	scaffold	yes	proximity_ligation	#A1_hap_genome_48chrs.agp
chr10_hap37_v3	14333034	14921967	83	W	chr_chr10_hap37_v3_ctg_42	1	588934	+	#A1_hap_genome_48chrs.agp
chr10_hap37_v3	14921968	14922067	84	U	100	scaffold	yes	proximity_ligation	#A1_hap_genome_48chrs.agp
chr10_hap37_v3	14922068	14993976	85	W	chr_chr10_hap37_v3_ctg_43	1	71909	+	#A1_hap_genome_48chrs.agp
chr10_hap37_v3	14993977	14994076	86	U	100	scaffold	yes	proximity_ligation	#A1_hap_genome_48chrs.agp
chr10_hap37_v3	14994077	15916593	87	W	chr_chr10_hap37_v3_ctg_44	1	922517	+	#A1_hap_genome_48chrs.agp
chr10_hap37_v3	15916594	15916693	88	U	100	scaffold	yes	proximity_ligation	#A1_hap_genome_48chrs.agp
chr10_hap37_v3	15916694	16238526	89	W	chr_chr10_hap37_v3_ctg_45	1	321833	+	#A1_hap_genome_48chrs.agp
chr10_hap37_v3	16238527	16238626	90	U	100	scaffold	yes	proximity_ligation	#A1_hap_genome_48chrs.agp
chr10_hap37_v3	16238627	16381289	91	W	chr_chr10_hap37_v3_ctg_46	1	142663	+	#A1_hap_genome_48chrs.agp
chr10_hap37_v3	16381290	16381389	92	U	100	scaffold	yes	proximity_ligation	#A1_hap_genome_48chrs.agp
chr10_hap37_v3	16381390	16463189	93	W	chr_chr10_hap37_v3_ctg_47	1	81800	+	#A1_hap_genome_48chrs.agp
chr10_hap37_v3	16463190	16463289	94	U	100	scaffold	yes	proximity_ligation	#A1_hap_genome_48chrs.agp
chr10_hap37_v3	16463290	16531115	95	W	chr_chr10_hap37_v3_ctg_48	1	67826	+	#A1_hap_genome_48chrs.agp
chr10_hap37_v3	16531116	16531215	96	U	100	scaffold	yes	proximity_ligation	#A1_hap_genome_48chrs.agp
chr10_hap37_v3	16531216	16630950	97	W	chr_chr10_hap37_v3_ctg_49	1	99735	+	#A1_hap_genome_48chrs.agp
chr10_hap37_v3	16630951	16631050	98	U	100	scaffold	yes	proximity_ligation	#A1_hap_genome_48chrs.agp
chr10_hap37_v3	16631051	16738065	99	W	chr_chr10_hap37_v3_ctg_50	1	107015	+	#A1_hap_genome_48chrs.agp
chr10_hap37_v3	16738066	16738165	100	U	100	scaffold	yes	proximity_ligation	#A1_hap_genome_48chrs.agp
chr10_hap37_v3	16738166	16836649	101	W	chr_chr10_hap37_v3_ctg_51	1	98484	+	#A1_hap_genome_48chrs.agp
chr10_hap37_v3	16836650	16836749	102	U	100	scaffold	yes	proximity_ligation	#A1_hap_genome_48chrs.agp
chr10_hap37_v3	16836750	16871318	103	W	chr_chr10_hap37_v3_ctg_52	1	34569	+	#A1_hap_genome_48chrs.agp
chr10_hap37_v3	16871319	16871418	104	U	100	scaffold	yes	proximity_ligation	#A1_hap_genome_48chrs.agp
chr10_hap37_v3	16871419	16909697	105	W	chr_chr10_hap37_v3_ctg_53	1	38279	+	#A1_hap_genome_48chrs.agp
chr10_hap37_v3	16909698	16909797	106	U	100	scaffold	yes	proximity_ligation	#A1_hap_genome_48chrs.agp
chr10_hap37_v3	16909798	17150820	107	W	chr_chr10_hap37_v3_ctg_54	1	241023	+	#A1_hap_genome_48chrs.agp
chr10_hap37_v3	17150821	17150920	108	U	100	scaffold	yes	proximity_ligation	#A1_hap_genome_48chrs.agp
chr10_hap37_v3	17150921	17524968	109	W	chr_chr10_hap37_v3_ctg_55	1	374048	+	#A1_hap_genome_48chrs.agp
chr10_hap37_v3	17524969	17525068	110	U	100	scaffold	yes	proximity_ligation	#A1_hap_genome_48chrs.agp
chr10_hap37_v3	17525069	17552653	111	W	chr_chr10_hap37_v3_ctg_56	1	27585	+	#A1_hap_genome_48chrs.agp
chr10_hap37_v3	17552654	17552753	112	U	100	scaffold	yes	proximity_ligation	#A1_hap_genome_48chrs.agp
chr10_hap37_v3	17552754	17609864	113	W	chr_chr10_hap37_v3_ctg_57	1	57111	+	#A1_hap_genome_48chrs.agp
chr10_hap37_v3	17609865	17609964	114	U	100	scaffold	yes	proximity_ligation	#A1_hap_genome_48chrs.agp
chr10_hap37_v3	17609965	17707414	115	W	chr_chr10_hap37_v3_ctg_58	1	97450	+	#A1_hap_genome_48chrs.agp
chr10_hap37_v3	17707415	17707514	116	U	100	scaffold	yes	proximity_ligation	#A1_hap_genome_48chrs.agp
chr10_hap37_v3	17707515	17733516	117	W	chr_chr10_hap37_v3_ctg_59	1	26002	+	#A1_hap_genome_48chrs.agp
chr10_hap37_v3	17733517	17733616	118	U	100	scaffold	yes	proximity_ligation	#A1_hap_genome_48chrs.agp
chr10_hap37_v3	17733617	17776084	119	W	chr_chr10_hap37_v3_ctg_60	1	42468	+	#A1_hap_genome_48chrs.agp
chr10_hap37_v3	17776085	17776184	120	U	100	scaffold	yes	proximity_ligation	#A1_hap_genome_48chrs.agp
chr10_hap37_v3	17776185	17836443	121	W	chr_chr10_hap37_v3_ctg_61	1	60259	+	#A1_hap_genome_48chrs.agp
chr10_hap37_v3	17836444	17836543	122	U	100	scaffold	yes	proximity_ligation	#A1_hap_genome_48chrs.agp
chr10_hap37_v3	17836544	17895154	123	W	chr_chr10_hap37_v3_ctg_62	1	58611	+	#A1_hap_genome_48chrs.agp
chr10_hap37_v3	17895155	17895254	124	U	100	scaffold	yes	proximity_ligation	#A1_hap_genome_48chrs.agp
chr10_hap37_v3	17895255	18150745	125	W	chr_chr10_hap37_v3_ctg_63	1	255491	+	#A1_hap_genome_48chrs.agp
chr10_hap37_v3	18150746	18150845	126	U	100	scaffold	yes	proximity_ligation	#A1_hap_genome_48chrs.agp
chr10_hap37_v3	18150846	18185964	127	W	chr_chr10_hap37_v3_ctg_64	1	35119	+	#A1_hap_genome_48chrs.agp
chr10_hap37_v3	18185965	18186064	128	U	100	scaffold	yes	proximity_ligation	#A1_hap_genome_48chrs.agp
chr10_hap37_v3	18186065	18288302	129	W	chr_chr10_hap37_v3_ctg_65	1	102238	+	#A1_hap_genome_48chrs.agp
chr10_hap37_v3	18288303	18288402	130	U	100	scaffold	yes	proximity_ligation	#A1_hap_genome_48chrs.agp
chr10_hap37_v3	18288403	18671634	131	W	chr_chr10_hap37_v3_ctg_66	1	383232	+	#A1_hap_genome_48chrs.agp
chr10_hap37_v3	18671635	18671734	132	U	100	scaffold	yes	proximity_ligation	#A1_hap_genome_48chrs.agp
chr10_hap37_v3	18671735	18915058	133	W	chr_chr10_hap37_v3_ctg_67	1	243324	+	#A1_hap_genome_48chrs.agp
chr10_hap37_v3	18915059	18915158	134	U	100	scaffold	yes	proximity_ligation	#A1_hap_genome_48chrs.agp
chr10_hap37_v3	18915159	18997179	135	W	chr_chr10_hap37_v3_ctg_68	1	82021	+	#A1_hap_genome_48chrs.agp
chr10_hap37_v3	18997180	18997279	136	U	100	scaffold	yes	proximity_ligation	#A1_hap_genome_48chrs.agp
chr10_hap37_v3	18997280	19075432	137	W	chr_chr10_hap37_v3_ctg_69	1	78153	+	#A1_hap_genome_48chrs.agp
chr10_hap37_v3	19075433	19075532	138	U	100	scaffold	yes	proximity_ligation	#A1_hap_genome_48chrs.agp
chr10_hap37_v3	19075533	19110413	139	W	chr_chr10_hap37_v3_ctg_70	1	34881	+	#A1_hap_genome_48chrs.agp
chr10_hap37_v3	19110414	19110513	140	U	100	scaffold	yes	proximity_ligation	#A1_hap_genome_48chrs.agp
chr10_hap37_v3	19110514	19158559	141	W	chr_chr10_hap37_v3_ctg_71	1	48046	+	#A1_hap_genome_48chrs.agp
chr10_hap37_v3	19158560	19158659	142	U	100	scaffold	yes	proximity_ligation	#A1_hap_genome_48chrs.agp
chr10_hap37_v3	19158660	19474874	143	W	chr_chr10_hap37_v3_ctg_72	1	316215	+	#A1_hap_genome_48chrs.agp
chr10_hap37_v3	19474875	19474974	144	U	100	scaffold	yes	proximity_ligation	#A1_hap_genome_48chrs.agp
chr10_hap37_v3	19474975	19555101	145	W	chr_chr10_hap37_v3_ctg_73	1	80127	+	#A1_hap_genome_48chrs.agp
chr10_hap37_v3	19555102	19555201	146	U	100	scaffold	yes	proximity_ligation	#A1_hap_genome_48chrs.agp
chr10_hap37_v3	19555202	19866994	147	W	chr_chr10_hap37_v3_ctg_74	1	311793	+	#A1_hap_genome_48chrs.agp
chr10_hap37_v3	19866995	19867094	148	U	100	scaffold	yes	proximity_ligation	#A1_hap_genome_48chrs.agp
chr10_hap37_v3	19867095	19885800	149	W	chr_chr10_hap37_v3_ctg_75	1	18706	+	#A1_hap_genome_48chrs.agp
chr10_hap37_v3	19885801	19885900	150	U	100	scaffold	yes	proximity_ligation	#A1_hap_genome_48chrs.agp
chr10_hap37_v3	19885901	19979944	151	W	chr_chr10_hap37_v3_ctg_76	1	94044	+	#A1_hap_genome_48chrs.agp
chr10_hap37_v3	19979945	19980044	152	U	100	scaffold	yes	proximity_ligation	#A1_hap_genome_48chrs.agp
chr10_hap37_v3	19980045	20183125	153	W	chr_chr10_hap37_v3_ctg_77	1	203081	+	#A1_hap_genome_48chrs.agp
chr10_hap37_v3	20183126	20183225	154	U	100	scaffold	yes	proximity_ligation	#A1_hap_genome_48chrs.agp
chr10_hap37_v3	20183226	20693898	155	W	chr_chr10_hap37_v3_ctg_78	1	510673	+	#A1_hap_genome_48chrs.agp
chr10_hap37_v3	20693899	20693998	156	U	100	scaffold	yes	proximity_ligation	#A1_hap_genome_48chrs.agp
chr10_hap37_v3	20693999	20723520	157	W	chr_chr10_hap37_v3_ctg_79	1	29522	+	#A1_hap_genome_48chrs.agp
chr10_hap37_v3	20723521	20723620	158	U	100	scaffold	yes	proximity_ligation	#A1_hap_genome_48chrs.agp
chr10_hap37_v3	20723621	20767399	159	W	chr_chr10_hap37_v3_ctg_80	1	43779	+	#A1_hap_genome_48chrs.agp
chr10_hap37_v3	20767400	20767499	160	U	100	scaffold	yes	proximity_ligation	#A1_hap_genome_48chrs.agp
chr10_hap37_v3	20767500	22075941	161	W	chr_chr10_hap37_v3_ctg_81	1	1308442	+	#A1_hap_genome_48chrs.agp
chr10_hap37_v3	22075942	22076041	162	U	100	scaffold	yes	proximity_ligation	#A1_hap_genome_48chrs.agp
chr10_hap37_v3	22076042	23722978	163	W	chr_chr10_hap37_v3_ctg_82	1	1646937	+	#A1_hap_genome_48chrs.agp
chr10_hap37_v3	23722979	23723078	164	U	100	scaffold	yes	proximity_ligation	#A1_hap_genome_48chrs.agp
chr10_hap37_v3	23723079	25533464	165	W	chr_chr10_hap37_v3_ctg_83	1	1810386	+	#A1_hap_genome_48chrs.agp
chr10_hap37_v3	25533465	25533564	166	U	100	scaffold	yes	proximity_ligation	#A1_hap_genome_48chrs.agp
chr10_hap37_v3	25533565	25651677	167	W	chr_chr10_hap37_v3_ctg_84	1	118113	+	#A1_hap_genome_48chrs.agp
chr10_hap37_v3	25651678	25651777	168	U	100	scaffold	yes	proximity_ligation	#A1_hap_genome_48chrs.agp
chr10_hap37_v3	25651778	25970086	169	W	chr_chr10_hap37_v3_ctg_85	1	318309	+	#A1_hap_genome_48chrs.agp
chr10_hap37_v3	25970087	25970186	170	U	100	scaffold	yes	proximity_ligation	#A1_hap_genome_48chrs.agp
chr10_hap37_v3	25970187	26080147	171	W	chr_chr10_hap37_v3_ctg_86	1	109961	+	#A1_hap_genome_48chrs.agp
chr10_hap37_v3	26080148	26080247	172	U	100	scaffold	yes	proximity_ligation	#A1_hap_genome_48chrs.agp
chr10_hap37_v3	26080248	26127203	173	W	chr_chr10_hap37_v3_ctg_87	1	46956	+	#A1_hap_genome_48chrs.agp
chr10_hap37_v3	26127204	26127303	174	U	100	scaffold	yes	proximity_ligation	#A1_hap_genome_48chrs.agp
chr10_hap37_v3	26127304	26677831	175	W	chr_chr10_hap37_v3_ctg_88	1	550528	+	#A1_hap_genome_48chrs.agp
chr10_hap37_v3	26677832	26677931	176	U	100	scaffold	yes	proximity_ligation	#A1_hap_genome_48chrs.agp
chr10_hap37_v3	26677932	26790604	177	W	chr_chr10_hap37_v3_ctg_89	1	112673	+	#A1_hap_genome_48chrs.agp
chr10_hap37_v3	26790605	26790704	178	U	100	scaffold	yes	proximity_ligation	#A1_hap_genome_48chrs.agp
chr10_hap37_v3	26790705	26812715	179	W	chr_chr10_hap37_v3_ctg_90	1	22011	+	#A1_hap_genome_48chrs.agp
chr10_hap37_v3	26812716	26812815	180	U	100	scaffold	yes	proximity_ligation	#A1_hap_genome_48chrs.agp
chr10_hap37_v3	26812816	26931381	181	W	chr_chr10_hap37_v3_ctg_91	1	118566	+	#A1_hap_genome_48chrs.agp
chr10_hap37_v3	26931382	26931481	182	U	100	scaffold	yes	proximity_ligation	#A1_hap_genome_48chrs.agp
chr10_hap37_v3	26931482	27121230	183	W	chr_chr10_hap37_v3_ctg_92	1	189749	+	#A1_hap_genome_48chrs.agp
chr10_hap37_v3	27121231	27121330	184	U	100	scaffold	yes	proximity_ligation	#A1_hap_genome_48chrs.agp
chr10_hap37_v3	27121331	27472863	185	W	chr_chr10_hap37_v3_ctg_93	1	351533	+	#A1_hap_genome_48chrs.agp
chr10_hap37_v3	27472864	27472963	186	U	100	scaffold	yes	proximity_ligation	#A1_hap_genome_48chrs.agp
chr10_hap37_v3	27472964	30573683	187	W	chr_chr10_hap37_v3_ctg_94	1	3100720	+	#A1_hap_genome_48chrs.agp
chr10_hap37_v3	30573684	30573783	188	U	100	scaffold	yes	proximity_ligation	#A1_hap_genome_48chrs.agp
chr10_hap37_v3	30573784	30600431	189	W	chr_chr10_hap37_v3_ctg_95	1	26648	+	#A1_hap_genome_48chrs.agp
chr10_hap37_v3	30600432	30600531	190	U	100	scaffold	yes	proximity_ligation	#A1_hap_genome_48chrs.agp
chr10_hap37_v3	30600532	30638678	191	W	chr_chr10_hap37_v3_ctg_96	1	38147	+	#A1_hap_genome_48chrs.agp
chr10_hap37_v3	30638679	30638778	192	U	100	scaffold	yes	proximity_ligation	#A1_hap_genome_48chrs.agp
chr10_hap37_v3	30638779	30679936	193	W	chr_chr10_hap37_v3_ctg_97	1	41158	+	#A1_hap_genome_48chrs.agp
chr10_hap37_v3	30679937	30680036	194	U	100	scaffold	yes	proximity_ligation	#A1_hap_genome_48chrs.agp
chr10_hap37_v3	30680037	31452844	195	W	chr_chr10_hap37_v3_ctg_98	1	772808	+	#A1_hap_genome_48chrs.agp
chr10_hap37_v3	31452845	31452944	196	U	100	scaffold	yes	proximity_ligation	#A1_hap_genome_48chrs.agp
chr10_hap37_v3	31452945	32892422	197	W	chr_chr10_hap37_v3_ctg_99	1	1439478	+	#A1_hap_genome_48chrs.agp
chr10_hap37_v3	32892423	32892522	198	U	100	scaffold	yes	proximity_ligation	#A1_hap_genome_48chrs.agp
chr10_hap37_v3	32892523	36139103	199	W	chr_chr10_hap37_v3_ctg_100	1	3246581	+	#A1_hap_genome_48chrs.agp
chr10_hap37_v3	36139104	36139203	200	U	100	scaffold	yes	proximity_ligation	#A1_hap_genome_48chrs.agp
chr10_hap37_v3	36139204	36177715	201	W	chr_chr10_hap37_v3_ctg_101	1	38512	+	#A1_hap_genome_48chrs.agp
chr10_hap37_v3	36177716	36177815	202	U	100	scaffold	yes	proximity_ligation	#A1_hap_genome_48chrs.agp
chr10_hap37_v3	36177816	36220457	203	W	chr_chr10_hap37_v3_ctg_102	1	42642	+	#A1_hap_genome_48chrs.agp
chr10_hap37_v3	36220458	36220557	204	U	100	scaffold	yes	proximity_ligation	#A1_hap_genome_48chrs.agp
chr10_hap37_v3	36220558	37589318	205	W	chr_chr10_hap37_v3_ctg_103	1	1368761	+	#A1_hap_genome_48chrs.agp
chr10_hap37_v3	37589319	37589418	206	U	100	scaffold	yes	proximity_ligation	#A1_hap_genome_48chrs.agp
chr10_hap37_v3	37589419	37633013	207	W	chr_chr10_hap37_v3_ctg_104	1	43595	+	#A1_hap_genome_48chrs.agp
chr10_hap37_v3	37633014	37633113	208	U	100	scaffold	yes	proximity_ligation	#A1_hap_genome_48chrs.agp
chr10_hap37_v3	37633114	38206320	209	W	chr_chr10_hap37_v3_ctg_105	1	573207	+	#A1_hap_genome_48chrs.agp
chr10_hap37_v3	38206321	38206420	210	U	100	scaffold	yes	proximity_ligation	#A1_hap_genome_48chrs.agp
chr10_hap37_v3	38206421	40270427	211	W	chr_chr10_hap37_v3_ctg_106	1	2064007	+	#A1_hap_genome_48chrs.agp
chr10_hap37_v3	40270428	40270527	212	U	100	scaffold	yes	proximity_ligation	#A1_hap_genome_48chrs.agp
chr10_hap37_v3	40270528	40430212	213	W	chr_chr10_hap37_v3_ctg_107	1	159685	+	#A1_hap_genome_48chrs.agp
chr10_hap37_v3	40430213	40430312	214	U	100	scaffold	yes	proximity_ligation	#A1_hap_genome_48chrs.agp
chr10_hap37_v3	40430313	42318165	215	W	chr_chr10_hap37_v3_ctg_108	1	1887853	+	#A1_hap_genome_48chrs.agp
chr10_hap37_v3	42318166	42318265	216	U	100	scaffold	yes	proximity_ligation	#A1_hap_genome_48chrs.agp
chr10_hap37_v3	42318266	43985979	217	W	chr_chr10_hap37_v3_ctg_109	1	1667714	+	#A1_hap_genome_48chrs.agp
chr10_hap37_v3	43985980	43986079	218	U	100	scaffold	yes	proximity_ligation	#A1_hap_genome_48chrs.agp
chr10_hap37_v3	43986080	44010902	219	W	chr_chr10_hap37_v3_ctg_110	1	24823	+	#A1_hap_genome_48chrs.agp
chr10_hap37_v3	44010903	44011002	220	U	100	scaffold	yes	proximity_ligation	#A1_hap_genome_48chrs.agp
chr10_hap37_v3	44011003	44529261	221	W	chr_chr10_hap37_v3_ctg_111	1	518259	+	#A1_hap_genome_48chrs.agp
chr10_hap37_v3	44529262	44529361	222	U	100	scaffold	yes	proximity_ligation	#A1_hap_genome_48chrs.agp
chr10_hap37_v3	44529362	44733710	223	W	chr_chr10_hap37_v3_ctg_112	1	204349	+	#A1_hap_genome_48chrs.agp
chr10_hap37_v3	44733711	44733810	224	U	100	scaffold	yes	proximity_ligation	#A1_hap_genome_48chrs.agp
chr10_hap37_v3	44733811	44870886	225	W	chr_chr10_hap37_v3_ctg_113	1	137076	+	#A1_hap_genome_48chrs.agp
chr10_hap37_v3	44870887	44870986	226	U	100	scaffold	yes	proximity_ligation	#A1_hap_genome_48chrs.agp
chr10_hap37_v3	44870987	45081783	227	W	chr_chr10_hap37_v3_ctg_114	1	210797	+	#A1_hap_genome_48chrs.agp
chr10_hap37_v3	45081784	45081883	228	U	100	scaffold	yes	proximity_ligation	#A1_hap_genome_48chrs.agp
chr10_hap37_v3	45081884	45192577	229	W	chr_chr10_hap37_v3_ctg_115	1	110694	+	#A1_hap_genome_48chrs.agp
chr10_hap37_v3	45192578	45192677	230	U	100	scaffold	yes	proximity_ligation	#A1_hap_genome_48chrs.agp
chr10_hap37_v3	45192678	47055523	231	W	chr_chr10_hap37_v3_ctg_116	1	1862846	+	#A1_hap_genome_48chrs.agp
chr10_hap37_v3	47055524	47055623	232	U	100	scaffold	yes	proximity_ligation	#A1_hap_genome_48chrs.agp
chr10_hap37_v3	47055624	48659810	233	W	chr_chr10_hap37_v3_ctg_117	1	1604187	+	#A1_hap_genome_48chrs.agp
chr10_hap37_v3	48659811	48659910	234	U	100	scaffold	yes	proximity_ligation	#A1_hap_genome_48chrs.agp
chr10_hap37_v3	48659911	49801513	235	W	chr_chr10_hap37_v3_ctg_118	1	1141603	+	#A1_hap_genome_48chrs.agp
chr10_hap37_v3	49801514	49801613	236	U	100	scaffold	yes	proximity_ligation	#A1_hap_genome_48chrs.agp
chr10_hap37_v3	49801614	50129267	237	W	chr_chr10_hap37_v3_ctg_119	1	327654	+	#A1_hap_genome_48chrs.agp
chr10_hap37_v3	50129268	50129367	238	U	100	scaffold	yes	proximity_ligation	#A1_hap_genome_48chrs.agp
chr10_hap37_v3	50129368	52629380	239	W	chr_chr10_hap37_v3_ctg_120	1	2500013	+	#A1_hap_genome_48chrs.agp
chr10_hap37_v3	52629381	52629480	240	U	100	scaffold	yes	proximity_ligation	#A1_hap_genome_48chrs.agp
chr10_hap37_v3	52629481	52658530	241	W	chr_chr10_hap37_v3_ctg_121	1	29050	+	#A1_hap_genome_48chrs.agp
chr10_hap37_v3	52658531	52658630	242	U	100	scaffold	yes	proximity_ligation	#A1_hap_genome_48chrs.agp
chr10_hap37_v3	52658631	53231332	243	W	chr_chr10_hap37_v3_ctg_122	1	572702	+	#A1_hap_genome_48chrs.agp
chr11_hap41_v3	1	927698	1	W	chr_chr11_hap41_v3_ctg_1	1	927698	+	#A1_hap_genome_48chrs.agp
chr11_hap41_v3	927699	927798	2	U	100	scaffold	yes	proximity_ligation	#A1_hap_genome_48chrs.agp
chr11_hap41_v3	927799	5972893	3	W	chr_chr11_hap41_v3_ctg_2	1	5045095	+	#A1_hap_genome_48chrs.agp
chr11_hap41_v3	5972894	5972993	4	U	100	scaffold	yes	proximity_ligation	#A1_hap_genome_48chrs.agp
chr11_hap41_v3	5972994	6329743	5	W	chr_chr11_hap41_v3_ctg_3	1	356750	+	#A1_hap_genome_48chrs.agp
chr11_hap41_v3	6329744	6329843	6	U	100	scaffold	yes	proximity_ligation	#A1_hap_genome_48chrs.agp
chr11_hap41_v3	6329844	6373465	7	W	chr_chr11_hap41_v3_ctg_4	1	43622	+	#A1_hap_genome_48chrs.agp
chr11_hap41_v3	6373466	6373565	8	U	100	scaffold	yes	proximity_ligation	#A1_hap_genome_48chrs.agp
chr11_hap41_v3	6373566	6780461	9	W	chr_chr11_hap41_v3_ctg_5	1	406896	+	#A1_hap_genome_48chrs.agp
chr11_hap41_v3	6780462	6780561	10	U	100	scaffold	yes	proximity_ligation	#A1_hap_genome_48chrs.agp
chr11_hap41_v3	6780562	8027621	11	W	chr_chr11_hap41_v3_ctg_6	1	1247060	+	#A1_hap_genome_48chrs.agp
chr11_hap41_v3	8027622	8027721	12	U	100	scaffold	yes	proximity_ligation	#A1_hap_genome_48chrs.agp
chr11_hap41_v3	8027722	8124940	13	W	chr_chr11_hap41_v3_ctg_7	1	97219	+	#A1_hap_genome_48chrs.agp
chr11_hap41_v3	8124941	8125040	14	U	100	scaffold	yes	proximity_ligation	#A1_hap_genome_48chrs.agp
chr11_hap41_v3	8125041	10631037	15	W	chr_chr11_hap41_v3_ctg_8	1	2505997	+	#A1_hap_genome_48chrs.agp
chr11_hap41_v3	10631038	10631137	16	U	100	scaffold	yes	proximity_ligation	#A1_hap_genome_48chrs.agp
chr11_hap41_v3	10631138	11021017	17	W	chr_chr11_hap41_v3_ctg_9	1	389880	+	#A1_hap_genome_48chrs.agp
chr11_hap41_v3	11021018	11021117	18	U	100	scaffold	yes	proximity_ligation	#A1_hap_genome_48chrs.agp
chr11_hap41_v3	11021118	11142182	19	W	chr_chr11_hap41_v3_ctg_10	1	121065	+	#A1_hap_genome_48chrs.agp
chr11_hap41_v3	11142183	11142282	20	U	100	scaffold	yes	proximity_ligation	#A1_hap_genome_48chrs.agp
chr11_hap41_v3	11142283	11142638	21	W	chr_chr11_hap41_v3_ctg_11	1	356	+	#A1_hap_genome_48chrs.agp
chr11_hap41_v3	11142639	11142738	22	U	100	scaffold	yes	proximity_ligation	#A1_hap_genome_48chrs.agp
chr11_hap41_v3	11142739	34682134	23	W	chr_chr11_hap41_v3_ctg_12	1	23539396	+	#A1_hap_genome_48chrs.agp
chr11_hap41_v3	34682135	34682234	24	U	100	scaffold	yes	proximity_ligation	#A1_hap_genome_48chrs.agp
chr11_hap41_v3	34682235	34729477	25	W	chr_chr11_hap41_v3_ctg_13	1	47243	+	#A1_hap_genome_48chrs.agp
chr11_hap41_v3	34729478	34729577	26	U	100	scaffold	yes	proximity_ligation	#A1_hap_genome_48chrs.agp
chr11_hap41_v3	34729578	34768786	27	W	chr_chr11_hap41_v3_ctg_14	1	39209	+	#A1_hap_genome_48chrs.agp
chr11_hap41_v3	34768787	34768886	28	U	100	scaffold	yes	proximity_ligation	#A1_hap_genome_48chrs.agp
chr11_hap41_v3	34768887	34934609	29	W	chr_chr11_hap41_v3_ctg_15	1	165723	+	#A1_hap_genome_48chrs.agp
chr11_hap41_v3	34934610	34934709	30	U	100	scaffold	yes	proximity_ligation	#A1_hap_genome_48chrs.agp
chr11_hap41_v3	34934710	35027768	31	W	chr_chr11_hap41_v3_ctg_16	1	93059	+	#A1_hap_genome_48chrs.agp
chr11_hap41_v3	35027769	35027868	32	U	100	scaffold	yes	proximity_ligation	#A1_hap_genome_48chrs.agp
chr11_hap41_v3	35027869	35114850	33	W	chr_chr11_hap41_v3_ctg_17	1	86982	+	#A1_hap_genome_48chrs.agp
chr11_hap41_v3	35114851	35114950	34	U	100	scaffold	yes	proximity_ligation	#A1_hap_genome_48chrs.agp
chr11_hap41_v3	35114951	35266708	35	W	chr_chr11_hap41_v3_ctg_18	1	151758	+	#A1_hap_genome_48chrs.agp
chr11_hap41_v3	35266709	35266808	36	U	100	scaffold	yes	proximity_ligation	#A1_hap_genome_48chrs.agp
chr11_hap41_v3	35266809	35506377	37	W	chr_chr11_hap41_v3_ctg_19	1	239569	+	#A1_hap_genome_48chrs.agp
chr11_hap41_v3	35506378	35506477	38	U	100	scaffold	yes	proximity_ligation	#A1_hap_genome_48chrs.agp
chr11_hap41_v3	35506478	35534929	39	W	chr_chr11_hap41_v3_ctg_20	1	28452	+	#A1_hap_genome_48chrs.agp
chr11_hap41_v3	35534930	35535029	40	U	100	scaffold	yes	proximity_ligation	#A1_hap_genome_48chrs.agp
chr11_hap41_v3	35535030	35566755	41	W	chr_chr11_hap41_v3_ctg_21	1	31726	+	#A1_hap_genome_48chrs.agp
chr11_hap41_v3	35566756	35566855	42	U	100	scaffold	yes	proximity_ligation	#A1_hap_genome_48chrs.agp
chr11_hap41_v3	35566856	35730382	43	W	chr_chr11_hap41_v3_ctg_22	1	163527	+	#A1_hap_genome_48chrs.agp
chr11_hap41_v3	35730383	35730482	44	U	100	scaffold	yes	proximity_ligation	#A1_hap_genome_48chrs.agp
chr11_hap41_v3	35730483	36064951	45	W	chr_chr11_hap41_v3_ctg_23	1	334469	+	#A1_hap_genome_48chrs.agp
chr11_hap41_v3	36064952	36065051	46	U	100	scaffold	yes	proximity_ligation	#A1_hap_genome_48chrs.agp
chr11_hap41_v3	36065052	36288479	47	W	chr_chr11_hap41_v3_ctg_24	1	223428	+	#A1_hap_genome_48chrs.agp
chr11_hap41_v3	36288480	36288579	48	U	100	scaffold	yes	proximity_ligation	#A1_hap_genome_48chrs.agp
chr11_hap41_v3	36288580	36337497	49	W	chr_chr11_hap41_v3_ctg_25	1	48918	+	#A1_hap_genome_48chrs.agp
chr11_hap41_v3	36337498	36337597	50	U	100	scaffold	yes	proximity_ligation	#A1_hap_genome_48chrs.agp
chr11_hap41_v3	36337598	39386568	51	W	chr_chr11_hap41_v3_ctg_26	1	3048971	+	#A1_hap_genome_48chrs.agp
chr11_hap41_v3	39386569	39386668	52	U	100	scaffold	yes	proximity_ligation	#A1_hap_genome_48chrs.agp
chr11_hap41_v3	39386669	46802733	53	W	chr_chr11_hap41_v3_ctg_27	1	7416065	+	#A1_hap_genome_48chrs.agp
chr11_hap41_v3	46802734	46802833	54	U	100	scaffold	yes	proximity_ligation	#A1_hap_genome_48chrs.agp
chr11_hap41_v3	46802834	46844281	55	W	chr_chr11_hap41_v3_ctg_28	1	41448	+	#A1_hap_genome_48chrs.agp
chr12_hap45_v3	1	258303	1	W	chr_chr12_hap45_v3_ctg_1	1	258303	+	#A1_hap_genome_48chrs.agp
chr12_hap45_v3	258304	258403	2	U	100	scaffold	yes	proximity_ligation	#A1_hap_genome_48chrs.agp
chr12_hap45_v3	258404	3533209	3	W	chr_chr12_hap45_v3_ctg_2	1	3274806	+	#A1_hap_genome_48chrs.agp
chr12_hap45_v3	3533210	3533309	4	U	100	scaffold	yes	proximity_ligation	#A1_hap_genome_48chrs.agp
chr12_hap45_v3	3533310	4401421	5	W	chr_chr12_hap45_v3_ctg_3	1	868112	+	#A1_hap_genome_48chrs.agp
chr12_hap45_v3	4401422	4401521	6	U	100	scaffold	yes	proximity_ligation	#A1_hap_genome_48chrs.agp
chr12_hap45_v3	4401522	4477341	7	W	chr_chr12_hap45_v3_ctg_4	1	75820	+	#A1_hap_genome_48chrs.agp
chr12_hap45_v3	4477342	4477441	8	U	100	scaffold	yes	proximity_ligation	#A1_hap_genome_48chrs.agp
chr12_hap45_v3	4477442	4621752	9	W	chr_chr12_hap45_v3_ctg_5	1	144311	+	#A1_hap_genome_48chrs.agp
chr12_hap45_v3	4621753	4621852	10	U	100	scaffold	yes	proximity_ligation	#A1_hap_genome_48chrs.agp
chr12_hap45_v3	4621853	4860142	11	W	chr_chr12_hap45_v3_ctg_6	1	238290	+	#A1_hap_genome_48chrs.agp
chr12_hap45_v3	4860143	4860242	12	U	100	scaffold	yes	proximity_ligation	#A1_hap_genome_48chrs.agp
chr12_hap45_v3	4860243	5870388	13	W	chr_chr12_hap45_v3_ctg_7	1	1010146	+	#A1_hap_genome_48chrs.agp
chr12_hap45_v3	5870389	5870488	14	U	100	scaffold	yes	proximity_ligation	#A1_hap_genome_48chrs.agp
chr12_hap45_v3	5870489	5970863	15	W	chr_chr12_hap45_v3_ctg_8	1	100375	+	#A1_hap_genome_48chrs.agp
chr12_hap45_v3	5970864	5970963	16	U	100	scaffold	yes	proximity_ligation	#A1_hap_genome_48chrs.agp
chr12_hap45_v3	5970964	7208916	17	W	chr_chr12_hap45_v3_ctg_9	1	1237953	+	#A1_hap_genome_48chrs.agp
chr12_hap45_v3	7208917	7209016	18	U	100	scaffold	yes	proximity_ligation	#A1_hap_genome_48chrs.agp
chr12_hap45_v3	7209017	10582634	19	W	chr_chr12_hap45_v3_ctg_10	1	3373618	+	#A1_hap_genome_48chrs.agp
chr12_hap45_v3	10582635	10582734	20	U	100	scaffold	yes	proximity_ligation	#A1_hap_genome_48chrs.agp
chr12_hap45_v3	10582735	10608881	21	W	chr_chr12_hap45_v3_ctg_11	1	26147	+	#A1_hap_genome_48chrs.agp
chr12_hap45_v3	10608882	10608981	22	U	100	scaffold	yes	proximity_ligation	#A1_hap_genome_48chrs.agp
chr12_hap45_v3	10608982	19287222	23	W	chr_chr12_hap45_v3_ctg_12	1	8678241	+	#A1_hap_genome_48chrs.agp
chr12_hap45_v3	19287223	19287322	24	U	100	scaffold	yes	proximity_ligation	#A1_hap_genome_48chrs.agp
chr12_hap45_v3	19287323	63917003	25	W	chr_chr12_hap45_v3_ctg_13	1	44629681	+	#A1_hap_genome_48chrs.agp
chr12_hap45_v3	63917004	63917103	26	U	100	scaffold	yes	proximity_ligation	#A1_hap_genome_48chrs.agp
chr12_hap45_v3	63917104	63959169	27	W	chr_chr12_hap45_v3_ctg_14	1	42066	+	#A1_hap_genome_48chrs.agp
chr12_hap45_v3	63959170	63959269	28	U	100	scaffold	yes	proximity_ligation	#A1_hap_genome_48chrs.agp
chr12_hap45_v3	63959270	64177161	29	W	chr_chr12_hap45_v3_ctg_15	1	217892	+	#A1_hap_genome_48chrs.agp
chr12_hap45_v3	64177162	64177261	30	U	100	scaffold	yes	proximity_ligation	#A1_hap_genome_48chrs.agp
chr12_hap45_v3	64177262	64546629	31	W	chr_chr12_hap45_v3_ctg_16	1	369368	+	#A1_hap_genome_48chrs.agp
chr12_hap45_v3	64546630	64546729	32	U	100	scaffold	yes	proximity_ligation	#A1_hap_genome_48chrs.agp
chr12_hap45_v3	64546730	64645965	33	W	chr_chr12_hap45_v3_ctg_17	1	99236	+	#A1_hap_genome_48chrs.agp
chr12_hap45_v3	64645966	64646065	34	U	100	scaffold	yes	proximity_ligation	#A1_hap_genome_48chrs.agp
chr12_hap45_v3	64646066	64891159	35	W	chr_chr12_hap45_v3_ctg_18	1	245094	+	#A1_hap_genome_48chrs.agp
chr12_hap45_v3	64891160	64891259	36	U	100	scaffold	yes	proximity_ligation	#A1_hap_genome_48chrs.agp
chr12_hap45_v3	64891260	65008721	37	W	chr_chr12_hap45_v3_ctg_19	1	117462	+	#A1_hap_genome_48chrs.agp
chr12_hap45_v3	65008722	65008821	38	U	100	scaffold	yes	proximity_ligation	#A1_hap_genome_48chrs.agp
chr12_hap45_v3	65008822	65138076	39	W	chr_chr12_hap45_v3_ctg_20	1	129255	+	#A1_hap_genome_48chrs.agp
chr12_hap45_v3	65138077	65138176	40	U	100	scaffold	yes	proximity_ligation	#A1_hap_genome_48chrs.agp
chr12_hap45_v3	65138177	65353774	41	W	chr_chr12_hap45_v3_ctg_21	1	215598	+	#A1_hap_genome_48chrs.agp
chr12_hap45_v3	65353775	65353874	42	U	100	scaffold	yes	proximity_ligation	#A1_hap_genome_48chrs.agp
chr12_hap45_v3	65353875	65402568	43	W	chr_chr12_hap45_v3_ctg_22	1	48694	+	#A1_hap_genome_48chrs.agp
chr12_hap45_v3	65402569	65402668	44	U	100	scaffold	yes	proximity_ligation	#A1_hap_genome_48chrs.agp
chr12_hap45_v3	65402669	65473513	45	W	chr_chr12_hap45_v3_ctg_23	1	70845	+	#A1_hap_genome_48chrs.agp
chr12_hap45_v3	65473514	65473613	46	U	100	scaffold	yes	proximity_ligation	#A1_hap_genome_48chrs.agp
chr12_hap45_v3	65473614	65531186	47	W	chr_chr12_hap45_v3_ctg_24	1	57573	+	#A1_hap_genome_48chrs.agp
chr12_hap45_v3	65531187	65531286	48	U	100	scaffold	yes	proximity_ligation	#A1_hap_genome_48chrs.agp
chr12_hap45_v3	65531287	65546994	49	W	chr_chr12_hap45_v3_ctg_25	1	15708	+	#A1_hap_genome_48chrs.agp
chr12_hap45_v3	65546995	65547094	50	U	100	scaffold	yes	proximity_ligation	#A1_hap_genome_48chrs.agp
chr12_hap45_v3	65547095	65629260	51	W	chr_chr12_hap45_v3_ctg_26	1	82166	+	#A1_hap_genome_48chrs.agp
chr12_hap45_v3	65629261	65629360	52	U	100	scaffold	yes	proximity_ligation	#A1_hap_genome_48chrs.agp
chr12_hap45_v3	65629361	65819072	53	W	chr_chr12_hap45_v3_ctg_27	1	189712	+	#A1_hap_genome_48chrs.agp
chr12_hap45_v3	65819073	65819172	54	U	100	scaffold	yes	proximity_ligation	#A1_hap_genome_48chrs.agp
chr12_hap45_v3	65819173	65883324	55	W	chr_chr12_hap45_v3_ctg_28	1	64152	+	#A1_hap_genome_48chrs.agp
chr12_hap45_v3	65883325	65883424	56	U	100	scaffold	yes	proximity_ligation	#A1_hap_genome_48chrs.agp
chr12_hap45_v3	65883425	65929195	57	W	chr_chr12_hap45_v3_ctg_29	1	45771	+	#A1_hap_genome_48chrs.agp
chr12_hap45_v3	65929196	65929295	58	U	100	scaffold	yes	proximity_ligation	#A1_hap_genome_48chrs.agp
chr12_hap45_v3	65929296	65989207	59	W	chr_chr12_hap45_v3_ctg_30	1	59912	+	#A1_hap_genome_48chrs.agp
chr12_hap45_v3	65989208	65989307	60	U	100	scaffold	yes	proximity_ligation	#A1_hap_genome_48chrs.agp
chr12_hap45_v3	65989308	66008280	61	W	chr_chr12_hap45_v3_ctg_31	1	18973	+	#A1_hap_genome_48chrs.agp
##agp-version	2.1	#A2_hap_genome_48chrs.agp
#	This	file	was	generated	by	converting	juicebox	assembly	format
chr01_hap2_v3	1	129377	1	W	chr_chr01_hap2_v3_ctg_1	1	129377	+	#A2_hap_genome_48chrs.agp
chr01_hap2_v3	129378	129477	2	U	100	scaffold	yes	proximity_ligation	#A2_hap_genome_48chrs.agp
chr01_hap2_v3	129478	161972	3	W	chr_chr01_hap2_v3_ctg_2	1	32495	+	#A2_hap_genome_48chrs.agp
chr01_hap2_v3	161973	162072	4	U	100	scaffold	yes	proximity_ligation	#A2_hap_genome_48chrs.agp
chr01_hap2_v3	162073	211030	5	W	chr_chr01_hap2_v3_ctg_3	1	48958	+	#A2_hap_genome_48chrs.agp
chr01_hap2_v3	211031	211130	6	U	100	scaffold	yes	proximity_ligation	#A2_hap_genome_48chrs.agp
chr01_hap2_v3	211131	2394152	7	W	chr_chr01_hap2_v3_ctg_4	1	2183022	+	#A2_hap_genome_48chrs.agp
chr01_hap2_v3	2394153	2394252	8	U	100	scaffold	yes	proximity_ligation	#A2_hap_genome_48chrs.agp
chr01_hap2_v3	2394253	2823751	9	W	chr_chr01_hap2_v3_ctg_5	1	429499	+	#A2_hap_genome_48chrs.agp
chr01_hap2_v3	2823752	2823851	10	U	100	scaffold	yes	proximity_ligation	#A2_hap_genome_48chrs.agp
chr01_hap2_v3	2823852	6465028	11	W	chr_chr01_hap2_v3_ctg_6	1	3641177	+	#A2_hap_genome_48chrs.agp
chr01_hap2_v3	6465029	6465128	12	U	100	scaffold	yes	proximity_ligation	#A2_hap_genome_48chrs.agp
chr01_hap2_v3	6465129	6564713	13	W	chr_chr01_hap2_v3_ctg_7	1	99585	+	#A2_hap_genome_48chrs.agp
chr01_hap2_v3	6564714	6564813	14	U	100	scaffold	yes	proximity_ligation	#A2_hap_genome_48chrs.agp
chr01_hap2_v3	6564814	6620055	15	W	chr_chr01_hap2_v3_ctg_8	1	55242	+	#A2_hap_genome_48chrs.agp
chr01_hap2_v3	6620056	6620155	16	U	100	scaffold	yes	proximity_ligation	#A2_hap_genome_48chrs.agp
chr01_hap2_v3	6620156	6656473	17	W	chr_chr01_hap2_v3_ctg_9	1	36318	+	#A2_hap_genome_48chrs.agp
chr01_hap2_v3	6656474	6656573	18	U	100	scaffold	yes	proximity_ligation	#A2_hap_genome_48chrs.agp
chr01_hap2_v3	6656574	6685193	19	W	chr_chr01_hap2_v3_ctg_10	1	28620	+	#A2_hap_genome_48chrs.agp
chr01_hap2_v3	6685194	6685293	20	U	100	scaffold	yes	proximity_ligation	#A2_hap_genome_48chrs.agp
chr01_hap2_v3	6685294	12533686	21	W	chr_chr01_hap2_v3_ctg_11	1	5848393	+	#A2_hap_genome_48chrs.agp
chr01_hap2_v3	12533687	12533786	22	U	100	scaffold	yes	proximity_ligation	#A2_hap_genome_48chrs.agp
chr01_hap2_v3	12533787	12566455	23	W	chr_chr01_hap2_v3_ctg_12	1	32669	+	#A2_hap_genome_48chrs.agp
chr01_hap2_v3	12566456	12566555	24	U	100	scaffold	yes	proximity_ligation	#A2_hap_genome_48chrs.agp
chr01_hap2_v3	12566556	14163634	25	W	chr_chr01_hap2_v3_ctg_13	1	1597079	+	#A2_hap_genome_48chrs.agp
chr01_hap2_v3	14163635	14163734	26	U	100	scaffold	yes	proximity_ligation	#A2_hap_genome_48chrs.agp
chr01_hap2_v3	14163735	16187659	27	W	chr_chr01_hap2_v3_ctg_14	1	2023925	+	#A2_hap_genome_48chrs.agp
chr01_hap2_v3	16187660	16187759	28	U	100	scaffold	yes	proximity_ligation	#A2_hap_genome_48chrs.agp
chr01_hap2_v3	16187760	16229141	29	W	chr_chr01_hap2_v3_ctg_15	1	41382	+	#A2_hap_genome_48chrs.agp
chr01_hap2_v3	16229142	16229241	30	U	100	scaffold	yes	proximity_ligation	#A2_hap_genome_48chrs.agp
chr01_hap2_v3	16229242	16266695	31	W	chr_chr01_hap2_v3_ctg_16	1	37454	+	#A2_hap_genome_48chrs.agp
chr01_hap2_v3	16266696	16266795	32	U	100	scaffold	yes	proximity_ligation	#A2_hap_genome_48chrs.agp
chr01_hap2_v3	16266796	16314102	33	W	chr_chr01_hap2_v3_ctg_17	1	47307	+	#A2_hap_genome_48chrs.agp
chr01_hap2_v3	16314103	16314202	34	U	100	scaffold	yes	proximity_ligation	#A2_hap_genome_48chrs.agp
chr01_hap2_v3	16314203	17472198	35	W	chr_chr01_hap2_v3_ctg_18	1	1157996	+	#A2_hap_genome_48chrs.agp
chr01_hap2_v3	17472199	17472298	36	U	100	scaffold	yes	proximity_ligation	#A2_hap_genome_48chrs.agp
chr01_hap2_v3	17472299	18056517	37	W	chr_chr01_hap2_v3_ctg_19	1	584219	+	#A2_hap_genome_48chrs.agp
chr01_hap2_v3	18056518	18056617	38	U	100	scaffold	yes	proximity_ligation	#A2_hap_genome_48chrs.agp
chr01_hap2_v3	18056618	18123659	39	W	chr_chr01_hap2_v3_ctg_20	1	67042	+	#A2_hap_genome_48chrs.agp
chr01_hap2_v3	18123660	18123759	40	U	100	scaffold	yes	proximity_ligation	#A2_hap_genome_48chrs.agp
chr01_hap2_v3	18123760	18208710	41	W	chr_chr01_hap2_v3_ctg_21	1	84951	+	#A2_hap_genome_48chrs.agp
chr01_hap2_v3	18208711	18208810	42	U	100	scaffold	yes	proximity_ligation	#A2_hap_genome_48chrs.agp
chr01_hap2_v3	18208811	18239844	43	W	chr_chr01_hap2_v3_ctg_22	1	31034	+	#A2_hap_genome_48chrs.agp
chr01_hap2_v3	18239845	18239944	44	U	100	scaffold	yes	proximity_ligation	#A2_hap_genome_48chrs.agp
chr01_hap2_v3	18239945	20099999	45	W	chr_chr01_hap2_v3_ctg_23	1	1860055	+	#A2_hap_genome_48chrs.agp
chr01_hap2_v3	20100000	20100099	46	U	100	scaffold	yes	proximity_ligation	#A2_hap_genome_48chrs.agp
chr01_hap2_v3	20100100	20139309	47	W	chr_chr01_hap2_v3_ctg_24	1	39210	+	#A2_hap_genome_48chrs.agp
chr01_hap2_v3	20139310	20139409	48	U	100	scaffold	yes	proximity_ligation	#A2_hap_genome_48chrs.agp
chr01_hap2_v3	20139410	20340426	49	W	chr_chr01_hap2_v3_ctg_25	1	201017	+	#A2_hap_genome_48chrs.agp
chr01_hap2_v3	20340427	20340526	50	U	100	scaffold	yes	proximity_ligation	#A2_hap_genome_48chrs.agp
chr01_hap2_v3	20340527	21894111	51	W	chr_chr01_hap2_v3_ctg_26	1	1553585	+	#A2_hap_genome_48chrs.agp
chr01_hap2_v3	21894112	21894211	52	U	100	scaffold	yes	proximity_ligation	#A2_hap_genome_48chrs.agp
chr01_hap2_v3	21894212	21985000	53	W	chr_chr01_hap2_v3_ctg_27	1	90789	+	#A2_hap_genome_48chrs.agp
chr01_hap2_v3	21985001	21985100	54	U	100	scaffold	yes	proximity_ligation	#A2_hap_genome_48chrs.agp
chr01_hap2_v3	21985101	22331373	55	W	chr_chr01_hap2_v3_ctg_28	1	346273	+	#A2_hap_genome_48chrs.agp
chr01_hap2_v3	22331374	22331473	56	U	100	scaffold	yes	proximity_ligation	#A2_hap_genome_48chrs.agp
chr01_hap2_v3	22331474	22531773	57	W	chr_chr01_hap2_v3_ctg_29	1	200300	+	#A2_hap_genome_48chrs.agp
chr01_hap2_v3	22531774	22531873	58	U	100	scaffold	yes	proximity_ligation	#A2_hap_genome_48chrs.agp
chr01_hap2_v3	22531874	22553770	59	W	chr_chr01_hap2_v3_ctg_30	1	21897	+	#A2_hap_genome_48chrs.agp
chr01_hap2_v3	22553771	22553870	60	U	100	scaffold	yes	proximity_ligation	#A2_hap_genome_48chrs.agp
chr01_hap2_v3	22553871	22583862	61	W	chr_chr01_hap2_v3_ctg_31	1	29992	+	#A2_hap_genome_48chrs.agp
chr01_hap2_v3	22583863	22583962	62	U	100	scaffold	yes	proximity_ligation	#A2_hap_genome_48chrs.agp
chr01_hap2_v3	22583963	22652829	63	W	chr_chr01_hap2_v3_ctg_32	1	68867	+	#A2_hap_genome_48chrs.agp
chr01_hap2_v3	22652830	22652929	64	U	100	scaffold	yes	proximity_ligation	#A2_hap_genome_48chrs.agp
chr01_hap2_v3	22652930	22761294	65	W	chr_chr01_hap2_v3_ctg_33	1	108365	+	#A2_hap_genome_48chrs.agp
chr01_hap2_v3	22761295	22761394	66	U	100	scaffold	yes	proximity_ligation	#A2_hap_genome_48chrs.agp
chr01_hap2_v3	22761395	22832502	67	W	chr_chr01_hap2_v3_ctg_34	1	71108	+	#A2_hap_genome_48chrs.agp
chr01_hap2_v3	22832503	22832602	68	U	100	scaffold	yes	proximity_ligation	#A2_hap_genome_48chrs.agp
chr01_hap2_v3	22832603	23007445	69	W	chr_chr01_hap2_v3_ctg_35	1	174843	+	#A2_hap_genome_48chrs.agp
chr01_hap2_v3	23007446	23007545	70	U	100	scaffold	yes	proximity_ligation	#A2_hap_genome_48chrs.agp
chr01_hap2_v3	23007546	24868617	71	W	chr_chr01_hap2_v3_ctg_36	1	1861072	+	#A2_hap_genome_48chrs.agp
chr01_hap2_v3	24868618	24868717	72	U	100	scaffold	yes	proximity_ligation	#A2_hap_genome_48chrs.agp
chr01_hap2_v3	24868718	24915748	73	W	chr_chr01_hap2_v3_ctg_37	1	47031	+	#A2_hap_genome_48chrs.agp
chr01_hap2_v3	24915749	24915848	74	U	100	scaffold	yes	proximity_ligation	#A2_hap_genome_48chrs.agp
chr01_hap2_v3	24915849	25396740	75	W	chr_chr01_hap2_v3_ctg_38	1	480892	+	#A2_hap_genome_48chrs.agp
chr01_hap2_v3	25396741	25396840	76	U	100	scaffold	yes	proximity_ligation	#A2_hap_genome_48chrs.agp
chr01_hap2_v3	25396841	25491521	77	W	chr_chr01_hap2_v3_ctg_39	1	94681	+	#A2_hap_genome_48chrs.agp
chr01_hap2_v3	25491522	25491621	78	U	100	scaffold	yes	proximity_ligation	#A2_hap_genome_48chrs.agp
chr01_hap2_v3	25491622	26786288	79	W	chr_chr01_hap2_v3_ctg_40	1	1294667	+	#A2_hap_genome_48chrs.agp
chr01_hap2_v3	26786289	26786388	80	U	100	scaffold	yes	proximity_ligation	#A2_hap_genome_48chrs.agp
chr01_hap2_v3	26786389	26819898	81	W	chr_chr01_hap2_v3_ctg_41	1	33510	+	#A2_hap_genome_48chrs.agp
chr01_hap2_v3	26819899	26819998	82	U	100	scaffold	yes	proximity_ligation	#A2_hap_genome_48chrs.agp
chr01_hap2_v3	26819999	26899565	83	W	chr_chr01_hap2_v3_ctg_42	1	79567	+	#A2_hap_genome_48chrs.agp
chr01_hap2_v3	26899566	26899665	84	U	100	scaffold	yes	proximity_ligation	#A2_hap_genome_48chrs.agp
chr01_hap2_v3	26899666	26942222	85	W	chr_chr01_hap2_v3_ctg_43	1	42557	+	#A2_hap_genome_48chrs.agp
chr01_hap2_v3	26942223	26942322	86	U	100	scaffold	yes	proximity_ligation	#A2_hap_genome_48chrs.agp
chr01_hap2_v3	26942323	26981996	87	W	chr_chr01_hap2_v3_ctg_44	1	39674	+	#A2_hap_genome_48chrs.agp
chr01_hap2_v3	26981997	26982096	88	U	100	scaffold	yes	proximity_ligation	#A2_hap_genome_48chrs.agp
chr01_hap2_v3	26982097	27063336	89	W	chr_chr01_hap2_v3_ctg_45	1	81240	+	#A2_hap_genome_48chrs.agp
chr01_hap2_v3	27063337	27063436	90	U	100	scaffold	yes	proximity_ligation	#A2_hap_genome_48chrs.agp
chr01_hap2_v3	27063437	27097981	91	W	chr_chr01_hap2_v3_ctg_46	1	34545	+	#A2_hap_genome_48chrs.agp
chr01_hap2_v3	27097982	27098081	92	U	100	scaffold	yes	proximity_ligation	#A2_hap_genome_48chrs.agp
chr01_hap2_v3	27098082	27144384	93	W	chr_chr01_hap2_v3_ctg_47	1	46303	+	#A2_hap_genome_48chrs.agp
chr01_hap2_v3	27144385	27144484	94	U	100	scaffold	yes	proximity_ligation	#A2_hap_genome_48chrs.agp
chr01_hap2_v3	27144485	27191057	95	W	chr_chr01_hap2_v3_ctg_48	1	46573	+	#A2_hap_genome_48chrs.agp
chr01_hap2_v3	27191058	27191157	96	U	100	scaffold	yes	proximity_ligation	#A2_hap_genome_48chrs.agp
chr01_hap2_v3	27191158	27226309	97	W	chr_chr01_hap2_v3_ctg_49	1	35152	+	#A2_hap_genome_48chrs.agp
chr01_hap2_v3	27226310	27226409	98	U	100	scaffold	yes	proximity_ligation	#A2_hap_genome_48chrs.agp
chr01_hap2_v3	27226410	27263351	99	W	chr_chr01_hap2_v3_ctg_50	1	36942	+	#A2_hap_genome_48chrs.agp
chr01_hap2_v3	27263352	27263451	100	U	100	scaffold	yes	proximity_ligation	#A2_hap_genome_48chrs.agp
chr01_hap2_v3	27263452	27300280	101	W	chr_chr01_hap2_v3_ctg_51	1	36829	+	#A2_hap_genome_48chrs.agp
chr01_hap2_v3	27300281	27300380	102	U	100	scaffold	yes	proximity_ligation	#A2_hap_genome_48chrs.agp
chr01_hap2_v3	27300381	27336903	103	W	chr_chr01_hap2_v3_ctg_52	1	36523	+	#A2_hap_genome_48chrs.agp
chr01_hap2_v3	27336904	27337003	104	U	100	scaffold	yes	proximity_ligation	#A2_hap_genome_48chrs.agp
chr01_hap2_v3	27337004	27391189	105	W	chr_chr01_hap2_v3_ctg_53	1	54186	+	#A2_hap_genome_48chrs.agp
chr01_hap2_v3	27391190	27391289	106	U	100	scaffold	yes	proximity_ligation	#A2_hap_genome_48chrs.agp
chr01_hap2_v3	27391290	27441270	107	W	chr_chr01_hap2_v3_ctg_54	1	49981	+	#A2_hap_genome_48chrs.agp
chr01_hap2_v3	27441271	27441370	108	U	100	scaffold	yes	proximity_ligation	#A2_hap_genome_48chrs.agp
chr01_hap2_v3	27441371	27473768	109	W	chr_chr01_hap2_v3_ctg_55	1	32398	+	#A2_hap_genome_48chrs.agp
chr01_hap2_v3	27473769	27473868	110	U	100	scaffold	yes	proximity_ligation	#A2_hap_genome_48chrs.agp
chr01_hap2_v3	27473869	27516717	111	W	chr_chr01_hap2_v3_ctg_56	1	42849	+	#A2_hap_genome_48chrs.agp
chr01_hap2_v3	27516718	27516817	112	U	100	scaffold	yes	proximity_ligation	#A2_hap_genome_48chrs.agp
chr01_hap2_v3	27516818	27559009	113	W	chr_chr01_hap2_v3_ctg_57	1	42192	+	#A2_hap_genome_48chrs.agp
chr01_hap2_v3	27559010	27559109	114	U	100	scaffold	yes	proximity_ligation	#A2_hap_genome_48chrs.agp
chr01_hap2_v3	27559110	27603783	115	W	chr_chr01_hap2_v3_ctg_58	1	44674	+	#A2_hap_genome_48chrs.agp
chr01_hap2_v3	27603784	27603883	116	U	100	scaffold	yes	proximity_ligation	#A2_hap_genome_48chrs.agp
chr01_hap2_v3	27603884	27650499	117	W	chr_chr01_hap2_v3_ctg_59	1	46616	+	#A2_hap_genome_48chrs.agp
chr01_hap2_v3	27650500	27650599	118	U	100	scaffold	yes	proximity_ligation	#A2_hap_genome_48chrs.agp
chr01_hap2_v3	27650600	27695769	119	W	chr_chr01_hap2_v3_ctg_60	1	45170	+	#A2_hap_genome_48chrs.agp
chr01_hap2_v3	27695770	27695869	120	U	100	scaffold	yes	proximity_ligation	#A2_hap_genome_48chrs.agp
chr01_hap2_v3	27695870	27741199	121	W	chr_chr01_hap2_v3_ctg_61	1	45330	+	#A2_hap_genome_48chrs.agp
chr01_hap2_v3	27741200	27741299	122	U	100	scaffold	yes	proximity_ligation	#A2_hap_genome_48chrs.agp
chr01_hap2_v3	27741300	27782829	123	W	chr_chr01_hap2_v3_ctg_62	1	41530	+	#A2_hap_genome_48chrs.agp
chr01_hap2_v3	27782830	27782929	124	U	100	scaffold	yes	proximity_ligation	#A2_hap_genome_48chrs.agp
chr01_hap2_v3	27782930	27827868	125	W	chr_chr01_hap2_v3_ctg_63	1	44939	+	#A2_hap_genome_48chrs.agp
chr01_hap2_v3	27827869	27827968	126	U	100	scaffold	yes	proximity_ligation	#A2_hap_genome_48chrs.agp
chr01_hap2_v3	27827969	27877382	127	W	chr_chr01_hap2_v3_ctg_64	1	49414	+	#A2_hap_genome_48chrs.agp
chr01_hap2_v3	27877383	27877482	128	U	100	scaffold	yes	proximity_ligation	#A2_hap_genome_48chrs.agp
chr01_hap2_v3	27877483	27939887	129	W	chr_chr01_hap2_v3_ctg_65	1	62405	+	#A2_hap_genome_48chrs.agp
chr01_hap2_v3	27939888	27939987	130	U	100	scaffold	yes	proximity_ligation	#A2_hap_genome_48chrs.agp
chr01_hap2_v3	27939988	27992935	131	W	chr_chr01_hap2_v3_ctg_66	1	52948	+	#A2_hap_genome_48chrs.agp
chr01_hap2_v3	27992936	27993035	132	U	100	scaffold	yes	proximity_ligation	#A2_hap_genome_48chrs.agp
chr01_hap2_v3	27993036	28035867	133	W	chr_chr01_hap2_v3_ctg_67	1	42832	+	#A2_hap_genome_48chrs.agp
chr01_hap2_v3	28035868	28035967	134	U	100	scaffold	yes	proximity_ligation	#A2_hap_genome_48chrs.agp
chr01_hap2_v3	28035968	28077744	135	W	chr_chr01_hap2_v3_ctg_68	1	41777	+	#A2_hap_genome_48chrs.agp
chr01_hap2_v3	28077745	28077844	136	U	100	scaffold	yes	proximity_ligation	#A2_hap_genome_48chrs.agp
chr01_hap2_v3	28077845	28120047	137	W	chr_chr01_hap2_v3_ctg_69	1	42203	+	#A2_hap_genome_48chrs.agp
chr01_hap2_v3	28120048	28120147	138	U	100	scaffold	yes	proximity_ligation	#A2_hap_genome_48chrs.agp
chr01_hap2_v3	28120148	28147539	139	W	chr_chr01_hap2_v3_ctg_70	1	27392	+	#A2_hap_genome_48chrs.agp
chr01_hap2_v3	28147540	28147639	140	U	100	scaffold	yes	proximity_ligation	#A2_hap_genome_48chrs.agp
chr01_hap2_v3	28147640	28229024	141	W	chr_chr01_hap2_v3_ctg_71	1	81385	+	#A2_hap_genome_48chrs.agp
chr01_hap2_v3	28229025	28229124	142	U	100	scaffold	yes	proximity_ligation	#A2_hap_genome_48chrs.agp
chr01_hap2_v3	28229125	28263071	143	W	chr_chr01_hap2_v3_ctg_72	1	33947	+	#A2_hap_genome_48chrs.agp
chr01_hap2_v3	28263072	28263171	144	U	100	scaffold	yes	proximity_ligation	#A2_hap_genome_48chrs.agp
chr01_hap2_v3	28263172	28306924	145	W	chr_chr01_hap2_v3_ctg_73	1	43753	+	#A2_hap_genome_48chrs.agp
chr01_hap2_v3	28306925	28307024	146	U	100	scaffold	yes	proximity_ligation	#A2_hap_genome_48chrs.agp
chr01_hap2_v3	28307025	28350907	147	W	chr_chr01_hap2_v3_ctg_74	1	43883	+	#A2_hap_genome_48chrs.agp
chr01_hap2_v3	28350908	28351007	148	U	100	scaffold	yes	proximity_ligation	#A2_hap_genome_48chrs.agp
chr01_hap2_v3	28351008	28423796	149	W	chr_chr01_hap2_v3_ctg_75	1	72789	+	#A2_hap_genome_48chrs.agp
chr01_hap2_v3	28423797	28423896	150	U	100	scaffold	yes	proximity_ligation	#A2_hap_genome_48chrs.agp
chr01_hap2_v3	28423897	28479101	151	W	chr_chr01_hap2_v3_ctg_76	1	55205	+	#A2_hap_genome_48chrs.agp
chr01_hap2_v3	28479102	28479201	152	U	100	scaffold	yes	proximity_ligation	#A2_hap_genome_48chrs.agp
chr01_hap2_v3	28479202	28645683	153	W	chr_chr01_hap2_v3_ctg_77	1	166482	+	#A2_hap_genome_48chrs.agp
chr01_hap2_v3	28645684	28645783	154	U	100	scaffold	yes	proximity_ligation	#A2_hap_genome_48chrs.agp
chr01_hap2_v3	28645784	28750481	155	W	chr_chr01_hap2_v3_ctg_78	1	104698	+	#A2_hap_genome_48chrs.agp
chr01_hap2_v3	28750482	28750581	156	U	100	scaffold	yes	proximity_ligation	#A2_hap_genome_48chrs.agp
chr01_hap2_v3	28750582	28866309	157	W	chr_chr01_hap2_v3_ctg_79	1	115728	+	#A2_hap_genome_48chrs.agp
chr01_hap2_v3	28866310	28866409	158	U	100	scaffold	yes	proximity_ligation	#A2_hap_genome_48chrs.agp
chr01_hap2_v3	28866410	30351646	159	W	chr_chr01_hap2_v3_ctg_80	1	1485237	+	#A2_hap_genome_48chrs.agp
chr01_hap2_v3	30351647	30351746	160	U	100	scaffold	yes	proximity_ligation	#A2_hap_genome_48chrs.agp
chr01_hap2_v3	30351747	30375991	161	W	chr_chr01_hap2_v3_ctg_81	1	24245	+	#A2_hap_genome_48chrs.agp
chr01_hap2_v3	30375992	30376091	162	U	100	scaffold	yes	proximity_ligation	#A2_hap_genome_48chrs.agp
chr01_hap2_v3	30376092	30556280	163	W	chr_chr01_hap2_v3_ctg_82	1	180189	+	#A2_hap_genome_48chrs.agp
chr01_hap2_v3	30556281	30556380	164	U	100	scaffold	yes	proximity_ligation	#A2_hap_genome_48chrs.agp
chr01_hap2_v3	30556381	30681101	165	W	chr_chr01_hap2_v3_ctg_83	1	124721	+	#A2_hap_genome_48chrs.agp
chr01_hap2_v3	30681102	30681201	166	U	100	scaffold	yes	proximity_ligation	#A2_hap_genome_48chrs.agp
chr01_hap2_v3	30681202	30917325	167	W	chr_chr01_hap2_v3_ctg_84	1	236124	+	#A2_hap_genome_48chrs.agp
chr01_hap2_v3	30917326	30917425	168	U	100	scaffold	yes	proximity_ligation	#A2_hap_genome_48chrs.agp
chr01_hap2_v3	30917426	31034845	169	W	chr_chr01_hap2_v3_ctg_85	1	117420	+	#A2_hap_genome_48chrs.agp
chr01_hap2_v3	31034846	31034945	170	U	100	scaffold	yes	proximity_ligation	#A2_hap_genome_48chrs.agp
chr01_hap2_v3	31034946	31128918	171	W	chr_chr01_hap2_v3_ctg_86	1	93973	+	#A2_hap_genome_48chrs.agp
chr01_hap2_v3	31128919	31129018	172	U	100	scaffold	yes	proximity_ligation	#A2_hap_genome_48chrs.agp
chr01_hap2_v3	31129019	31179105	173	W	chr_chr01_hap2_v3_ctg_87	1	50087	+	#A2_hap_genome_48chrs.agp
chr01_hap2_v3	31179106	31179205	174	U	100	scaffold	yes	proximity_ligation	#A2_hap_genome_48chrs.agp
chr01_hap2_v3	31179206	31236041	175	W	chr_chr01_hap2_v3_ctg_88	1	56836	+	#A2_hap_genome_48chrs.agp
chr01_hap2_v3	31236042	31236141	176	U	100	scaffold	yes	proximity_ligation	#A2_hap_genome_48chrs.agp
chr01_hap2_v3	31236142	31565536	177	W	chr_chr01_hap2_v3_ctg_89	1	329395	+	#A2_hap_genome_48chrs.agp
chr01_hap2_v3	31565537	31565636	178	U	100	scaffold	yes	proximity_ligation	#A2_hap_genome_48chrs.agp
chr01_hap2_v3	31565637	31592274	179	W	chr_chr01_hap2_v3_ctg_90	1	26638	+	#A2_hap_genome_48chrs.agp
chr01_hap2_v3	31592275	31592374	180	U	100	scaffold	yes	proximity_ligation	#A2_hap_genome_48chrs.agp
chr01_hap2_v3	31592375	31639319	181	W	chr_chr01_hap2_v3_ctg_91	1	46945	+	#A2_hap_genome_48chrs.agp
chr01_hap2_v3	31639320	31639419	182	U	100	scaffold	yes	proximity_ligation	#A2_hap_genome_48chrs.agp
chr01_hap2_v3	31639420	31906641	183	W	chr_chr01_hap2_v3_ctg_92	1	267222	+	#A2_hap_genome_48chrs.agp
chr01_hap2_v3	31906642	31906741	184	U	100	scaffold	yes	proximity_ligation	#A2_hap_genome_48chrs.agp
chr01_hap2_v3	31906742	31991707	185	W	chr_chr01_hap2_v3_ctg_93	1	84966	+	#A2_hap_genome_48chrs.agp
chr01_hap2_v3	31991708	31991807	186	U	100	scaffold	yes	proximity_ligation	#A2_hap_genome_48chrs.agp
chr01_hap2_v3	31991808	32272012	187	W	chr_chr01_hap2_v3_ctg_94	1	280205	+	#A2_hap_genome_48chrs.agp
chr01_hap2_v3	32272013	32272112	188	U	100	scaffold	yes	proximity_ligation	#A2_hap_genome_48chrs.agp
chr01_hap2_v3	32272113	32377971	189	W	chr_chr01_hap2_v3_ctg_95	1	105859	+	#A2_hap_genome_48chrs.agp
chr01_hap2_v3	32377972	32378071	190	U	100	scaffold	yes	proximity_ligation	#A2_hap_genome_48chrs.agp
chr01_hap2_v3	32378072	32557655	191	W	chr_chr01_hap2_v3_ctg_96	1	179584	+	#A2_hap_genome_48chrs.agp
chr01_hap2_v3	32557656	32557755	192	U	100	scaffold	yes	proximity_ligation	#A2_hap_genome_48chrs.agp
chr01_hap2_v3	32557756	32623242	193	W	chr_chr01_hap2_v3_ctg_97	1	65487	+	#A2_hap_genome_48chrs.agp
chr01_hap2_v3	32623243	32623342	194	U	100	scaffold	yes	proximity_ligation	#A2_hap_genome_48chrs.agp
chr01_hap2_v3	32623343	32682951	195	W	chr_chr01_hap2_v3_ctg_98	1	59609	+	#A2_hap_genome_48chrs.agp
chr01_hap2_v3	32682952	32683051	196	U	100	scaffold	yes	proximity_ligation	#A2_hap_genome_48chrs.agp
chr01_hap2_v3	32683052	32721560	197	W	chr_chr01_hap2_v3_ctg_99	1	38509	+	#A2_hap_genome_48chrs.agp
chr01_hap2_v3	32721561	32721660	198	U	100	scaffold	yes	proximity_ligation	#A2_hap_genome_48chrs.agp
chr01_hap2_v3	32721661	32825698	199	W	chr_chr01_hap2_v3_ctg_100	1	104038	+	#A2_hap_genome_48chrs.agp
chr01_hap2_v3	32825699	32825798	200	U	100	scaffold	yes	proximity_ligation	#A2_hap_genome_48chrs.agp
chr01_hap2_v3	32825799	33339629	201	W	chr_chr01_hap2_v3_ctg_101	1	513831	+	#A2_hap_genome_48chrs.agp
chr01_hap2_v3	33339630	33339729	202	U	100	scaffold	yes	proximity_ligation	#A2_hap_genome_48chrs.agp
chr01_hap2_v3	33339730	34171503	203	W	chr_chr01_hap2_v3_ctg_102	1	831774	+	#A2_hap_genome_48chrs.agp
chr01_hap2_v3	34171504	34171603	204	U	100	scaffold	yes	proximity_ligation	#A2_hap_genome_48chrs.agp
chr01_hap2_v3	34171604	34349776	205	W	chr_chr01_hap2_v3_ctg_103	1	178173	+	#A2_hap_genome_48chrs.agp
chr01_hap2_v3	34349777	34349876	206	U	100	scaffold	yes	proximity_ligation	#A2_hap_genome_48chrs.agp
chr01_hap2_v3	34349877	34414026	207	W	chr_chr01_hap2_v3_ctg_104	1	64150	+	#A2_hap_genome_48chrs.agp
chr01_hap2_v3	34414027	34414126	208	U	100	scaffold	yes	proximity_ligation	#A2_hap_genome_48chrs.agp
chr01_hap2_v3	34414127	34546811	209	W	chr_chr01_hap2_v3_ctg_105	1	132685	+	#A2_hap_genome_48chrs.agp
chr01_hap2_v3	34546812	34546911	210	U	100	scaffold	yes	proximity_ligation	#A2_hap_genome_48chrs.agp
chr01_hap2_v3	34546912	34638877	211	W	chr_chr01_hap2_v3_ctg_106	1	91966	+	#A2_hap_genome_48chrs.agp
chr01_hap2_v3	34638878	34638977	212	U	100	scaffold	yes	proximity_ligation	#A2_hap_genome_48chrs.agp
chr01_hap2_v3	34638978	34714325	213	W	chr_chr01_hap2_v3_ctg_107	1	75348	+	#A2_hap_genome_48chrs.agp
chr01_hap2_v3	34714326	34714425	214	U	100	scaffold	yes	proximity_ligation	#A2_hap_genome_48chrs.agp
chr01_hap2_v3	34714426	35131793	215	W	chr_chr01_hap2_v3_ctg_108	1	417368	+	#A2_hap_genome_48chrs.agp
chr01_hap2_v3	35131794	35131893	216	U	100	scaffold	yes	proximity_ligation	#A2_hap_genome_48chrs.agp
chr01_hap2_v3	35131894	35371786	217	W	chr_chr01_hap2_v3_ctg_109	1	239893	+	#A2_hap_genome_48chrs.agp
chr01_hap2_v3	35371787	35371886	218	U	100	scaffold	yes	proximity_ligation	#A2_hap_genome_48chrs.agp
chr01_hap2_v3	35371887	35802239	219	W	chr_chr01_hap2_v3_ctg_110	1	430353	+	#A2_hap_genome_48chrs.agp
chr01_hap2_v3	35802240	35802339	220	U	100	scaffold	yes	proximity_ligation	#A2_hap_genome_48chrs.agp
chr01_hap2_v3	35802340	35871706	221	W	chr_chr01_hap2_v3_ctg_111	1	69367	+	#A2_hap_genome_48chrs.agp
chr01_hap2_v3	35871707	35871806	222	U	100	scaffold	yes	proximity_ligation	#A2_hap_genome_48chrs.agp
chr01_hap2_v3	35871807	35916365	223	W	chr_chr01_hap2_v3_ctg_112	1	44559	+	#A2_hap_genome_48chrs.agp
chr01_hap2_v3	35916366	35916465	224	U	100	scaffold	yes	proximity_ligation	#A2_hap_genome_48chrs.agp
chr01_hap2_v3	35916466	36119156	225	W	chr_chr01_hap2_v3_ctg_113	1	202691	+	#A2_hap_genome_48chrs.agp
chr01_hap2_v3	36119157	36119256	226	U	100	scaffold	yes	proximity_ligation	#A2_hap_genome_48chrs.agp
chr01_hap2_v3	36119257	36164903	227	W	chr_chr01_hap2_v3_ctg_114	1	45647	+	#A2_hap_genome_48chrs.agp
chr01_hap2_v3	36164904	36165003	228	U	100	scaffold	yes	proximity_ligation	#A2_hap_genome_48chrs.agp
chr01_hap2_v3	36165004	51574390	229	W	chr_chr01_hap2_v3_ctg_115	1	15409387	+	#A2_hap_genome_48chrs.agp
chr01_hap2_v3	51574391	51574490	230	U	100	scaffold	yes	proximity_ligation	#A2_hap_genome_48chrs.agp
chr01_hap2_v3	51574491	54010432	231	W	chr_chr01_hap2_v3_ctg_116	1	2435942	+	#A2_hap_genome_48chrs.agp
chr01_hap2_v3	54010433	54010532	232	U	100	scaffold	yes	proximity_ligation	#A2_hap_genome_48chrs.agp
chr01_hap2_v3	54010533	61313809	233	W	chr_chr01_hap2_v3_ctg_117	1	7303277	+	#A2_hap_genome_48chrs.agp
chr01_hap2_v3	61313810	61313909	234	U	100	scaffold	yes	proximity_ligation	#A2_hap_genome_48chrs.agp
chr01_hap2_v3	61313910	61346682	235	W	chr_chr01_hap2_v3_ctg_118	1	32773	+	#A2_hap_genome_48chrs.agp
chr01_hap2_v3	61346683	61346782	236	U	100	scaffold	yes	proximity_ligation	#A2_hap_genome_48chrs.agp
chr01_hap2_v3	61346783	62902246	237	W	chr_chr01_hap2_v3_ctg_119	1	1555464	+	#A2_hap_genome_48chrs.agp
chr01_hap2_v3	62902247	62902346	238	U	100	scaffold	yes	proximity_ligation	#A2_hap_genome_48chrs.agp
chr01_hap2_v3	62902347	62937617	239	W	chr_chr01_hap2_v3_ctg_120	1	35271	+	#A2_hap_genome_48chrs.agp
chr01_hap2_v3	62937618	62937717	240	U	100	scaffold	yes	proximity_ligation	#A2_hap_genome_48chrs.agp
chr01_hap2_v3	62937718	62987840	241	W	chr_chr01_hap2_v3_ctg_121	1	50123	+	#A2_hap_genome_48chrs.agp
chr01_hap2_v3	62987841	62987940	242	U	100	scaffold	yes	proximity_ligation	#A2_hap_genome_48chrs.agp
chr01_hap2_v3	62987941	63028625	243	W	chr_chr01_hap2_v3_ctg_122	1	40685	+	#A2_hap_genome_48chrs.agp
chr01_hap2_v3	63028626	63028725	244	U	100	scaffold	yes	proximity_ligation	#A2_hap_genome_48chrs.agp
chr01_hap2_v3	63028726	65953711	245	W	chr_chr01_hap2_v3_ctg_123	1	2924986	+	#A2_hap_genome_48chrs.agp
chr01_hap2_v3	65953712	65953811	246	U	100	scaffold	yes	proximity_ligation	#A2_hap_genome_48chrs.agp
chr01_hap2_v3	65953812	70894299	247	W	chr_chr01_hap2_v3_ctg_124	1	4940488	+	#A2_hap_genome_48chrs.agp
chr01_hap2_v3	70894300	70894399	248	U	100	scaffold	yes	proximity_ligation	#A2_hap_genome_48chrs.agp
chr01_hap2_v3	70894400	70934119	249	W	chr_chr01_hap2_v3_ctg_125	1	39720	+	#A2_hap_genome_48chrs.agp
chr01_hap2_v3	70934120	70934219	250	U	100	scaffold	yes	proximity_ligation	#A2_hap_genome_48chrs.agp
chr01_hap2_v3	70934220	71099705	251	W	chr_chr01_hap2_v3_ctg_126	1	165486	+	#A2_hap_genome_48chrs.agp
chr01_hap2_v3	71099706	71099805	252	U	100	scaffold	yes	proximity_ligation	#A2_hap_genome_48chrs.agp
chr01_hap2_v3	71099806	71154109	253	W	chr_chr01_hap2_v3_ctg_127	1	54304	+	#A2_hap_genome_48chrs.agp
chr01_hap2_v3	71154110	71154209	254	U	100	scaffold	yes	proximity_ligation	#A2_hap_genome_48chrs.agp
chr01_hap2_v3	71154210	71501498	255	W	chr_chr01_hap2_v3_ctg_128	1	347289	+	#A2_hap_genome_48chrs.agp
chr01_hap2_v3	71501499	71501598	256	U	100	scaffold	yes	proximity_ligation	#A2_hap_genome_48chrs.agp
chr01_hap2_v3	71501599	71903664	257	W	chr_chr01_hap2_v3_ctg_129	1	402066	+	#A2_hap_genome_48chrs.agp
chr01_hap2_v3	71903665	71903764	258	U	100	scaffold	yes	proximity_ligation	#A2_hap_genome_48chrs.agp
chr01_hap2_v3	71903765	76368296	259	W	chr_chr01_hap2_v3_ctg_130	1	4464532	+	#A2_hap_genome_48chrs.agp
chr01_hap2_v3	76368297	76368396	260	U	100	scaffold	yes	proximity_ligation	#A2_hap_genome_48chrs.agp
chr01_hap2_v3	76368397	76394378	261	W	chr_chr01_hap2_v3_ctg_131	1	25982	+	#A2_hap_genome_48chrs.agp
chr01_hap2_v3	76394379	76394478	262	U	100	scaffold	yes	proximity_ligation	#A2_hap_genome_48chrs.agp
chr01_hap2_v3	76394479	78489503	263	W	chr_chr01_hap2_v3_ctg_132	1	2095025	+	#A2_hap_genome_48chrs.agp
chr01_hap2_v3	78489504	78489603	264	U	100	scaffold	yes	proximity_ligation	#A2_hap_genome_48chrs.agp
chr01_hap2_v3	78489604	84519341	265	W	chr_chr01_hap2_v3_ctg_133	1	6029738	+	#A2_hap_genome_48chrs.agp
chr02_hap6_v3	1	118227	1	W	chr_chr02_hap6_v3_ctg_1	1	118227	+	#A2_hap_genome_48chrs.agp
chr02_hap6_v3	118228	118327	2	U	100	scaffold	yes	proximity_ligation	#A2_hap_genome_48chrs.agp
chr02_hap6_v3	118328	751741	3	W	chr_chr02_hap6_v3_ctg_2	1	633414	+	#A2_hap_genome_48chrs.agp
chr02_hap6_v3	751742	751841	4	U	100	scaffold	yes	proximity_ligation	#A2_hap_genome_48chrs.agp
chr02_hap6_v3	751842	790713	5	W	chr_chr02_hap6_v3_ctg_3	1	38872	+	#A2_hap_genome_48chrs.agp
chr02_hap6_v3	790714	790813	6	U	100	scaffold	yes	proximity_ligation	#A2_hap_genome_48chrs.agp
chr02_hap6_v3	790814	833799	7	W	chr_chr02_hap6_v3_ctg_4	1	42986	+	#A2_hap_genome_48chrs.agp
chr02_hap6_v3	833800	833899	8	U	100	scaffold	yes	proximity_ligation	#A2_hap_genome_48chrs.agp
chr02_hap6_v3	833900	880331	9	W	chr_chr02_hap6_v3_ctg_5	1	46432	+	#A2_hap_genome_48chrs.agp
chr02_hap6_v3	880332	880431	10	U	100	scaffold	yes	proximity_ligation	#A2_hap_genome_48chrs.agp
chr02_hap6_v3	880432	918403	11	W	chr_chr02_hap6_v3_ctg_6	1	37972	+	#A2_hap_genome_48chrs.agp
chr02_hap6_v3	918404	918503	12	U	100	scaffold	yes	proximity_ligation	#A2_hap_genome_48chrs.agp
chr02_hap6_v3	918504	960825	13	W	chr_chr02_hap6_v3_ctg_7	1	42322	+	#A2_hap_genome_48chrs.agp
chr02_hap6_v3	960826	960925	14	U	100	scaffold	yes	proximity_ligation	#A2_hap_genome_48chrs.agp
chr02_hap6_v3	960926	993560	15	W	chr_chr02_hap6_v3_ctg_8	1	32635	+	#A2_hap_genome_48chrs.agp
chr02_hap6_v3	993561	993660	16	U	100	scaffold	yes	proximity_ligation	#A2_hap_genome_48chrs.agp
chr02_hap6_v3	993661	1029528	17	W	chr_chr02_hap6_v3_ctg_9	1	35868	+	#A2_hap_genome_48chrs.agp
chr02_hap6_v3	1029529	1029628	18	U	100	scaffold	yes	proximity_ligation	#A2_hap_genome_48chrs.agp
chr02_hap6_v3	1029629	1081130	19	W	chr_chr02_hap6_v3_ctg_10	1	51502	+	#A2_hap_genome_48chrs.agp
chr02_hap6_v3	1081131	1081230	20	U	100	scaffold	yes	proximity_ligation	#A2_hap_genome_48chrs.agp
chr02_hap6_v3	1081231	1127105	21	W	chr_chr02_hap6_v3_ctg_11	1	45875	+	#A2_hap_genome_48chrs.agp
chr02_hap6_v3	1127106	1127205	22	U	100	scaffold	yes	proximity_ligation	#A2_hap_genome_48chrs.agp
chr02_hap6_v3	1127206	1163062	23	W	chr_chr02_hap6_v3_ctg_12	1	35857	+	#A2_hap_genome_48chrs.agp
chr02_hap6_v3	1163063	1163162	24	U	100	scaffold	yes	proximity_ligation	#A2_hap_genome_48chrs.agp
chr02_hap6_v3	1163163	1199618	25	W	chr_chr02_hap6_v3_ctg_13	1	36456	+	#A2_hap_genome_48chrs.agp
chr02_hap6_v3	1199619	1199718	26	U	100	scaffold	yes	proximity_ligation	#A2_hap_genome_48chrs.agp
chr02_hap6_v3	1199719	1322413	27	W	chr_chr02_hap6_v3_ctg_14	1	122695	+	#A2_hap_genome_48chrs.agp
chr02_hap6_v3	1322414	1322513	28	U	100	scaffold	yes	proximity_ligation	#A2_hap_genome_48chrs.agp
chr02_hap6_v3	1322514	30355753	29	W	chr_chr02_hap6_v3_ctg_15	1	29033240	+	#A2_hap_genome_48chrs.agp
chr02_hap6_v3	30355754	30355853	30	U	100	scaffold	yes	proximity_ligation	#A2_hap_genome_48chrs.agp
chr02_hap6_v3	30355854	30443225	31	W	chr_chr02_hap6_v3_ctg_16	1	87372	+	#A2_hap_genome_48chrs.agp
chr02_hap6_v3	30443226	30443325	32	U	100	scaffold	yes	proximity_ligation	#A2_hap_genome_48chrs.agp
chr02_hap6_v3	30443326	30520491	33	W	chr_chr02_hap6_v3_ctg_17	1	77166	+	#A2_hap_genome_48chrs.agp
chr02_hap6_v3	30520492	30520591	34	U	100	scaffold	yes	proximity_ligation	#A2_hap_genome_48chrs.agp
chr02_hap6_v3	30520592	35818117	35	W	chr_chr02_hap6_v3_ctg_18	1	5297526	+	#A2_hap_genome_48chrs.agp
chr02_hap6_v3	35818118	35818217	36	U	100	scaffold	yes	proximity_ligation	#A2_hap_genome_48chrs.agp
chr02_hap6_v3	35818218	35858065	37	W	chr_chr02_hap6_v3_ctg_19	1	39848	+	#A2_hap_genome_48chrs.agp
chr02_hap6_v3	35858066	35858165	38	U	100	scaffold	yes	proximity_ligation	#A2_hap_genome_48chrs.agp
chr02_hap6_v3	35858166	36097138	39	W	chr_chr02_hap6_v3_ctg_20	1	238973	+	#A2_hap_genome_48chrs.agp
chr02_hap6_v3	36097139	36097238	40	U	100	scaffold	yes	proximity_ligation	#A2_hap_genome_48chrs.agp
chr02_hap6_v3	36097239	36784386	41	W	chr_chr02_hap6_v3_ctg_21	1	687148	+	#A2_hap_genome_48chrs.agp
chr02_hap6_v3	36784387	36784486	42	U	100	scaffold	yes	proximity_ligation	#A2_hap_genome_48chrs.agp
chr02_hap6_v3	36784487	36808765	43	W	chr_chr02_hap6_v3_ctg_22	1	24279	+	#A2_hap_genome_48chrs.agp
chr02_hap6_v3	36808766	36808865	44	U	100	scaffold	yes	proximity_ligation	#A2_hap_genome_48chrs.agp
chr02_hap6_v3	36808866	38217300	45	W	chr_chr02_hap6_v3_ctg_23	1	1408435	+	#A2_hap_genome_48chrs.agp
chr02_hap6_v3	38217301	38217400	46	U	100	scaffold	yes	proximity_ligation	#A2_hap_genome_48chrs.agp
chr02_hap6_v3	38217401	46789492	47	W	chr_chr02_hap6_v3_ctg_24	1	8572092	+	#A2_hap_genome_48chrs.agp
chr03_hap10_v3	1	85516	1	W	chr_chr03_hap10_v3_ctg_1	1	85516	+	#A2_hap_genome_48chrs.agp
chr03_hap10_v3	85517	85616	2	U	100	scaffold	yes	proximity_ligation	#A2_hap_genome_48chrs.agp
chr03_hap10_v3	85617	341669	3	W	chr_chr03_hap10_v3_ctg_2	1	256053	+	#A2_hap_genome_48chrs.agp
chr03_hap10_v3	341670	341769	4	U	100	scaffold	yes	proximity_ligation	#A2_hap_genome_48chrs.agp
chr03_hap10_v3	341770	478640	5	W	chr_chr03_hap10_v3_ctg_3	1	136871	+	#A2_hap_genome_48chrs.agp
chr03_hap10_v3	478641	478740	6	U	100	scaffold	yes	proximity_ligation	#A2_hap_genome_48chrs.agp
chr03_hap10_v3	478741	618555	7	W	chr_chr03_hap10_v3_ctg_4	1	139815	+	#A2_hap_genome_48chrs.agp
chr03_hap10_v3	618556	618655	8	U	100	scaffold	yes	proximity_ligation	#A2_hap_genome_48chrs.agp
chr03_hap10_v3	618656	2445580	9	W	chr_chr03_hap10_v3_ctg_5	1	1826925	+	#A2_hap_genome_48chrs.agp
chr03_hap10_v3	2445581	2445680	10	U	100	scaffold	yes	proximity_ligation	#A2_hap_genome_48chrs.agp
chr03_hap10_v3	2445681	2490021	11	W	chr_chr03_hap10_v3_ctg_6	1	44341	+	#A2_hap_genome_48chrs.agp
chr03_hap10_v3	2490022	2490121	12	U	100	scaffold	yes	proximity_ligation	#A2_hap_genome_48chrs.agp
chr03_hap10_v3	2490122	2676116	13	W	chr_chr03_hap10_v3_ctg_7	1	185995	+	#A2_hap_genome_48chrs.agp
chr03_hap10_v3	2676117	2676216	14	U	100	scaffold	yes	proximity_ligation	#A2_hap_genome_48chrs.agp
chr03_hap10_v3	2676217	3568910	15	W	chr_chr03_hap10_v3_ctg_8	1	892694	+	#A2_hap_genome_48chrs.agp
chr03_hap10_v3	3568911	3569010	16	U	100	scaffold	yes	proximity_ligation	#A2_hap_genome_48chrs.agp
chr03_hap10_v3	3569011	3869837	17	W	chr_chr03_hap10_v3_ctg_9	1	300827	+	#A2_hap_genome_48chrs.agp
chr03_hap10_v3	3869838	3869937	18	U	100	scaffold	yes	proximity_ligation	#A2_hap_genome_48chrs.agp
chr03_hap10_v3	3869938	3908690	19	W	chr_chr03_hap10_v3_ctg_10	1	38753	+	#A2_hap_genome_48chrs.agp
chr03_hap10_v3	3908691	3908790	20	U	100	scaffold	yes	proximity_ligation	#A2_hap_genome_48chrs.agp
chr03_hap10_v3	3908791	3995794	21	W	chr_chr03_hap10_v3_ctg_11	1	87004	+	#A2_hap_genome_48chrs.agp
chr03_hap10_v3	3995795	3995894	22	U	100	scaffold	yes	proximity_ligation	#A2_hap_genome_48chrs.agp
chr03_hap10_v3	3995895	5756700	23	W	chr_chr03_hap10_v3_ctg_12	1	1760806	+	#A2_hap_genome_48chrs.agp
chr03_hap10_v3	5756701	5756800	24	U	100	scaffold	yes	proximity_ligation	#A2_hap_genome_48chrs.agp
chr03_hap10_v3	5756801	5788020	25	W	chr_chr03_hap10_v3_ctg_13	1	31220	+	#A2_hap_genome_48chrs.agp
chr03_hap10_v3	5788021	5788120	26	U	100	scaffold	yes	proximity_ligation	#A2_hap_genome_48chrs.agp
chr03_hap10_v3	5788121	5921346	27	W	chr_chr03_hap10_v3_ctg_14	1	133226	+	#A2_hap_genome_48chrs.agp
chr03_hap10_v3	5921347	5921446	28	U	100	scaffold	yes	proximity_ligation	#A2_hap_genome_48chrs.agp
chr03_hap10_v3	5921447	5971861	29	W	chr_chr03_hap10_v3_ctg_15	1	50415	+	#A2_hap_genome_48chrs.agp
chr03_hap10_v3	5971862	5971961	30	U	100	scaffold	yes	proximity_ligation	#A2_hap_genome_48chrs.agp
chr03_hap10_v3	5971962	6064510	31	W	chr_chr03_hap10_v3_ctg_16	1	92549	+	#A2_hap_genome_48chrs.agp
chr03_hap10_v3	6064511	6064610	32	U	100	scaffold	yes	proximity_ligation	#A2_hap_genome_48chrs.agp
chr03_hap10_v3	6064611	6091914	33	W	chr_chr03_hap10_v3_ctg_17	1	27304	+	#A2_hap_genome_48chrs.agp
chr03_hap10_v3	6091915	6092014	34	U	100	scaffold	yes	proximity_ligation	#A2_hap_genome_48chrs.agp
chr03_hap10_v3	6092015	6166561	35	W	chr_chr03_hap10_v3_ctg_18	1	74547	+	#A2_hap_genome_48chrs.agp
chr03_hap10_v3	6166562	6166661	36	U	100	scaffold	yes	proximity_ligation	#A2_hap_genome_48chrs.agp
chr03_hap10_v3	6166662	6214406	37	W	chr_chr03_hap10_v3_ctg_19	1	47745	+	#A2_hap_genome_48chrs.agp
chr03_hap10_v3	6214407	6214506	38	U	100	scaffold	yes	proximity_ligation	#A2_hap_genome_48chrs.agp
chr03_hap10_v3	6214507	6287360	39	W	chr_chr03_hap10_v3_ctg_20	1	72854	+	#A2_hap_genome_48chrs.agp
chr03_hap10_v3	6287361	6287460	40	U	100	scaffold	yes	proximity_ligation	#A2_hap_genome_48chrs.agp
chr03_hap10_v3	6287461	6318024	41	W	chr_chr03_hap10_v3_ctg_21	1	30564	+	#A2_hap_genome_48chrs.agp
chr03_hap10_v3	6318025	6318124	42	U	100	scaffold	yes	proximity_ligation	#A2_hap_genome_48chrs.agp
chr03_hap10_v3	6318125	6628400	43	W	chr_chr03_hap10_v3_ctg_22	1	310276	+	#A2_hap_genome_48chrs.agp
chr03_hap10_v3	6628401	6628500	44	U	100	scaffold	yes	proximity_ligation	#A2_hap_genome_48chrs.agp
chr03_hap10_v3	6628501	6666717	45	W	chr_chr03_hap10_v3_ctg_23	1	38217	+	#A2_hap_genome_48chrs.agp
chr03_hap10_v3	6666718	6666817	46	U	100	scaffold	yes	proximity_ligation	#A2_hap_genome_48chrs.agp
chr03_hap10_v3	6666818	6738258	47	W	chr_chr03_hap10_v3_ctg_24	1	71441	+	#A2_hap_genome_48chrs.agp
chr03_hap10_v3	6738259	6738358	48	U	100	scaffold	yes	proximity_ligation	#A2_hap_genome_48chrs.agp
chr03_hap10_v3	6738359	6810642	49	W	chr_chr03_hap10_v3_ctg_25	1	72284	+	#A2_hap_genome_48chrs.agp
chr03_hap10_v3	6810643	6810742	50	U	100	scaffold	yes	proximity_ligation	#A2_hap_genome_48chrs.agp
chr03_hap10_v3	6810743	6879350	51	W	chr_chr03_hap10_v3_ctg_26	1	68608	+	#A2_hap_genome_48chrs.agp
chr03_hap10_v3	6879351	6879450	52	U	100	scaffold	yes	proximity_ligation	#A2_hap_genome_48chrs.agp
chr03_hap10_v3	6879451	7069914	53	W	chr_chr03_hap10_v3_ctg_27	1	190464	+	#A2_hap_genome_48chrs.agp
chr03_hap10_v3	7069915	7070014	54	U	100	scaffold	yes	proximity_ligation	#A2_hap_genome_48chrs.agp
chr03_hap10_v3	7070015	7111084	55	W	chr_chr03_hap10_v3_ctg_28	1	41070	+	#A2_hap_genome_48chrs.agp
chr03_hap10_v3	7111085	7111184	56	U	100	scaffold	yes	proximity_ligation	#A2_hap_genome_48chrs.agp
chr03_hap10_v3	7111185	7204396	57	W	chr_chr03_hap10_v3_ctg_29	1	93212	+	#A2_hap_genome_48chrs.agp
chr03_hap10_v3	7204397	7204496	58	U	100	scaffold	yes	proximity_ligation	#A2_hap_genome_48chrs.agp
chr03_hap10_v3	7204497	7283010	59	W	chr_chr03_hap10_v3_ctg_30	1	78514	+	#A2_hap_genome_48chrs.agp
chr03_hap10_v3	7283011	7283110	60	U	100	scaffold	yes	proximity_ligation	#A2_hap_genome_48chrs.agp
chr03_hap10_v3	7283111	7358913	61	W	chr_chr03_hap10_v3_ctg_31	1	75803	+	#A2_hap_genome_48chrs.agp
chr03_hap10_v3	7358914	7359013	62	U	100	scaffold	yes	proximity_ligation	#A2_hap_genome_48chrs.agp
chr03_hap10_v3	7359014	7393753	63	W	chr_chr03_hap10_v3_ctg_32	1	34740	+	#A2_hap_genome_48chrs.agp
chr03_hap10_v3	7393754	7393853	64	U	100	scaffold	yes	proximity_ligation	#A2_hap_genome_48chrs.agp
chr03_hap10_v3	7393854	7429555	65	W	chr_chr03_hap10_v3_ctg_33	1	35702	+	#A2_hap_genome_48chrs.agp
chr03_hap10_v3	7429556	7429655	66	U	100	scaffold	yes	proximity_ligation	#A2_hap_genome_48chrs.agp
chr03_hap10_v3	7429656	7457069	67	W	chr_chr03_hap10_v3_ctg_34	1	27414	+	#A2_hap_genome_48chrs.agp
chr03_hap10_v3	7457070	7457169	68	U	100	scaffold	yes	proximity_ligation	#A2_hap_genome_48chrs.agp
chr03_hap10_v3	7457170	7508602	69	W	chr_chr03_hap10_v3_ctg_35	1	51433	+	#A2_hap_genome_48chrs.agp
chr03_hap10_v3	7508603	7508702	70	U	100	scaffold	yes	proximity_ligation	#A2_hap_genome_48chrs.agp
chr03_hap10_v3	7508703	7544482	71	W	chr_chr03_hap10_v3_ctg_36	1	35780	+	#A2_hap_genome_48chrs.agp
chr03_hap10_v3	7544483	7544582	72	U	100	scaffold	yes	proximity_ligation	#A2_hap_genome_48chrs.agp
[truncated: 76,046 more rows]

## Sheet: Fig2a_40_genome_fa_index_file
chr01_hap1_v3	87298940	15	80	81	#A1_genome_48chrs.fasta.fai
chr02_hap5_v3	48918257	88390207	80	81	#A1_genome_48chrs.fasta.fai
chr03_hap9_v3	53748405	137919958	80	81	#A1_genome_48chrs.fasta.fai
chr04_hap13_v3	76863386	192340235	80	81	#A1_genome_48chrs.fasta.fai
chr05_hap17_v3	56523981	284148854	80	81	#A1_genome_48chrs.fasta.fai
chr06_hap21_v3	55180716	341379401	80	81	#A1_genome_48chrs.fasta.fai
chr07_hap25_v3	53013261	397249892	80	81	#A1_genome_48chrs.fasta.fai
chr08_hap29_v3	59476385	450925835	80	81	#A1_genome_48chrs.fasta.fai
chr09_hap33_v3	64479394	511145691	80	81	#A1_genome_48chrs.fasta.fai
chr10_hap37_v3	53231332	576431094	80	81	#A1_genome_48chrs.fasta.fai
chr11_hap41_v3	46844281	630327834	80	81	#A1_genome_48chrs.fasta.fai
chr12_hap45_v3	66008280	677757685	80	81	#A1_genome_48chrs.fasta.fai
chr01_hap2_v3	84519341	15	80	81	#A2_genome_48chrs.fasta.fai
chr02_hap6_v3	46789492	85575863	80	81	#A2_genome_48chrs.fasta.fai
chr03_hap10_v3	49546112	140432392	80	81	#A2_genome_48chrs.fasta.fai
chr04_hap14_v3	70910972	190597847	80	81	#A2_genome_48chrs.fasta.fai
chr05_hap18_v3	61801265	264791473	80	81	#A2_genome_48chrs.fasta.fai
chr06_hap22_v3	58718343	327365270	80	81	#A2_genome_48chrs.fasta.fai
chr07_hap26_v3	60975555	386817609	60975555	60975556	#A2_genome_48chrs.fasta.fai
chr08_hap30_v3	60241874	447793181	80	81	#A2_genome_48chrs.fasta.fai
chr09_hap34_v3	68724904	508788095	80	81	#A2_genome_48chrs.fasta.fai
chr10_hap38_v3	62628327	578422755	80	81	#A2_genome_48chrs.fasta.fai
chr11_hap42_v3	49046056	641833953	80	81	#A2_genome_48chrs.fasta.fai
chr12_hap46_v3	63964240	691493101	63964240	63964241	#A2_genome_48chrs.fasta.fai
chr01_hap3_v3	90919920	15	80	81	#A3_genome_48chrs.fasta.fai
chr02_hap7_v3	48577872	92056449	80	81	#A3_genome_48chrs.fasta.fai
chr03_hap11_v3	56602153	141241561	80	81	#A3_genome_48chrs.fasta.fai
chr04_hap15_v3	63667105	198551257	80	81	#A3_genome_48chrs.fasta.fai
chr05_hap19_v3	54545768	263024395	80	81	#A3_genome_48chrs.fasta.fai
chr06_hap23_v3	58957057	318252002	80	81	#A3_genome_48chrs.fasta.fai
chr07_hap27_v3	51113460	377946039	80	81	#A3_genome_48chrs.fasta.fai
chr08_hap31_v3	59936318	429698434	80	81	#A3_genome_48chrs.fasta.fai
chr09_hap35_v3	57758140	490383972	80	81	#A3_genome_48chrs.fasta.fai
chr10_hap39_v3	60133186	548864105	80	81	#A3_genome_48chrs.fasta.fai
chr11_hap43_v3	52066119	609748972	80	81	#A3_genome_48chrs.fasta.fai
chr12_hap47_v3	56943443	662465934	80	81	#A3_genome_48chrs.fasta.fai
chr01_hap4_v3	89563277	15	80	81	#A4_genome_48chrs.fasta.fai
chr02_hap8_v3	44028084	90682848	80	81	#A4_genome_48chrs.fasta.fai
chr03_hap12_v3	59347919	147336141	80	81	#A4_genome_48chrs.fasta.fai
chr04_hap16_v3	71194888	207425925	80	81	#A4_genome_48chrs.fasta.fai
chr05_hap20_v3	55904357	285943170	80	81	#A4_genome_48chrs.fasta.fai
chr06_hap24_v3	50896110	342571714	80	81	#A4_genome_48chrs.fasta.fai
chr07_hap28_v3	58687166	394104042	58687166	58687167	#A4_genome_48chrs.fasta.fai
chr08_hap32_v3	61569853	452791225	80	81	#A4_genome_48chrs.fasta.fai
chr09_hap36_v3	71963747	515130718	80	81	#A4_genome_48chrs.fasta.fai
chr10_hap40_v3	56715992	587994028	80	81	#A4_genome_48chrs.fasta.fai
chr11_hap44_v3	48824003	645418986	80	81	#A4_genome_48chrs.fasta.fai
chr12_hap48_v3	60522409	694853306	80	81	#A4_genome_48chrs.fasta.fai
chr01_hap1_v3	82688139	15	80	81	#B1_genome_48chrs.fasta.fai
chr02_hap5_v3	51187356	83721771	80	81	#B1_genome_48chrs.fasta.fai
chr03_hap9_v3	59524757	135548984	80	81	#B1_genome_48chrs.fasta.fai
chr04_hap13_v3	71445783	195827994	80	81	#B1_genome_48chrs.fasta.fai
chr05_hap17_v3	57387359	268166866	80	81	#B1_genome_48chrs.fasta.fai
chr06_hap21_v3	56595134	326271583	80	81	#B1_genome_48chrs.fasta.fai
chr07_hap25_v3	53582159	383574173	80	81	#B1_genome_48chrs.fasta.fai
chr08_hap29_v3	61216240	437952742	80	81	#B1_genome_48chrs.fasta.fai
chr09_hap33_v3	70098296	499934201	80	81	#B1_genome_48chrs.fasta.fai
chr10_hap37_v3	61685782	570908742	80	81	#B1_genome_48chrs.fasta.fai
chr11_hap41_v3	53244780	633370728	80	81	#B1_genome_48chrs.fasta.fai
chr12_hap45_v3	62349349	687281084	80	81	#B1_genome_48chrs.fasta.fai
chr01_hap2_v3	86338573	15	80	81	#B2_genome_48chrs.fasta.fai
chr02_hap6_v3	45099410	87417836	80	81	#B2_genome_48chrs.fasta.fai
chr03_hap10_v3	53979288	137914254	80	81	#B2_genome_48chrs.fasta.fai
chr04_hap14_v3	80738066	192568300	80	81	#B2_genome_48chrs.fasta.fai
chr05_hap18_v3	57757108	274325786	80	81	#B2_genome_48chrs.fasta.fai
chr06_hap22_v3	59042081	332804874	80	81	#B2_genome_48chrs.fasta.fai
chr07_hap26_v3	53426162	393192755	80	81	#B2_genome_48chrs.fasta.fai
chr08_hap30_v3	61343546	447337439	80	81	#B2_genome_48chrs.fasta.fai
chr09_hap34_v3	66795301	509447796	80	81	#B2_genome_48chrs.fasta.fai
chr10_hap38_v3	63391000	577078055	80	81	#B2_genome_48chrs.fasta.fai
chr11_hap42_v3	40068414	641963005	80	81	#B2_genome_48chrs.fasta.fai
chr12_hap46_v3	64547230	682532291	80	81	#B2_genome_48chrs.fasta.fai
chr01_hap3_v3	83875717	15	80	81	#B3_genome_48chrs.fasta.fai
chr02_hap7_v3	51879294	84924194	80	81	#B3_genome_48chrs.fasta.fai
chr03_hap11_v3	53084161	145833021	80	81	#B3_genome_48chrs.fasta.fai
chr04_hap15_v3	68042954	199580751	80	81	#B3_genome_48chrs.fasta.fai
chr05_hap19_v3	56810345	269284414	80	81	#B3_genome_48chrs.fasta.fai
chr06_hap23_v3	57751232	326804905	80	81	#B3_genome_48chrs.fasta.fai
chr07_hap27_v3	57798534	385338949	80	81	#B3_genome_48chrs.fasta.fai
chr08_hap31_v3	55715897	443859981	80	81	#B3_genome_48chrs.fasta.fai
chr09_hap35_v3	72085038	500398960	80	81	#B3_genome_48chrs.fasta.fai
chr10_hap39_v3	59787497	573385077	80	81	#B3_genome_48chrs.fasta.fai
chr11_hap43_v3	46378792	633919934	80	81	#B3_genome_48chrs.fasta.fai
chr12_hap47_v3	66278607	680878477	80	81	#B3_genome_48chrs.fasta.fai
chr01_hap4_v3	90559032	15	80	81	#B4_genome_48chrs.fasta.fai
chr02_hap8_v3	51985574	91691050	80	81	#B4_genome_48chrs.fasta.fai
chr03_hap12_v3	59387962	159212294	80	81	#B4_genome_48chrs.fasta.fai
chr04_hap16_v3	74946475	219342622	74946475	74946476	#B4_genome_48chrs.fasta.fai
chr05_hap20_v3	57014092	294289114	80	81	#B4_genome_48chrs.fasta.fai
chr06_hap24_v3	59889812	352015899	80	81	#B4_genome_48chrs.fasta.fai
chr07_hap28_v3	58955842	412654350	80	81	#B4_genome_48chrs.fasta.fai
chr08_hap32_v3	59291692	478382045	80	81	#B4_genome_48chrs.fasta.fai
chr09_hap36_v3	78488242	538414900	80	81	#B4_genome_48chrs.fasta.fai
chr10_hap40_v3	58174443	617884262	80	81	#B4_genome_48chrs.fasta.fai
chr11_hap44_v3	44255913	676785902	80	81	#B4_genome_48chrs.fasta.fai
chr12_hap48_v3	61248511	721595030	80	81	#B4_genome_48chrs.fasta.fai
chr01_hap1_v3	83684686	15	80	81	#C1_genome_48chrs.fasta.fai
chr02_hap5_v3	46206031	84730775	80	81	#C1_genome_48chrs.fasta.fai
chr03_hap9_v3	57037617	140050666	80	81	#C1_genome_48chrs.fasta.fai
chr04_hap13_v3	82011003	197801270	80	81	#C1_genome_48chrs.fasta.fai
chr05_hap17_v3	58902741	288650342	80	81	#C1_genome_48chrs.fasta.fai
chr06_hap21_v3	53799999	348289384	80	81	#C1_genome_48chrs.fasta.fai
chr07_hap25_v3	58874503	402761899	80	81	#C1_genome_48chrs.fasta.fai
chr08_hap29_v3	63023015	462372350	80	81	#C1_genome_48chrs.fasta.fai
chr09_hap33_v3	65385049	526183169	65385049	65385050	#C1_genome_48chrs.fasta.fai
chr10_hap37_v3	51135482	591568235	80	81	#C1_genome_48chrs.fasta.fai
chr11_hap41_v3	50967963	643342927	80	81	#C1_genome_48chrs.fasta.fai
chr12_hap45_v3	56510798	694948006	80	81	#C1_genome_48chrs.fasta.fai
chr01_hap2_v3	89057554	15	80	81	#C2_genome_48chrs.fasta.fai
chr02_hap6_v3	47673133	90170804	80	81	#C2_genome_48chrs.fasta.fai
chr03_hap10_v3	50740061	138439868	80	81	#C2_genome_48chrs.fasta.fai
chr04_hap14_v3	73084173	189814196	73084173	73084174	#C2_genome_48chrs.fasta.fai
chr05_hap18_v3	53584813	262898386	80	81	#C2_genome_48chrs.fasta.fai
chr06_hap22_v3	50363187	317153026	80	81	#C2_genome_48chrs.fasta.fai
chr07_hap26_v3	58341869	368145769	80	81	#C2_genome_48chrs.fasta.fai
chr08_hap30_v3	57643460	427216928	80	81	#C2_genome_48chrs.fasta.fai
chr09_hap34_v3	72527718	485591126	80	81	#C2_genome_48chrs.fasta.fai
chr10_hap38_v3	58204789	559025457	80	81	#C2_genome_48chrs.fasta.fai
chr11_hap42_v3	48389996	617957822	80	81	#C2_genome_48chrs.fasta.fai
chr12_hap46_v3	62252898	666952709	80	81	#C2_genome_48chrs.fasta.fai
chr01_hap3_v3	89906571	15	80	81	#C3_genome_48chrs.fasta.fai
chr02_hap7_v3	47560632	91030434	80	81	#C3_genome_48chrs.fasta.fai
chr03_hap11_v3	53960547	142031239	80	81	#C3_genome_48chrs.fasta.fai
chr04_hap15_v3	69854424	196666309	80	81	#C3_genome_48chrs.fasta.fai
chr05_hap19_v3	60034280	267393930	80	81	#C3_genome_48chrs.fasta.fai
chr06_hap23_v3	58659987	328178655	80	81	#C3_genome_48chrs.fasta.fai
chr07_hap27_v3	60157816	387571908	80	81	#C3_genome_48chrs.fasta.fai
chr08_hap31_v3	57036626	448481713	80	81	#C3_genome_48chrs.fasta.fai
chr09_hap35_v3	72663512	507053919	80	81	#C3_genome_48chrs.fasta.fai
chr10_hap39_v3	51063488	580625741	80	81	#C3_genome_48chrs.fasta.fai
chr11_hap43_v3	46491199	632332654	80	81	#C3_genome_48chrs.fasta.fai
chr12_hap47_v3	62394383	679405009	80	81	#C3_genome_48chrs.fasta.fai
chr01_hap4_v3	84187203	15	80	81	#C4_genome_48chrs.fasta.fai
chr02_hap8_v3	46850870	85239574	80	81	#C4_genome_48chrs.fasta.fai
chr03_hap12_v3	59624556	137898508	80	81	#C4_genome_48chrs.fasta.fai
chr04_hap16_v3	68109719	198268387	80	81	#C4_genome_48chrs.fasta.fai
chr05_hap20_v3	55895169	267229494	80	81	#C4_genome_48chrs.fasta.fai
chr06_hap24_v3	48206181	323823369	80	81	#C4_genome_48chrs.fasta.fai
chr07_hap28_v3	59772597	372632144	80	81	#C4_genome_48chrs.fasta.fai
chr08_hap32_v3	59934408	433151915	80	81	#C4_genome_48chrs.fasta.fai
chr09_hap36_v3	75993820	493835520	80	81	#C4_genome_48chrs.fasta.fai
chr10_hap40_v3	46969320	572375068	80	81	#C4_genome_48chrs.fasta.fai
chr11_hap44_v3	45740401	619931521	80	81	#C4_genome_48chrs.fasta.fai
chr12_hap48_v3	59105512	666243694	80	81	#C4_genome_48chrs.fasta.fai
chr01_hap1_v3	96400537	15	80	81	#D1_genome_48chrs.fasta.fai
chr02_hap5_v3	47579337	97605574	80	81	#D1_genome_48chrs.fasta.fai
chr03_hap9_v3	51190051	145779668	80	81	#D1_genome_48chrs.fasta.fai
chr04_hap13_v3	71100492	197609611	80	81	#D1_genome_48chrs.fasta.fai
chr05_hap17_v3	55748485	269598876	80	81	#D1_genome_48chrs.fasta.fai
chr06_hap21_v3	52196037	326044234	80	81	#D1_genome_48chrs.fasta.fai
chr07_hap25_v3	52182582	378892738	80	81	#D1_genome_48chrs.fasta.fai
chr08_hap29_v3	64569961	432583163	80	81	#D1_genome_48chrs.fasta.fai
chr09_hap33_v3	59521012	497960265	80	81	#D1_genome_48chrs.fasta.fai
chr10_hap37_v3	50353013	558225306	80	81	#D1_genome_48chrs.fasta.fai
chr11_hap41_v3	40748202	609207748	80	81	#D1_genome_48chrs.fasta.fai
chr12_hap45_v3	63463997	650465319	80	81	#D1_genome_48chrs.fasta.fai
chr01_hap2_v3	89398197	15	80	81	#D2_genome_48chrs.fasta.fai
chr02_hap6_v3	42114440	90515705	80	81	#D2_genome_48chrs.fasta.fai
chr03_hap10_v3	52557400	138923940	80	81	#D2_genome_48chrs.fasta.fai
chr04_hap14_v3	91666785	192138324	80	81	#D2_genome_48chrs.fasta.fai
chr05_hap18_v3	53918484	284950960	80	81	#D2_genome_48chrs.fasta.fai
chr06_hap22_v3	60855217	339543442	80	81	#D2_genome_48chrs.fasta.fai
chr07_hap26_v3	58431412	401159366	80	81	#D2_genome_48chrs.fasta.fai
chr08_hap30_v3	60991641	460321187	80	81	#D2_genome_48chrs.fasta.fai
chr09_hap34_v3	64481462	522075240	80	81	#D2_genome_48chrs.fasta.fai
chr10_hap38_v3	49180356	587362737	80	81	#D2_genome_48chrs.fasta.fai
chr11_hap42_v3	44641203	637157864	80	81	#D2_genome_48chrs.fasta.fai
chr12_hap46_v3	65018294	682357099	80	81	#D2_genome_48chrs.fasta.fai
chr01_hap3_v3	85444645	15	80	81	#D3_genome_48chrs.fasta.fai
chr02_hap7_v3	42251612	86512734	80	81	#D3_genome_48chrs.fasta.fai
chr03_hap11_v3	58516762	132850677	80	81	#D3_genome_48chrs.fasta.fai
chr04_hap15_v3	74520526	192098915	74520526	74520527	#D3_genome_48chrs.fasta.fai
chr05_hap19_v3	61680763	266619458	80	81	#D3_genome_48chrs.fasta.fai
chr06_hap23_v3	54438443	329071247	80	81	#D3_genome_48chrs.fasta.fai
chr07_hap27_v3	55441990	384190187	80	81	#D3_genome_48chrs.fasta.fai
chr08_hap31_v3	46661958	440325218	80	81	#D3_genome_48chrs.fasta.fai
chr09_hap35_v3	53133726	487570467	80	81	#D3_genome_48chrs.fasta.fai
chr10_hap39_v3	50517964	541368381	80	81	#D3_genome_48chrs.fasta.fai
chr11_hap43_v3	41758514	592517836	80	81	#D3_genome_48chrs.fasta.fai
chr12_hap47_v3	65793491	634798348	80	81	#D3_genome_48chrs.fasta.fai
chr01_hap4_v3	85769403	15	80	81	#D4_genome_48chrs.fasta.fai
chr02_hap8_v3	41685162	86841551	80	81	#D4_genome_48chrs.fasta.fai
chr03_hap12_v3	60891390	137150654	80	81	#D4_genome_48chrs.fasta.fai
chr04_hap16_v3	65989374	198803203	80	81	#D4_genome_48chrs.fasta.fai
chr05_hap20_v3	57260241	265617461	80	81	#D4_genome_48chrs.fasta.fai
chr06_hap24_v3	54288517	323593472	80	81	#D4_genome_48chrs.fasta.fai
chr07_hap28_v3	56258885	378560612	80	81	#D4_genome_48chrs.fasta.fai
chr08_hap32_v3	59604144	435522750	80	81	#D4_genome_48chrs.fasta.fai
chr09_hap36_v3	58166878	495871962	80	81	#D4_genome_48chrs.fasta.fai
chr10_hap40_v3	47965602	554765942	80	81	#D4_genome_48chrs.fasta.fai
chr11_hap44_v3	43424410	603331131	80	81	#D4_genome_48chrs.fasta.fai
chr12_hap48_v3	60592742	647298363	80	81	#D4_genome_48chrs.fasta.fai
chr01_hap1_v3	92643604	15	80	81	#E1_genome_48chrs.fasta.fai
chr02_hap5_v3	46446715	93801680	80	81	#E1_genome_48chrs.fasta.fai
chr03_hap9_v3	56250338	140834108	80	81	#E1_genome_48chrs.fasta.fai
chr04_hap13_v3	87303755	197787592	87303755	87303756	#E1_genome_48chrs.fasta.fai
chr05_hap17_v3	55742698	285294222	80	81	#E1_genome_48chrs.fasta.fai
chr06_hap21_v3	60034164	341733720	80	81	#E1_genome_48chrs.fasta.fai
chr07_hap25_v3	52960807	402518328	80	81	#E1_genome_48chrs.fasta.fai
chr08_hap29_v3	59062513	456141162	80	81	#E1_genome_48chrs.fasta.fai
chr09_hap33_v3	65525050	515967339	80	81	#E1_genome_48chrs.fasta.fai
chr10_hap37_v3	56450810	582311469	80	81	#E1_genome_48chrs.fasta.fai
chr11_hap41_v3	39791041	639467931	80	81	#E1_genome_48chrs.fasta.fai
chr12_hap45_v3	63808850	679756377	80	81	#E1_genome_48chrs.fasta.fai
chr01_hap2_v3	87759156	15	80	81	#E2_genome_48chrs.fasta.fai
chr02_hap6_v3	48201259	88856176	80	81	#E2_genome_48chrs.fasta.fai
chr03_hap10_v3	50463823	137659967	80	81	#E2_genome_48chrs.fasta.fai
chr04_hap14_v3	71941760	188754604	80	81	#E2_genome_48chrs.fasta.fai
chr05_hap18_v3	53025246	263489285	80	81	#E2_genome_48chrs.fasta.fai
chr06_hap22_v3	57507769	317177363	80	81	#E2_genome_48chrs.fasta.fai
chr07_hap26_v3	60167762	375403996	80	81	#E2_genome_48chrs.fasta.fai
chr08_hap30_v3	60788699	436374550	80	81	#E2_genome_48chrs.fasta.fai
chr09_hap34_v3	59863597	497948490	80	81	#E2_genome_48chrs.fasta.fai
chr10_hap38_v3	57137423	558560398	80	81	#E2_genome_48chrs.fasta.fai
chr11_hap42_v3	53847160	616412055	80	81	#E2_genome_48chrs.fasta.fai
chr12_hap46_v3	63117849	670932321	80	81	#E2_genome_48chrs.fasta.fai
chr01_hap3_v3	89725131	15	80	81	#E3_genome_48chrs.fasta.fai
chr02_hap7_v3	47206430	90846726	80	81	#E3_genome_48chrs.fasta.fai
chr03_hap11_v3	57553830	147306460	80	81	#E3_genome_48chrs.fasta.fai
chr04_hap15_v3	85200442	205579729	80	81	#E3_genome_48chrs.fasta.fai
chr05_hap19_v3	57726246	292048051	80	81	#E3_genome_48chrs.fasta.fai
chr06_hap23_v3	57644800	350495892	80	81	#E3_genome_48chrs.fasta.fai
chr07_hap27_v3	57734314	408861268	80	81	#E3_genome_48chrs.fasta.fai
chr08_hap31_v3	61871729	467317277	80	81	#E3_genome_48chrs.fasta.fai
chr09_hap35_v3	68084643	530038612	80	81	#E3_genome_48chrs.fasta.fai
chr10_hap39_v3	52321450	602699809	80	81	#E3_genome_48chrs.fasta.fai
chr11_hap43_v3	47640035	655710886	80	81	#E3_genome_48chrs.fasta.fai
chr12_hap47_v3	63328340	703946438	80	81	#E3_genome_48chrs.fasta.fai
chr01_hap4_v3	83311326	15	80	81	#E4_genome_48chrs.fasta.fai
chr02_hap8_v3	44951587	84352748	80	81	#E4_genome_48chrs.fasta.fai
chr03_hap12_v3	52235695	143213134	80	81	#E4_genome_48chrs.fasta.fai
chr04_hap16_v3	70613830	196101792	80	81	#E4_genome_48chrs.fasta.fai
chr05_hap20_v3	57913196	267623677	80	81	#E4_genome_48chrs.fasta.fai
chr06_hap24_v3	53325962	326260804	80	81	#E4_genome_48chrs.fasta.fai
chr07_hap28_v3	52233058	380263535	80	81	#E4_genome_48chrs.fasta.fai
chr08_hap32_v3	61735421	433149523	80	81	#E4_genome_48chrs.fasta.fai
chr09_hap36_v3	65754885	495656653	80	81	#E4_genome_48chrs.fasta.fai
chr10_hap40_v3	56611507	562233491	80	81	#E4_genome_48chrs.fasta.fai
chr11_hap44_v3	48589015	619552658	80	81	#E4_genome_48chrs.fasta.fai
chr12_hap48_v3	58499514	668749052	80	81	#E4_genome_48chrs.fasta.fai
chr01_hap1_v3	88360691	15	80	81	#F1_genome_48chrs.fasta.fai
chr02_hap5_v3	46945192	89465230	80	81	#F1_genome_48chrs.fasta.fai
chr03_hap9_v3	58233691	144389602	80	81	#F1_genome_48chrs.fasta.fai
chr04_hap13_v3	71909891	203351231	80	81	#F1_genome_48chrs.fasta.fai
chr05_hap17_v3	58612261	276160012	80	81	#F1_genome_48chrs.fasta.fai
chr06_hap21_v3	59260330	335504943	80	81	#F1_genome_48chrs.fasta.fai
chr07_hap25_v3	52125163	395531410	80	81	#F1_genome_48chrs.fasta.fai
chr08_hap29_v3	63324677	448308154	80	81	#F1_genome_48chrs.fasta.fai
chr09_hap33_v3	61320037	512424406	80	81	#F1_genome_48chrs.fasta.fai
chr10_hap37_v3	57139808	574510960	80	81	#F1_genome_48chrs.fasta.fai
chr11_hap41_v3	53031397	632390398	80	81	#F1_genome_48chrs.fasta.fai
chr12_hap45_v3	60725914	686084704	80	81	#F1_genome_48chrs.fasta.fai
chr01_hap2_v3	94037733	15	80	81	#F2_genome_48chrs.fasta.fai
chr02_hap6_v3	53257277	95213235	80	81	#F2_genome_48chrs.fasta.fai
chr03_hap10_v3	52015655	150936590	80	81	#F2_genome_48chrs.fasta.fai
chr04_hap14_v3	68128044	203602457	68128044	68128045	#F2_genome_48chrs.fasta.fai
chr05_hap18_v3	60486950	271857337	80	81	#F2_genome_48chrs.fasta.fai
chr06_hap22_v3	54059649	333100390	80	81	#F2_genome_48chrs.fasta.fai
chr07_hap26_v3	53161647	387835801	80	81	#F2_genome_48chrs.fasta.fai
chr08_hap30_v3	59763606	441661985	80	81	#F2_genome_48chrs.fasta.fai
chr09_hap34_v3	66014310	502172653	80	81	#F2_genome_48chrs.fasta.fai
chr10_hap38_v3	55049754	569012158	80	81	#F2_genome_48chrs.fasta.fai
chr11_hap42_v3	49179953	624750050	80	81	#F2_genome_48chrs.fasta.fai
chr12_hap46_v3	60255055	674544769	80	81	#F2_genome_48chrs.fasta.fai
chr01_hap3_v3	92444402	15	80	81	#F3_genome_48chrs.fasta.fai
chr02_hap7_v3	46111106	93599988	80	81	#F3_genome_48chrs.fasta.fai
chr03_hap11_v3	56750405	151346894	80	81	#F3_genome_48chrs.fasta.fai
chr04_hap15_v3	67791211	208806696	80	81	#F3_genome_48chrs.fasta.fai
chr05_hap19_v3	62721573	277445314	80	81	#F3_genome_48chrs.fasta.fai
chr06_hap23_v3	58838004	340950923	80	81	#F3_genome_48chrs.fasta.fai
chr07_hap27_v3	60007749	400524419	80	81	#F3_genome_48chrs.fasta.fai
chr08_hap31_v3	57166873	461282281	80	81	#F3_genome_48chrs.fasta.fai
chr09_hap35_v3	71527581	519163756	80	81	#F3_genome_48chrs.fasta.fai
chr10_hap39_v3	58650281	591788306	80	81	#F3_genome_48chrs.fasta.fai
chr11_hap43_v3	46493696	651171732	80	81	#F3_genome_48chrs.fasta.fai
chr12_hap47_v3	64228826	698246616	80	81	#F3_genome_48chrs.fasta.fai
chr01_hap4_v3	95773098	15	80	81	#F4_genome_48chrs.fasta.fai
chr02_hap8_v3	49179762	96970292	80	81	#F4_genome_48chrs.fasta.fai
chr03_hap12_v3	55621060	148664533	80	81	#F4_genome_48chrs.fasta.fai
chr04_hap16_v3	67933312	204980873	80	81	#F4_genome_48chrs.fasta.fai
chr05_hap20_v3	59319610	273763368	80	81	#F4_genome_48chrs.fasta.fai
chr06_hap24_v3	51974080	333824490	80	81	#F4_genome_48chrs.fasta.fai
chr07_hap28_v3	53037409	386448262	80	81	#F4_genome_48chrs.fasta.fai
chr08_hap32_v3	57090854	440148655	80	81	#F4_genome_48chrs.fasta.fai
chr09_hap36_v3	61810718	497953161	80	81	#F4_genome_48chrs.fasta.fai
chr10_hap40_v3	57477762	560536529	80	81	#F4_genome_48chrs.fasta.fai
chr11_hap44_v3	49679894	618732780	80	81	#F4_genome_48chrs.fasta.fai
chr12_hap48_v3	66015940	669033689	80	81	#F4_genome_48chrs.fasta.fai
chr01_hap1_v3	91775412	15	80	81	#G1_genome_48chrs.fasta.fai
chr02_hap5_v3	44884133	92922635	80	81	#G1_genome_48chrs.fasta.fai
chr03_hap9_v3	56820838	145214563	80	81	#G1_genome_48chrs.fasta.fai
chr04_hap13_v3	73533786	202745678	80	81	#G1_genome_48chrs.fasta.fai
chr05_hap17_v3	54971448	277198653	80	81	#G1_genome_48chrs.fasta.fai
chr06_hap21_v3	57326884	332907939	80	81	#G1_genome_48chrs.fasta.fai
chr07_hap25_v3	58732709	390951426	80	81	#G1_genome_48chrs.fasta.fai
chr08_hap29_v3	63996711	450418310	80	81	#G1_genome_48chrs.fasta.fai
chr09_hap33_v3	58109329	515214996	80	81	#G1_genome_48chrs.fasta.fai
chr10_hap37_v3	57398983	574050708	80	81	#G1_genome_48chrs.fasta.fai
chr11_hap41_v3	44147877	632223138	80	81	#G1_genome_48chrs.fasta.fai
chr12_hap45_v3	58572780	676922880	80	81	#G1_genome_48chrs.fasta.fai
chr01_hap2_v3	87142499	15	80	81	#G2_genome_48chrs.fasta.fai
chr02_hap6_v3	49257575	88231811	80	81	#G2_genome_48chrs.fasta.fai
chr03_hap10_v3	54354722	138155901	80	81	#G2_genome_48chrs.fasta.fai
chr04_hap14_v3	65681792	193190074	80	81	#G2_genome_48chrs.fasta.fai
chr05_hap18_v3	61792802	259692905	80	81	#G2_genome_48chrs.fasta.fai
chr06_hap22_v3	56952699	322308812	80	81	#G2_genome_48chrs.fasta.fai
chr07_hap26_v3	52785185	379973436	80	81	#G2_genome_48chrs.fasta.fai
chr08_hap30_v3	57961780	433418452	80	81	#G2_genome_48chrs.fasta.fai
chr09_hap34_v3	63846844	492104771	80	81	#G2_genome_48chrs.fasta.fai
chr10_hap38_v3	53144422	556749717	80	81	#G2_genome_48chrs.fasta.fai
chr11_hap42_v3	51896103	610736007	80	81	#G2_genome_48chrs.fasta.fai
chr12_hap46_v3	63449463	663280828	80	81	#G2_genome_48chrs.fasta.fai
chr01_hap3_v3	93270172	15	80	81	#G3_genome_48chrs.fasta.fai
chr02_hap7_v3	53798536	94446257	80	81	#G3_genome_48chrs.fasta.fai
chr03_hap11_v3	55574941	148967968	80	81	#G3_genome_48chrs.fasta.fai
chr04_hap15_v3	69257056	205237612	80	81	#G3_genome_48chrs.fasta.fai
chr05_hap19_v3	58300699	275461804	80	81	#G3_genome_48chrs.fasta.fai
chr06_hap23_v3	52825502	334491278	80	81	#G3_genome_48chrs.fasta.fai
chr07_hap27_v3	51542664	387977115	80	81	#G3_genome_48chrs.fasta.fai
chr08_hap31_v3	59602474	440164079	80	81	#G3_genome_48chrs.fasta.fai
chr09_hap35_v3	72407317	500511600	80	81	#G3_genome_48chrs.fasta.fai
chr10_hap39_v3	62152396	573824025	80	81	#G3_genome_48chrs.fasta.fai
chr11_hap43_v3	46907747	636814348	80	81	#G3_genome_48chrs.fasta.fai
chr12_hap47_v3	66665925	684308458	80	81	#G3_genome_48chrs.fasta.fai
chr01_hap4_v3	96644029	15	80	81	#G4_genome_48chrs.fasta.fai
chr02_hap8_v3	44638061	97852110	80	81	#G4_genome_48chrs.fasta.fai
chr03_hap12_v3	52706467	155208064	80	81	#G4_genome_48chrs.fasta.fai
chr04_hap16_v3	69230605	208573378	69230605	69230606	#G4_genome_48chrs.fasta.fai
chr05_hap20_v3	58197391	278006858	80	81	#G4_genome_48chrs.fasta.fai
chr06_hap24_v3	55579699	336957099	80	81	#G4_genome_48chrs.fasta.fai
chr07_hap28_v3	50713080	393231561	80	81	#G4_genome_48chrs.fasta.fai
chr08_hap32_v3	57788722	444578571	80	81	#G4_genome_48chrs.fasta.fai
chr09_hap36_v3	65502414	503089669	80	81	#G4_genome_48chrs.fasta.fai
chr10_hap40_v3	56824988	569410880	80	81	#G4_genome_48chrs.fasta.fai
chr11_hap44_v3	54684839	626996875	80	81	#G4_genome_48chrs.fasta.fai
chr12_hap48_v3	63803298	682415969	80	81	#G4_genome_48chrs.fasta.fai
chr01_hap1_v3	94498473	15	80	81	#H1_genome_48chrs.fasta.fai
chr02_hap5_v3	47310209	95679734	80	81	#H1_genome_48chrs.fasta.fai
chr03_hap9_v3	63141522	143581336	80	81	#H1_genome_48chrs.fasta.fai
chr04_hap13_v3	72821720	207512144	80	81	#H1_genome_48chrs.fasta.fai
chr05_hap17_v3	57373574	281269518	80	81	#H1_genome_48chrs.fasta.fai
chr06_hap21_v3	59052611	339360278	80	81	#H1_genome_48chrs.fasta.fai
chr07_hap25_v3	59766098	399151063	80	81	#H1_genome_48chrs.fasta.fai
chr08_hap29_v3	58108853	459664254	80	81	#H1_genome_48chrs.fasta.fai
chr09_hap33_v3	63272929	518499484	80	81	#H1_genome_48chrs.fasta.fai
chr10_hap37_v3	61528532	582563341	80	81	#H1_genome_48chrs.fasta.fai
chr11_hap41_v3	47711638	644860996	80	81	#H1_genome_48chrs.fasta.fai
chr12_hap45_v3	57674562	693169046	80	81	#H1_genome_48chrs.fasta.fai
chr01_hap2_v3	81209311	15	80	81	#H2_genome_48chrs.fasta.fai
chr02_hap6_v3	38086678	82331026	80	81	#H2_genome_48chrs.fasta.fai
chr03_hap10_v3	58915822	130416549	80	81	#H2_genome_48chrs.fasta.fai
chr04_hap14_v3	76178014	190170342	80	81	#H2_genome_48chrs.fasta.fai
chr05_hap18_v3	63671227	267751822	80	81	#H2_genome_48chrs.fasta.fai
chr06_hap22_v3	58304322	332218956	80	81	#H2_genome_48chrs.fasta.fai
chr07_hap26_v3	52436308	391252099	80	81	#H2_genome_48chrs.fasta.fai
chr08_hap30_v3	60924891	444343877	80	81	#H2_genome_48chrs.fasta.fai
chr09_hap34_v3	60133879	506030346	80	81	#H2_genome_48chrs.fasta.fai
chr10_hap38_v3	58233310	566915915	80	81	#H2_genome_48chrs.fasta.fai
chr11_hap42_v3	45489770	625877158	80	81	#H2_genome_48chrs.fasta.fai
chr12_hap46_v3	67588082	671935567	80	81	#H2_genome_48chrs.fasta.fai
chr01_hap3_v3	76749826	15	80	81	#H3_genome_48chrs.fasta.fai
chr02_hap7_v3	47389974	77709229	80	81	#H3_genome_48chrs.fasta.fai
chr03_hap11_v3	56641727	133320947	80	81	#H3_genome_48chrs.fasta.fai
chr04_hap15_v3	79385246	190670712	80	81	#H3_genome_48chrs.fasta.fai
chr05_hap19_v3	53370887	273496570	80	81	#H3_genome_48chrs.fasta.fai
chr06_hap23_v3	61138223	327559976	80	81	#H3_genome_48chrs.fasta.fai
chr07_hap27_v3	58028540	389462443	80	81	#H3_genome_48chrs.fasta.fai
chr08_hap31_v3	59633512	448216356	80	81	#H3_genome_48chrs.fasta.fai
chr09_hap35_v3	60638675	508595303	80	81	#H3_genome_48chrs.fasta.fai
chr10_hap39_v3	57221731	569991978	80	81	#H3_genome_48chrs.fasta.fai
chr11_hap43_v3	46650953	627928997	80	81	#H3_genome_48chrs.fasta.fai
chr12_hap47_v3	67139641	675163103	80	81	#H3_genome_48chrs.fasta.fai
chr01_hap4_v3	87251054	15	80	81	#H4_genome_48chrs.fasta.fai
chr02_hap8_v3	39867792	88341723	39867792	39867793	#H4_genome_48chrs.fasta.fai
chr03_hap12_v3	63476741	128260209	80	81	#H4_genome_48chrs.fasta.fai
chr04_hap16_v3	71991919	192530426	80	81	#H4_genome_48chrs.fasta.fai
chr05_hap20_v3	63535530	265422260	80	81	#H4_genome_48chrs.fasta.fai
chr06_hap24_v3	60705722	329752001	80	81	#H4_genome_48chrs.fasta.fai
chr07_hap28_v3	58269822	391216561	80	81	#H4_genome_48chrs.fasta.fai
chr08_hap32_v3	61070602	450214772	80	81	#H4_genome_48chrs.fasta.fai
chr09_hap36_v3	59071548	512048773	80	81	#H4_genome_48chrs.fasta.fai
chr10_hap40_v3	57534400	571858732	80	81	#H4_genome_48chrs.fasta.fai
chr11_hap44_v3	48209542	630112328	80	81	#H4_genome_48chrs.fasta.fai
chr12_hap48_v3	61235029	678924506	80	81	#H4_genome_48chrs.fasta.fai
chr01_hap1_v3	89177421	15	80	81	#I1_genome_48chrs.fasta.fai
chr02_hap5_v3	47672888	90292169	80	81	#I1_genome_48chrs.fasta.fai
chr03_hap9_v3	58242627	147601769	80	81	#I1_genome_48chrs.fasta.fai
chr04_hap13_v3	86860570	206572445	80	81	#I1_genome_48chrs.fasta.fai
chr05_hap17_v3	55928290	294518789	80	81	#I1_genome_48chrs.fasta.fai
chr06_hap21_v3	50003700	351146199	80	81	#I1_genome_48chrs.fasta.fai
chr07_hap25_v3	57890334	401825640	80	81	#I1_genome_48chrs.fasta.fai
chr08_hap29_v3	61735398	460439620	80	81	#I1_genome_48chrs.fasta.fai
chr09_hap33_v3	58247790	522946727	80	81	#I1_genome_48chrs.fasta.fai
chr10_hap37_v3	55967763	581922631	80	81	#I1_genome_48chrs.fasta.fai
chr11_hap41_v3	38597322	638595123	80	81	#I1_genome_48chrs.fasta.fai
chr12_hap45_v3	66606607	677677512	80	81	#I1_genome_48chrs.fasta.fai
chr01_hap2_v3	82514294	15	80	81	#I2_genome_48chrs.fasta.fai
chr02_hap6_v3	47487319	83596430	80	81	#I2_genome_48chrs.fasta.fai
chr03_hap10_v3	58237829	131677357	80	81	#I2_genome_48chrs.fasta.fai
chr04_hap14_v3	69907362	190643175	80	81	#I2_genome_48chrs.fasta.fai
chr05_hap18_v3	57585694	261576528	57585694	57585695	#I2_genome_48chrs.fasta.fai
chr06_hap22_v3	54572045	319172417	80	81	#I2_genome_48chrs.fasta.fai
chr07_hap26_v3	47660007	374426629	80	81	#I2_genome_48chrs.fasta.fai
chr08_hap30_v3	55823261	422682403	80	81	#I2_genome_48chrs.fasta.fai
chr09_hap34_v3	71958072	479203471	80	81	#I2_genome_48chrs.fasta.fai
chr10_hap38_v3	53721499	552061035	80	81	#I2_genome_48chrs.fasta.fai
chr11_hap42_v3	37969167	606454069	80	81	#I2_genome_48chrs.fasta.fai
chr12_hap46_v3	64288739	644897867	80	81	#I2_genome_48chrs.fasta.fai
chr01_hap3_v3	90379429	15	80	81	#I3_genome_48chrs.fasta.fai
chr02_hap7_v3	41849320	91509202	80	81	#I3_genome_48chrs.fasta.fai
chr03_hap11_v3	59314697	133881655	80	81	#I3_genome_48chrs.fasta.fai
chr04_hap15_v3	75882390	193937802	80	81	#I3_genome_48chrs.fasta.fai
chr05_hap19_v3	67382199	270768738	80	81	#I3_genome_48chrs.fasta.fai
chr06_hap23_v3	57940759	338993231	80	81	#I3_genome_48chrs.fasta.fai
chr07_hap27_v3	46106327	397658266	80	81	#I3_genome_48chrs.fasta.fai
chr08_hap31_v3	59355536	444340939	80	81	#I3_genome_48chrs.fasta.fai
chr09_hap35_v3	74008464	504438436	80	81	#I3_genome_48chrs.fasta.fai
chr10_hap39_v3	54213839	579372022	80	81	#I3_genome_48chrs.fasta.fai
chr11_hap43_v3	44562301	634284056	80	81	#I3_genome_48chrs.fasta.fai
chr12_hap47_v3	64702754	679403402	80	81	#I3_genome_48chrs.fasta.fai
chr01_hap4_v3	90263148	15	80	81	#I4_genome_48chrs.fasta.fai
chr02_hap8_v3	43714977	91401645	80	81	#I4_genome_48chrs.fasta.fai
chr03_hap12_v3	51787070	146304561	80	81	#I4_genome_48chrs.fasta.fai
chr04_hap16_v3	66224473	198738986	80	81	#I4_genome_48chrs.fasta.fai
chr05_hap20_v3	58083283	265791281	80	81	#I4_genome_48chrs.fasta.fai
chr06_hap24_v3	54020420	324600622	80	81	#I4_genome_48chrs.fasta.fai
chr07_hap28_v3	61294840	379296314	80	81	#I4_genome_48chrs.fasta.fai
chr08_hap32_v3	56983981	441357356	80	81	#I4_genome_48chrs.fasta.fai
chr09_hap36_v3	66169453	499053653	80	81	#I4_genome_48chrs.fasta.fai
chr10_hap40_v3	47734359	566050241	80	81	#I4_genome_48chrs.fasta.fai
chr11_hap44_v3	44025529	614381296	80	81	#I4_genome_48chrs.fasta.fai
chr12_hap48_v3	60739640	658957161	80	81	#I4_genome_48chrs.fasta.fai
chr01_hap1_v3	99713563	15	99713563	99713564	#J1_genome_48chrs.fasta.fai
chr02_hap5_v3	45025377	99713594	80	81	#J1_genome_48chrs.fasta.fai
chr03_hap9_v3	62132404	149550529	80	81	#J1_genome_48chrs.fasta.fai
chr04_hap13_v3	74872538	212459605	80	81	#J1_genome_48chrs.fasta.fai
chr05_hap17_v3	60708750	288268066	80	81	#J1_genome_48chrs.fasta.fai
chr06_hap21_v3	56540567	349735692	80	81	#J1_genome_48chrs.fasta.fai
chr07_hap25_v3	57476761	406983033	80	81	#J1_genome_48chrs.fasta.fai
chr08_hap29_v3	59157799	465178270	80	81	#J1_genome_48chrs.fasta.fai
chr09_hap33_v3	74536349	525075558	80	81	#J1_genome_48chrs.fasta.fai
chr10_hap37_v3	58344303	600594408	80	81	#J1_genome_48chrs.fasta.fai
chr11_hap41_v3	44396316	659668031	80	81	#J1_genome_48chrs.fasta.fai
chr12_hap45_v3	61978732	704619317	80	81	#J1_genome_48chrs.fasta.fai
chr01_hap2_v3	71811531	15	80	81	#J2_genome_48chrs.fasta.fai
chr02_hap6_v3	42638265	72709206	80	81	#J2_genome_48chrs.fasta.fai
chr03_hap10_v3	54768354	117720715	80	81	#J2_genome_48chrs.fasta.fai
chr04_hap14_v3	70763167	173224368	80	81	#J2_genome_48chrs.fasta.fai
chr05_hap18_v3	64188636	244872091	80	81	#J2_genome_48chrs.fasta.fai
chr06_hap22_v3	60158946	309863101	80	81	#J2_genome_48chrs.fasta.fai
chr07_hap26_v3	57678123	370774050	80	81	#J2_genome_48chrs.fasta.fai
chr08_hap30_v3	59435482	429173166	80	81	#J2_genome_48chrs.fasta.fai
chr09_hap34_v3	74043460	489351608	80	81	#J2_genome_48chrs.fasta.fai
chr10_hap38_v3	55992958	564345994	80	81	#J2_genome_48chrs.fasta.fai
chr11_hap42_v3	45009930	621038880	80	81	#J2_genome_48chrs.fasta.fai
chr12_hap46_v3	71142916	666611451	80	81	#J2_genome_48chrs.fasta.fai
chr01_hap3_v3	94810651	15	94810651	94810652	#J3_genome_48chrs.fasta.fai
chr02_hap7_v3	47202247	94810682	80	81	#J3_genome_48chrs.fasta.fai
chr03_hap11_v3	58347096	149722230	80	81	#J3_genome_48chrs.fasta.fai
chr04_hap15_v3	77167204	208798681	80	81	#J3_genome_48chrs.fasta.fai
chr05_hap19_v3	52895770	286930492	80	81	#J3_genome_48chrs.fasta.fai
chr06_hap23_v3	58799224	340487476	80	81	#J3_genome_48chrs.fasta.fai
chr07_hap27_v3	57564068	400021707	80	81	#J3_genome_48chrs.fasta.fai
chr08_hap31_v3	61415372	458305342	80	81	#J3_genome_48chrs.fasta.fai
chr09_hap35_v3	65998368	520488423	80	81	#J3_genome_48chrs.fasta.fai
chr10_hap39_v3	50837115	587311787	80	81	#J3_genome_48chrs.fasta.fai
chr11_hap43_v3	47465298	638784382	80	81	#J3_genome_48chrs.fasta.fai
chr12_hap47_v3	60515785	686843013	80	81	#J3_genome_48chrs.fasta.fai
chr01_hap4_v3	79258159	15	80	81	#J4_genome_48chrs.fasta.fai
chr02_hap8_v3	42329346	80274281	80	81	#J4_genome_48chrs.fasta.fai
chr03_hap12_v3	57535454	126457483	80	81	#J4_genome_48chrs.fasta.fai
chr04_hap16_v3	74897531	184737513	80	81	#J4_genome_48chrs.fasta.fai
chr05_hap20_v3	56170403	260571280	80	81	#J4_genome_48chrs.fasta.fai
chr06_hap24_v3	59947572	317443830	80	81	#J4_genome_48chrs.fasta.fai
chr07_hap28_v3	59604510	378140763	80	81	#J4_genome_48chrs.fasta.fai
chr08_hap32_v3	61928919	438490346	80	81	#J4_genome_48chrs.fasta.fai
chr09_hap36_v3	54381647	501193393	80	81	#J4_genome_48chrs.fasta.fai
chr10_hap40_v3	49071791	556254827	80	81	#J4_genome_48chrs.fasta.fai
chr11_hap44_v3	44291600	605940032	80	81	#J4_genome_48chrs.fasta.fai
chr12_hap48_v3	59752277	650785293	80	81	#J4_genome_48chrs.fasta.fai

## Sheet: Fig2a_40_pericentro_coord_file
chr01_hap1_v3	18658527	53866298	#A1_pericentromere.bed
chr02_hap5_v3	132123	12821045	#A1_pericentromere.bed
chr03_hap9_v3	6554532	32556602	#A1_pericentromere.bed
chr04_hap13_v3	12702290	51027316	#A1_pericentromere.bed
chr05_hap17_v3	14434425	46218759	#A1_pericentromere.bed
chr06_hap21_v3	6699642	30633384	#A1_pericentromere.bed
chr07_hap25_v3	7211383	38544447	#A1_pericentromere.bed
chr08_hap29_v3	9119401	42888378	#A1_pericentromere.bed
chr09_hap33_v3	9044824	40974743	#A1_pericentromere.bed
chr10_hap37_v3	6061862	37101636	#A1_pericentromere.bed
chr11_hap41_v3	16491521	32406775	#A1_pericentromere.bed
chr12_hap45_v3	9732556	51861485	#A1_pericentromere.bed
chr01_hap2_v3	18211510	50925519	#A2_pericentromere.bed
chr02_hap6_v3	199572	12632947	#A2_pericentromere.bed
chr03_hap10_v3	5788121	27070902	#A2_pericentromere.bed
chr04_hap14_v3	14073504	44632919	#A2_pericentromere.bed
chr05_hap18_v3	13835858	39691752	#A2_pericentromere.bed
chr06_hap22_v3	6339441	32891355	#A2_pericentromere.bed
chr07_hap26_v3	8169067	48247824	#A2_pericentromere.bed
chr08_hap30_v3	8142273	42856614	#A2_pericentromere.bed
chr09_hap34_v3	8841009	44853102	#A2_pericentromere.bed
chr10_hap38_v3	6301948	45653714	#A2_pericentromere.bed
chr11_hap42_v3	17036569	36527667	#A2_pericentromere.bed
chr12_hap46_v3	10069145	51353270	#A2_pericentromere.bed
chr01_hap3_v3	22196368	57062863	#A3_pericentromere.bed
chr02_hap7_v3	52961	13302338	#A3_pericentromere.bed
chr03_hap11_v3	6352420	37603144	#A3_pericentromere.bed
chr04_hap15_v3	11589761	43937690	#A3_pericentromere.bed
chr05_hap19_v3	14281498	43829987	#A3_pericentromere.bed
chr06_hap23_v3	6901817	33385500	#A3_pericentromere.bed
chr07_hap27_v3	7200113	37448585	#A3_pericentromere.bed
chr08_hap31_v3	10590781	41021122	#A3_pericentromere.bed
chr09_hap35_v3	8946960	35458730	#A3_pericentromere.bed
chr10_hap39_v3	6168390	43230908	#A3_pericentromere.bed
chr11_hap43_v3	20971313	40342831	#A3_pericentromere.bed
chr12_hap47_v3	8903248	45458466	#A3_pericentromere.bed
chr01_hap4_v3	20046152	56871596	#A4_pericentromere.bed
chr02_hap8_v3	252292	9712232	#A4_pericentromere.bed
chr03_hap12_v3	6791481	37490547	#A4_pericentromere.bed
chr04_hap16_v3	13698816	47110282	#A4_pericentromere.bed
chr05_hap20_v3	14316015	45855902	#A4_pericentromere.bed
chr06_hap24_v3	7709870	25962496	#A4_pericentromere.bed
chr07_hap28_v3	7444884	44243971	#A4_pericentromere.bed
chr08_hap32_v3	8845899	43542267	#A4_pericentromere.bed
chr09_hap36_v3	9558519	50214819	#A4_pericentromere.bed
chr10_hap40_v3	5398729	38631552	#A4_pericentromere.bed
chr11_hap44_v3	20156023	37398312	#A4_pericentromere.bed
chr12_hap48_v3	10251610	47303592	#A4_pericentromere.bed
chr01_hap1_v3	16260515	49100518	#B1_pericentromere.bed
chr02_hap5_v3	31958	14621011	#B1_pericentromere.bed
chr03_hap9_v3	7083911	40319200	#B1_pericentromere.bed
chr04_hap13_v3	12822949	47096306	#B1_pericentromere.bed
chr05_hap17_v3	12808374	47637041	#B1_pericentromere.bed
chr06_hap21_v3	6212421	32626982	#B1_pericentromere.bed
chr07_hap25_v3	8134517	39503701	#B1_pericentromere.bed
chr08_hap29_v3	8601024	44474495	#B1_pericentromere.bed
chr09_hap33_v3	9673453	48039628	#B1_pericentromere.bed
chr10_hap37_v3	6692511	46594682	#B1_pericentromere.bed
chr11_hap41_v3	22397995	42153147	#B1_pericentromere.bed
chr12_hap45_v3	9758286	51697440	#B1_pericentromere.bed
chr01_hap2_v3	18376148	53883541	#B2_pericentromere.bed
chr02_hap6_v3	1845108	13387947	#B2_pericentromere.bed
chr03_hap10_v3	7584966	33138030	#B2_pericentromere.bed
chr04_hap14_v3	13253060	52775069	#B2_pericentromere.bed
chr05_hap18_v3	14808951	47796375	#B2_pericentromere.bed
chr06_hap22_v3	6773095	31485806	#B2_pericentromere.bed
chr07_hap26_v3	7326915	38268272	#B2_pericentromere.bed
chr08_hap30_v3	9642779	43366855	#B2_pericentromere.bed
chr09_hap34_v3	9991328	13383533	#B2_pericentromere.bed
chr10_hap38_v3	6310803	45271233	#B2_pericentromere.bed
chr11_hap42_v3	17366279	28672645	#B2_pericentromere.bed
chr12_hap46_v3	9859299	51856623	#B2_pericentromere.bed
chr01_hap3_v3	18009210	50857714	#B3_pericentromere.bed
chr02_hap7_v3	54686	17840782	#B3_pericentromere.bed
chr03_hap11_v3	6740591	32098073	#B3_pericentromere.bed
chr04_hap15_v3	11777120	46904810	#B3_pericentromere.bed
chr05_hap19_v3	16509832	46244370	#B3_pericentromere.bed
chr06_hap23_v3	6683900	32340102	#B3_pericentromere.bed
chr07_hap27_v3	6042059	43906268	#B3_pericentromere.bed
chr08_hap31_v3	9115785	39033033	#B3_pericentromere.bed
chr09_hap35_v3	9284975	49217633	#B3_pericentromere.bed
chr10_hap39_v3	5619657	44042132	#B3_pericentromere.bed
chr11_hap43_v3	16984655	33593264	#B3_pericentromere.bed
chr12_hap47_v3	9585988	53502198	#B3_pericentromere.bed
chr01_hap4_v3	22087342	58082743	#B4_pericentromere.bed
chr02_hap8_v3	40539	17405140	#B4_pericentromere.bed
chr03_hap12_v3	7308320	39613053	#B4_pericentromere.bed
chr04_hap16_v3	13294572	52445343	#B4_pericentromere.bed
chr05_hap20_v3	14238939	46417783	#B4_pericentromere.bed
chr06_hap24_v3	6484165	35606034	#B4_pericentromere.bed
chr07_hap28_v3	6889052	44539694	#B4_pericentromere.bed
chr08_hap32_v3	9956857	41424577	#B4_pericentromere.bed
chr09_hap36_v3	9601554	55292788	#B4_pericentromere.bed
chr10_hap40_v3	5155166	41383822	#B4_pericentromere.bed
chr11_hap44_v3	16014384	32993335	#B4_pericentromere.bed
chr12_hap48_v3	10027321	49694754	#B4_pericentromere.bed
chr01_hap1_v3	18628706	52561663	#C1_pericentromere.bed
chr02_hap5_v3	80682	12879664	#C1_pericentromere.bed
chr03_hap9_v3	7436082	37889573	#C1_pericentromere.bed
chr04_hap13_v3	11711447	54354480	#C1_pericentromere.bed
chr05_hap17_v3	14178437	48479158	#C1_pericentromere.bed
chr06_hap21_v3	7035746	26657461	#C1_pericentromere.bed
chr07_hap25_v3	7997617	44086030	#C1_pericentromere.bed
chr08_hap29_v3	8789236	44718753	#C1_pericentromere.bed
chr09_hap33_v3	9717021	13109261	#C1_pericentromere.bed
chr10_hap37_v3	5579329	34910488	#C1_pericentromere.bed
chr11_hap41_v3	19932551	39582755	#C1_pericentromere.bed
chr12_hap45_v3	9643993	43949286	#C1_pericentromere.bed
chr01_hap2_v3	19540708	58908700	#C2_pericentromere.bed
chr02_hap6_v3	1	12281446	#C2_pericentromere.bed
chr03_hap10_v3	6542040	30417090	#C2_pericentromere.bed
chr04_hap14_v3	11987673	44311365	#C2_pericentromere.bed
chr05_hap18_v3	13833935	43748959	#C2_pericentromere.bed
chr06_hap22_v3	6248922	24285688	#C2_pericentromere.bed
chr07_hap26_v3	7275184	44056670	#C2_pericentromere.bed
chr08_hap30_v3	10489931	39610399	#C2_pericentromere.bed
chr09_hap34_v3	9808626	48621041	#C2_pericentromere.bed
chr10_hap38_v3	5985358	40598002	#C2_pericentromere.bed
chr11_hap42_v3	18237863	35347701	#C2_pericentromere.bed
chr12_hap46_v3	9515729	52008978	#C2_pericentromere.bed
chr01_hap3_v3	18354906	60315918	#C3_pericentromere.bed
chr02_hap7_v3	78944	12685028	#C3_pericentromere.bed
chr03_hap11_v3	7302443	31736373	#C3_pericentromere.bed
chr04_hap15_v3	11315014	46688572	#C3_pericentromere.bed
chr05_hap19_v3	14045667	41103367	#C3_pericentromere.bed
chr06_hap23_v3	6763646	34329965	#C3_pericentromere.bed
chr07_hap27_v3	7391088	46462759	#C3_pericentromere.bed
chr08_hap31_v3	9091612	38994253	#C3_pericentromere.bed
chr09_hap35_v3	9674174	50148450	#C3_pericentromere.bed
chr10_hap39_v3	5824973	38808564	#C3_pericentromere.bed
chr11_hap43_v3	16318131	35626245	#C3_pericentromere.bed
chr12_hap47_v3	10731539	50691458	#C3_pericentromere.bed
chr01_hap4_v3	18307966	52591094	#C4_pericentromere.bed
chr02_hap8_v3	64646	13069625	#C4_pericentromere.bed
chr03_hap12_v3	7356481	38774871	#C4_pericentromere.bed
chr04_hap16_v3	12217337	44237597	#C4_pericentromere.bed
chr05_hap20_v3	15200975	46229394	#C4_pericentromere.bed
chr06_hap24_v3	7103790	24341590	#C4_pericentromere.bed
chr07_hap28_v3	7505126	45955554	#C4_pericentromere.bed
chr08_hap32_v3	10018720	41224941	#C4_pericentromere.bed
chr09_hap36_v3	9066614	53332606	#C4_pericentromere.bed
chr10_hap40_v3	5702498	30683489	#C4_pericentromere.bed
chr11_hap44_v3	17235369	33127394	#C4_pericentromere.bed
chr12_hap48_v3	10374130	46750895	#C4_pericentromere.bed
chr01_hap1_v3	20747069	61877044	#D1_pericentromere.bed
chr02_hap5_v3	434219	18108619	#D1_pericentromere.bed
chr03_hap9_v3	5030866	31444665	#D1_pericentromere.bed
chr04_hap13_v3	11059960	48230251	#D1_pericentromere.bed
chr05_hap17_v3	16447528	46210616	#D1_pericentromere.bed
chr06_hap21_v3	6551230	25570388	#D1_pericentromere.bed
chr07_hap25_v3	8132656	38702030	#D1_pericentromere.bed
chr08_hap29_v3	10175926	46341506	#D1_pericentromere.bed
chr09_hap33_v3	10246825	36014651	#D1_pericentromere.bed
chr10_hap37_v3	6230560	35672502	#D1_pericentromere.bed
chr11_hap41_v3	15817424	29204531	#D1_pericentromere.bed
chr12_hap45_v3	10468860	51023498	#D1_pericentromere.bed
chr01_hap2_v3	19238787	57356752	#D2_pericentromere.bed
chr02_hap6_v3	1	8739301	#D2_pericentromere.bed
chr03_hap10_v3	7230678	32448153	#D2_pericentromere.bed
chr04_hap14_v3	11606069	65081348	#D2_pericentromere.bed
chr05_hap18_v3	14434908	43679947	#D2_pericentromere.bed
chr06_hap22_v3	7667998	34732324	#D2_pericentromere.bed
chr07_hap26_v3	7221004	43965888	#D2_pericentromere.bed
chr08_hap30_v3	9937277	40501706	#D2_pericentromere.bed
chr09_hap34_v3	9807086	41256810	#D2_pericentromere.bed
chr10_hap38_v3	7120972	32935337	#D2_pericentromere.bed
chr11_hap42_v3	14855258	32707829	#D2_pericentromere.bed
chr12_hap46_v3	9451300	52327453	#D2_pericentromere.bed
chr01_hap3_v3	19314306	54212030	#D3_pericentromere.bed
chr02_hap7_v3	1	11239503	#D3_pericentromere.bed
chr03_hap11_v3	6462971	38607050	#D3_pericentromere.bed
chr04_hap15_v3	15473954	48819281	#D3_pericentromere.bed
chr05_hap19_v3	13105172	38950046	#D3_pericentromere.bed
chr06_hap23_v3	6921181	27720280	#D3_pericentromere.bed
chr07_hap27_v3	6909972	41623944	#D3_pericentromere.bed
chr08_hap31_v3	7359534	30843514	#D3_pericentromere.bed
chr09_hap35_v3	9968619	33485636	#D3_pericentromere.bed
chr10_hap39_v3	5038834	33079947	#D3_pericentromere.bed
chr11_hap43_v3	15702577	29478654	#D3_pericentromere.bed
chr12_hap47_v3	10206872	53317310	#D3_pericentromere.bed
chr01_hap4_v3	20037301	54258880	#D4_pericentromere.bed
chr02_hap8_v3	1	10071603	#D4_pericentromere.bed
chr03_hap12_v3	4710120	39216162	#D4_pericentromere.bed
chr04_hap16_v3	14888145	43488497	#D4_pericentromere.bed
chr05_hap20_v3	14152515	47908991	#D4_pericentromere.bed
chr06_hap24_v3	6147040	29596040	#D4_pericentromere.bed
chr07_hap28_v3	7194481	41329751	#D4_pericentromere.bed
chr08_hap32_v3	10390116	41268350	#D4_pericentromere.bed
chr09_hap36_v3	9043246	35843818	#D4_pericentromere.bed
chr10_hap40_v3	6982877	30148535	#D4_pericentromere.bed
chr11_hap44_v3	16993995	32155515	#D4_pericentromere.bed
chr12_hap48_v3	11375565	49438762	#D4_pericentromere.bed
chr01_hap1_v3	20432560	62600497	#E1_pericentromere.bed
chr02_hap5_v3	19531	12425642	#E1_pericentromere.bed
chr03_hap9_v3	5903180	34437860	#E1_pericentromere.bed
chr04_hap13_v3	15348253	61944398	#E1_pericentromere.bed
chr05_hap17_v3	13550525	45434174	#E1_pericentromere.bed
chr06_hap21_v3	7061864	35540280	#E1_pericentromere.bed
chr07_hap25_v3	6679393	37847781	#E1_pericentromere.bed
chr08_hap29_v3	10862806	41007073	#E1_pericentromere.bed
chr09_hap33_v3	9783947	43032266	#E1_pericentromere.bed
chr10_hap37_v3	6414908	41617866	#E1_pericentromere.bed
chr11_hap41_v3	16725984	28412773	#E1_pericentromere.bed
chr12_hap45_v3	10353280	51143268	#E1_pericentromere.bed
chr01_hap2_v3	19932599	55070795	#E2_pericentromere.bed
chr02_hap6_v3	375	14131185	#E2_pericentromere.bed
chr03_hap10_v3	7208184	30482698	#E2_pericentromere.bed
chr04_hap14_v3	12737081	48362468	#E2_pericentromere.bed
chr05_hap18_v3	13843793	43129652	#E2_pericentromere.bed
chr06_hap22_v3	6945839	35068350	#E2_pericentromere.bed
chr07_hap26_v3	6838232	46362565	#E2_pericentromere.bed
chr08_hap30_v3	9537347	43630813	#E2_pericentromere.bed
chr09_hap34_v3	10321074	35888709	#E2_pericentromere.bed
chr10_hap38_v3	5542396	39437408	#E2_pericentromere.bed
chr11_hap42_v3	16961822	41192224	#E2_pericentromere.bed
chr12_hap46_v3	10636041	51164973	#E2_pericentromere.bed
chr01_hap3_v3	20976300	56568041	#E3_pericentromere.bed
chr02_hap7_v3	21032	13342446	#E3_pericentromere.bed
chr03_hap11_v3	6500168	35742386	#E3_pericentromere.bed
chr04_hap15_v3	12971604	58222632	#E3_pericentromere.bed
chr05_hap19_v3	13416169	47252131	#E3_pericentromere.bed
chr06_hap23_v3	7416626	32884313	#E3_pericentromere.bed
chr07_hap27_v3	6883792	43618334	#E3_pericentromere.bed
chr08_hap31_v3	8094401	43633182	#E3_pericentromere.bed
chr09_hap35_v3	9644821	44522833	#E3_pericentromere.bed
chr10_hap39_v3	6558837	35827003	#E3_pericentromere.bed
chr11_hap43_v3	19915000	36036373	#E3_pericentromere.bed
chr12_hap47_v3	10227518	51840002	#E3_pericentromere.bed
chr01_hap4_v3	18244830	52459508	#E4_pericentromere.bed
chr02_hap8_v3	391275	12454566	#E4_pericentromere.bed
chr03_hap12_v3	4720081	32478254	#E4_pericentromere.bed
chr04_hap16_v3	13877589	50563228	#E4_pericentromere.bed
chr05_hap20_v3	14368968	48586137	#E4_pericentromere.bed
chr06_hap24_v3	6780012	31055576	#E4_pericentromere.bed
chr07_hap28_v3	5995110	36962599	#E4_pericentromere.bed
chr08_hap32_v3	8886805	42799764	#E4_pericentromere.bed
chr09_hap36_v3	9438095	45783475	#E4_pericentromere.bed
chr10_hap40_v3	6414942	39790699	#E4_pericentromere.bed
chr11_hap44_v3	13731498	37297056	#E4_pericentromere.bed
chr12_hap48_v3	9840856	47059079	#E4_pericentromere.bed
chr01_hap1_v3	18719131	55652332	#F1_pericentromere.bed
chr02_hap5_v3	97424	11003313	#F1_pericentromere.bed
chr03_hap9_v3	7230365	37711019	#F1_pericentromere.bed
chr04_hap13_v3	13272345	47401494	#F1_pericentromere.bed
chr05_hap17_v3	14390784	48165424	#F1_pericentromere.bed
chr06_hap21_v3	7185097	34059408	#F1_pericentromere.bed
chr07_hap25_v3	7254067	38191388	#F1_pericentromere.bed
chr08_hap29_v3	9688384	45265337	#F1_pericentromere.bed
chr09_hap33_v3	9407702	38950705	#F1_pericentromere.bed
chr10_hap37_v3	6296607	40429979	#F1_pericentromere.bed
chr11_hap41_v3	21575965	41014443	#F1_pericentromere.bed
chr12_hap45_v3	9607121	49196154	#F1_pericentromere.bed
chr01_hap2_v3	18466077	60429461	#F2_pericentromere.bed
chr02_hap6_v3	291493	18091820	#F2_pericentromere.bed
chr03_hap10_v3	6094634	31806196	#F2_pericentromere.bed
chr04_hap14_v3	13092822	44588322	#F2_pericentromere.bed
chr05_hap18_v3	15007018	40951250	#F2_pericentromere.bed
chr06_hap22_v3	6900324	28656684	#F2_pericentromere.bed
chr07_hap26_v3	7839545	38979077	#F2_pericentromere.bed
chr08_hap30_v3	8411902	41405633	#F2_pericentromere.bed
chr09_hap34_v3	10359258	43493873	#F2_pericentromere.bed
chr10_hap38_v3	6400005	38856561	#F2_pericentromere.bed
chr11_hap42_v3	19568340	38390784	#F2_pericentromere.bed
chr12_hap46_v3	11204019	47685731	#F2_pericentromere.bed
chr01_hap3_v3	19528809	59801107	#F3_pericentromere.bed
chr02_hap7_v3	366152	11578199	#F3_pericentromere.bed
chr03_hap11_v3	5924946	36572286	#F3_pericentromere.bed
chr04_hap15_v3	13465570	46682488	#F3_pericentromere.bed
chr05_hap19_v3	15552831	42720513	#F3_pericentromere.bed
chr06_hap23_v3	6962528	33477842	#F3_pericentromere.bed
chr07_hap27_v3	7462649	44659656	#F3_pericentromere.bed
chr08_hap31_v3	9777626	39930137	#F3_pericentromere.bed
chr09_hap35_v3	9791259	50589786	#F3_pericentromere.bed
chr10_hap39_v3	6164223	43032830	#F3_pericentromere.bed
chr11_hap43_v3	17815395	33740348	#F3_pericentromere.bed
chr12_hap47_v3	10539322	51765800	#F3_pericentromere.bed
chr01_hap4_v3	20768361	62121555	#F4_pericentromere.bed
chr02_hap8_v3	272742	19647319	#F4_pericentromere.bed
chr03_hap12_v3	6918737	34958128	#F4_pericentromere.bed
chr04_hap16_v3	13066336	42986025	#F4_pericentromere.bed
chr05_hap20_v3	13701523	40003872	#F4_pericentromere.bed
chr06_hap24_v3	4886332	30093482	#F4_pericentromere.bed
chr07_hap28_v3	8565001	38810345	#F4_pericentromere.bed
chr08_hap32_v3	9537910	39297079	#F4_pericentromere.bed
chr09_hap36_v3	8733854	39188284	#F4_pericentromere.bed
chr10_hap40_v3	6168166	41558141	#F4_pericentromere.bed
chr11_hap44_v3	15983660	38947664	#F4_pericentromere.bed
chr12_hap48_v3	10243703	54085427	#F4_pericentromere.bed
chr01_hap1_v3	20039573	60397100	#G1_pericentromere.bed
chr02_hap5_v3	140362	12367923	#G1_pericentromere.bed
chr03_hap9_v3	6837405	39703832	#G1_pericentromere.bed
chr04_hap13_v3	13406918	48853687	#G1_pericentromere.bed
chr05_hap17_v3	14275116	45234088	#G1_pericentromere.bed
chr06_hap21_v3	6292629	33836923	#G1_pericentromere.bed
chr07_hap25_v3	7156913	44996940	#G1_pericentromere.bed
chr08_hap29_v3	9016932	45632843	#G1_pericentromere.bed
chr09_hap33_v3	9311566	36401669	#G1_pericentromere.bed
chr10_hap37_v3	7496245	41327239	#G1_pericentromere.bed
chr11_hap41_v3	16654411	32528071	#G1_pericentromere.bed
chr12_hap45_v3	10827666	44067726	#G1_pericentromere.bed
chr01_hap2_v3	19640450	55115651	#G2_pericentromere.bed
chr02_hap6_v3	30347	14086960	#G2_pericentromere.bed
chr03_hap10_v3	8543507	33191969	#G2_pericentromere.bed
chr04_hap14_v3	11543164	38372024	#G2_pericentromere.bed
chr05_hap18_v3	15257070	42196463	#G2_pericentromere.bed
chr06_hap22_v3	6847254	30073863	#G2_pericentromere.bed
chr07_hap26_v3	6982689	37827997	#G2_pericentromere.bed
chr08_hap30_v3	8801869	39103080	#G2_pericentromere.bed
chr09_hap34_v3	9290822	37752072	#G2_pericentromere.bed
chr10_hap38_v3	7581745	37167238	#G2_pericentromere.bed
chr11_hap42_v3	21671753	40843879	#G2_pericentromere.bed
chr12_hap46_v3	10708755	51869459	#G2_pericentromere.bed
chr01_hap3_v3	19229909	59151601	#G3_pericentromere.bed
chr02_hap7_v3	1	18949192	#G3_pericentromere.bed
chr03_hap11_v3	6915570	35032288	#G3_pericentromere.bed
chr04_hap15_v3	12777532	46408832	#G3_pericentromere.bed
chr05_hap19_v3	13973204	47798424	#G3_pericentromere.bed
chr06_hap23_v3	6109756	27920707	#G3_pericentromere.bed
chr07_hap27_v3	6292122	36343356	#G3_pericentromere.bed
chr08_hap31_v3	9581993	42302326	#G3_pericentromere.bed
chr09_hap35_v3	8924686	50358763	#G3_pericentromere.bed
chr10_hap39_v3	6613100	47070822	#G3_pericentromere.bed
chr11_hap43_v3	15596508	35341506	#G3_pericentromere.bed
chr12_hap47_v3	9687751	52939134	#G3_pericentromere.bed
chr01_hap4_v3	18626626	64884975	#G4_pericentromere.bed
chr02_hap8_v3	325120	16493957	#G4_pericentromere.bed
chr03_hap12_v3	6131035	32099152	#G4_pericentromere.bed
chr04_hap16_v3	13399314	46459277	#G4_pericentromere.bed
chr05_hap20_v3	14010571	48303287	#G4_pericentromere.bed
chr06_hap24_v3	6748505	32821244	#G4_pericentromere.bed
chr07_hap28_v3	7070547	37399547	#G4_pericentromere.bed
chr08_hap32_v3	8527352	38713062	#G4_pericentromere.bed
chr09_hap36_v3	9906287	41882264	#G4_pericentromere.bed
chr10_hap40_v3	5935828	41873584	#G4_pericentromere.bed
chr11_hap44_v3	22595957	42294728	#G4_pericentromere.bed
chr12_hap48_v3	10064485	52218931	#G4_pericentromere.bed
chr01_hap1_v3	19874068	61477273	#H1_pericentromere.bed
chr02_hap5_v3	204608	15799463	#H1_pericentromere.bed
chr03_hap9_v3	6926344	41138539	#H1_pericentromere.bed
chr04_hap13_v3	12158994	47571871	#H1_pericentromere.bed
chr05_hap17_v3	14029574	47654004	#H1_pericentromere.bed
chr06_hap21_v3	7301643	34331022	#H1_pericentromere.bed
chr07_hap25_v3	7469926	45471422	#H1_pericentromere.bed
chr08_hap29_v3	9367745	40032400	#H1_pericentromere.bed
chr09_hap33_v3	8499892	32395986	#H1_pericentromere.bed
chr10_hap37_v3	6725603	43128923	#H1_pericentromere.bed
chr11_hap41_v3	17936397	36546116	#H1_pericentromere.bed
chr12_hap45_v3	9165648	44853345	#H1_pericentromere.bed
chr01_hap2_v3	19155126	59667905	#H2_pericentromere.bed
chr02_hap6_v3	27994	10452957	#H2_pericentromere.bed
chr03_hap10_v3	7682930	37400898	#H2_pericentromere.bed
chr04_hap14_v3	15260733	62255709	#H2_pericentromere.bed
chr05_hap18_v3	17060909	54125923	#H2_pericentromere.bed
chr06_hap22_v3	6862053	32886006	#H2_pericentromere.bed
chr07_hap26_v3	6939379	38424160	#H2_pericentromere.bed
chr08_hap30_v3	8482639	42161085	#H2_pericentromere.bed
chr09_hap34_v3	10069294	37523213	#H2_pericentromere.bed
chr10_hap38_v3	6284402	41045222	#H2_pericentromere.bed
chr11_hap42_v3	17988483	34004872	#H2_pericentromere.bed
chr12_hap46_v3	10827253	54579121	#H2_pericentromere.bed
chr01_hap3_v3	20416652	61276367	#H3_pericentromere.bed
chr02_hap7_v3	52147	12946601	#H3_pericentromere.bed
chr03_hap11_v3	6168452	34558570	#H3_pericentromere.bed
chr04_hap15_v3	12383199	51026185	#H3_pericentromere.bed
chr05_hap19_v3	14184263	43462894	#H3_pericentromere.bed
chr06_hap23_v3	7542453	34935800	#H3_pericentromere.bed
chr07_hap27_v3	7409796	42958597	#H3_pericentromere.bed
chr08_hap31_v3	7618508	42907936	#H3_pericentromere.bed
chr09_hap35_v3	9015427	37208076	#H3_pericentromere.bed
chr10_hap39_v3	5614879	40683719	#H3_pericentromere.bed
chr11_hap43_v3	18676990	34569108	#H3_pericentromere.bed
chr12_hap47_v3	10317268	54336910	#H3_pericentromere.bed
chr01_hap4_v3	17732129	57913087	#H4_pericentromere.bed
chr02_hap8_v3	1	13648437	#H4_pericentromere.bed
chr03_hap12_v3	7102446	42679171	#H4_pericentromere.bed
chr04_hap16_v3	15773005	49652840	#H4_pericentromere.bed
chr05_hap20_v3	18251668	44108302	#H4_pericentromere.bed
chr06_hap24_v3	6447776	34138085	#H4_pericentromere.bed
chr07_hap28_v3	7646602	44530485	#H4_pericentromere.bed
chr08_hap32_v3	8684462	43155704	#H4_pericentromere.bed
chr09_hap36_v3	9646791	36471595	#H4_pericentromere.bed
chr10_hap40_v3	5989322	42011065	#H4_pericentromere.bed
chr11_hap44_v3	18940940	36595973	#H4_pericentromere.bed
chr12_hap48_v3	10126592	49912066	#H4_pericentromere.bed
chr01_hap1_v3	18662651	56657218	#I1_pericentromere.bed
chr02_hap5_v3	57456	12367073	#I1_pericentromere.bed
chr03_hap9_v3	7171328	38039720	#I1_pericentromere.bed
chr04_hap13_v3	13123824	60842221	#I1_pericentromere.bed
chr05_hap17_v3	15507205	44701254	#I1_pericentromere.bed
chr06_hap21_v3	6504647	25177896	#I1_pericentromere.bed
chr07_hap25_v3	6666949	44445362	#I1_pericentromere.bed
chr08_hap29_v3	8849022	44627976	#I1_pericentromere.bed
chr09_hap33_v3	9861601	35977642	#I1_pericentromere.bed
chr10_hap37_v3	6293954	40441911	#I1_pericentromere.bed
chr11_hap41_v3	18255356	28572054	#I1_pericentromere.bed
chr12_hap45_v3	9959308	54289654	#I1_pericentromere.bed
chr01_hap2_v3	18939332	56578707	#I2_pericentromere.bed
chr02_hap6_v3	147249	14049447	#I2_pericentromere.bed
chr03_hap10_v3	6605705	37794436	#I2_pericentromere.bed
chr04_hap14_v3	11993615	46260623	#I2_pericentromere.bed
chr05_hap18_v3	15662343	41518853	#I2_pericentromere.bed
chr06_hap22_v3	6421820	31158403	#I2_pericentromere.bed
chr07_hap26_v3	7534392	33192237	#I2_pericentromere.bed
chr08_hap30_v3	8267730	37346259	#I2_pericentromere.bed
chr09_hap34_v3	9952573	49270042	#I2_pericentromere.bed
chr10_hap38_v3	6334832	37221401	#I2_pericentromere.bed
chr11_hap42_v3	18210098	27611087	#I2_pericentromere.bed
chr12_hap46_v3	11618481	52563545	#I2_pericentromere.bed
chr01_hap3_v3	20858040	57097631	#I3_pericentromere.bed
chr02_hap7_v3	20410	12322087	#I3_pericentromere.bed
chr03_hap11_v3	6912195	38955941	#I3_pericentromere.bed
chr04_hap15_v3	14074436	50880964	#I3_pericentromere.bed
chr05_hap19_v3	14394494	55859365	#I3_pericentromere.bed
chr06_hap23_v3	6382908	32690009	#I3_pericentromere.bed
chr07_hap27_v3	7048778	33307539	#I3_pericentromere.bed
chr08_hap31_v3	8782423	42803430	#I3_pericentromere.bed
chr09_hap35_v3	9723137	51053910	#I3_pericentromere.bed
chr10_hap39_v3	6719690	37752480	#I3_pericentromere.bed
chr11_hap43_v3	15184501	31726551	#I3_pericentromere.bed
chr12_hap47_v3	9852452	52793959	#I3_pericentromere.bed
chr01_hap4_v3	20005684	58589630	#I4_pericentromere.bed
chr02_hap8_v3	178943	14079588	#I4_pericentromere.bed
chr03_hap12_v3	6675917	29369604	#I4_pericentromere.bed
chr04_hap16_v3	12425108	38891206	#I4_pericentromere.bed
chr05_hap20_v3	13650223	49269932	#I4_pericentromere.bed
chr06_hap24_v3	7272274	31289666	#I4_pericentromere.bed
chr07_hap28_v3	7313942	46917537	#I4_pericentromere.bed
chr08_hap32_v3	9221227	39601724	#I4_pericentromere.bed
chr09_hap36_v3	10348229	41548323	#I4_pericentromere.bed
chr10_hap40_v3	5438460	29755900	#I4_pericentromere.bed
chr11_hap44_v3	16188727	32271454	#I4_pericentromere.bed
chr12_hap48_v3	11790763	47861963	#I4_pericentromere.bed
chr01_hap1_v3	19765274	67196798	#J1_pericentromere.bed
chr02_hap5_v3	1	10208626	#J1_pericentromere.bed
chr03_hap9_v3	6181024	40164176	#J1_pericentromere.bed
chr04_hap13_v3	14103103	50619330	#J1_pericentromere.bed
chr05_hap17_v3	15723795	41498333	#J1_pericentromere.bed
chr06_hap21_v3	6250528	33621630	#J1_pericentromere.bed
chr07_hap25_v3	8050857	43002705	#J1_pericentromere.bed
chr08_hap29_v3	9914151	40803101	#J1_pericentromere.bed
chr09_hap33_v3	8731678	51740477	#J1_pericentromere.bed
chr10_hap37_v3	6451336	42940491	#J1_pericentromere.bed
chr11_hap41_v3	16510176	32397715	#J1_pericentromere.bed
chr12_hap45_v3	9251752	50807203	#J1_pericentromere.bed
chr01_hap2_v3	17743219	45781336	#J2_pericentromere.bed
chr02_hap6_v3	1327	11768213	#J2_pericentromere.bed
chr03_hap10_v3	5932212	32318156	#J2_pericentromere.bed
chr04_hap14_v3	12883356	47132322	#J2_pericentromere.bed
chr05_hap18_v3	13612601	53811206	#J2_pericentromere.bed
chr06_hap22_v3	6477483	34088920	#J2_pericentromere.bed
chr07_hap26_v3	6935771	42851357	#J2_pericentromere.bed
chr08_hap30_v3	8658580	45046112	#J2_pericentromere.bed
chr09_hap34_v3	10094145	51720151	#J2_pericentromere.bed
chr10_hap38_v3	5607267	39840925	#J2_pericentromere.bed
chr11_hap42_v3	18723441	33545934	#J2_pericentromere.bed
chr12_hap46_v3	13718457	58123001	#J2_pericentromere.bed
chr01_hap3_v3	17225538	64386322	#J3_pericentromere.bed
chr02_hap7_v3	27469	13892911	#J3_pericentromere.bed
chr03_hap11_v3	7216247	35626575	#J3_pericentromere.bed
chr04_hap15_v3	15939114	51100715	#J3_pericentromere.bed
chr05_hap19_v3	13796479	43823098	#J3_pericentromere.bed
chr06_hap23_v3	6539240	33443381	#J3_pericentromere.bed
chr07_hap27_v3	6493346	43457631	#J3_pericentromere.bed
chr08_hap31_v3	9441094	44164777	#J3_pericentromere.bed
chr09_hap35_v3	9570005	44348799	#J3_pericentromere.bed
chr10_hap39_v3	6087450	34173085	#J3_pericentromere.bed
chr11_hap43_v3	19107838	34999461	#J3_pericentromere.bed
chr12_hap47_v3	11604852	48096933	#J3_pericentromere.bed
chr01_hap4_v3	18999325	56341499	#J4_pericentromere.bed
chr02_hap8_v3	1	10033565	#J4_pericentromere.bed
chr03_hap12_v3	6286373	34436603	#J4_pericentromere.bed
chr04_hap16_v3	13619498	53174019	#J4_pericentromere.bed
chr05_hap20_v3	14095276	46239692	#J4_pericentromere.bed
chr06_hap24_v3	6648229	33821932	#J4_pericentromere.bed
chr07_hap28_v3	6257099	44028528	#J4_pericentromere.bed
chr08_hap32_v3	8187581	43705415	#J4_pericentromere.bed
chr09_hap36_v3	9163023	32459275	#J4_pericentromere.bed
chr10_hap40_v3	6525174	31974469	#J4_pericentromere.bed
chr11_hap44_v3	16823851	32345267	#J4_pericentromere.bed
chr12_hap48_v3	10578150	46967690	#J4_pericentromere.bed

## Sheet: Fig2a_40_syri_out_file
chr01_hap1_v3	42396	1075233	-	-	chr01_hap2_v3	211131	1243852	SYN2	-	SYN	-	#nosnp_A1_A2_syri_cleaned.out
chr01_hap1_v3	42396	263876	-	-	chr01_hap2_v3	211131	432628	SYNAL2	SYN2	SYNAL	-	#nosnp_A1_A2_syri_cleaned.out
chr01_hap1_v3	243907	1075233	-	-	chr01_hap2_v3	412640	1243852	SYNAL3	SYN2	SYNAL	-	#nosnp_A1_A2_syri_cleaned.out
chr01_hap1_v3	239498	285836	-	-	chr01_hap2_v3	166610	211030	DUP4936	-	DUP	copygain	#nosnp_A1_A2_syri_cleaned.out
chr01_hap1_v3	1192495	1231849	-	-	chr01_hap2_v3	1328140	1367278	SYN9	-	SYN	-	#nosnp_A1_A2_syri_cleaned.out
chr01_hap1_v3	1192495	1231849	-	-	chr01_hap2_v3	1328140	1367278	SYNAL11	SYN9	SYNAL	-	#nosnp_A1_A2_syri_cleaned.out
chr01_hap1_v3	1294956	1331808	-	-	chr01_hap2_v3	1544635	1577849	SYN15	-	SYN	-	#nosnp_A1_A2_syri_cleaned.out
chr01_hap1_v3	1455495	1532184	-	-	chr01_hap2_v3	1685215	1761756	SYN24	-	SYN	-	#nosnp_A1_A2_syri_cleaned.out
chr01_hap1_v3	1455495	1532184	-	-	chr01_hap2_v3	1685215	1761756	SYNAL31	SYN24	SYNAL	-	#nosnp_A1_A2_syri_cleaned.out
chr01_hap1_v3	1533553	1605655	-	-	chr01_hap2_v3	1763739	1835297	SYN25	-	SYN	-	#nosnp_A1_A2_syri_cleaned.out
chr01_hap1_v3	1623106	1669834	-	-	chr01_hap2_v3	1851139	1899111	SYN27	-	SYN	-	#nosnp_A1_A2_syri_cleaned.out
chr01_hap1_v3	1669767	1711593	-	-	chr01_hap2_v3	1899641	1941256	SYN28	-	SYN	-	#nosnp_A1_A2_syri_cleaned.out
chr01_hap1_v3	1669767	1711593	-	-	chr01_hap2_v3	1899641	1941256	SYNAL48	SYN28	SYNAL	-	#nosnp_A1_A2_syri_cleaned.out
chr01_hap1_v3	1952393	1986932	-	-	chr01_hap2_v3	2156112	2189004	SYN48	-	SYN	-	#nosnp_A1_A2_syri_cleaned.out
chr01_hap1_v3	1952393	1982726	-	-	chr01_hap2_v3	2156112	2186653	SYNAL77	SYN48	SYNAL	-	#nosnp_A1_A2_syri_cleaned.out
chr01_hap1_v3	2807160	2850809	-	-	chr01_hap2_v3	2643172	2680175	TRANS3425	-	TRANS	-	#nosnp_A1_A2_syri_cleaned.out
chr01_hap1_v3	2990363	3037860	-	-	chr01_hap2_v3	2798629	2842940	SYN91	-	SYN	-	#nosnp_A1_A2_syri_cleaned.out
chr01_hap1_v3	3119849	3192933	-	-	chr01_hap2_v3	2914667	2992078	SYN95	-	SYN	-	#nosnp_A1_A2_syri_cleaned.out
chr01_hap1_v3	3249028	3293933	-	-	chr01_hap2_v3	3046898	3091971	SYN100	-	SYN	-	#nosnp_A1_A2_syri_cleaned.out
chr01_hap1_v3	3381367	3435891	-	-	chr01_hap2_v3	3213529	3274828	SYN107	-	SYN	-	#nosnp_A1_A2_syri_cleaned.out
chr01_hap1_v3	3458656	3493690	-	-	chr01_hap2_v3	3341360	3369443	TRANS3432	-	TRANS	-	#nosnp_A1_A2_syri_cleaned.out
chr01_hap1_v3	3482582	3542682	-	-	chr01_hap2_v3	3394725	3452389	SYN112	-	SYN	-	#nosnp_A1_A2_syri_cleaned.out
chr01_hap1_v3	3682832	3726011	-	-	chr01_hap2_v3	3608277	3652871	SYN126	-	SYN	-	#nosnp_A1_A2_syri_cleaned.out
chr01_hap1_v3	3830345	3872347	-	-	chr01_hap2_v3	3758161	3794330	SYN132	-	SYN	-	#nosnp_A1_A2_syri_cleaned.out
chr01_hap1_v3	3878245	3927335	-	-	chr01_hap2_v3	3798413	3831193	SYN134	-	SYN	-	#nosnp_A1_A2_syri_cleaned.out
chr01_hap1_v3	3985279	4038706	-	-	chr01_hap2_v3	3882652	3938381	SYN138	-	SYN	-	#nosnp_A1_A2_syri_cleaned.out
chr01_hap1_v3	4254888	4331320	-	-	chr01_hap2_v3	4016727	4094846	SYN149	-	SYN	-	#nosnp_A1_A2_syri_cleaned.out
chr01_hap1_v3	4445823	4485556	-	-	chr01_hap2_v3	4207823	4246906	SYN160	-	SYN	-	#nosnp_A1_A2_syri_cleaned.out
chr01_hap1_v3	5077870	5116760	-	-	chr01_hap2_v3	4572106	4601262	SYN181	-	SYN	-	#nosnp_A1_A2_syri_cleaned.out
chr01_hap1_v3	5123295	5192209	-	-	chr01_hap2_v3	4607613	4677297	SYN182	-	SYN	-	#nosnp_A1_A2_syri_cleaned.out
chr01_hap1_v3	5433690	5468675	-	-	chr01_hap2_v3	4853630	4878637	DUP5182	-	DUP	copyloss	#nosnp_A1_A2_syri_cleaned.out
chr01_hap1_v3	5535955	5591116	-	-	chr01_hap2_v3	4815657	4881882	TRANS3468	-	TRANS	-	#nosnp_A1_A2_syri_cleaned.out
chr01_hap1_v3	5587571	5637682	-	-	chr01_hap2_v3	4853294	4901542	TRANS3469	-	TRANS	-	#nosnp_A1_A2_syri_cleaned.out
chr01_hap1_v3	5802436	5835292	-	-	chr01_hap2_v3	5039940	5073550	SYN221	-	SYN	-	#nosnp_A1_A2_syri_cleaned.out
chr01_hap1_v3	5972180	6049614	-	-	chr01_hap2_v3	5195034	5272440	SYN231	-	SYN	-	#nosnp_A1_A2_syri_cleaned.out
chr01_hap1_v3	6018819	6049614	-	-	chr01_hap2_v3	5241438	5272440	SYNAL423	SYN231	SYNAL	-	#nosnp_A1_A2_syri_cleaned.out
chr01_hap1_v3	6054882	6125126	-	-	chr01_hap2_v3	5272465	5345275	SYN232	-	SYN	-	#nosnp_A1_A2_syri_cleaned.out
chr01_hap1_v3	6090812	6123195	-	-	chr01_hap2_v3	5310922	5342941	SYNAL426	SYN232	SYNAL	-	#nosnp_A1_A2_syri_cleaned.out
chr01_hap1_v3	6132935	6261475	-	-	chr01_hap2_v3	5094877	5263854	TRANS3481	-	TRANS	-	#nosnp_A1_A2_syri_cleaned.out
chr01_hap1_v3	6135781	6174309	-	-	chr01_hap2_v3	5111060	5170813	HDR246	TRANS3481	HDR	-	#nosnp_A1_A2_syri_cleaned.out
chr01_hap1_v3	6196224	6242487	-	-	chr01_hap2_v3	5193279	5239282	TRANSAL6379	TRANS3481	TRANSAL	-	#nosnp_A1_A2_syri_cleaned.out
chr01_hap1_v3	7383977	7416253	-	-	chr01_hap2_v3	6834613	6866440	SYN315	-	SYN	-	#nosnp_A1_A2_syri_cleaned.out
chr01_hap1_v3	7507493	7539586	-	-	-	-	-	NOTAL538	-	NOTAL	-	#nosnp_A1_A2_syri_cleaned.out
chr01_hap1_v3	7868604	7979122	-	-	chr01_hap2_v3	7515791	7628537	TRANS3530	-	TRANS	-	#nosnp_A1_A2_syri_cleaned.out
chr01_hap1_v3	7939462	7995002	-	-	chr01_hap2_v3	7368488	7448373	DUP5364	-	DUP	copyloss	#nosnp_A1_A2_syri_cleaned.out
chr01_hap1_v3	7939462	8045626	-	-	chr01_hap2_v3	7368488	7476536	TRANS3531	-	TRANS	-	#nosnp_A1_A2_syri_cleaned.out
chr01_hap1_v3	7995003	8033467	-	-	chr01_hap2_v3	7448374	7464395	HDR350	TRANS3531	HDR	-	#nosnp_A1_A2_syri_cleaned.out
chr01_hap1_v3	8033311	8067411	-	-	chr01_hap2_v3	7316050	7356645	DUP5368	-	DUP	copygain	#nosnp_A1_A2_syri_cleaned.out
chr01_hap1_v3	8033468	8084923	-	-	chr01_hap2_v3	7464396	7504452	TRANS3532	-	TRANS	-	#nosnp_A1_A2_syri_cleaned.out
chr01_hap1_v3	8034640	8103142	-	-	chr01_hap2_v3	7557405	7631038	SYN343	-	SYN	-	#nosnp_A1_A2_syri_cleaned.out
chr01_hap1_v3	8597194	8636695	-	-	chr01_hap2_v3	8130479	8158036	SYN374	-	SYN	-	#nosnp_A1_A2_syri_cleaned.out
chr01_hap1_v3	8744949	8775151	-	-	chr01_hap2_v3	6527933	6554179	TRANS3543	-	TRANS	-	#nosnp_A1_A2_syri_cleaned.out
chr01_hap1_v3	8868316	8902926	-	-	chr01_hap2_v3	8527228	8562570	SYN398	-	SYN	-	#nosnp_A1_A2_syri_cleaned.out
chr01_hap1_v3	9310226	9347352	-	-	chr01_hap2_v3	9002162	9012112	SYN428	-	SYN	-	#nosnp_A1_A2_syri_cleaned.out
chr01_hap1_v3	9361020	9393963	-	-	-	-	-	NOTAL684	-	NOTAL	-	#nosnp_A1_A2_syri_cleaned.out
chr01_hap1_v3	9591664	9622346	-	-	-	-	-	NOTAL706	-	NOTAL	-	#nosnp_A1_A2_syri_cleaned.out
chr01_hap1_v3	10096274	10134488	-	-	chr01_hap2_v3	9789941	9832577	SYN475	-	SYN	-	#nosnp_A1_A2_syri_cleaned.out
chr01_hap1_v3	10443636	10475589	-	-	chr01_hap2_v3	10128518	10152264	SYN493	-	SYN	-	#nosnp_A1_A2_syri_cleaned.out
chr01_hap1_v3	10716493	10766022	-	-	chr01_hap2_v3	6656584	6684293	TRANS3579	-	TRANS	-	#nosnp_A1_A2_syri_cleaned.out
chr01_hap1_v3	10732884	10766022	-	-	chr01_hap2_v3	10567341	10582779	SYN511	-	SYN	-	#nosnp_A1_A2_syri_cleaned.out
chr01_hap1_v3	11009407	11042237	-	-	chr01_hap2_v3	10846327	10867969	SYN526	-	SYN	-	#nosnp_A1_A2_syri_cleaned.out
chr01_hap1_v3	11306420	11337294	-	-	chr01_hap2_v3	11117212	11144008	SYN542	-	SYN	-	#nosnp_A1_A2_syri_cleaned.out
chr01_hap1_v3	11381007	11418326	-	-	chr01_hap2_v3	11182062	11225947	SYN545	-	SYN	-	#nosnp_A1_A2_syri_cleaned.out
chr01_hap1_v3	11537185	11570473	-	-	chr01_hap2_v3	11442915	11466130	SYN557	-	SYN	-	#nosnp_A1_A2_syri_cleaned.out
chr01_hap1_v3	11579415	11611035	-	-	chr01_hap2_v3	11466182	11488044	SYN558	-	SYN	-	#nosnp_A1_A2_syri_cleaned.out
chr01_hap1_v3	11760196	11791828	-	-	chr01_hap2_v3	13272723	13303558	DUP5545	-	DUP	copyloss	#nosnp_A1_A2_syri_cleaned.out
chr01_hap1_v3	12069620	12103891	-	-	chr01_hap2_v3	12009575	12044521	TRANS3599	-	TRANS	-	#nosnp_A1_A2_syri_cleaned.out
chr01_hap1_v3	12105623	12165434	-	-	chr01_hap2_v3	11924382	11985486	TRANS3600	-	TRANS	-	#nosnp_A1_A2_syri_cleaned.out
chr01_hap1_v3	12126521	12188265	-	-	chr01_hap2_v3	12011851	12070251	SYN581	-	SYN	-	#nosnp_A1_A2_syri_cleaned.out
chr01_hap1_v3	12459142	12506182	-	-	chr01_hap2_v3	13263315	13303501	DUP5599	-	DUP	copyloss	#nosnp_A1_A2_syri_cleaned.out
chr01_hap1_v3	13068584	13102472	-	-	chr01_hap2_v3	13094680	13130575	SYN635	-	SYN	-	#nosnp_A1_A2_syri_cleaned.out
chr01_hap1_v3	13161773	13204479	-	-	chr01_hap2_v3	11639798	11675800	INVTR4390	-	INVTR	-	#nosnp_A1_A2_syri_cleaned.out
chr01_hap1_v3	13213474	13291977	-	-	chr01_hap2_v3	13196879	13362760	INV3360	-	INV	-	#nosnp_A1_A2_syri_cleaned.out
chr01_hap1_v3	13246728	13324615	-	-	chr01_hap2_v3	10230456	10305626	TRANS3611	-	TRANS	-	#nosnp_A1_A2_syri_cleaned.out
chr01_hap1_v3	13275114	13310455	-	-	chr01_hap2_v3	10256751	10292030	TRANSAL6591	TRANS3611	TRANSAL	-	#nosnp_A1_A2_syri_cleaned.out
chr01_hap1_v3	13256902	13289425	-	-	chr01_hap2_v3	13180339	13205717	INVDP9046	-	INVDP	copygain	#nosnp_A1_A2_syri_cleaned.out
chr01_hap1_v3	13550717	13593849	-	-	chr01_hap2_v3	13719147	13779147	SYN647	-	SYN	-	#nosnp_A1_A2_syri_cleaned.out
chr01_hap1_v3	13715719	13767660	-	-	chr01_hap2_v3	13871717	13931155	SYN660	-	SYN	-	#nosnp_A1_A2_syri_cleaned.out
chr01_hap1_v3	13778693	13836179	-	-	chr01_hap2_v3	13941482	13993165	SYN663	-	SYN	-	#nosnp_A1_A2_syri_cleaned.out
chr01_hap1_v3	13929499	13962073	-	-	chr01_hap2_v3	14109192	14142767	SYN677	-	SYN	-	#nosnp_A1_A2_syri_cleaned.out
chr01_hap1_v3	14078354	14330472	-	-	chr01_hap2_v3	14187945	14440061	INV3363	-	INV	-	#nosnp_A1_A2_syri_cleaned.out
chr01_hap1_v3	14157626	14205073	-	-	chr01_hap2_v3	14377156	14329650	INVAL5846	INV3363	INVAL	-	#nosnp_A1_A2_syri_cleaned.out
chr01_hap1_v3	14414211	14446540	-	-	chr01_hap2_v3	14503465	14530850	SYN684	-	SYN	-	#nosnp_A1_A2_syri_cleaned.out
chr01_hap1_v3	14464888	14501890	-	-	chr01_hap2_v3	14555156	14584706	SYN687	-	SYN	-	#nosnp_A1_A2_syri_cleaned.out
chr01_hap1_v3	14558573	14610672	-	-	-	-	-	NOTAL1087	-	NOTAL	-	#nosnp_A1_A2_syri_cleaned.out
chr01_hap1_v3	14677043	14742217	-	-	chr01_hap2_v3	14738134	14803672	SYN697	-	SYN	-	#nosnp_A1_A2_syri_cleaned.out
chr01_hap1_v3	14703477	14742217	-	-	chr01_hap2_v3	14765015	14803672	SYNAL1202	SYN697	SYNAL	-	#nosnp_A1_A2_syri_cleaned.out
chr01_hap1_v3	14776421	14821327	-	-	chr01_hap2_v3	14803889	14851656	SYN698	-	SYN	-	#nosnp_A1_A2_syri_cleaned.out
chr01_hap1_v3	14840755	14875636	-	-	-	-	-	NOTAL1098	-	NOTAL	-	#nosnp_A1_A2_syri_cleaned.out
chr01_hap1_v3	14964349	15020441	-	-	-	-	-	NOTAL1105	-	NOTAL	-	#nosnp_A1_A2_syri_cleaned.out
chr01_hap1_v3	15109703	15142857	-	-	-	-	-	NOTAL1115	-	NOTAL	-	#nosnp_A1_A2_syri_cleaned.out
chr01_hap1_v3	15163457	15210376	-	-	-	-	-	NOTAL1118	-	NOTAL	-	#nosnp_A1_A2_syri_cleaned.out
chr01_hap1_v3	15210828	15267110	-	-	-	-	-	NOTAL1119	-	NOTAL	-	#nosnp_A1_A2_syri_cleaned.out
chr01_hap1_v3	15293976	15331587	-	-	-	-	-	NOTAL1123	-	NOTAL	-	#nosnp_A1_A2_syri_cleaned.out
chr01_hap1_v3	15361026	15400771	-	-	-	-	-	NOTAL1126	-	NOTAL	-	#nosnp_A1_A2_syri_cleaned.out
chr01_hap1_v3	15462487	15508413	-	-	-	-	-	NOTAL1132	-	NOTAL	-	#nosnp_A1_A2_syri_cleaned.out
chr01_hap1_v3	15525623	15555713	-	-	-	-	-	NOTAL1135	-	NOTAL	-	#nosnp_A1_A2_syri_cleaned.out
chr01_hap1_v3	15688293	15730661	-	-	chr01_hap2_v3	15126844	15168160	SYN703	-	SYN	-	#nosnp_A1_A2_syri_cleaned.out
chr01_hap1_v3	15952902	16017165	-	-	chr01_hap2_v3	15433566	15463982	SYN713	-	SYN	-	#nosnp_A1_A2_syri_cleaned.out
chr01_hap1_v3	15961221	16001132	-	-	chr01_hap2_v3	15441897	15442958	CPL693	SYN713	CPL	-	#nosnp_A1_A2_syri_cleaned.out
chr01_hap1_v3	16037491	16069257	-	-	chr01_hap2_v3	15495826	15530877	SYN715	-	SYN	-	#nosnp_A1_A2_syri_cleaned.out
chr01_hap1_v3	16069255	16141082	-	-	chr01_hap2_v3	20822717	20889919	TRANS3633	-	TRANS	-	#nosnp_A1_A2_syri_cleaned.out
chr01_hap1_v3	16103874	16141082	-	-	chr01_hap2_v3	19968994	19999852	DUP5752	-	DUP	copygain	#nosnp_A1_A2_syri_cleaned.out
chr01_hap1_v3	16165708	16200295	-	-	-	-	-	NOTAL1173	-	NOTAL	-	#nosnp_A1_A2_syri_cleaned.out
chr01_hap1_v3	16435575	16482133	-	-	-	-	-	NOTAL1189	-	NOTAL	-	#nosnp_A1_A2_syri_cleaned.out
chr01_hap1_v3	16539159	16655320	-	-	chr01_hap2_v3	20582592	20693380	TRANS3637	-	TRANS	-	#nosnp_A1_A2_syri_cleaned.out
chr01_hap1_v3	16585182	16683569	-	-	chr01_hap2_v3	20639262	20736227	TRANS3638	-	TRANS	-	#nosnp_A1_A2_syri_cleaned.out
chr01_hap1_v3	16775722	16833750	-	-	chr01_hap2_v3	17939997	18004368	INVTR4407	-	INVTR	-	#nosnp_A1_A2_syri_cleaned.out
chr01_hap1_v3	16775844	16823711	-	-	chr01_hap2_v3	16018325	16054530	SYN732	-	SYN	-	#nosnp_A1_A2_syri_cleaned.out
chr01_hap1_v3	16832124	16875213	-	-	chr01_hap2_v3	16068526	16102051	SYN736	-	SYN	-	#nosnp_A1_A2_syri_cleaned.out
chr01_hap1_v3	16913674	16948198	-	-	chr01_hap2_v3	16141532	16179866	SYN740	-	SYN	-	#nosnp_A1_A2_syri_cleaned.out
chr01_hap1_v3	17040913	17080139	-	-	-	-	-	NOTAL1223	-	NOTAL	-	#nosnp_A1_A2_syri_cleaned.out
chr01_hap1_v3	17626901	17753800	-	-	chr01_hap2_v3	16993462	17115004	INV3364	-	INV	-	#nosnp_A1_A2_syri_cleaned.out
chr01_hap1_v3	17811124	17846468	-	-	-	-	-	NOTAL1291	-	NOTAL	-	#nosnp_A1_A2_syri_cleaned.out
chr01_hap1_v3	17854932	17898944	-	-	-	-	-	NOTAL1296	-	NOTAL	-	#nosnp_A1_A2_syri_cleaned.out
chr01_hap1_v3	18100486	18134827	-	-	chr01_hap2_v3	17250072	17284688	SYN782	-	SYN	-	#nosnp_A1_A2_syri_cleaned.out
chr01_hap1_v3	18150980	18193962	-	-	chr01_hap2_v3	17287511	17358333	SYN784	-	SYN	-	#nosnp_A1_A2_syri_cleaned.out
chr01_hap1_v3	18287616	18353394	-	-	chr01_hap2_v3	27880293	27939887	TRANS3662	-	TRANS	-	#nosnp_A1_A2_syri_cleaned.out
chr01_hap1_v3	18340286	18371834	-	-	chr01_hap2_v3	17472299	17503926	SYN792	-	SYN	-	#nosnp_A1_A2_syri_cleaned.out
chr01_hap1_v3	18340286	18371834	-	-	chr01_hap2_v3	17472299	17503926	SYNAL1361	SYN792	SYNAL	-	#nosnp_A1_A2_syri_cleaned.out
chr01_hap1_v3	18371919	18413261	-	-	chr01_hap2_v3	17508037	17540104	SYN793	-	SYN	-	#nosnp_A1_A2_syri_cleaned.out
chr01_hap1_v3	18516962	18556251	-	-	chr01_hap2_v3	17748983	17790521	SYN802	-	SYN	-	#nosnp_A1_A2_syri_cleaned.out
chr01_hap1_v3	18818500	18865682	-	-	-	-	-	NOTAL1370	-	NOTAL	-	#nosnp_A1_A2_syri_cleaned.out
chr01_hap1_v3	18883281	18958322	-	-	chr01_hap2_v3	18418457	18505396	SYN823	-	SYN	-	#nosnp_A1_A2_syri_cleaned.out
chr01_hap1_v3	19052293	19084851	-	-	chr01_hap2_v3	18659774	18692762	SYN830	-	SYN	-	#nosnp_A1_A2_syri_cleaned.out
chr01_hap1_v3	19187408	19242226	-	-	chr01_hap2_v3	18784878	18831364	SYN836	-	SYN	-	#nosnp_A1_A2_syri_cleaned.out
chr01_hap1_v3	19479295	19518330	-	-	-	-	-	NOTAL1407	-	NOTAL	-	#nosnp_A1_A2_syri_cleaned.out
chr01_hap1_v3	19518679	19575717	-	-	-	-	-	NOTAL1408	-	NOTAL	-	#nosnp_A1_A2_syri_cleaned.out
chr01_hap1_v3	19679913	19715134	-	-	-	-	-	NOTAL1416	-	NOTAL	-	#nosnp_A1_A2_syri_cleaned.out
chr01_hap1_v3	19715323	19752622	-	-	-	-	-	NOTAL1417	-	NOTAL	-	#nosnp_A1_A2_syri_cleaned.out
chr01_hap1_v3	19752623	19996368	-	-	chr01_hap2_v3	20135801	20336249	DUP5883	-	DUP	copyloss	#nosnp_A1_A2_syri_cleaned.out
chr01_hap1_v3	19932659	19962753	-	-	chr01_hap2_v3	20274419	20304540	DUPAL9258	DUP5883	DUPAL	-	#nosnp_A1_A2_syri_cleaned.out
chr01_hap1_v3	19766342	19798742	-	-	chr01_hap2_v3	19352768	19380395	SYN858	-	SYN	-	#nosnp_A1_A2_syri_cleaned.out
chr01_hap1_v3	19821874	20054906	-	-	chr01_hap2_v3	20143830	20356771	DUP5884	-	DUP	copyloss	#nosnp_A1_A2_syri_cleaned.out
chr01_hap1_v3	19932659	19962753	-	-	chr01_hap2_v3	20274419	20304540	DUPAL9276	DUP5884	DUPAL	-	#nosnp_A1_A2_syri_cleaned.out
chr01_hap1_v3	19914211	19944324	-	-	chr01_hap2_v3	19513352	19537164	SYN865	-	SYN	-	#nosnp_A1_A2_syri_cleaned.out
chr01_hap1_v3	19944363	20047136	-	-	chr01_hap2_v3	19538923	19631242	SYN866	-	SYN	-	#nosnp_A1_A2_syri_cleaned.out
chr01_hap1_v3	20062768	20121418	-	-	-	-	-	NOTAL1420	-	NOTAL	-	#nosnp_A1_A2_syri_cleaned.out
chr01_hap1_v3	20134786	20165880	-	-	-	-	-	NOTAL1422	-	NOTAL	-	#nosnp_A1_A2_syri_cleaned.out
chr01_hap1_v3	20244297	20287762	-	-	-	-	-	NOTAL1428	-	NOTAL	-	#nosnp_A1_A2_syri_cleaned.out
chr01_hap1_v3	20376204	20419029	-	-	-	-	-	NOTAL1434	-	NOTAL	-	#nosnp_A1_A2_syri_cleaned.out
chr01_hap1_v3	20514704	21011535	-	-	chr01_hap2_v3	21048895	21704111	INV3367	-	INV	-	#nosnp_A1_A2_syri_cleaned.out
chr01_hap1_v3	20518918	20583702	-	-	chr01_hap2_v3	21699883	21670553	HDR845	INV3367	HDR	-	#nosnp_A1_A2_syri_cleaned.out
chr01_hap1_v3	20608688	20645319	-	-	chr01_hap2_v3	21646382	21633939	HDR847	INV3367	HDR	-	#nosnp_A1_A2_syri_cleaned.out
chr01_hap1_v3	20673204	20722957	-	-	chr01_hap2_v3	21596865	21353854	HDR852	INV3367	HDR	-	#nosnp_A1_A2_syri_cleaned.out
chr01_hap1_v3	21011536	21077730	-	-	-	-	-	NOTAL1439	-	NOTAL	-	#nosnp_A1_A2_syri_cleaned.out
chr01_hap1_v3	21130709	21160723	-	-	-	-	-	NOTAL1446	-	NOTAL	-	#nosnp_A1_A2_syri_cleaned.out
chr01_hap1_v3	21353795	21422182	-	-	-	-	-	NOTAL1464	-	NOTAL	-	#nosnp_A1_A2_syri_cleaned.out
chr01_hap1_v3	21463803	21517430	-	-	-	-	-	NOTAL1470	-	NOTAL	-	#nosnp_A1_A2_syri_cleaned.out
chr01_hap1_v3	21623221	21672691	-	-	-	-	-	NOTAL1480	-	NOTAL	-	#nosnp_A1_A2_syri_cleaned.out
chr01_hap1_v3	21699693	21736666	-	-	-	-	-	NOTAL1483	-	NOTAL	-	#nosnp_A1_A2_syri_cleaned.out
chr01_hap1_v3	21786102	21820740	-	-	chr01_hap2_v3	21985101	22018995	SYN884	-	SYN	-	#nosnp_A1_A2_syri_cleaned.out
chr01_hap1_v3	21831310	21866008	-	-	chr01_hap2_v3	22020892	22064656	SYN885	-	SYN	-	#nosnp_A1_A2_syri_cleaned.out
chr01_hap1_v3	21866009	21925065	-	-	-	-	-	NOTAL1491	-	NOTAL	-	#nosnp_A1_A2_syri_cleaned.out
chr01_hap1_v3	21938715	22010432	-	-	chr01_hap2_v3	22667610	22759205	TRANS3683	-	TRANS	-	#nosnp_A1_A2_syri_cleaned.out
chr01_hap1_v3	22056688	22220857	-	-	-	-	-	NOTAL1502	-	NOTAL	-	#nosnp_A1_A2_syri_cleaned.out
chr01_hap1_v3	22266659	23001486	-	-	chr01_hap2_v3	22121228	22598150	INV3368	-	INV	-	#nosnp_A1_A2_syri_cleaned.out
chr01_hap1_v3	22275793	22360340	-	-	chr01_hap2_v3	22589011	22549494	HDR892	INV3368	HDR	-	#nosnp_A1_A2_syri_cleaned.out
chr01_hap1_v3	22377914	22610931	-	-	chr01_hap2_v3	22531873	22502856	HDR893	INV3368	HDR	-	#nosnp_A1_A2_syri_cleaned.out
chr01_hap1_v3	22933448	22992328	-	-	chr01_hap2_v3	22187599	22130334	HDR921	INV3368	HDR	-	#nosnp_A1_A2_syri_cleaned.out
chr01_hap1_v3	23191500	23243309	-	-	-	-	-	NOTAL1526	-	NOTAL	-	#nosnp_A1_A2_syri_cleaned.out
chr01_hap1_v3	23255448	23286058	-	-	-	-	-	NOTAL1530	-	NOTAL	-	#nosnp_A1_A2_syri_cleaned.out
chr01_hap1_v3	23286059	23662128	-	-	chr01_hap2_v3	23100279	23499361	INV3370	-	INV	-	#nosnp_A1_A2_syri_cleaned.out
chr01_hap1_v3	23681758	23743652	-	-	-	-	-	NOTAL1532	-	NOTAL	-	#nosnp_A1_A2_syri_cleaned.out
chr01_hap1_v3	23784136	23818555	-	-	chr01_hap2_v3	23607033	23646983	SYN887	-	SYN	-	#nosnp_A1_A2_syri_cleaned.out
chr01_hap1_v3	23843863	23896308	-	-	chr01_hap2_v3	23661919	23670954	SYN888	-	SYN	-	#nosnp_A1_A2_syri_cleaned.out
chr01_hap1_v3	23848142	23891919	-	-	chr01_hap2_v3	23666189	23666242	HDR953	SYN888	HDR	-	#nosnp_A1_A2_syri_cleaned.out
chr01_hap1_v3	23935969	23983756	-	-	chr01_hap2_v3	24120802	24179426	INVTR4455	-	INVTR	-	#nosnp_A1_A2_syri_cleaned.out
chr01_hap1_v3	24094488	24157141	-	-	chr01_hap2_v3	24040706	24105563	SYN898	-	SYN	-	#nosnp_A1_A2_syri_cleaned.out
chr01_hap1_v3	24112516	24157141	-	-	chr01_hap2_v3	24060718	24105563	SYNAL1530	SYN898	SYNAL	-	#nosnp_A1_A2_syri_cleaned.out
chr01_hap1_v3	24204614	24236203	-	-	-	-	-	NOTAL1550	-	NOTAL	-	#nosnp_A1_A2_syri_cleaned.out
chr01_hap1_v3	24239602	24302605	-	-	-	-	-	NOTAL1552	-	NOTAL	-	#nosnp_A1_A2_syri_cleaned.out
chr01_hap1_v3	24384723	24432453	-	-	chr01_hap2_v3	24558224	24608439	SYN903	-	SYN	-	#nosnp_A1_A2_syri_cleaned.out
chr01_hap1_v3	24491254	24527361	-	-	-	-	-	NOTAL1565	-	NOTAL	-	#nosnp_A1_A2_syri_cleaned.out
chr01_hap1_v3	24532598	24583162	-	-	-	-	-	NOTAL1566	-	NOTAL	-	#nosnp_A1_A2_syri_cleaned.out
chr01_hap1_v3	24585223	24616499	-	-	-	-	-	NOTAL1567	-	NOTAL	-	#nosnp_A1_A2_syri_cleaned.out
chr01_hap1_v3	24887536	24918247	-	-	chr01_hap2_v3	24883180	24914114	SYN922	-	SYN	-	#nosnp_A1_A2_syri_cleaned.out
chr01_hap1_v3	25228149	25283974	-	-	chr01_hap2_v3	25093420	25127512	SYN935	-	SYN	-	#nosnp_A1_A2_syri_cleaned.out
chr01_hap1_v3	25304615	25371247	-	-	chr01_hap2_v3	25140666	25216808	SYN937	-	SYN	-	#nosnp_A1_A2_syri_cleaned.out
chr01_hap1_v3	25434338	25466786	-	-	chr01_hap2_v3	25300335	25330333	SYN943	-	SYN	-	#nosnp_A1_A2_syri_cleaned.out
chr01_hap1_v3	25493294	25527858	-	-	-	-	-	NOTAL1677	-	NOTAL	-	#nosnp_A1_A2_syri_cleaned.out
chr01_hap1_v3	25779275	25831729	-	-	chr01_hap2_v3	25535635	25588526	SYN959	-	SYN	-	#nosnp_A1_A2_syri_cleaned.out
chr01_hap1_v3	25795720	25831729	-	-	chr01_hap2_v3	25552366	25588526	SYNAL1645	SYN959	SYNAL	-	#nosnp_A1_A2_syri_cleaned.out
chr01_hap1_v3	25861144	25901034	-	-	chr01_hap2_v3	25620013	25659724	SYN963	-	SYN	-	#nosnp_A1_A2_syri_cleaned.out
chr01_hap1_v3	25861144	25899900	-	-	chr01_hap2_v3	25620013	25659043	SYNAL1653	SYN963	SYNAL	-	#nosnp_A1_A2_syri_cleaned.out
chr01_hap1_v3	25958052	26007106	-	-	chr01_hap2_v3	25710619	25762512	SYN967	-	SYN	-	#nosnp_A1_A2_syri_cleaned.out
chr01_hap1_v3	25958052	25989623	-	-	chr01_hap2_v3	25710619	25742303	SYNAL1660	SYN967	SYNAL	-	#nosnp_A1_A2_syri_cleaned.out
chr01_hap1_v3	26010538	26047323	-	-	-	-	-	NOTAL1707	-	NOTAL	-	#nosnp_A1_A2_syri_cleaned.out
chr01_hap1_v3	26055779	26139913	-	-	-	-	-	NOTAL1710	-	NOTAL	-	#nosnp_A1_A2_syri_cleaned.out
chr01_hap1_v3	26142482	26177241	-	-	-	-	-	NOTAL1711	-	NOTAL	-	#nosnp_A1_A2_syri_cleaned.out
chr01_hap1_v3	26189365	26227595	-	-	-	-	-	NOTAL1713	-	NOTAL	-	#nosnp_A1_A2_syri_cleaned.out
chr01_hap1_v3	26554597	26597035	-	-	chr01_hap2_v3	28665119	28704635	DUP6198	-	DUP	copyloss	#nosnp_A1_A2_syri_cleaned.out
chr01_hap1_v3	26575723	26621129	-	-	chr01_hap2_v3	28664796	28710529	DUP6199	-	DUP	copyloss	#nosnp_A1_A2_syri_cleaned.out
chr01_hap1_v3	26657961	26722084	-	-	chr01_hap2_v3	28668384	28737708	DUP6208	-	DUP	copyloss	#nosnp_A1_A2_syri_cleaned.out
chr01_hap1_v3	26837597	26881973	-	-	chr01_hap2_v3	28672926	28704057	DUP6229	-	DUP	copyloss	#nosnp_A1_A2_syri_cleaned.out
chr01_hap1_v3	26900376	26945646	-	-	chr01_hap2_v3	28679235	28725803	DUP6232	-	DUP	copyloss	#nosnp_A1_A2_syri_cleaned.out
chr01_hap1_v3	26927713	26965528	-	-	chr01_hap2_v3	28701371	28732035	DUP6233	-	DUP	copyloss	#nosnp_A1_A2_syri_cleaned.out
chr01_hap1_v3	26977233	27023673	-	-	chr01_hap2_v3	28448895	28476831	TRANS3708	-	TRANS	-	#nosnp_A1_A2_syri_cleaned.out
chr01_hap1_v3	26991304	27033626	-	-	chr01_hap2_v3	28673962	28685438	SYN988	-	SYN	-	#nosnp_A1_A2_syri_cleaned.out
chr01_hap1_v3	27029198	27060599	-	-	chr01_hap2_v3	28650136	28682513	DUP6236	-	DUP	copyloss	#nosnp_A1_A2_syri_cleaned.out
chr01_hap1_v3	27058120	27089957	-	-	chr01_hap2_v3	28457335	28471300	DUP6237	-	DUP	copyloss	#nosnp_A1_A2_syri_cleaned.out
chr01_hap1_v3	27141309	27194291	-	-	chr01_hap2_v3	28656311	28686872	DUP6248	-	DUP	copyloss	#nosnp_A1_A2_syri_cleaned.out
chr01_hap1_v3	27169257	27209759	-	-	chr01_hap2_v3	28650788	28676663	DUP6249	-	DUP	copyloss	#nosnp_A1_A2_syri_cleaned.out
chr01_hap1_v3	27169257	27242380	-	-	chr01_hap2_v3	28650788	28690110	DUP6250	-	DUP	copyloss	#nosnp_A1_A2_syri_cleaned.out
chr01_hap1_v3	27290399	27342433	-	-	chr01_hap2_v3	28678979	28746456	DUP6256	-	DUP	copyloss	#nosnp_A1_A2_syri_cleaned.out
chr01_hap1_v3	27303475	27342433	-	-	chr01_hap2_v3	28332650	28454536	DUP6296	-	DUP	copyloss	#nosnp_A1_A2_syri_cleaned.out
chr01_hap1_v3	27303475	27342433	-	-	chr01_hap2_v3	28399083	28469155	DUP6297	-	DUP	copyloss	#nosnp_A1_A2_syri_cleaned.out
chr01_hap1_v3	27303475	27342433	-	-	chr01_hap2_v3	28587021	28667481	DUP6298	-	DUP	copyloss	#nosnp_A1_A2_syri_cleaned.out
chr01_hap1_v3	27311516	27342433	-	-	chr01_hap2_v3	28615240	28681456	DUP6317	-	DUP	copyloss	#nosnp_A1_A2_syri_cleaned.out
chr01_hap1_v3	27606330	27650160	-	-	chr01_hap2_v3	29137337	29194718	SYN1023	-	SYN	-	#nosnp_A1_A2_syri_cleaned.out
chr01_hap1_v3	27765832	27796940	-	-	chr01_hap2_v3	29283553	29315758	SYN1032	-	SYN	-	#nosnp_A1_A2_syri_cleaned.out
chr01_hap1_v3	28206860	28260261	-	-	chr01_hap2_v3	30984176	31029204	SYN1063	-	SYN	-	#nosnp_A1_A2_syri_cleaned.out
chr01_hap1_v3	28275018	28320527	-	-	-	-	-	NOTAL1835	-	NOTAL	-	#nosnp_A1_A2_syri_cleaned.out
chr01_hap1_v3	28446783	28555773	-	-	chr01_hap2_v3	31076740	31161173	SYN1066	-	SYN	-	#nosnp_A1_A2_syri_cleaned.out
chr01_hap1_v3	28555774	28590916	-	-	-	-	-	NOTAL1844	-	NOTAL	-	#nosnp_A1_A2_syri_cleaned.out
chr01_hap1_v3	28591471	28683170	-	-	-	-	-	NOTAL1845	-	NOTAL	-	#nosnp_A1_A2_syri_cleaned.out
chr01_hap1_v3	28697059	28736401	-	-	-	-	-	NOTAL1847	-	NOTAL	-	#nosnp_A1_A2_syri_cleaned.out
chr01_hap1_v3	28736402	28808092	-	-	chr01_hap2_v3	30917426	30971053	INVTR4487	-	INVTR	-	#nosnp_A1_A2_syri_cleaned.out
chr01_hap1_v3	28821461	28855585	-	-	-	-	-	NOTAL1849	-	NOTAL	-	#nosnp_A1_A2_syri_cleaned.out
chr01_hap1_v3	28913891	28950542	-	-	-	-	-	NOTAL1853	-	NOTAL	-	#nosnp_A1_A2_syri_cleaned.out
chr01_hap1_v3	28951912	28986785	-	-	-	-	-	NOTAL1854	-	NOTAL	-	#nosnp_A1_A2_syri_cleaned.out
chr01_hap1_v3	28986786	29023589	-	-	chr01_hap2_v3	31236142	31272846	SYN1068	-	SYN	-	#nosnp_A1_A2_syri_cleaned.out
chr01_hap1_v3	28986786	29023589	-	-	chr01_hap2_v3	31236142	31272846	SYNAL1815	SYN1068	SYNAL	-	#nosnp_A1_A2_syri_cleaned.out
chr01_hap1_v3	29108222	29182070	-	-	chr01_hap2_v3	31348514	31405440	SYN1071	-	SYN	-	#nosnp_A1_A2_syri_cleaned.out
chr01_hap1_v3	29137730	29172535	-	-	chr01_hap2_v3	31363156	31397951	SYNAL1822	SYN1071	SYNAL	-	#nosnp_A1_A2_syri_cleaned.out
chr01_hap1_v3	29227824	29268704	-	-	chr01_hap2_v3	31446288	31487547	SYN1077	-	SYN	-	#nosnp_A1_A2_syri_cleaned.out
chr01_hap1_v3	29272210	29305883	-	-	-	-	-	NOTAL1863	-	NOTAL	-	#nosnp_A1_A2_syri_cleaned.out
chr01_hap1_v3	29445817	29550652	-	-	-	-	-	NOTAL1872	-	NOTAL	-	#nosnp_A1_A2_syri_cleaned.out
chr01_hap1_v3	29823763	29943077	-	-	-	-	-	NOTAL1893	-	NOTAL	-	#nosnp_A1_A2_syri_cleaned.out
chr01_hap1_v3	30003186	30046240	-	-	chr01_hap2_v3	32180321	32223337	SYN1103	-	SYN	-	#nosnp_A1_A2_syri_cleaned.out
chr01_hap1_v3	30003186	30046240	-	-	chr01_hap2_v3	32180321	32223337	SYNAL1873	SYN1103	SYNAL	-	#nosnp_A1_A2_syri_cleaned.out
chr01_hap1_v3	30190794	30268917	-	-	-	-	-	NOTAL1912	-	NOTAL	-	#nosnp_A1_A2_syri_cleaned.out
chr01_hap1_v3	30349234	30383451	-	-	-	-	-	NOTAL1917	-	NOTAL	-	#nosnp_A1_A2_syri_cleaned.out
chr01_hap1_v3	30468612	30527978	-	-	-	-	-	NOTAL1928	-	NOTAL	-	#nosnp_A1_A2_syri_cleaned.out
chr01_hap1_v3	30527979	30570326	-	-	chr01_hap2_v3	31940309	31982654	INVTR4503	-	INVTR	-	#nosnp_A1_A2_syri_cleaned.out
chr01_hap1_v3	30527979	30570326	-	-	chr01_hap2_v3	31982654	31940309	INVTRAL7681	INVTR4503	INVTRAL	-	#nosnp_A1_A2_syri_cleaned.out
chr01_hap1_v3	30576139	30606951	-	-	-	-	-	NOTAL1930	-	NOTAL	-	#nosnp_A1_A2_syri_cleaned.out
chr01_hap1_v3	30677588	30724201	-	-	-	-	-	NOTAL1936	-	NOTAL	-	#nosnp_A1_A2_syri_cleaned.out
chr01_hap1_v3	30971302	31034318	-	-	-	-	-	NOTAL1957	-	NOTAL	-	#nosnp_A1_A2_syri_cleaned.out
chr01_hap1_v3	31034480	31125270	-	-	-	-	-	NOTAL1958	-	NOTAL	-	#nosnp_A1_A2_syri_cleaned.out
chr01_hap1_v3	31145240	31184995	-	-	chr01_hap2_v3	34041894	34081650	TRANS3742	-	TRANS	-	#nosnp_A1_A2_syri_cleaned.out
chr01_hap1_v3	31145240	31184995	-	-	chr01_hap2_v3	34041894	34081650	TRANSAL6771	TRANS3742	TRANSAL	-	#nosnp_A1_A2_syri_cleaned.out
chr01_hap1_v3	31240756	31442839	-	-	-	-	-	NOTAL1963	-	NOTAL	-	#nosnp_A1_A2_syri_cleaned.out
chr01_hap1_v3	31716990	31766993	-	-	-	-	-	NOTAL1991	-	NOTAL	-	#nosnp_A1_A2_syri_cleaned.out
chr01_hap1_v3	31830584	31864883	-	-	chr01_hap2_v3	32773195	32804138	TRANS3750	-	TRANS	-	#nosnp_A1_A2_syri_cleaned.out
chr01_hap1_v3	31952191	31982784	-	-	-	-	-	NOTAL2006	-	NOTAL	-	#nosnp_A1_A2_syri_cleaned.out
chr01_hap1_v3	32019401	32056654	-	-	chr01_hap2_v3	32878168	32906846	SYN1120	-	SYN	-	#nosnp_A1_A2_syri_cleaned.out
chr01_hap1_v3	32176828	32221624	-	-	-	-	-	NOTAL2021	-	NOTAL	-	#nosnp_A1_A2_syri_cleaned.out
chr01_hap1_v3	32223608	32268499	-	-	-	-	-	NOTAL2022	-	NOTAL	-	#nosnp_A1_A2_syri_cleaned.out
chr01_hap1_v3	32343684	32385858	-	-	-	-	-	NOTAL2028	-	NOTAL	-	#nosnp_A1_A2_syri_cleaned.out
chr01_hap1_v3	32396109	32455680	-	-	-	-	-	NOTAL2032	-	NOTAL	-	#nosnp_A1_A2_syri_cleaned.out
chr01_hap1_v3	32528529	32566670	-	-	-	-	-	NOTAL2038	-	NOTAL	-	#nosnp_A1_A2_syri_cleaned.out
chr01_hap1_v3	32597699	32647501	-	-	-	-	-	NOTAL2040	-	NOTAL	-	#nosnp_A1_A2_syri_cleaned.out
chr01_hap1_v3	32734669	32783750	-	-	-	-	-	NOTAL2046	-	NOTAL	-	#nosnp_A1_A2_syri_cleaned.out
chr01_hap1_v3	32797265	32842136	-	-	-	-	-	NOTAL2048	-	NOTAL	-	#nosnp_A1_A2_syri_cleaned.out
chr01_hap1_v3	33000757	33038762	-	-	-	-	-	NOTAL2061	-	NOTAL	-	#nosnp_A1_A2_syri_cleaned.out
chr01_hap1_v3	33047817	33366710	-	-	-	-	-	NOTAL2062	-	NOTAL	-	#nosnp_A1_A2_syri_cleaned.out
chr01_hap1_v3	33441441	34650683	-	-	chr01_hap2_v3	34706908	35835229	INV3373	-	INV	-	#nosnp_A1_A2_syri_cleaned.out
chr01_hap1_v3	33442214	33490287	-	-	chr01_hap2_v3	35834456	35780510	HDR1145	INV3373	HDR	-	#nosnp_A1_A2_syri_cleaned.out
chr01_hap1_v3	33575659	33633475	-	-	chr01_hap2_v3	35672063	35663556	HDR1156	INV3373	HDR	-	#nosnp_A1_A2_syri_cleaned.out
chr01_hap1_v3	33720301	33820972	-	-	chr01_hap2_v3	35590065	35487288	HDR1165	INV3373	HDR	-	#nosnp_A1_A2_syri_cleaned.out
chr01_hap1_v3	33848962	33891318	-	-	chr01_hap2_v3	35448242	35412456	HDR1168	INV3373	HDR	-	#nosnp_A1_A2_syri_cleaned.out
chr01_hap1_v3	33920177	33980482	-	-	chr01_hap2_v3	35198087	35122866	HDR1173	INV3373	HDR	-	#nosnp_A1_A2_syri_cleaned.out
chr01_hap1_v3	34038042	34126875	-	-	chr01_hap2_v3	35036809	34972920	HDR1178	INV3373	HDR	-	#nosnp_A1_A2_syri_cleaned.out
chr01_hap1_v3	34185818	34224293	-	-	chr01_hap2_v3	34927197	34918829	HDR1183	INV3373	HDR	-	#nosnp_A1_A2_syri_cleaned.out
chr01_hap1_v3	34235795	34315766	-	-	chr01_hap2_v3	34907271	34887729	HDR1184	INV3373	HDR	-	#nosnp_A1_A2_syri_cleaned.out
chr01_hap1_v3	34357703	34400290	-	-	chr01_hap2_v3	34768524	34764038	HDR1187	INV3373	HDR	-	#nosnp_A1_A2_syri_cleaned.out
chr01_hap1_v3	34456226	34649750	-	-	chr01_hap2_v3	34714425	34707826	HDR1198	INV3373	HDR	-	#nosnp_A1_A2_syri_cleaned.out
chr01_hap1_v3	34673940	34751527	-	-	-	-	-	NOTAL2072	-	NOTAL	-	#nosnp_A1_A2_syri_cleaned.out
chr01_hap1_v3	34751655	34803096	-	-	-	-	-	NOTAL2073	-	NOTAL	-	#nosnp_A1_A2_syri_cleaned.out
chr01_hap1_v3	34806724	34858397	-	-	-	-	-	NOTAL2074	-	NOTAL	-	#nosnp_A1_A2_syri_cleaned.out
chr01_hap1_v3	34862129	34931980	-	-	-	-	-	NOTAL2075	-	NOTAL	-	#nosnp_A1_A2_syri_cleaned.out
chr01_hap1_v3	34932864	35081477	-	-	-	-	-	NOTAL2076	-	NOTAL	-	#nosnp_A1_A2_syri_cleaned.out
chr01_hap1_v3	35083560	35114325	-	-	-	-	-	NOTAL2077	-	NOTAL	-	#nosnp_A1_A2_syri_cleaned.out
chr01_hap1_v3	35154683	35192406	-	-	-	-	-	NOTAL2080	-	NOTAL	-	#nosnp_A1_A2_syri_cleaned.out
chr01_hap1_v3	35200589	35308195	-	-	-	-	-	NOTAL2081	-	NOTAL	-	#nosnp_A1_A2_syri_cleaned.out
chr01_hap1_v3	35348350	35392314	-	-	-	-	-	NOTAL2084	-	NOTAL	-	#nosnp_A1_A2_syri_cleaned.out
chr01_hap1_v3	35397734	35442650	-	-	-	-	-	NOTAL2086	-	NOTAL	-	#nosnp_A1_A2_syri_cleaned.out
chr01_hap1_v3	35477776	35544021	-	-	-	-	-	NOTAL2088	-	NOTAL	-	#nosnp_A1_A2_syri_cleaned.out
chr01_hap1_v3	35573780	35617348	-	-	-	-	-	NOTAL2090	-	NOTAL	-	#nosnp_A1_A2_syri_cleaned.out
chr01_hap1_v3	35633671	35667900	-	-	-	-	-	NOTAL2092	-	NOTAL	-	#nosnp_A1_A2_syri_cleaned.out
chr01_hap1_v3	35704061	35746566	-	-	-	-	-	NOTAL2094	-	NOTAL	-	#nosnp_A1_A2_syri_cleaned.out
chr01_hap1_v3	35801623	35871150	-	-	-	-	-	NOTAL2101	-	NOTAL	-	#nosnp_A1_A2_syri_cleaned.out
chr01_hap1_v3	35946667	36061374	-	-	-	-	-	NOTAL2105	-	NOTAL	-	#nosnp_A1_A2_syri_cleaned.out
chr01_hap1_v3	36113208	36175639	-	-	-	-	-	NOTAL2110	-	NOTAL	-	#nosnp_A1_A2_syri_cleaned.out
chr01_hap1_v3	36194901	36226771	-	-	-	-	-	NOTAL2113	-	NOTAL	-	#nosnp_A1_A2_syri_cleaned.out
chr01_hap1_v3	36231284	36263214	-	-	-	-	-	NOTAL2114	-	NOTAL	-	#nosnp_A1_A2_syri_cleaned.out
chr01_hap1_v3	36266325	36356079	-	-	-	-	-	NOTAL2115	-	NOTAL	-	#nosnp_A1_A2_syri_cleaned.out
chr01_hap1_v3	36585282	36670456	-	-	chr01_hap2_v3	36366933	36434466	SYN1150	-	SYN	-	#nosnp_A1_A2_syri_cleaned.out
chr01_hap1_v3	36587554	36622303	-	-	chr01_hap2_v3	36369219	36380127	HDR1203	SYN1150	HDR	-	#nosnp_A1_A2_syri_cleaned.out
chr01_hap1_v3	36622304	36662217	-	-	chr01_hap2_v3	36380128	36419878	SYNAL1945	SYN1150	SYNAL	-	#nosnp_A1_A2_syri_cleaned.out
chr01_hap1_v3	37185898	37261342	-	-	-	-	-	NOTAL2193	-	NOTAL	-	#nosnp_A1_A2_syri_cleaned.out
chr01_hap1_v3	37282594	37322683	-	-	-	-	-	NOTAL2199	-	NOTAL	-	#nosnp_A1_A2_syri_cleaned.out
chr01_hap1_v3	37369602	37439539	-	-	chr01_hap2_v3	22860136	22918765	INVTR4536	-	INVTR	-	#nosnp_A1_A2_syri_cleaned.out
chr01_hap1_v3	37407745	37456830	-	-	chr01_hap2_v3	35707094	35743112	INVDP9719	-	INVDP	copyloss	#nosnp_A1_A2_syri_cleaned.out
chr01_hap1_v3	37417677	37490016	-	-	chr01_hap2_v3	35673451	35742693	INVDP9720	-	INVDP	copyloss	#nosnp_A1_A2_syri_cleaned.out
chr01_hap1_v3	37556044	37667598	-	-	-	-	-	NOTAL2209	-	NOTAL	-	#nosnp_A1_A2_syri_cleaned.out
chr01_hap1_v3	37791489	37858993	-	-	-	-	-	NOTAL2221	-	NOTAL	-	#nosnp_A1_A2_syri_cleaned.out
chr01_hap1_v3	37873748	37911506	-	-	-	-	-	NOTAL2225	-	NOTAL	-	#nosnp_A1_A2_syri_cleaned.out
chr01_hap1_v3	37962163	38870126	-	-	chr01_hap2_v3	36849960	37547738	INV3376	-	INV	-	#nosnp_A1_A2_syri_cleaned.out
chr01_hap1_v3	37968775	38198594	-	-	chr01_hap2_v3	37540760	37423909	HDR1222	INV3376	HDR	-	#nosnp_A1_A2_syri_cleaned.out
chr01_hap1_v3	38295282	38434495	-	-	chr01_hap2_v3	37146603	37145704	HDR1230	INV3376	HDR	-	#nosnp_A1_A2_syri_cleaned.out
chr01_hap1_v3	38446287	38501673	-	-	chr01_hap2_v3	37133849	37119581	HDR1231	INV3376	HDR	-	#nosnp_A1_A2_syri_cleaned.out
chr01_hap1_v3	38787688	38854314	-	-	chr01_hap2_v3	36905041	36865847	HDR1255	INV3376	HDR	-	#nosnp_A1_A2_syri_cleaned.out
chr01_hap1_v3	37983221	38188819	-	-	chr01_hap2_v3	37565706	37739498	DUP6722	-	DUP	copygain	#nosnp_A1_A2_syri_cleaned.out
chr01_hap1_v3	38870127	38958682	-	-	-	-	-	NOTAL2228	-	NOTAL	-	#nosnp_A1_A2_syri_cleaned.out
chr01_hap1_v3	39147191	39184732	-	-	-	-	-	NOTAL2243	-	NOTAL	-	#nosnp_A1_A2_syri_cleaned.out
chr01_hap1_v3	39196584	39244447	-	-	-	-	-	NOTAL2245	-	NOTAL	-	#nosnp_A1_A2_syri_cleaned.out
chr01_hap1_v3	39244573	39321012	-	-	-	-	-	NOTAL2246	-	NOTAL	-	#nosnp_A1_A2_syri_cleaned.out
chr01_hap1_v3	39517085	39547408	-	-	-	-	-	NOTAL2266	-	NOTAL	-	#nosnp_A1_A2_syri_cleaned.out
chr01_hap1_v3	39632978	39676638	-	-	chr01_hap2_v3	53845710	53890364	DUP6782	-	DUP	copyloss	#nosnp_A1_A2_syri_cleaned.out
chr01_hap1_v3	39634692	39676638	-	-	chr01_hap2_v3	53817664	53845752	DUP6783	-	DUP	copyloss	#nosnp_A1_A2_syri_cleaned.out
chr01_hap1_v3	39865774	39915018	-	-	chr01_hap2_v3	35916466	35958567	DUP6825	-	DUP	copyloss	#nosnp_A1_A2_syri_cleaned.out
chr01_hap1_v3	39955387	40141060	-	-	chr01_hap2_v3	35916466	36088815	TRANS3793	-	TRANS	-	#nosnp_A1_A2_syri_cleaned.out
chr01_hap1_v3	39960419	40110386	-	-	chr01_hap2_v3	35921496	35941210	CPL1257	TRANS3793	CPL	-	#nosnp_A1_A2_syri_cleaned.out
chr01_hap1_v3	40093575	40135902	-	-	chr01_hap2_v3	35975396	36017724	TRANSAL6834	TRANS3793	TRANSAL	-	#nosnp_A1_A2_syri_cleaned.out
chr01_hap1_v3	40069351	40181100	-	-	chr01_hap2_v3	35916466	35956101	DUP6830	-	DUP	copyloss	#nosnp_A1_A2_syri_cleaned.out
chr01_hap1_v3	40101712	40135902	-	-	chr01_hap2_v3	36077938	36103988	DUP6832	-	DUP	copygain	#nosnp_A1_A2_syri_cleaned.out
chr01_hap1_v3	40444887	40475034	-	-	chr01_hap2_v3	37681522	37717961	SYN1176	-	SYN	-	#nosnp_A1_A2_syri_cleaned.out
chr01_hap1_v3	40480197	40535973	-	-	-	-	-	NOTAL2277	-	NOTAL	-	#nosnp_A1_A2_syri_cleaned.out
chr01_hap1_v3	40535974	40580377	-	-	chr01_hap2_v3	36119257	36163684	TRANS3796	-	TRANS	-	#nosnp_A1_A2_syri_cleaned.out
chr01_hap1_v3	40535974	40580377	-	-	chr01_hap2_v3	36119257	36163684	TRANSAL6840	TRANS3796	TRANSAL	-	#nosnp_A1_A2_syri_cleaned.out
chr01_hap1_v3	40604377	40667059	-	-	-	-	-	NOTAL2283	-	NOTAL	-	#nosnp_A1_A2_syri_cleaned.out
chr01_hap1_v3	40670962	40714930	-	-	-	-	-	NOTAL2284	-	NOTAL	-	#nosnp_A1_A2_syri_cleaned.out
chr01_hap1_v3	40763872	40873105	-	-	-	-	-	NOTAL2287	-	NOTAL	-	#nosnp_A1_A2_syri_cleaned.out
chr01_hap1_v3	40885311	40961664	-	-	-	-	-	NOTAL2289	-	NOTAL	-	#nosnp_A1_A2_syri_cleaned.out
chr01_hap1_v3	40964810	41042873	-	-	-	-	-	NOTAL2291	-	NOTAL	-	#nosnp_A1_A2_syri_cleaned.out
chr01_hap1_v3	41044822	41117647	-	-	-	-	-	NOTAL2292	-	NOTAL	-	#nosnp_A1_A2_syri_cleaned.out
chr01_hap1_v3	41167141	41238138	-	-	-	-	-	NOTAL2295	-	NOTAL	-	#nosnp_A1_A2_syri_cleaned.out
chr01_hap1_v3	41251062	41305183	-	-	-	-	-	NOTAL2298	-	NOTAL	-	#nosnp_A1_A2_syri_cleaned.out
chr01_hap1_v3	41326769	41368571	-	-	-	-	-	NOTAL2303	-	NOTAL	-	#nosnp_A1_A2_syri_cleaned.out
chr01_hap1_v3	41369248	41399750	-	-	-	-	-	NOTAL2304	-	NOTAL	-	#nosnp_A1_A2_syri_cleaned.out
chr01_hap1_v3	41458718	41497520	-	-	-	-	-	NOTAL2307	-	NOTAL	-	#nosnp_A1_A2_syri_cleaned.out
chr01_hap1_v3	41500947	41542308	-	-	-	-	-	NOTAL2308	-	NOTAL	-	#nosnp_A1_A2_syri_cleaned.out
chr01_hap1_v3	41657623	41759500	-	-	-	-	-	NOTAL2318	-	NOTAL	-	#nosnp_A1_A2_syri_cleaned.out
chr01_hap1_v3	41793784	41921930	-	-	-	-	-	NOTAL2322	-	NOTAL	-	#nosnp_A1_A2_syri_cleaned.out
chr01_hap1_v3	41977081	42026441	-	-	-	-	-	NOTAL2328	-	NOTAL	-	#nosnp_A1_A2_syri_cleaned.out
chr01_hap1_v3	42030865	42078672	-	-	-	-	-	NOTAL2330	-	NOTAL	-	#nosnp_A1_A2_syri_cleaned.out
chr01_hap1_v3	42152599	42233660	-	-	-	-	-	NOTAL2335	-	NOTAL	-	#nosnp_A1_A2_syri_cleaned.out
chr01_hap1_v3	42237595	42316765	-	-	-	-	-	NOTAL2336	-	NOTAL	-	#nosnp_A1_A2_syri_cleaned.out
chr01_hap1_v3	42353378	42411915	-	-	-	-	-	NOTAL2339	-	NOTAL	-	#nosnp_A1_A2_syri_cleaned.out
chr01_hap1_v3	42438735	42482557	-	-	chr01_hap2_v3	37423914	37492303	INVDP9862	-	INVDP	copyloss	#nosnp_A1_A2_syri_cleaned.out
chr01_hap1_v3	42511239	42545993	-	-	-	-	-	NOTAL2343	-	NOTAL	-	#nosnp_A1_A2_syri_cleaned.out
chr01_hap1_v3	42766719	42797830	-	-	chr01_hap2_v3	38510804	38541036	SYN1181	-	SYN	-	#nosnp_A1_A2_syri_cleaned.out
chr01_hap1_v3	42828807	42883224	-	-	-	-	-	NOTAL2362	-	NOTAL	-	#nosnp_A1_A2_syri_cleaned.out
chr01_hap1_v3	42883225	42916016	-	-	chr01_hap2_v3	38715304	38747711	SYN1184	-	SYN	-	#nosnp_A1_A2_syri_cleaned.out
chr01_hap1_v3	43021401	43058279	-	-	-	-	-	NOTAL2369	-	NOTAL	-	#nosnp_A1_A2_syri_cleaned.out
chr01_hap1_v3	43068537	43099973	-	-	-	-	-	NOTAL2372	-	NOTAL	-	#nosnp_A1_A2_syri_cleaned.out
chr01_hap1_v3	43191591	43249733	-	-	-	-	-	NOTAL2386	-	NOTAL	-	#nosnp_A1_A2_syri_cleaned.out
chr01_hap1_v3	43319885	43405733	-	-	-	-	-	NOTAL2393	-	NOTAL	-	#nosnp_A1_A2_syri_cleaned.out
chr01_hap1_v3	43409744	43446140	-	-	-	-	-	NOTAL2394	-	NOTAL	-	#nosnp_A1_A2_syri_cleaned.out
chr01_hap1_v3	43449833	43480108	-	-	-	-	-	NOTAL2395	-	NOTAL	-	#nosnp_A1_A2_syri_cleaned.out
chr01_hap1_v3	43482203	43535999	-	-	chr01_hap2_v3	39746510	39827759	INV3379	-	INV	-	#nosnp_A1_A2_syri_cleaned.out
chr01_hap1_v3	43536000	43587967	-	-	-	-	-	NOTAL2396	-	NOTAL	-	#nosnp_A1_A2_syri_cleaned.out
chr01_hap1_v3	43833259	43873581	-	-	-	-	-	NOTAL2413	-	NOTAL	-	#nosnp_A1_A2_syri_cleaned.out
chr01_hap1_v3	43902128	43938722	-	-	-	-	-	NOTAL2418	-	NOTAL	-	#nosnp_A1_A2_syri_cleaned.out
chr01_hap1_v3	43965774	44011897	-	-	-	-	-	NOTAL2422	-	NOTAL	-	#nosnp_A1_A2_syri_cleaned.out
chr01_hap1_v3	44013208	44069867	-	-	-	-	-	NOTAL2423	-	NOTAL	-	#nosnp_A1_A2_syri_cleaned.out
chr01_hap1_v3	44069868	44299514	-	-	chr01_hap2_v3	39905158	40068294	INV3380	-	INV	-	#nosnp_A1_A2_syri_cleaned.out
chr01_hap1_v3	44096283	44126370	-	-	chr01_hap2_v3	40039499	40028125	HDR1297	INV3380	HDR	-	#nosnp_A1_A2_syri_cleaned.out
chr01_hap1_v3	44195655	44227430	-	-	chr01_hap2_v3	39971002	39962157	HDR1306	INV3380	HDR	-	#nosnp_A1_A2_syri_cleaned.out
chr01_hap1_v3	44242031	44296875	-	-	chr01_hap2_v3	39946851	39907802	HDR1309	INV3380	HDR	-	#nosnp_A1_A2_syri_cleaned.out
chr01_hap1_v3	44299515	44369056	-	-	-	-	-	NOTAL2424	-	NOTAL	-	#nosnp_A1_A2_syri_cleaned.out
chr01_hap1_v3	44449786	44528522	-	-	chr01_hap2_v3	40241511	40296733	INV3381	-	INV	-	#nosnp_A1_A2_syri_cleaned.out
chr01_hap1_v3	44584301	45515843	-	-	chr01_hap2_v3	40436270	41783465	INV3382	-	INV	-	#nosnp_A1_A2_syri_cleaned.out
chr01_hap1_v3	45012335	45104179	-	-	chr01_hap2_v3	41113035	41091312	HDR1378	INV3382	HDR	-	#nosnp_A1_A2_syri_cleaned.out
chr01_hap1_v3	45140780	45175800	-	-	chr01_hap2_v3	41049290	41032431	HDR1381	INV3382	HDR	-	#nosnp_A1_A2_syri_cleaned.out
chr01_hap1_v3	45239255	45273646	-	-	chr01_hap2_v3	40886657	40852169	INVAL6166	INV3382	INVAL	-	#nosnp_A1_A2_syri_cleaned.out
chr01_hap1_v3	45573638	45606148	-	-	chr01_hap2_v3	42149257	42183067	SYN1203	-	SYN	-	#nosnp_A1_A2_syri_cleaned.out
chr01_hap1_v3	45644072	45681915	-	-	chr01_hap2_v3	42220061	42256441	SYN1207	-	SYN	-	#nosnp_A1_A2_syri_cleaned.out
chr01_hap1_v3	45644072	45677181	-	-	chr01_hap2_v3	42220061	42252926	SYNAL2036	SYN1207	SYNAL	-	#nosnp_A1_A2_syri_cleaned.out
chr01_hap1_v3	45746497	45776696	-	-	-	-	-	NOTAL2451	-	NOTAL	-	#nosnp_A1_A2_syri_cleaned.out
chr01_hap1_v3	45781840	45869930	-	-	-	-	-	NOTAL2456	-	NOTAL	-	#nosnp_A1_A2_syri_cleaned.out
chr01_hap1_v3	45977382	46028144	-	-	chr01_hap2_v3	42515133	42549234	SYN1219	-	SYN	-	#nosnp_A1_A2_syri_cleaned.out
chr01_hap1_v3	46054626	46085557	-	-	-	-	-	NOTAL2469	-	NOTAL	-	#nosnp_A1_A2_syri_cleaned.out
chr01_hap1_v3	46127975	46159821	-	-	chr01_hap2_v3	42859738	42881952	SYN1226	-	SYN	-	#nosnp_A1_A2_syri_cleaned.out
chr01_hap1_v3	46277890	46343628	-	-	chr01_hap2_v3	43139924	43200933	SYN1227	-	SYN	-	#nosnp_A1_A2_syri_cleaned.out
chr01_hap1_v3	46312937	46343628	-	-	chr01_hap2_v3	43170325	43200933	SYNAL2072	SYN1227	SYNAL	-	#nosnp_A1_A2_syri_cleaned.out
chr01_hap1_v3	46372521	46411465	-	-	chr01_hap2_v3	43239882	43295970	SYN1232	-	SYN	-	#nosnp_A1_A2_syri_cleaned.out
chr01_hap1_v3	46431362	46474574	-	-	chr01_hap2_v3	43467448	43489208	SYN1236	-	SYN	-	#nosnp_A1_A2_syri_cleaned.out
chr01_hap1_v3	46589013	46638516	-	-	chr01_hap2_v3	43638129	43689060	SYN1244	-	SYN	-	#nosnp_A1_A2_syri_cleaned.out
chr01_hap1_v3	46643507	46679069	-	-	chr01_hap2_v3	43689054	43706515	SYN1245	-	SYN	-	#nosnp_A1_A2_syri_cleaned.out
chr01_hap1_v3	46891305	46950014	-	-	-	-	-	NOTAL2518	-	NOTAL	-	#nosnp_A1_A2_syri_cleaned.out
chr01_hap1_v3	46950015	46985116	-	-	chr01_hap2_v3	43921099	43955740	SYN1255	-	SYN	-	#nosnp_A1_A2_syri_cleaned.out
chr01_hap1_v3	46995558	47058974	-	-	chr01_hap2_v3	43983031	44050334	SYN1258	-	SYN	-	#nosnp_A1_A2_syri_cleaned.out
chr01_hap1_v3	47059596	47136266	-	-	chr01_hap2_v3	44122876	44196966	SYN1259	-	SYN	-	#nosnp_A1_A2_syri_cleaned.out
chr01_hap1_v3	47059596	47093280	-	-	chr01_hap2_v3	44122876	44156809	SYNAL2138	SYN1259	SYNAL	-	#nosnp_A1_A2_syri_cleaned.out
chr01_hap1_v3	47136418	47191919	-	-	chr01_hap2_v3	44212507	44265895	SYN1260	-	SYN	-	#nosnp_A1_A2_syri_cleaned.out
chr01_hap1_v3	47206222	47265654	-	-	chr01_hap2_v3	44282978	44339049	SYN1264	-	SYN	-	#nosnp_A1_A2_syri_cleaned.out
chr01_hap1_v3	47265649	47301567	-	-	chr01_hap2_v3	44342062	44377501	SYN1265	-	SYN	-	#nosnp_A1_A2_syri_cleaned.out
chr01_hap1_v3	47305052	47354904	-	-	chr01_hap2_v3	44377497	44429489	SYN1266	-	SYN	-	#nosnp_A1_A2_syri_cleaned.out
chr01_hap1_v3	47312357	47353978	-	-	chr01_hap2_v3	44385107	44426644	SYNAL2163	SYN1266	SYNAL	-	#nosnp_A1_A2_syri_cleaned.out
chr01_hap1_v3	47354898	47417561	-	-	chr01_hap2_v3	44443621	44502428	SYN1267	-	SYN	-	#nosnp_A1_A2_syri_cleaned.out
chr01_hap1_v3	47417067	47466715	-	-	chr01_hap2_v3	44563922	44604005	SYN1268	-	SYN	-	#nosnp_A1_A2_syri_cleaned.out
chr01_hap1_v3	47469639	47540038	-	-	chr01_hap2_v3	44609773	44680700	SYN1269	-	SYN	-	#nosnp_A1_A2_syri_cleaned.out
chr01_hap1_v3	47555338	47586962	-	-	chr01_hap2_v3	44752486	44796259	SYN1270	-	SYN	-	#nosnp_A1_A2_syri_cleaned.out
chr01_hap1_v3	47586957	47621071	-	-	chr01_hap2_v3	44799252	44819795	SYN1271	-	SYN	-	#nosnp_A1_A2_syri_cleaned.out
chr01_hap1_v3	47696411	47739104	-	-	-	-	-	NOTAL2536	-	NOTAL	-	#nosnp_A1_A2_syri_cleaned.out
chr01_hap1_v3	47982678	48081000	-	-	chr01_hap2_v3	44965911	45051369	SYN1281	-	SYN	-	#nosnp_A1_A2_syri_cleaned.out
chr01_hap1_v3	48107230	48149600	-	-	chr01_hap2_v3	45051368	45076241	SYN1282	-	SYN	-	#nosnp_A1_A2_syri_cleaned.out
chr01_hap1_v3	48202384	48232986	-	-	chr01_hap2_v3	45123715	45155008	SYN1287	-	SYN	-	#nosnp_A1_A2_syri_cleaned.out
chr01_hap1_v3	48246318	48306890	-	-	chr01_hap2_v3	45155004	45208043	SYN1288	-	SYN	-	#nosnp_A1_A2_syri_cleaned.out
chr01_hap1_v3	48313531	48375870	-	-	chr01_hap2_v3	45229569	45291566	SYN1289	-	SYN	-	#nosnp_A1_A2_syri_cleaned.out
chr01_hap1_v3	48313531	48353619	-	-	chr01_hap2_v3	45229569	45270137	SYNAL2229	SYN1289	SYNAL	-	#nosnp_A1_A2_syri_cleaned.out
chr01_hap1_v3	48375881	48443473	-	-	chr01_hap2_v3	45297983	45364331	SYN1290	-	SYN	-	#nosnp_A1_A2_syri_cleaned.out
chr01_hap1_v3	48396780	48432156	-	-	chr01_hap2_v3	45317912	45353560	SYNAL2232	SYN1290	SYNAL	-	#nosnp_A1_A2_syri_cleaned.out
chr01_hap1_v3	48554823	48599198	-	-	chr01_hap2_v3	45512026	45556469	SYN1297	-	SYN	-	#nosnp_A1_A2_syri_cleaned.out
chr01_hap1_v3	48554823	48599198	-	-	chr01_hap2_v3	45512026	45556469	SYNAL2243	SYN1297	SYNAL	-	#nosnp_A1_A2_syri_cleaned.out
chr01_hap1_v3	48746515	48849822	-	-	-	-	-	NOTAL2590	-	NOTAL	-	#nosnp_A1_A2_syri_cleaned.out
chr01_hap1_v3	48850462	48882638	-	-	-	-	-	NOTAL2591	-	NOTAL	-	#nosnp_A1_A2_syri_cleaned.out
chr01_hap1_v3	48958483	49005281	-	-	-	-	-	NOTAL2605	-	NOTAL	-	#nosnp_A1_A2_syri_cleaned.out
chr01_hap1_v3	49008471	49109402	-	-	chr01_hap2_v3	45657636	45751796	INV3384	-	INV	-	#nosnp_A1_A2_syri_cleaned.out
chr01_hap1_v3	49348984	49391909	-	-	-	-	-	NOTAL2624	-	NOTAL	-	#nosnp_A1_A2_syri_cleaned.out
chr01_hap1_v3	49413878	49455614	-	-	chr01_hap2_v3	46377152	46421904	TRANS3843	-	TRANS	-	#nosnp_A1_A2_syri_cleaned.out
chr01_hap1_v3	49556610	49590321	-	-	-	-	-	NOTAL2644	-	NOTAL	-	#nosnp_A1_A2_syri_cleaned.out
chr01_hap1_v3	49634973	49680266	-	-	-	-	-	NOTAL2650	-	NOTAL	-	#nosnp_A1_A2_syri_cleaned.out
chr01_hap1_v3	49680651	49740078	-	-	-	-	-	NOTAL2651	-	NOTAL	-	#nosnp_A1_A2_syri_cleaned.out
chr01_hap1_v3	49778356	49906047	-	-	-	-	-	NOTAL2653	-	NOTAL	-	#nosnp_A1_A2_syri_cleaned.out
chr01_hap1_v3	49965066	50047554	-	-	chr01_hap2_v3	46562137	46639835	SYN1320	-	SYN	-	#nosnp_A1_A2_syri_cleaned.out
chr01_hap1_v3	50272158	50305214	-	-	chr01_hap2_v3	46877466	46911063	SYN1332	-	SYN	-	#nosnp_A1_A2_syri_cleaned.out
chr01_hap1_v3	50377011	50407604	-	-	-	-	-	NOTAL2686	-	NOTAL	-	#nosnp_A1_A2_syri_cleaned.out
chr01_hap1_v3	50442945	50487822	-	-	chr01_hap2_v3	46930977	47016645	INV3385	-	INV	-	#nosnp_A1_A2_syri_cleaned.out
chr01_hap1_v3	50488921	50524681	-	-	-	-	-	NOTAL2691	-	NOTAL	-	#nosnp_A1_A2_syri_cleaned.out
chr01_hap1_v3	50678296	50720908	-	-	-	-	-	NOTAL2704	-	NOTAL	-	#nosnp_A1_A2_syri_cleaned.out
chr01_hap1_v3	50756423	50803513	-	-	chr01_hap2_v3	47320736	47373205	SYN1346	-	SYN	-	#nosnp_A1_A2_syri_cleaned.out
chr01_hap1_v3	50878391	50911356	-	-	chr01_hap2_v3	47443411	47472034	SYN1352	-	SYN	-	#nosnp_A1_A2_syri_cleaned.out
chr01_hap1_v3	50945476	51005688	-	-	chr01_hap2_v3	47521460	47591547	SYN1357	-	SYN	-	#nosnp_A1_A2_syri_cleaned.out
chr01_hap1_v3	50968329	51005688	-	-	chr01_hap2_v3	47554209	47591547	SYNAL2348	SYN1357	SYNAL	-	#nosnp_A1_A2_syri_cleaned.out
chr01_hap1_v3	51017274	51050198	-	-	chr01_hap2_v3	47611626	47655454	SYN1359	-	SYN	-	#nosnp_A1_A2_syri_cleaned.out
chr01_hap1_v3	51258683	51291829	-	-	chr01_hap2_v3	47830824	47861894	SYN1371	-	SYN	-	#nosnp_A1_A2_syri_cleaned.out
chr01_hap1_v3	51363233	51545143	-	-	chr01_hap2_v3	47905415	48055865	INV3386	-	INV	-	#nosnp_A1_A2_syri_cleaned.out
chr01_hap1_v3	51666039	51699752	-	-	chr01_hap2_v3	48187765	48220769	SYN1386	-	SYN	-	#nosnp_A1_A2_syri_cleaned.out
chr01_hap1_v3	51724968	51782469	-	-	-	-	-	NOTAL2755	-	NOTAL	-	#nosnp_A1_A2_syri_cleaned.out
chr01_hap1_v3	51866262	51921636	-	-	-	-	-	NOTAL2760	-	NOTAL	-	#nosnp_A1_A2_syri_cleaned.out
chr01_hap1_v3	51921637	51963270	-	-	chr01_hap2_v3	48615133	48654452	SYN1391	-	SYN	-	#nosnp_A1_A2_syri_cleaned.out
chr01_hap1_v3	52253044	52287257	-	-	chr01_hap2_v3	48959310	49003240	INV3387	-	INV	-	#nosnp_A1_A2_syri_cleaned.out
chr01_hap1_v3	52334205	52371935	-	-	chr01_hap2_v3	49109406	49145734	SYN1414	-	SYN	-	#nosnp_A1_A2_syri_cleaned.out
chr01_hap1_v3	52395187	52428493	-	-	chr01_hap2_v3	49170950	49198913	SYN1417	-	SYN	-	#nosnp_A1_A2_syri_cleaned.out
chr01_hap1_v3	52593832	52692922	-	-	-	-	-	NOTAL2809	-	NOTAL	-	#nosnp_A1_A2_syri_cleaned.out
chr01_hap1_v3	52897247	52940445	-	-	chr01_hap2_v3	49450321	49491143	SYN1429	-	SYN	-	#nosnp_A1_A2_syri_cleaned.out
chr01_hap1_v3	52944531	52978675	-	-	chr01_hap2_v3	49494782	49547976	SYN1432	-	SYN	-	#nosnp_A1_A2_syri_cleaned.out
chr01_hap1_v3	53116124	53148009	-	-	-	-	-	NOTAL2841	-	NOTAL	-	#nosnp_A1_A2_syri_cleaned.out
chr01_hap1_v3	53835235	53866298	-	-	chr01_hap2_v3	50892520	50923348	SYN1492	-	SYN	-	#nosnp_A1_A2_syri_cleaned.out
chr01_hap1_v3	53926022	53979956	-	-	chr01_hap2_v3	50999312	51058102	SYN1495	-	SYN	-	#nosnp_A1_A2_syri_cleaned.out
chr01_hap1_v3	53929941	53964284	-	-	chr01_hap2_v3	51004220	51038679	SYNAL2581	SYN1495	SYNAL	-	#nosnp_A1_A2_syri_cleaned.out
chr01_hap1_v3	54175888	54211454	-	-	chr01_hap2_v3	51298796	51328635	DUP7331	-	DUP	copyloss	#nosnp_A1_A2_syri_cleaned.out
chr01_hap1_v3	54211454	54426060	-	-	chr01_hap2_v3	51298560	51405681	INV3388	-	INV	-	#nosnp_A1_A2_syri_cleaned.out
chr01_hap1_v3	54227926	54263440	-	-	chr01_hap2_v3	51400495	51365187	INVAL6212	INV3388	INVAL	-	#nosnp_A1_A2_syri_cleaned.out
chr01_hap1_v3	54262910	54374915	-	-	chr01_hap2_v3	51354486	51353651	CPL1715	INV3388	CPL	-	#nosnp_A1_A2_syri_cleaned.out
chr01_hap1_v3	54486389	54544886	-	-	chr01_hap2_v3	51473823	51528371	SYN1510	-	SYN	-	#nosnp_A1_A2_syri_cleaned.out
chr01_hap1_v3	54563578	54611611	-	-	chr01_hap2_v3	51553843	51586219	SYN1511	-	SYN	-	#nosnp_A1_A2_syri_cleaned.out
chr01_hap1_v3	54611612	54659551	-	-	-	-	-	NOTAL2925	-	NOTAL	-	#nosnp_A1_A2_syri_cleaned.out
chr01_hap1_v3	54867830	54921329	-	-	chr01_hap2_v3	51929465	51989471	TRANS3896	-	TRANS	-	#nosnp_A1_A2_syri_cleaned.out
chr01_hap1_v3	55189337	55229313	-	-	chr01_hap2_v3	52161739	52202963	SYN1537	-	SYN	-	#nosnp_A1_A2_syri_cleaned.out
chr01_hap1_v3	55255191	55288101	-	-	chr01_hap2_v3	52233564	52257953	SYN1541	-	SYN	-	#nosnp_A1_A2_syri_cleaned.out
chr01_hap1_v3	55356364	55393809	-	-	chr01_hap2_v3	52316725	52369365	SYN1546	-	SYN	-	#nosnp_A1_A2_syri_cleaned.out
chr01_hap1_v3	55665852	55712707	-	-	-	-	-	NOTAL3004	-	NOTAL	-	#nosnp_A1_A2_syri_cleaned.out
chr01_hap1_v3	55771830	55820433	-	-	chr01_hap2_v3	53578600	53637907	DUP7393	-	DUP	copygain	#nosnp_A1_A2_syri_cleaned.out
chr01_hap1_v3	55774459	55855397	-	-	chr01_hap2_v3	53590812	53713932	TRANS3906	-	TRANS	-	#nosnp_A1_A2_syri_cleaned.out
chr01_hap1_v3	56526801	56560926	-	-	chr01_hap2_v3	54376175	54416076	SYN1603	-	SYN	-	#nosnp_A1_A2_syri_cleaned.out
chr01_hap1_v3	57204038	57239634	-	-	chr01_hap2_v3	55120997	55148365	SYN1650	-	SYN	-	#nosnp_A1_A2_syri_cleaned.out
chr01_hap1_v3	57479194	57516716	-	-	chr01_hap2_v3	55347285	55370102	SYN1666	-	SYN	-	#nosnp_A1_A2_syri_cleaned.out
chr01_hap1_v3	57878685	57930260	-	-	-	-	-	NOTAL3189	-	NOTAL	-	#nosnp_A1_A2_syri_cleaned.out
chr01_hap1_v3	57970456	58009624	-	-	chr01_hap2_v3	55754158	55789050	SYN1700	-	SYN	-	#nosnp_A1_A2_syri_cleaned.out
chr01_hap1_v3	58015716	58063196	-	-	chr01_hap2_v3	55807770	55856136	SYN1702	-	SYN	-	#nosnp_A1_A2_syri_cleaned.out
chr01_hap1_v3	58063187	58103911	-	-	chr01_hap2_v3	55859803	55891819	SYN1703	-	SYN	-	#nosnp_A1_A2_syri_cleaned.out
chr01_hap1_v3	58184764	58228924	-	-	chr01_hap2_v3	55982932	56028173	SYN1708	-	SYN	-	#nosnp_A1_A2_syri_cleaned.out
chr01_hap1_v3	58267219	58299811	-	-	chr01_hap2_v3	56051643	56111696	SYN1713	-	SYN	-	#nosnp_A1_A2_syri_cleaned.out
chr01_hap1_v3	58601069	58655783	-	-	chr01_hap2_v3	56312398	56367151	SYN1729	-	SYN	-	#nosnp_A1_A2_syri_cleaned.out
chr01_hap1_v3	58601069	58655783	-	-	chr01_hap2_v3	56312398	56367151	SYNAL2959	SYN1729	SYNAL	-	#nosnp_A1_A2_syri_cleaned.out
chr01_hap1_v3	58705675	58738065	-	-	chr01_hap2_v3	56437452	56469830	SYN1734	-	SYN	-	#nosnp_A1_A2_syri_cleaned.out
chr01_hap1_v3	59095081	59145578	-	-	chr01_hap2_v3	56863953	56914601	SYN1771	-	SYN	-	#nosnp_A1_A2_syri_cleaned.out
chr01_hap1_v3	59095081	59145578	-	-	chr01_hap2_v3	56863953	56914601	SYNAL3016	SYN1771	SYNAL	-	#nosnp_A1_A2_syri_cleaned.out
chr01_hap1_v3	59431107	59635494	-	-	chr01_hap2_v3	57162595	57291166	INV3392	-	INV	-	#nosnp_A1_A2_syri_cleaned.out
chr01_hap1_v3	59446627	59507249	-	-	chr01_hap2_v3	57265995	57225352	HDR1911	INV3392	HDR	-	#nosnp_A1_A2_syri_cleaned.out
chr01_hap1_v3	59516020	59571343	-	-	chr01_hap2_v3	57220884	57210117	HDR1913	INV3392	HDR	-	#nosnp_A1_A2_syri_cleaned.out
chr01_hap1_v3	59680532	59722216	-	-	chr01_hap2_v3	57384230	57412809	SYN1795	-	SYN	-	#nosnp_A1_A2_syri_cleaned.out
chr01_hap1_v3	59748605	59783595	-	-	chr01_hap2_v3	57423557	57461984	SYN1797	-	SYN	-	#nosnp_A1_A2_syri_cleaned.out
chr01_hap1_v3	59861293	59894373	-	-	chr01_hap2_v3	57485767	57519306	SYN1801	-	SYN	-	#nosnp_A1_A2_syri_cleaned.out
chr01_hap1_v3	60894149	60957111	-	-	chr01_hap2_v3	58377696	58436193	SYN1876	-	SYN	-	#nosnp_A1_A2_syri_cleaned.out
chr01_hap1_v3	61033517	61068716	-	-	chr01_hap2_v3	58557156	58592070	SYN1884	-	SYN	-	#nosnp_A1_A2_syri_cleaned.out
chr01_hap1_v3	61122285	61162633	-	-	chr01_hap2_v3	58727204	58766931	SYN1888	-	SYN	-	#nosnp_A1_A2_syri_cleaned.out
chr01_hap1_v3	61218745	61268541	-	-	chr01_hap2_v3	58811327	58856866	SYN1893	-	SYN	-	#nosnp_A1_A2_syri_cleaned.out
chr01_hap1_v3	61313704	61351679	-	-	chr01_hap2_v3	58886195	58932728	SYN1895	-	SYN	-	#nosnp_A1_A2_syri_cleaned.out
chr01_hap1_v3	61447543	61481080	-	-	-	-	-	NOTAL3463	-	NOTAL	-	#nosnp_A1_A2_syri_cleaned.out
chr01_hap1_v3	61823459	61868471	-	-	chr01_hap2_v3	59245968	59283581	SYN1922	-	SYN	-	#nosnp_A1_A2_syri_cleaned.out
chr01_hap1_v3	61936434	61983516	-	-	chr01_hap2_v3	59357223	59396355	SYN1929	-	SYN	-	#nosnp_A1_A2_syri_cleaned.out
chr01_hap1_v3	61945147	61978410	-	-	chr01_hap2_v3	59358016	59391239	SYNAL3294	SYN1929	SYNAL	-	#nosnp_A1_A2_syri_cleaned.out
chr01_hap1_v3	62274445	62321805	-	-	chr01_hap2_v3	59800471	59847029	SYN1957	-	SYN	-	#nosnp_A1_A2_syri_cleaned.out
chr01_hap1_v3	62279598	62321805	-	-	chr01_hap2_v3	59804771	59847029	SYNAL3340	SYN1957	SYNAL	-	#nosnp_A1_A2_syri_cleaned.out
chr01_hap1_v3	62434473	62473326	-	-	chr01_hap2_v3	59931137	59970761	SYN1962	-	SYN	-	#nosnp_A1_A2_syri_cleaned.out
chr01_hap1_v3	62728212	62776601	-	-	chr01_hap2_v3	60242837	60290636	SYN1983	-	SYN	-	#nosnp_A1_A2_syri_cleaned.out
chr01_hap1_v3	62778295	62889321	-	-	chr01_hap2_v3	60293941	60394960	SYN1985	-	SYN	-	#nosnp_A1_A2_syri_cleaned.out
chr01_hap1_v3	62840079	62885940	-	-	chr01_hap2_v3	60345586	60391469	SYNAL3393	SYN1985	SYNAL	-	#nosnp_A1_A2_syri_cleaned.out
chr01_hap1_v3	63022765	63055530	-	-	chr01_hap2_v3	61313910	61346682	TRANS4015	-	TRANS	-	#nosnp_A1_A2_syri_cleaned.out
chr01_hap1_v3	63022765	63055530	-	-	chr01_hap2_v3	61313910	61346682	TRANSAL7100	TRANS4015	TRANSAL	-	#nosnp_A1_A2_syri_cleaned.out
chr01_hap1_v3	63295089	63326150	-	-	chr01_hap2_v3	60851655	60887947	SYN2013	-	SYN	-	#nosnp_A1_A2_syri_cleaned.out
chr01_hap1_v3	63392895	63430711	-	-	chr01_hap2_v3	60093435	60133423	TRANS4024	-	TRANS	-	#nosnp_A1_A2_syri_cleaned.out
chr01_hap1_v3	63479417	63539712	-	-	chr01_hap2_v3	60890274	60949619	SYN2015	-	SYN	-	#nosnp_A1_A2_syri_cleaned.out
chr01_hap1_v3	63497824	63539712	-	-	chr01_hap2_v3	60907517	60949619	SYNAL3441	SYN2015	SYNAL	-	#nosnp_A1_A2_syri_cleaned.out
chr01_hap1_v3	63738400	63772306	-	-	chr01_hap2_v3	61052722	61086355	SYN2027	-	SYN	-	#nosnp_A1_A2_syri_cleaned.out
chr01_hap1_v3	63773069	63807672	-	-	chr01_hap2_v3	61086348	61121324	SYN2028	-	SYN	-	#nosnp_A1_A2_syri_cleaned.out
chr01_hap1_v3	63877556	63927901	-	-	chr01_hap2_v3	61154193	61204153	SYN2031	-	SYN	-	#nosnp_A1_A2_syri_cleaned.out
chr01_hap1_v3	64099761	64206943	-	-	chr01_hap2_v3	61364148	61470701	SYN2039	-	SYN	-	#nosnp_A1_A2_syri_cleaned.out
chr01_hap1_v3	64123121	64158807	-	-	chr01_hap2_v3	61386979	61422734	SYNAL3478	SYN2039	SYNAL	-	#nosnp_A1_A2_syri_cleaned.out
chr01_hap1_v3	64159572	64206943	-	-	chr01_hap2_v3	61423471	61470701	SYNAL3479	SYN2039	SYNAL	-	#nosnp_A1_A2_syri_cleaned.out
chr01_hap1_v3	64212064	64244199	-	-	chr01_hap2_v3	61477739	61509919	SYN2041	-	SYN	-	#nosnp_A1_A2_syri_cleaned.out
chr01_hap1_v3	64212064	64244199	-	-	chr01_hap2_v3	61477739	61509919	SYNAL3481	SYN2041	SYNAL	-	#nosnp_A1_A2_syri_cleaned.out
chr01_hap1_v3	64624567	64727358	-	-	chr01_hap2_v3	61860710	61960867	SYN2077	-	SYN	-	#nosnp_A1_A2_syri_cleaned.out
chr01_hap1_v3	64626973	64657488	-	-	chr01_hap2_v3	61861696	61892134	SYNAL3542	SYN2077	SYNAL	-	#nosnp_A1_A2_syri_cleaned.out
chr01_hap1_v3	64877029	64917425	-	-	chr01_hap2_v3	62109969	62150790	SYN2093	-	SYN	-	#nosnp_A1_A2_syri_cleaned.out
chr01_hap1_v3	64884732	64917425	-	-	chr01_hap2_v3	62117970	62150790	SYNAL3571	SYN2093	SYNAL	-	#nosnp_A1_A2_syri_cleaned.out
chr01_hap1_v3	65394605	65454889	-	-	chr01_hap2_v3	62613108	62673565	SYN2127	-	SYN	-	#nosnp_A1_A2_syri_cleaned.out
chr01_hap1_v3	65394605	65454889	-	-	chr01_hap2_v3	62613108	62673565	SYNAL3631	SYN2127	SYNAL	-	#nosnp_A1_A2_syri_cleaned.out
chr01_hap1_v3	65470513	65512537	-	-	chr01_hap2_v3	62676352	62715943	SYN2128	-	SYN	-	#nosnp_A1_A2_syri_cleaned.out
chr01_hap1_v3	65533725	65586668	-	-	chr01_hap2_v3	62734249	62789393	SYN2131	-	SYN	-	#nosnp_A1_A2_syri_cleaned.out
chr01_hap1_v3	65539104	65572974	-	-	chr01_hap2_v3	62740515	62774570	SYNAL3640	SYN2131	SYNAL	-	#nosnp_A1_A2_syri_cleaned.out
chr01_hap1_v3	65752655	65794140	-	-	chr01_hap2_v3	63028726	63070840	SYN2141	-	SYN	-	#nosnp_A1_A2_syri_cleaned.out
chr01_hap1_v3	65827269	65864636	-	-	chr01_hap2_v3	63101962	63139977	SYN2144	-	SYN	-	#nosnp_A1_A2_syri_cleaned.out
chr01_hap1_v3	65830640	65864636	-	-	chr01_hap2_v3	63105691	63139977	SYNAL3664	SYN2144	SYNAL	-	#nosnp_A1_A2_syri_cleaned.out
chr01_hap1_v3	65923531	65962940	-	-	chr01_hap2_v3	63185795	63223966	SYN2148	-	SYN	-	#nosnp_A1_A2_syri_cleaned.out
chr01_hap1_v3	65998437	66038365	-	-	chr01_hap2_v3	63263893	63306879	SYN2151	-	SYN	-	#nosnp_A1_A2_syri_cleaned.out
chr01_hap1_v3	66283468	66321512	-	-	chr01_hap2_v3	63548754	63586863	SYN2167	-	SYN	-	#nosnp_A1_A2_syri_cleaned.out
chr01_hap1_v3	66283468	66321512	-	-	chr01_hap2_v3	63548754	63586863	SYNAL3707	SYN2167	SYNAL	-	#nosnp_A1_A2_syri_cleaned.out
chr01_hap1_v3	66411043	66444741	-	-	chr01_hap2_v3	63697160	63731254	SYN2174	-	SYN	-	#nosnp_A1_A2_syri_cleaned.out
chr01_hap1_v3	66839202	66875297	-	-	chr01_hap2_v3	64084301	64119880	SYN2204	-	SYN	-	#nosnp_A1_A2_syri_cleaned.out
chr01_hap1_v3	67071057	67102563	-	-	chr01_hap2_v3	64352314	64383781	SYN2223	-	SYN	-	#nosnp_A1_A2_syri_cleaned.out
chr01_hap1_v3	67071057	67102563	-	-	chr01_hap2_v3	64352314	64383781	SYNAL3798	SYN2223	SYNAL	-	#nosnp_A1_A2_syri_cleaned.out
chr01_hap1_v3	67374951	67419898	-	-	chr01_hap2_v3	64686132	64733306	SYN2249	-	SYN	-	#nosnp_A1_A2_syri_cleaned.out
chr01_hap1_v3	67379628	67419898	-	-	chr01_hap2_v3	64693114	64733306	SYNAL3830	SYN2249	SYNAL	-	#nosnp_A1_A2_syri_cleaned.out
chr01_hap1_v3	67419894	67460126	-	-	chr01_hap2_v3	64733747	64773909	SYN2250	-	SYN	-	#nosnp_A1_A2_syri_cleaned.out
chr01_hap1_v3	67419894	67460126	-	-	chr01_hap2_v3	64733747	64773909	SYNAL3831	SYN2250	SYNAL	-	#nosnp_A1_A2_syri_cleaned.out
chr01_hap1_v3	67681653	67773462	-	-	chr01_hap2_v3	64986711	65078526	SYN2273	-	SYN	-	#nosnp_A1_A2_syri_cleaned.out
chr01_hap1_v3	67688024	67773462	-	-	chr01_hap2_v3	64992758	65078526	SYNAL3866	SYN2273	SYNAL	-	#nosnp_A1_A2_syri_cleaned.out
chr01_hap1_v3	67780590	67821183	-	-	chr01_hap2_v3	65087095	65127756	SYN2275	-	SYN	-	#nosnp_A1_A2_syri_cleaned.out
chr01_hap1_v3	67780590	67821183	-	-	chr01_hap2_v3	65087095	65127756	SYNAL3868	SYN2275	SYNAL	-	#nosnp_A1_A2_syri_cleaned.out
chr01_hap1_v3	67841512	67953517	-	-	chr01_hap2_v3	65143486	65254034	SYN2277	-	SYN	-	#nosnp_A1_A2_syri_cleaned.out
chr01_hap1_v3	67841512	67897126	-	-	chr01_hap2_v3	65143486	65199270	SYNAL3871	SYN2277	SYNAL	-	#nosnp_A1_A2_syri_cleaned.out
chr01_hap1_v3	67901860	67953517	-	-	chr01_hap2_v3	65202301	65254034	SYNAL3874	SYN2277	SYNAL	-	#nosnp_A1_A2_syri_cleaned.out
chr01_hap1_v3	67953512	67984869	-	-	chr01_hap2_v3	65262113	65294738	SYN2278	-	SYN	-	#nosnp_A1_A2_syri_cleaned.out
chr01_hap1_v3	67984862	68032790	-	-	chr01_hap2_v3	65297201	65345059	SYN2279	-	SYN	-	#nosnp_A1_A2_syri_cleaned.out
chr01_hap1_v3	67984862	68032790	-	-	chr01_hap2_v3	65297201	65345059	SYNAL3877	SYN2279	SYNAL	-	#nosnp_A1_A2_syri_cleaned.out
chr01_hap1_v3	68113464	68144631	-	-	chr01_hap2_v3	65436116	65468129	SYN2288	-	SYN	-	#nosnp_A1_A2_syri_cleaned.out
chr01_hap1_v3	68219004	68272054	-	-	chr01_hap2_v3	65545708	65584103	SYN2295	-	SYN	-	#nosnp_A1_A2_syri_cleaned.out
chr01_hap1_v3	68443961	68496961	-	-	chr01_hap2_v3	65841087	65894983	SYN2313	-	SYN	-	#nosnp_A1_A2_syri_cleaned.out
chr01_hap1_v3	68461267	68496961	-	-	chr01_hap2_v3	65859174	65894983	SYNAL3938	SYN2313	SYNAL	-	#nosnp_A1_A2_syri_cleaned.out
chr01_hap1_v3	68791505	68823123	-	-	chr01_hap2_v3	66255788	66288129	SYN2341	-	SYN	-	#nosnp_A1_A2_syri_cleaned.out
chr01_hap1_v3	68792253	68823123	-	-	chr01_hap2_v3	66257192	66288129	SYNAL3975	SYN2341	SYNAL	-	#nosnp_A1_A2_syri_cleaned.out
chr01_hap1_v3	69083212	69175192	-	-	chr01_hap2_v3	66581853	66652145	SYN2363	-	SYN	-	#nosnp_A1_A2_syri_cleaned.out
chr01_hap1_v3	69132296	69175192	-	-	chr01_hap2_v3	66609225	66652145	SYNAL4009	SYN2363	SYNAL	-	#nosnp_A1_A2_syri_cleaned.out
chr01_hap1_v3	69197812	69228725	-	-	chr01_hap2_v3	66699497	66727010	SYN2366	-	SYN	-	#nosnp_A1_A2_syri_cleaned.out
chr01_hap1_v3	69243675	69301468	-	-	chr01_hap2_v3	66745987	66811505	SYN2369	-	SYN	-	#nosnp_A1_A2_syri_cleaned.out
chr01_hap1_v3	69301464	69389699	-	-	chr01_hap2_v3	66812981	66903813	SYN2370	-	SYN	-	#nosnp_A1_A2_syri_cleaned.out
chr01_hap1_v3	69301464	69332310	-	-	chr01_hap2_v3	66812981	66843717	SYNAL4022	SYN2370	SYNAL	-	#nosnp_A1_A2_syri_cleaned.out
chr01_hap1_v3	69350469	69381373	-	-	chr01_hap2_v3	66862613	66893653	SYNAL4027	SYN2370	SYNAL	-	#nosnp_A1_A2_syri_cleaned.out
chr01_hap1_v3	69399093	69438883	-	-	chr01_hap2_v3	66913513	66953832	SYN2372	-	SYN	-	#nosnp_A1_A2_syri_cleaned.out
chr01_hap1_v3	69446161	69480542	-	-	chr01_hap2_v3	66959319	66994659	SYN2374	-	SYN	-	#nosnp_A1_A2_syri_cleaned.out
chr01_hap1_v3	69541249	69610518	-	-	chr01_hap2_v3	67085297	67155196	SYN2379	-	SYN	-	#nosnp_A1_A2_syri_cleaned.out
chr01_hap1_v3	69541249	69600371	-	-	chr01_hap2_v3	67085297	67144384	SYNAL4046	SYN2379	SYNAL	-	#nosnp_A1_A2_syri_cleaned.out
chr01_hap1_v3	69642229	69673330	-	-	chr01_hap2_v3	67163328	67194396	SYN2380	-	SYN	-	#nosnp_A1_A2_syri_cleaned.out
chr01_hap1_v3	69642229	69673330	-	-	chr01_hap2_v3	67163328	67194396	SYNAL4050	SYN2380	SYNAL	-	#nosnp_A1_A2_syri_cleaned.out
chr01_hap1_v3	69782525	69814274	-	-	chr01_hap2_v3	67301017	67332841	SYN2387	-	SYN	-	#nosnp_A1_A2_syri_cleaned.out
chr01_hap1_v3	69782525	69814274	-	-	chr01_hap2_v3	67301017	67332841	SYNAL4061	SYN2387	SYNAL	-	#nosnp_A1_A2_syri_cleaned.out
chr01_hap1_v3	69926217	69960813	-	-	chr01_hap2_v3	67433992	67466794	SYN2397	-	SYN	-	#nosnp_A1_A2_syri_cleaned.out
chr01_hap1_v3	70053589	70086624	-	-	chr01_hap2_v3	67551248	67581883	SYN2404	-	SYN	-	#nosnp_A1_A2_syri_cleaned.out
chr01_hap1_v3	70200417	70358374	-	-	chr01_hap2_v3	67683439	67841048	SYN2413	-	SYN	-	#nosnp_A1_A2_syri_cleaned.out
chr01_hap1_v3	70200417	70251126	-	-	chr01_hap2_v3	67683439	67733779	SYNAL4102	SYN2413	SYNAL	-	#nosnp_A1_A2_syri_cleaned.out
chr01_hap1_v3	70231099	70358374	-	-	chr01_hap2_v3	67713762	67841048	SYNAL4103	SYN2413	SYNAL	-	#nosnp_A1_A2_syri_cleaned.out
chr01_hap1_v3	70358475	70412653	-	-	chr01_hap2_v3	67231865	67269563	TRANS4101	-	TRANS	-	#nosnp_A1_A2_syri_cleaned.out
chr01_hap1_v3	70358475	70390504	-	-	chr01_hap2_v3	67231865	67263899	TRANSAL7212	TRANS4101	TRANSAL	-	#nosnp_A1_A2_syri_cleaned.out
chr01_hap1_v3	70403746	70452859	-	-	chr01_hap2_v3	67862852	67912044	SYN2416	-	SYN	-	#nosnp_A1_A2_syri_cleaned.out
chr01_hap1_v3	70412651	70452859	-	-	chr01_hap2_v3	67871662	67912044	SYNAL4107	SYN2416	SYNAL	-	#nosnp_A1_A2_syri_cleaned.out
chr01_hap1_v3	70716311	70764780	-	-	chr01_hap2_v3	68180448	68226056	SYN2431	-	SYN	-	#nosnp_A1_A2_syri_cleaned.out
chr01_hap1_v3	70764792	70814163	-	-	chr01_hap2_v3	68226626	68279416	SYN2432	-	SYN	-	#nosnp_A1_A2_syri_cleaned.out
chr01_hap1_v3	70815631	70854172	-	-	chr01_hap2_v3	68283718	68320785	SYN2435	-	SYN	-	#nosnp_A1_A2_syri_cleaned.out
chr01_hap1_v3	71030033	71112228	-	-	chr01_hap2_v3	68469032	68551621	SYN2443	-	SYN	-	#nosnp_A1_A2_syri_cleaned.out
chr01_hap1_v3	71057774	71112228	-	-	chr01_hap2_v3	68497039	68551621	SYNAL4161	SYN2443	SYNAL	-	#nosnp_A1_A2_syri_cleaned.out
chr01_hap1_v3	71117026	71168220	-	-	chr01_hap2_v3	68552129	68603114	SYN2444	-	SYN	-	#nosnp_A1_A2_syri_cleaned.out
chr01_hap1_v3	71117026	71168220	-	-	chr01_hap2_v3	68552129	68603114	SYNAL4162	SYN2444	SYNAL	-	#nosnp_A1_A2_syri_cleaned.out
chr01_hap1_v3	71271884	71323885	-	-	chr01_hap2_v3	68732611	68790563	SYN2454	-	SYN	-	#nosnp_A1_A2_syri_cleaned.out
chr01_hap1_v3	71271884	71305761	-	-	chr01_hap2_v3	68732611	68766431	SYNAL4174	SYN2454	SYNAL	-	#nosnp_A1_A2_syri_cleaned.out
chr01_hap1_v3	71323877	71357145	-	-	chr01_hap2_v3	68791890	68825110	SYN2455	-	SYN	-	#nosnp_A1_A2_syri_cleaned.out
chr01_hap1_v3	71323877	71357145	-	-	chr01_hap2_v3	68791890	68825110	SYNAL4177	SYN2455	SYNAL	-	#nosnp_A1_A2_syri_cleaned.out
chr01_hap1_v3	71372168	71407094	-	-	chr01_hap2_v3	68830954	68870297	SYN2458	-	SYN	-	#nosnp_A1_A2_syri_cleaned.out
chr01_hap1_v3	71407382	71468576	-	-	chr01_hap2_v3	68872442	68932203	SYN2459	-	SYN	-	#nosnp_A1_A2_syri_cleaned.out
chr01_hap1_v3	71432305	71468576	-	-	chr01_hap2_v3	68895888	68932203	SYNAL4183	SYN2459	SYNAL	-	#nosnp_A1_A2_syri_cleaned.out
chr01_hap1_v3	71494418	71537592	-	-	chr01_hap2_v3	68953738	68997378	SYN2462	-	SYN	-	#nosnp_A1_A2_syri_cleaned.out
chr01_hap1_v3	71496925	71537592	-	-	chr01_hap2_v3	68956755	68997378	SYNAL4187	SYN2462	SYNAL	-	#nosnp_A1_A2_syri_cleaned.out
chr01_hap1_v3	71537584	71575120	-	-	chr01_hap2_v3	68998628	69041655	SYN2463	-	SYN	-	#nosnp_A1_A2_syri_cleaned.out
chr01_hap1_v3	71540857	71575120	-	-	chr01_hap2_v3	69007561	69041655	SYNAL4189	SYN2463	SYNAL	-	#nosnp_A1_A2_syri_cleaned.out
chr01_hap1_v3	71579035	71640344	-	-	chr01_hap2_v3	69041650	69102870	SYN2464	-	SYN	-	#nosnp_A1_A2_syri_cleaned.out
chr01_hap1_v3	71579035	71640344	-	-	chr01_hap2_v3	69041650	69102870	SYNAL4190	SYN2464	SYNAL	-	#nosnp_A1_A2_syri_cleaned.out
chr01_hap1_v3	71701159	71752370	-	-	chr01_hap2_v3	69173862	69230526	SYN2472	-	SYN	-	#nosnp_A1_A2_syri_cleaned.out
chr01_hap1_v3	71752991	71836349	-	-	chr01_hap2_v3	69230542	69314725	SYN2473	-	SYN	-	#nosnp_A1_A2_syri_cleaned.out
chr01_hap1_v3	71752991	71789543	-	-	chr01_hap2_v3	69230542	69267383	SYNAL4207	SYN2473	SYNAL	-	#nosnp_A1_A2_syri_cleaned.out
chr01_hap1_v3	71789539	71822459	-	-	chr01_hap2_v3	69267803	69300652	SYNAL4208	SYN2473	SYNAL	-	#nosnp_A1_A2_syri_cleaned.out
chr01_hap1_v3	71838258	71889029	-	-	chr01_hap2_v3	69315659	69366557	SYN2474	-	SYN	-	#nosnp_A1_A2_syri_cleaned.out
chr01_hap1_v3	71855701	71885831	-	-	chr01_hap2_v3	69333777	69363789	SYNAL4212	SYN2474	SYNAL	-	#nosnp_A1_A2_syri_cleaned.out
chr01_hap1_v3	71897413	71950196	-	-	chr01_hap2_v3	69372104	69425055	SYN2477	-	SYN	-	#nosnp_A1_A2_syri_cleaned.out
chr01_hap1_v3	71897413	71950196	-	-	chr01_hap2_v3	69372104	69425055	SYNAL4216	SYN2477	SYNAL	-	#nosnp_A1_A2_syri_cleaned.out
chr01_hap1_v3	72124518	72215651	-	-	chr01_hap2_v3	69619663	69711193	SYN2490	-	SYN	-	#nosnp_A1_A2_syri_cleaned.out
chr01_hap1_v3	72150314	72215651	-	-	chr01_hap2_v3	69645838	69711193	SYNAL4236	SYN2490	SYNAL	-	#nosnp_A1_A2_syri_cleaned.out
chr01_hap1_v3	72215643	72252325	-	-	chr01_hap2_v3	69714412	69749575	SYN2491	-	SYN	-	#nosnp_A1_A2_syri_cleaned.out
chr01_hap1_v3	72269482	72311413	-	-	chr01_hap2_v3	69770159	69811865	SYN2494	-	SYN	-	#nosnp_A1_A2_syri_cleaned.out
chr01_hap1_v3	72269482	72311413	-	-	chr01_hap2_v3	69770159	69811865	SYNAL4241	SYN2494	SYNAL	-	#nosnp_A1_A2_syri_cleaned.out
chr01_hap1_v3	72346200	72376988	-	-	-	-	-	NOTAL4034	-	NOTAL	-	#nosnp_A1_A2_syri_cleaned.out
chr01_hap1_v3	72404521	72466264	-	-	chr01_hap2_v3	69868308	69927192	SYN2499	-	SYN	-	#nosnp_A1_A2_syri_cleaned.out
chr01_hap1_v3	72425588	72466264	-	-	chr01_hap2_v3	69886548	69927192	SYNAL4254	SYN2499	SYNAL	-	#nosnp_A1_A2_syri_cleaned.out
chr01_hap1_v3	72518234	72558068	-	-	chr01_hap2_v3	69981541	70019386	SYN2507	-	SYN	-	#nosnp_A1_A2_syri_cleaned.out
chr01_hap1_v3	72578100	72609337	-	-	chr01_hap2_v3	70045211	70073853	SYN2509	-	SYN	-	#nosnp_A1_A2_syri_cleaned.out
chr01_hap1_v3	72633381	72667767	-	-	chr01_hap2_v3	70090923	70125276	SYN2512	-	SYN	-	#nosnp_A1_A2_syri_cleaned.out
chr01_hap1_v3	72633381	72667767	-	-	chr01_hap2_v3	70090923	70125276	SYNAL4271	SYN2512	SYNAL	-	#nosnp_A1_A2_syri_cleaned.out
chr01_hap1_v3	72771590	72822621	-	-	chr01_hap2_v3	70232554	70280253	SYN2522	-	SYN	-	#nosnp_A1_A2_syri_cleaned.out
chr01_hap1_v3	73210485	73259594	-	-	chr01_hap2_v3	70642918	70697343	SYN2552	-	SYN	-	#nosnp_A1_A2_syri_cleaned.out
chr01_hap1_v3	73210485	73255577	-	-	chr01_hap2_v3	70642918	70688096	SYNAL4340	SYN2552	SYNAL	-	#nosnp_A1_A2_syri_cleaned.out
chr01_hap1_v3	73314519	73354254	-	-	chr01_hap2_v3	70748726	70789186	SYN2557	-	SYN	-	#nosnp_A1_A2_syri_cleaned.out
chr01_hap1_v3	73314519	73348795	-	-	chr01_hap2_v3	70748726	70782784	SYNAL4347	SYN2557	SYNAL	-	#nosnp_A1_A2_syri_cleaned.out
chr01_hap1_v3	73409017	73518345	-	-	chr01_hap2_v3	67919713	68029040	TRANS4117	-	TRANS	-	#nosnp_A1_A2_syri_cleaned.out
chr01_hap1_v3	73409017	73518345	-	-	chr01_hap2_v3	67919713	68029040	TRANSAL7229	TRANS4117	TRANSAL	-	#nosnp_A1_A2_syri_cleaned.out
chr01_hap1_v3	73518446	73555545	-	-	chr01_hap2_v3	70897001	70934119	DUP8169	-	DUP	copygain	#nosnp_A1_A2_syri_cleaned.out
chr01_hap1_v3	73518446	73555545	-	-	chr01_hap2_v3	70897001	70934119	DUPAL12034	DUP8169	DUPAL	-	#nosnp_A1_A2_syri_cleaned.out
chr01_hap1_v3	73586052	73699335	-	-	chr01_hap2_v3	70934220	71047491	SYN2562	-	SYN	-	#nosnp_A1_A2_syri_cleaned.out
chr01_hap1_v3	73586052	73699335	-	-	chr01_hap2_v3	70934220	71047491	SYNAL4357	SYN2562	SYNAL	-	#nosnp_A1_A2_syri_cleaned.out
chr01_hap1_v3	73699575	73739139	-	-	chr01_hap2_v3	71047490	71087054	SYN2563	-	SYN	-	#nosnp_A1_A2_syri_cleaned.out
chr01_hap1_v3	73699575	73739139	-	-	chr01_hap2_v3	71047490	71087054	SYNAL4358	SYN2563	SYNAL	-	#nosnp_A1_A2_syri_cleaned.out
chr01_hap1_v3	73770787	73807666	-	-	chr01_hap2_v3	71099806	71136684	SYN2564	-	SYN	-	#nosnp_A1_A2_syri_cleaned.out
chr01_hap1_v3	73770787	73807666	-	-	chr01_hap2_v3	71099806	71136684	SYNAL4359	SYN2564	SYNAL	-	#nosnp_A1_A2_syri_cleaned.out
chr01_hap1_v3	73819342	73859671	-	-	chr01_hap2_v3	71154210	71195325	SYN2565	-	SYN	-	#nosnp_A1_A2_syri_cleaned.out
chr01_hap1_v3	73819342	73850335	-	-	chr01_hap2_v3	71154210	71185236	SYNAL4360	SYN2565	SYNAL	-	#nosnp_A1_A2_syri_cleaned.out
chr01_hap1_v3	73864148	73898856	-	-	chr01_hap2_v3	71196689	71234035	SYN2566	-	SYN	-	#nosnp_A1_A2_syri_cleaned.out
chr01_hap1_v3	73864148	73897284	-	-	chr01_hap2_v3	71196689	71229997	SYNAL4363	SYN2566	SYNAL	-	#nosnp_A1_A2_syri_cleaned.out
chr01_hap1_v3	73900130	73940712	-	-	chr01_hap2_v3	71234129	71264525	SYN2567	-	SYN	-	#nosnp_A1_A2_syri_cleaned.out
chr01_hap1_v3	73979091	74020836	-	-	chr01_hap2_v3	71304457	71340553	SYN2571	-	SYN	-	#nosnp_A1_A2_syri_cleaned.out
chr01_hap1_v3	74020836	74154692	-	-	chr01_hap2_v3	71340861	71474232	SYN2572	-	SYN	-	#nosnp_A1_A2_syri_cleaned.out
chr01_hap1_v3	74020836	74063003	-	-	chr01_hap2_v3	71340861	71383091	SYNAL4380	SYN2572	SYNAL	-	#nosnp_A1_A2_syri_cleaned.out
chr01_hap1_v3	74063562	74154692	-	-	chr01_hap2_v3	71383085	71474232	SYNAL4381	SYN2572	SYNAL	-	#nosnp_A1_A2_syri_cleaned.out
chr01_hap1_v3	74239928	74272167	-	-	chr01_hap2_v3	71551992	71584242	SYN2578	-	SYN	-	#nosnp_A1_A2_syri_cleaned.out
chr01_hap1_v3	74239928	74272167	-	-	chr01_hap2_v3	71551992	71584242	SYNAL4392	SYN2578	SYNAL	-	#nosnp_A1_A2_syri_cleaned.out
chr01_hap1_v3	74380135	74436301	-	-	chr01_hap2_v3	71688680	71736758	SYN2585	-	SYN	-	#nosnp_A1_A2_syri_cleaned.out
chr01_hap1_v3	74790757	74829046	-	-	chr01_hap2_v3	71988214	72026758	SYN2608	-	SYN	-	#nosnp_A1_A2_syri_cleaned.out
chr01_hap1_v3	75229062	75260985	-	-	chr01_hap2_v3	72447742	72486469	SYN2644	-	SYN	-	#nosnp_A1_A2_syri_cleaned.out
chr01_hap1_v3	75680725	75720991	-	-	chr01_hap2_v3	72924889	72968849	SYN2683	-	SYN	-	#nosnp_A1_A2_syri_cleaned.out
chr01_hap1_v3	76048881	76084290	-	-	chr01_hap2_v3	73303525	73338800	SYN2712	-	SYN	-	#nosnp_A1_A2_syri_cleaned.out
chr01_hap1_v3	76048881	76084290	-	-	chr01_hap2_v3	73303525	73338800	SYNAL4613	SYN2712	SYNAL	-	#nosnp_A1_A2_syri_cleaned.out
chr01_hap1_v3	76458884	76489278	-	-	chr01_hap2_v3	73702047	73733478	SYN2739	-	SYN	-	#nosnp_A1_A2_syri_cleaned.out
chr01_hap1_v3	76530370	76564702	-	-	chr01_hap2_v3	73774123	73809822	SYN2742	-	SYN	-	#nosnp_A1_A2_syri_cleaned.out
chr01_hap1_v3	76621540	76654378	-	-	chr01_hap2_v3	73893293	73927743	SYN2748	-	SYN	-	#nosnp_A1_A2_syri_cleaned.out
chr01_hap1_v3	76763221	76794040	-	-	chr01_hap2_v3	74038323	74069750	SYN2761	-	SYN	-	#nosnp_A1_A2_syri_cleaned.out
chr01_hap1_v3	76794033	76828123	-	-	chr01_hap2_v3	74073829	74122509	SYN2762	-	SYN	-	#nosnp_A1_A2_syri_cleaned.out
chr01_hap1_v3	76860031	76922113	-	-	chr01_hap2_v3	74157594	74219047	SYN2767	-	SYN	-	#nosnp_A1_A2_syri_cleaned.out
chr01_hap1_v3	77010345	77060479	-	-	chr01_hap2_v3	74302764	74352538	SYN2774	-	SYN	-	#nosnp_A1_A2_syri_cleaned.out
chr01_hap1_v3	77186719	77287747	-	-	chr01_hap2_v3	74513680	74623309	SYN2790	-	SYN	-	#nosnp_A1_A2_syri_cleaned.out
chr01_hap1_v3	77255052	77287747	-	-	chr01_hap2_v3	74590605	74623309	SYNAL4770	SYN2790	SYNAL	-	#nosnp_A1_A2_syri_cleaned.out
chr01_hap1_v3	77409772	77455653	-	-	chr01_hap2_v3	74746646	74790922	SYN2802	-	SYN	-	#nosnp_A1_A2_syri_cleaned.out
chr01_hap1_v3	77555598	77598918	-	-	chr01_hap2_v3	74893614	74936489	SYN2811	-	SYN	-	#nosnp_A1_A2_syri_cleaned.out
chr01_hap1_v3	77605870	77642337	-	-	chr01_hap2_v3	74938723	74979861	SYN2812	-	SYN	-	#nosnp_A1_A2_syri_cleaned.out
chr01_hap1_v3	77663709	77714465	-	-	chr01_hap2_v3	75020756	75071341	SYN2817	-	SYN	-	#nosnp_A1_A2_syri_cleaned.out
chr01_hap1_v3	77679424	77714465	-	-	chr01_hap2_v3	75036431	75071341	SYNAL4828	SYN2817	SYNAL	-	#nosnp_A1_A2_syri_cleaned.out
chr01_hap1_v3	77722043	77772489	-	-	chr01_hap2_v3	75075645	75130138	SYN2819	-	SYN	-	#nosnp_A1_A2_syri_cleaned.out
chr01_hap1_v3	77722043	77753088	-	-	chr01_hap2_v3	75075645	75106874	SYNAL4831	SYN2819	SYNAL	-	#nosnp_A1_A2_syri_cleaned.out
chr01_hap1_v3	77806854	77871480	-	-	chr01_hap2_v3	75167635	75227154	SYN2825	-	SYN	-	#nosnp_A1_A2_syri_cleaned.out
chr01_hap1_v3	77998714	78047573	-	-	chr01_hap2_v3	75364709	75410735	SYN2833	-	SYN	-	#nosnp_A1_A2_syri_cleaned.out
chr01_hap1_v3	78303175	78383299	-	-	chr01_hap2_v3	75663628	75742912	SYN2849	-	SYN	-	#nosnp_A1_A2_syri_cleaned.out
chr01_hap1_v3	78311092	78342109	-	-	chr01_hap2_v3	75671654	75702880	SYNAL4907	SYN2849	SYNAL	-	#nosnp_A1_A2_syri_cleaned.out
chr01_hap1_v3	78343265	78383299	-	-	chr01_hap2_v3	75702875	75742912	SYNAL4908	SYN2849	SYNAL	-	#nosnp_A1_A2_syri_cleaned.out
chr01_hap1_v3	78531494	78586431	-	-	chr01_hap2_v3	75999091	76054741	SYN2868	-	SYN	-	#nosnp_A1_A2_syri_cleaned.out
chr01_hap1_v3	78600340	78661382	-	-	chr01_hap2_v3	76067688	76130011	SYN2870	-	SYN	-	#nosnp_A1_A2_syri_cleaned.out
chr01_hap1_v3	78600340	78645517	-	-	chr01_hap2_v3	76067688	76113657	SYNAL4944	SYN2870	SYNAL	-	#nosnp_A1_A2_syri_cleaned.out
chr01_hap1_v3	78665785	78704380	-	-	chr01_hap2_v3	76134606	76173091	SYN2872	-	SYN	-	#nosnp_A1_A2_syri_cleaned.out
chr01_hap1_v3	78665785	78704380	-	-	chr01_hap2_v3	76134606	76173091	SYNAL4947	SYN2872	SYNAL	-	#nosnp_A1_A2_syri_cleaned.out
chr01_hap1_v3	78708860	78744401	-	-	chr01_hap2_v3	76221463	76257127	SYN2873	-	SYN	-	#nosnp_A1_A2_syri_cleaned.out
chr01_hap1_v3	78788089	78889066	-	-	chr01_hap2_v3	76271679	76368296	SYN2876	-	SYN	-	#nosnp_A1_A2_syri_cleaned.out
chr01_hap1_v3	78801632	78839142	-	-	chr01_hap2_v3	76284664	76322270	SYNAL4955	SYN2876	SYNAL	-	#nosnp_A1_A2_syri_cleaned.out
chr01_hap1_v3	78904860	78938486	-	-	chr01_hap2_v3	76368397	76397752	SYN2877	-	SYN	-	#nosnp_A1_A2_syri_cleaned.out
chr01_hap1_v3	78938587	78987082	-	-	chr01_hap2_v3	76422908	76468858	SYN2878	-	SYN	-	#nosnp_A1_A2_syri_cleaned.out
chr01_hap1_v3	78938587	78973811	-	-	chr01_hap2_v3	76422908	76458206	SYNAL4961	SYN2878	SYNAL	-	#nosnp_A1_A2_syri_cleaned.out
chr01_hap1_v3	79015513	79047733	-	-	chr01_hap2_v3	76498424	76531097	SYN2880	-	SYN	-	#nosnp_A1_A2_syri_cleaned.out
chr01_hap1_v3	79015513	79047733	-	-	chr01_hap2_v3	76498424	76531097	SYNAL4966	SYN2880	SYNAL	-	#nosnp_A1_A2_syri_cleaned.out
chr01_hap1_v3	79216996	79249289	-	-	chr01_hap2_v3	76712659	76745384	SYN2894	-	SYN	-	#nosnp_A1_A2_syri_cleaned.out
chr01_hap1_v3	79327927	79369447	-	-	chr01_hap2_v3	76827528	76863855	SYN2902	-	SYN	-	#nosnp_A1_A2_syri_cleaned.out
chr01_hap1_v3	79373306	79426085	-	-	chr01_hap2_v3	76873974	76926722	SYN2904	-	SYN	-	#nosnp_A1_A2_syri_cleaned.out
chr01_hap1_v3	79373306	79426085	-	-	chr01_hap2_v3	76873974	76926722	SYNAL5006	SYN2904	SYNAL	-	#nosnp_A1_A2_syri_cleaned.out
chr01_hap1_v3	79443521	79498331	-	-	chr01_hap2_v3	76937778	76992382	SYN2907	-	SYN	-	#nosnp_A1_A2_syri_cleaned.out
chr01_hap1_v3	79443521	79498331	-	-	chr01_hap2_v3	76937778	76992382	SYNAL5009	SYN2907	SYNAL	-	#nosnp_A1_A2_syri_cleaned.out
chr01_hap1_v3	79632775	79700011	-	-	chr01_hap2_v3	77078854	77145735	SYN2918	-	SYN	-	#nosnp_A1_A2_syri_cleaned.out
chr01_hap1_v3	79667213	79700011	-	-	chr01_hap2_v3	77112826	77145735	SYNAL5024	SYN2918	SYNAL	-	#nosnp_A1_A2_syri_cleaned.out
chr01_hap1_v3	79700000	79737099	-	-	chr01_hap2_v3	77147383	77183600	SYN2919	-	SYN	-	#nosnp_A1_A2_syri_cleaned.out
chr01_hap1_v3	79754563	79787376	-	-	chr01_hap2_v3	77202993	77236172	SYN2921	-	SYN	-	#nosnp_A1_A2_syri_cleaned.out
chr01_hap1_v3	79826755	79873215	-	-	chr01_hap2_v3	77272925	77318691	SYN2926	-	SYN	-	#nosnp_A1_A2_syri_cleaned.out
chr01_hap1_v3	79826755	79862838	-	-	chr01_hap2_v3	77272925	77309672	SYNAL5038	SYN2926	SYNAL	-	#nosnp_A1_A2_syri_cleaned.out
chr01_hap1_v3	79878332	79945563	-	-	chr01_hap2_v3	77329564	77397134	SYN2929	-	SYN	-	#nosnp_A1_A2_syri_cleaned.out
chr01_hap1_v3	79899483	79929567	-	-	chr01_hap2_v3	77350349	77380568	SYNAL5043	SYN2929	SYNAL	-	#nosnp_A1_A2_syri_cleaned.out
chr01_hap1_v3	80007373	80086515	-	-	chr01_hap2_v3	77456576	77535825	SYN2937	-	SYN	-	#nosnp_A1_A2_syri_cleaned.out
chr01_hap1_v3	80007373	80059167	-	-	chr01_hap2_v3	77456576	77508184	SYNAL5053	SYN2937	SYNAL	-	#nosnp_A1_A2_syri_cleaned.out
chr01_hap1_v3	80108463	80208951	-	-	chr01_hap2_v3	77581459	77678097	SYN2942	-	SYN	-	#nosnp_A1_A2_syri_cleaned.out
chr01_hap1_v3	80127292	80159377	-	-	chr01_hap2_v3	77595796	77627762	SYNAL5063	SYN2942	SYNAL	-	#nosnp_A1_A2_syri_cleaned.out
chr01_hap1_v3	80159871	80208951	-	-	chr01_hap2_v3	77629053	77678097	SYNAL5065	SYN2942	SYNAL	-	#nosnp_A1_A2_syri_cleaned.out
chr01_hap1_v3	80209811	80263898	-	-	chr01_hap2_v3	77678099	77731892	SYN2943	-	SYN	-	#nosnp_A1_A2_syri_cleaned.out
chr01_hap1_v3	80209811	80244506	-	-	chr01_hap2_v3	77678099	77712830	SYNAL5066	SYN2943	SYNAL	-	#nosnp_A1_A2_syri_cleaned.out
chr01_hap1_v3	80274076	80351662	-	-	chr01_hap2_v3	77735167	77817534	SYN2945	-	SYN	-	#nosnp_A1_A2_syri_cleaned.out
chr01_hap1_v3	80284612	80323725	-	-	chr01_hap2_v3	77745503	77785069	SYNAL5073	SYN2945	SYNAL	-	#nosnp_A1_A2_syri_cleaned.out
chr01_hap1_v3	80506509	80578661	-	-	chr01_hap2_v3	77963618	78029746	SYN2961	-	SYN	-	#nosnp_A1_A2_syri_cleaned.out
chr01_hap1_v3	80585796	80634015	-	-	chr01_hap2_v3	78031295	78075833	SYN2963	-	SYN	-	#nosnp_A1_A2_syri_cleaned.out
chr01_hap1_v3	80590128	80624262	-	-	chr01_hap2_v3	78037963	78072115	SYNAL5102	SYN2963	SYNAL	-	#nosnp_A1_A2_syri_cleaned.out
chr01_hap1_v3	80647001	80680810	-	-	chr01_hap2_v3	78085997	78113401	SYN2966	-	SYN	-	#nosnp_A1_A2_syri_cleaned.out
chr01_hap1_v3	80718098	80752563	-	-	chr01_hap2_v3	78188824	78223905	SYN2969	-	SYN	-	#nosnp_A1_A2_syri_cleaned.out
chr01_hap1_v3	80814155	80846330	-	-	chr01_hap2_v3	78291457	78316730	SYN2976	-	SYN	-	#nosnp_A1_A2_syri_cleaned.out
chr01_hap1_v3	81024120	81105398	-	-	chr01_hap2_v3	78537506	78618914	SYN2989	-	SYN	-	#nosnp_A1_A2_syri_cleaned.out
chr01_hap1_v3	81024120	81105398	-	-	chr01_hap2_v3	78537506	78618914	SYNAL5152	SYN2989	SYNAL	-	#nosnp_A1_A2_syri_cleaned.out
chr01_hap1_v3	81119071	81149807	-	-	chr01_hap2_v3	78630208	78660720	SYN2994	-	SYN	-	#nosnp_A1_A2_syri_cleaned.out
chr01_hap1_v3	81119071	81149807	-	-	chr01_hap2_v3	78630208	78660720	SYNAL5158	SYN2994	SYNAL	-	#nosnp_A1_A2_syri_cleaned.out
chr01_hap1_v3	81422740	81464773	-	-	chr01_hap2_v3	78962240	78996676	SYN3015	-	SYN	-	#nosnp_A1_A2_syri_cleaned.out
chr01_hap1_v3	81579366	81663237	-	-	chr01_hap2_v3	79105010	79187846	SYN3026	-	SYN	-	#nosnp_A1_A2_syri_cleaned.out
chr01_hap1_v3	81588383	81648834	-	-	chr01_hap2_v3	79114204	79174275	SYNAL5215	SYN3026	SYNAL	-	#nosnp_A1_A2_syri_cleaned.out
chr01_hap1_v3	81666403	81699119	-	-	chr01_hap2_v3	79192299	79230446	SYN3028	-	SYN	-	#nosnp_A1_A2_syri_cleaned.out
chr01_hap1_v3	81702391	81748164	-	-	chr01_hap2_v3	79242780	79286467	SYN3031	-	SYN	-	#nosnp_A1_A2_syri_cleaned.out
chr01_hap1_v3	81716014	81748164	-	-	chr01_hap2_v3	79254507	79286467	SYNAL5228	SYN3031	SYNAL	-	#nosnp_A1_A2_syri_cleaned.out
chr01_hap1_v3	81766820	81829570	-	-	chr01_hap2_v3	79302069	79363660	SYN3033	-	SYN	-	#nosnp_A1_A2_syri_cleaned.out
chr01_hap1_v3	81777345	81808151	-	-	chr01_hap2_v3	79310637	79341208	SYNAL5231	SYN3033	SYNAL	-	#nosnp_A1_A2_syri_cleaned.out
chr01_hap1_v3	81899450	81967209	-	-	chr01_hap2_v3	79400818	79474855	SYN3036	-	SYN	-	#nosnp_A1_A2_syri_cleaned.out
chr01_hap1_v3	81968973	82080160	-	-	chr01_hap2_v3	79484832	79595443	SYN3038	-	SYN	-	#nosnp_A1_A2_syri_cleaned.out
chr01_hap1_v3	81974873	82020427	-	-	chr01_hap2_v3	79491420	79536816	SYNAL5244	SYN3038	SYNAL	-	#nosnp_A1_A2_syri_cleaned.out
chr01_hap1_v3	82021870	82080160	-	-	chr01_hap2_v3	79536798	79595443	SYNAL5245	SYN3038	SYNAL	-	#nosnp_A1_A2_syri_cleaned.out
chr01_hap1_v3	82113140	82158309	-	-	chr01_hap2_v3	79626662	79667131	SYN3041	-	SYN	-	#nosnp_A1_A2_syri_cleaned.out
chr01_hap1_v3	82259621	82290016	-	-	chr01_hap2_v3	79799911	79827822	SYN3050	-	SYN	-	#nosnp_A1_A2_syri_cleaned.out
chr01_hap1_v3	82505910	82537634	-	-	chr01_hap2_v3	80042336	80073957	SYN3063	-	SYN	-	#nosnp_A1_A2_syri_cleaned.out
chr01_hap1_v3	82505910	82537634	-	-	chr01_hap2_v3	80042336	80073957	SYNAL5293	SYN3063	SYNAL	-	#nosnp_A1_A2_syri_cleaned.out
chr01_hap1_v3	82648488	82683870	-	-	chr01_hap2_v3	80197649	80231950	SYN3074	-	SYN	-	#nosnp_A1_A2_syri_cleaned.out
chr01_hap1_v3	82825490	82868502	-	-	chr01_hap2_v3	80376701	80419733	SYN3085	-	SYN	-	#nosnp_A1_A2_syri_cleaned.out
chr01_hap1_v3	83062195	83115941	-	-	chr01_hap2_v3	80635024	80676412	SYN3105	-	SYN	-	#nosnp_A1_A2_syri_cleaned.out
chr01_hap1_v3	83441128	83480261	-	-	chr01_hap2_v3	81009888	81048575	SYN3129	-	SYN	-	#nosnp_A1_A2_syri_cleaned.out
chr01_hap1_v3	83539315	83590902	-	-	chr01_hap2_v3	81090394	81142156	SYN3133	-	SYN	-	#nosnp_A1_A2_syri_cleaned.out
chr01_hap1_v3	83773191	83804368	-	-	chr01_hap2_v3	81371657	81405528	SYN3148	-	SYN	-	#nosnp_A1_A2_syri_cleaned.out
chr01_hap1_v3	83892425	83953060	-	-	chr01_hap2_v3	81493287	81553220	SYN3158	-	SYN	-	#nosnp_A1_A2_syri_cleaned.out
chr01_hap1_v3	84078859	84153381	-	-	chr01_hap2_v3	81654088	81726687	SYN3168	-	SYN	-	#nosnp_A1_A2_syri_cleaned.out
chr01_hap1_v3	84166551	84203346	-	-	chr01_hap2_v3	81751753	81789378	SYN3171	-	SYN	-	#nosnp_A1_A2_syri_cleaned.out
chr01_hap1_v3	84166551	84202615	-	-	chr01_hap2_v3	81751753	81787793	SYNAL5489	SYN3171	SYNAL	-	#nosnp_A1_A2_syri_cleaned.out
chr01_hap1_v3	84204304	84263736	-	-	chr01_hap2_v3	81789726	81850695	SYN3172	-	SYN	-	#nosnp_A1_A2_syri_cleaned.out
chr01_hap1_v3	84211655	84242731	-	-	chr01_hap2_v3	81798715	81829809	SYNAL5495	SYN3172	SYNAL	-	#nosnp_A1_A2_syri_cleaned.out
chr01_hap1_v3	84356772	84389475	-	-	chr01_hap2_v3	81906473	81939556	SYN3179	-	SYN	-	#nosnp_A1_A2_syri_cleaned.out
chr01_hap1_v3	84356772	84389475	-	-	chr01_hap2_v3	81906473	81939556	SYNAL5504	SYN3179	SYNAL	-	#nosnp_A1_A2_syri_cleaned.out
chr01_hap1_v3	84500045	84558124	-	-	chr01_hap2_v3	82055269	82114077	SYN3194	-	SYN	-	#nosnp_A1_A2_syri_cleaned.out
chr01_hap1_v3	84847826	84882813	-	-	chr01_hap2_v3	82381356	82415695	SYN3219	-	SYN	-	#nosnp_A1_A2_syri_cleaned.out
chr01_hap1_v3	85115569	85154362	-	-	chr01_hap2_v3	82688475	82726766	SYN3238	-	SYN	-	#nosnp_A1_A2_syri_cleaned.out
chr01_hap1_v3	85124109	85154362	-	-	chr01_hap2_v3	82696355	82726766	SYNAL5603	SYN3238	SYNAL	-	#nosnp_A1_A2_syri_cleaned.out
chr01_hap1_v3	85341528	85371607	-	-	chr01_hap2_v3	82927322	82957945	SYN3252	-	SYN	-	#nosnp_A1_A2_syri_cleaned.out
chr01_hap1_v3	85574888	85627785	-	-	chr01_hap2_v3	83171865	83221586	SYN3267	-	SYN	-	#nosnp_A1_A2_syri_cleaned.out
chr01_hap1_v3	85583085	85617384	-	-	chr01_hap2_v3	83178876	83213175	SYNAL5662	SYN3267	SYNAL	-	#nosnp_A1_A2_syri_cleaned.out
chr01_hap1_v3	85715196	85749262	-	-	chr01_hap2_v3	83303146	83330049	SYN3277	-	SYN	-	#nosnp_A1_A2_syri_cleaned.out
chr01_hap1_v3	86093106	86130605	-	-	chr01_hap2_v3	83677195	83712878	SYN3306	-	SYN	-	#nosnp_A1_A2_syri_cleaned.out
chr01_hap1_v3	86208732	86240986	-	-	chr01_hap2_v3	83772442	83804614	SYN3314	-	SYN	-	#nosnp_A1_A2_syri_cleaned.out
chr01_hap1_v3	86208732	86240986	-	-	chr01_hap2_v3	83772442	83804614	SYNAL5742	SYN3314	SYNAL	-	#nosnp_A1_A2_syri_cleaned.out
chr01_hap1_v3	86420527	86467414	-	-	chr01_hap2_v3	83980670	84028291	SYN3326	-	SYN	-	#nosnp_A1_A2_syri_cleaned.out
chr01_hap1_v3	86817935	87298940	-	-	-	-	-	NOTAL4965	-	NOTAL	-	#nosnp_A1_A2_syri_cleaned.out
chr02_hap5_v3	101077	142650	-	-	chr02_hap6_v3	1139281	1196811	DUP2208	-	DUP	copyloss	#nosnp_A1_A2_syri_cleaned.out
chr02_hap5_v3	158021	197399	-	-	chr02_hap6_v3	1139281	1159437	DUP2217	-	DUP	copyloss	#nosnp_A1_A2_syri_cleaned.out
chr02_hap5_v3	178910	221646	-	-	chr02_hap6_v3	1135191	1159437	DUP2218	-	DUP	copyloss	#nosnp_A1_A2_syri_cleaned.out
chr02_hap5_v3	199157	242615	-	-	chr02_hap6_v3	1127206	1151722	DUP2219	-	DUP	copyloss	#nosnp_A1_A2_syri_cleaned.out
chr02_hap5_v3	222518	257508	-	-	chr02_hap6_v3	1127503	1151722	DUP2220	-	DUP	copyloss	#nosnp_A1_A2_syri_cleaned.out
chr02_hap5_v3	226222	259501	-	-	chr02_hap6_v3	1135191	1159437	DUP2221	-	DUP	copyloss	#nosnp_A1_A2_syri_cleaned.out
chr02_hap5_v3	245102	278274	-	-	chr02_hap6_v3	1139281	1158603	DUP2222	-	DUP	copyloss	#nosnp_A1_A2_syri_cleaned.out
chr02_hap5_v3	259989	306703	-	-	chr02_hap6_v3	1139281	1159437	DUP2223	-	DUP	copyloss	#nosnp_A1_A2_syri_cleaned.out
chr02_hap5_v3	307575	353027	-	-	chr02_hap6_v3	1127503	1159658	DUP2224	-	DUP	copyloss	#nosnp_A1_A2_syri_cleaned.out
chr02_hap5_v3	307575	353027	-	-	chr02_hap6_v3	1127503	1188205	DUP2225	-	DUP	copyloss	#nosnp_A1_A2_syri_cleaned.out
chr02_hap5_v3	393431	440497	-	-	chr02_hap6_v3	833900	880331	SYN3	-	SYN	-	#nosnp_A1_A2_syri_cleaned.out
chr02_hap5_v3	393431	440497	-	-	chr02_hap6_v3	833900	880331	SYNAL3	SYN3	SYNAL	-	#nosnp_A1_A2_syri_cleaned.out
chr02_hap5_v3	425179	532783	-	-	chr02_hap6_v3	847472	957661	DUP2229	-	DUP	copyloss	#nosnp_A1_A2_syri_cleaned.out
chr02_hap5_v3	425179	458428	-	-	chr02_hap6_v3	847472	880331	DUPAL4112	DUP2229	DUPAL	-	#nosnp_A1_A2_syri_cleaned.out
chr02_hap5_v3	429096	461152	-	-	chr02_hap6_v3	923212	960820	SYN4	-	SYN	-	#nosnp_A1_A2_syri_cleaned.out
chr02_hap5_v3	434124	506089	-	-	chr02_hap6_v3	1019553	1108612	DUP2230	-	DUP	copyloss	#nosnp_A1_A2_syri_cleaned.out
chr02_hap5_v3	443012	488201	-	-	chr02_hap6_v3	1053811	1126673	DUP2231	-	DUP	copyloss	#nosnp_A1_A2_syri_cleaned.out
chr02_hap5_v3	461016	601752	-	-	chr02_hap6_v3	838641	978410	TRANS1605	-	TRANS	-	#nosnp_A1_A2_syri_cleaned.out
chr02_hap5_v3	461016	503194	-	-	chr02_hap6_v3	838641	880331	TRANSAL3347	TRANS1605	TRANSAL	-	#nosnp_A1_A2_syri_cleaned.out
chr02_hap5_v3	523874	598514	-	-	chr02_hap6_v3	966282	975158	CPL5	TRANS1605	CPL	-	#nosnp_A1_A2_syri_cleaned.out
chr02_hap5_v3	496380	532783	-	-	chr02_hap6_v3	426549	487769	DUP2235	-	DUP	copygain	#nosnp_A1_A2_syri_cleaned.out
chr02_hap5_v3	496380	544988	-	-	chr02_hap6_v3	463096	534282	DUP2236	-	DUP	copygain	#nosnp_A1_A2_syri_cleaned.out
chr02_hap5_v3	500386	577932	-	-	chr02_hap6_v3	800310	880331	DUP2244	-	DUP	copygain	#nosnp_A1_A2_syri_cleaned.out
chr02_hap5_v3	514856	544988	-	-	chr02_hap6_v3	948616	1007830	DUP2260	-	DUP	copygain	#nosnp_A1_A2_syri_cleaned.out
chr02_hap5_v3	514856	586463	-	-	chr02_hap6_v3	7771	116250	DUP2261	-	DUP	copygain	#nosnp_A1_A2_syri_cleaned.out
chr02_hap5_v3	550646	586463	-	-	chr02_hap6_v3	80089	116250	DUPAL4158	DUP2261	DUPAL	-	#nosnp_A1_A2_syri_cleaned.out
chr02_hap5_v3	514856	586463	-	-	chr02_hap6_v3	62009	160808	DUP2262	-	DUP	copygain	#nosnp_A1_A2_syri_cleaned.out
chr02_hap5_v3	550646	586463	-	-	chr02_hap6_v3	125306	160808	DUPAL4160	DUP2262	DUPAL	-	#nosnp_A1_A2_syri_cleaned.out
chr02_hap5_v3	550646	586463	-	-	chr02_hap6_v3	1033207	1068698	SYN7	-	SYN	-	#nosnp_A1_A2_syri_cleaned.out
chr02_hap5_v3	550646	586463	-	-	chr02_hap6_v3	1033207	1068698	SYNAL8	SYN7	SYNAL	-	#nosnp_A1_A2_syri_cleaned.out
chr02_hap5_v3	550646	592605	-	-	chr02_hap6_v3	125306	182021	DUP2264	-	DUP	copygain	#nosnp_A1_A2_syri_cleaned.out
chr02_hap5_v3	550646	586463	-	-	chr02_hap6_v3	125306	160808	DUPAL4162	DUP2264	DUPAL	-	#nosnp_A1_A2_syri_cleaned.out
chr02_hap5_v3	608500	672281	-	-	-	-	-	NOTAL8	-	NOTAL	-	#nosnp_A1_A2_syri_cleaned.out
chr02_hap5_v3	705134	742631	-	-	-	-	-	NOTAL10	-	NOTAL	-	#nosnp_A1_A2_syri_cleaned.out
chr02_hap5_v3	772284	875749	-	-	-	-	-	NOTAL13	-	NOTAL	-	#nosnp_A1_A2_syri_cleaned.out
chr02_hap5_v3	936656	967706	-	-	-	-	-	NOTAL19	-	NOTAL	-	#nosnp_A1_A2_syri_cleaned.out
chr02_hap5_v3	969713	1024849	-	-	-	-	-	NOTAL20	-	NOTAL	-	#nosnp_A1_A2_syri_cleaned.out
chr02_hap5_v3	1072138	1107301	-	-	-	-	-	NOTAL26	-	NOTAL	-	#nosnp_A1_A2_syri_cleaned.out
chr02_hap5_v3	1149715	1182405	-	-	-	-	-	NOTAL29	-	NOTAL	-	#nosnp_A1_A2_syri_cleaned.out
chr02_hap5_v3	1258015	1303986	-	-	-	-	-	NOTAL35	-	NOTAL	-	#nosnp_A1_A2_syri_cleaned.out
chr02_hap5_v3	1304338	1374137	-	-	-	-	-	NOTAL36	-	NOTAL	-	#nosnp_A1_A2_syri_cleaned.out
chr02_hap5_v3	1390597	1443632	-	-	-	-	-	NOTAL39	-	NOTAL	-	#nosnp_A1_A2_syri_cleaned.out
chr02_hap5_v3	1480775	1511657	-	-	-	-	-	NOTAL41	-	NOTAL	-	#nosnp_A1_A2_syri_cleaned.out
chr02_hap5_v3	1551971	2666280	-	-	chr02_hap6_v3	1255946	2199953	INV1588	-	INV	-	#nosnp_A1_A2_syri_cleaned.out
chr02_hap5_v3	1554054	2004757	-	-	chr02_hap6_v3	2197872	1984810	HDR7	INV1588	HDR	-	#nosnp_A1_A2_syri_cleaned.out
chr02_hap5_v3	2260776	2294597	-	-	chr02_hap6_v3	1755222	1721474	INVAL3041	INV1588	INVAL	-	#nosnp_A1_A2_syri_cleaned.out
chr02_hap5_v3	2515825	2548628	-	-	chr02_hap6_v3	1541792	1509313	INVAL3057	INV1588	INVAL	-	#nosnp_A1_A2_syri_cleaned.out
chr02_hap5_v3	2716890	2751792	-	-	chr02_hap6_v3	2262136	2296484	SYN13	-	SYN	-	#nosnp_A1_A2_syri_cleaned.out
chr02_hap5_v3	2767460	2806108	-	-	chr02_hap6_v3	2296483	2328160	SYN14	-	SYN	-	#nosnp_A1_A2_syri_cleaned.out
chr02_hap5_v3	2901299	2944826	-	-	-	-	-	NOTAL55	-	NOTAL	-	#nosnp_A1_A2_syri_cleaned.out
chr02_hap5_v3	2952805	3005119	-	-	-	-	-	NOTAL58	-	NOTAL	-	#nosnp_A1_A2_syri_cleaned.out
chr02_hap5_v3	3010949	6144903	-	-	chr02_hap6_v3	2557458	6659614	INV1589	-	INV	-	#nosnp_A1_A2_syri_cleaned.out
chr02_hap5_v3	3076040	3234595	-	-	chr02_hap6_v3	6609589	6441308	HDR70	INV1589	HDR	-	#nosnp_A1_A2_syri_cleaned.out
chr02_hap5_v3	3289405	3476735	-	-	chr02_hap6_v3	6380619	6378652	HDR77	INV1589	HDR	-	#nosnp_A1_A2_syri_cleaned.out
chr02_hap5_v3	3583244	3684517	-	-	chr02_hap6_v3	5971697	5945963	HDR86	INV1589	HDR	-	#nosnp_A1_A2_syri_cleaned.out
chr02_hap5_v3	3753408	3922186	-	-	chr02_hap6_v3	5891610	5873570	HDR97	INV1589	HDR	-	#nosnp_A1_A2_syri_cleaned.out
chr02_hap5_v3	3923363	3984483	-	-	chr02_hap6_v3	5872374	5499386	HDR98	INV1589	HDR	-	#nosnp_A1_A2_syri_cleaned.out
chr02_hap5_v3	3986072	4552487	-	-	chr02_hap6_v3	5497804	5408823	HDR99	INV1589	HDR	-	#nosnp_A1_A2_syri_cleaned.out
chr02_hap5_v3	4738423	4772766	-	-	chr02_hap6_v3	4997222	4963038	INVAL3126	INV1589	INVAL	-	#nosnp_A1_A2_syri_cleaned.out
chr02_hap5_v3	4999115	5040129	-	-	chr02_hap6_v3	4655693	4614558	INVAL3144	INV1589	INVAL	-	#nosnp_A1_A2_syri_cleaned.out
chr02_hap5_v3	5040130	5377918	-	-	chr02_hap6_v3	4614557	4483305	HDR137	INV1589	HDR	-	#nosnp_A1_A2_syri_cleaned.out
chr02_hap5_v3	5380892	5438045	-	-	chr02_hap6_v3	4480324	4104901	HDR138	INV1589	HDR	-	#nosnp_A1_A2_syri_cleaned.out
chr02_hap5_v3	5495328	5617236	-	-	chr02_hap6_v3	4024101	3927323	HDR144	INV1589	HDR	-	#nosnp_A1_A2_syri_cleaned.out
chr02_hap5_v3	5637965	5668704	-	-	chr02_hap6_v3	3912949	3848014	HDR147	INV1589	HDR	-	#nosnp_A1_A2_syri_cleaned.out
chr02_hap5_v3	5770060	5831108	-	-	chr02_hap6_v3	3736228	3530074	HDR158	INV1589	HDR	-	#nosnp_A1_A2_syri_cleaned.out
chr02_hap5_v3	5865728	5931122	-	-	chr02_hap6_v3	3168103	2874299	HDR160	INV1589	HDR	-	#nosnp_A1_A2_syri_cleaned.out
chr02_hap5_v3	6156341	6258357	-	-	chr02_hap6_v3	6042153	6106489	INVDP3428	-	INVDP	copyloss	#nosnp_A1_A2_syri_cleaned.out
chr02_hap5_v3	6182628	6283049	-	-	chr02_hap6_v3	6017255	6079299	INVDP3429	-	INVDP	copyloss	#nosnp_A1_A2_syri_cleaned.out
chr02_hap5_v3	6370429	6403456	-	-	chr02_hap6_v3	6739885	6788071	SYN19	-	SYN	-	#nosnp_A1_A2_syri_cleaned.out
chr02_hap5_v3	6445196	6495634	-	-	-	-	-	NOTAL68	-	NOTAL	-	#nosnp_A1_A2_syri_cleaned.out
chr02_hap5_v3	6661735	6713165	-	-	chr02_hap6_v3	6923427	6977998	SYN26	-	SYN	-	#nosnp_A1_A2_syri_cleaned.out
chr02_hap5_v3	6661735	6695135	-	-	chr02_hap6_v3	6923427	6956778	SYNAL45	SYN26	SYNAL	-	#nosnp_A1_A2_syri_cleaned.out
chr02_hap5_v3	6717988	6755133	-	-	chr02_hap6_v3	6982820	6995235	SYN28	-	SYN	-	#nosnp_A1_A2_syri_cleaned.out
chr02_hap5_v3	6847075	6910903	-	-	-	-	-	NOTAL88	-	NOTAL	-	#nosnp_A1_A2_syri_cleaned.out
chr02_hap5_v3	6916124	6965775	-	-	-	-	-	NOTAL89	-	NOTAL	-	#nosnp_A1_A2_syri_cleaned.out
chr02_hap5_v3	6973505	7039835	-	-	-	-	-	NOTAL90	-	NOTAL	-	#nosnp_A1_A2_syri_cleaned.out
chr02_hap5_v3	7042351	7101095	-	-	-	-	-	NOTAL91	-	NOTAL	-	#nosnp_A1_A2_syri_cleaned.out
chr02_hap5_v3	7131163	7165931	-	-	-	-	-	NOTAL94	-	NOTAL	-	#nosnp_A1_A2_syri_cleaned.out
chr02_hap5_v3	7194610	7227814	-	-	-	-	-	NOTAL97	-	NOTAL	-	#nosnp_A1_A2_syri_cleaned.out
chr02_hap5_v3	7271662	7609808	-	-	chr02_hap6_v3	7266204	7581391	INV1590	-	INV	-	#nosnp_A1_A2_syri_cleaned.out
chr02_hap5_v3	7405566	7436620	-	-	chr02_hap6_v3	7433804	7402549	INVAL3199	INV1590	INVAL	-	#nosnp_A1_A2_syri_cleaned.out
chr02_hap5_v3	7634079	7733875	-	-	chr02_hap6_v3	7597692	7696705	SYN33	-	SYN	-	#nosnp_A1_A2_syri_cleaned.out
chr02_hap5_v3	7694409	7727947	-	-	chr02_hap6_v3	7656523	7689997	SYNAL64	SYN33	SYNAL	-	#nosnp_A1_A2_syri_cleaned.out
chr02_hap5_v3	7815733	7846652	-	-	chr02_hap6_v3	7804376	7823336	SYN39	-	SYN	-	#nosnp_A1_A2_syri_cleaned.out
chr02_hap5_v3	8075503	8185068	-	-	chr02_hap6_v3	8060800	8157518	SYN53	-	SYN	-	#nosnp_A1_A2_syri_cleaned.out
chr02_hap5_v3	8185064	8219920	-	-	chr02_hap6_v3	8158715	8192664	SYN54	-	SYN	-	#nosnp_A1_A2_syri_cleaned.out
chr02_hap5_v3	8187056	8219920	-	-	chr02_hap6_v3	8159903	8192664	SYNAL109	SYN54	SYNAL	-	#nosnp_A1_A2_syri_cleaned.out
chr02_hap5_v3	8237606	8271471	-	-	-	-	-	NOTAL126	-	NOTAL	-	#nosnp_A1_A2_syri_cleaned.out
chr02_hap5_v3	8277673	8320195	-	-	chr02_hap6_v3	8206081	8252673	SYN55	-	SYN	-	#nosnp_A1_A2_syri_cleaned.out
chr02_hap5_v3	8320196	8367942	-	-	-	-	-	NOTAL128	-	NOTAL	-	#nosnp_A1_A2_syri_cleaned.out
chr02_hap5_v3	8369386	8401439	-	-	chr02_hap6_v3	8253125	8282637	SYN56	-	SYN	-	#nosnp_A1_A2_syri_cleaned.out
chr02_hap5_v3	8428663	8511994	-	-	-	-	-	NOTAL130	-	NOTAL	-	#nosnp_A1_A2_syri_cleaned.out
chr02_hap5_v3	8522186	8559896	-	-	chr02_hap6_v3	8288974	8331485	SYN58	-	SYN	-	#nosnp_A1_A2_syri_cleaned.out
chr02_hap5_v3	8655071	8693238	-	-	chr02_hap6_v3	8419573	8455946	SYN63	-	SYN	-	#nosnp_A1_A2_syri_cleaned.out
chr02_hap5_v3	8710672	8790870	-	-	chr02_hap6_v3	8465357	8557879	SYN65	-	SYN	-	#nosnp_A1_A2_syri_cleaned.out
chr02_hap5_v3	8826086	8874406	-	-	chr02_hap6_v3	8591741	8638710	SYN69	-	SYN	-	#nosnp_A1_A2_syri_cleaned.out
chr02_hap5_v3	8881883	8913157	-	-	chr02_hap6_v3	8641148	8677677	SYN70	-	SYN	-	#nosnp_A1_A2_syri_cleaned.out
chr02_hap5_v3	8985326	9027860	-	-	chr02_hap6_v3	8705249	8749556	SYN74	-	SYN	-	#nosnp_A1_A2_syri_cleaned.out
chr02_hap5_v3	8997654	9027860	-	-	chr02_hap6_v3	8719261	8749556	SYNAL160	SYN74	SYNAL	-	#nosnp_A1_A2_syri_cleaned.out
chr02_hap5_v3	9053023	9086753	-	-	chr02_hap6_v3	8911748	8945720	SYN79	-	SYN	-	#nosnp_A1_A2_syri_cleaned.out
chr02_hap5_v3	9053023	9086753	-	-	chr02_hap6_v3	8911748	8945720	SYNAL165	SYN79	SYNAL	-	#nosnp_A1_A2_syri_cleaned.out
chr02_hap5_v3	9223542	9258861	-	-	chr02_hap6_v3	9371176	9408934	SYN87	-	SYN	-	#nosnp_A1_A2_syri_cleaned.out
chr02_hap5_v3	9270799	9349285	-	-	chr02_hap6_v3	9428054	9501434	SYN89	-	SYN	-	#nosnp_A1_A2_syri_cleaned.out
chr02_hap5_v3	9371921	9401955	-	-	chr02_hap6_v3	9518001	9553046	SYN91	-	SYN	-	#nosnp_A1_A2_syri_cleaned.out
chr02_hap5_v3	9427850	9474040	-	-	chr02_hap6_v3	9570827	9627404	SYN94	-	SYN	-	#nosnp_A1_A2_syri_cleaned.out
chr02_hap5_v3	9427850	9461377	-	-	chr02_hap6_v3	9570827	9604645	SYNAL193	SYN94	SYNAL	-	#nosnp_A1_A2_syri_cleaned.out
chr02_hap5_v3	9474099	9525778	-	-	chr02_hap6_v3	9640919	9687554	SYN95	-	SYN	-	#nosnp_A1_A2_syri_cleaned.out
chr02_hap5_v3	9585731	9616585	-	-	-	-	-	NOTAL186	-	NOTAL	-	#nosnp_A1_A2_syri_cleaned.out
chr02_hap5_v3	9619957	9666357	-	-	-	-	-	NOTAL187	-	NOTAL	-	#nosnp_A1_A2_syri_cleaned.out
chr02_hap5_v3	9668497	9701913	-	-	-	-	-	NOTAL188	-	NOTAL	-	#nosnp_A1_A2_syri_cleaned.out
chr02_hap5_v3	9885080	9922835	-	-	chr02_hap6_v3	9895285	9926205	SYN106	-	SYN	-	#nosnp_A1_A2_syri_cleaned.out
chr02_hap5_v3	10084635	10762451	-	-	chr02_hap6_v3	10228124	11009044	INV1592	-	INV	-	#nosnp_A1_A2_syri_cleaned.out
chr02_hap5_v3	10479981	10511179	-	-	chr02_hap6_v3	10477352	10445941	INVAL3255	INV1592	INVAL	-	#nosnp_A1_A2_syri_cleaned.out
chr02_hap5_v3	10511180	10571062	-	-	chr02_hap6_v3	10445940	10400578	HDR352	INV1592	HDR	-	#nosnp_A1_A2_syri_cleaned.out
chr02_hap5_v3	10829780	10863920	-	-	-	-	-	NOTAL222	-	NOTAL	-	#nosnp_A1_A2_syri_cleaned.out
chr02_hap5_v3	10892719	10924017	-	-	-	-	-	NOTAL226	-	NOTAL	-	#nosnp_A1_A2_syri_cleaned.out
chr02_hap5_v3	11056421	11089205	-	-	chr02_hap6_v3	10105726	10132002	INVTR1943	-	INVTR	-	#nosnp_A1_A2_syri_cleaned.out
chr02_hap5_v3	11112977	11143247	-	-	chr02_hap6_v3	11143984	11174234	SYN123	-	SYN	-	#nosnp_A1_A2_syri_cleaned.out
chr02_hap5_v3	11112977	11143247	-	-	chr02_hap6_v3	11143984	11174234	SYNAL236	SYN123	SYNAL	-	#nosnp_A1_A2_syri_cleaned.out
chr02_hap5_v3	11249459	11299220	-	-	chr02_hap6_v3	11259383	11308486	SYN128	-	SYN	-	#nosnp_A1_A2_syri_cleaned.out
chr02_hap5_v3	11557676	11606146	-	-	chr02_hap6_v3	11489060	11541820	SYN139	-	SYN	-	#nosnp_A1_A2_syri_cleaned.out
chr02_hap5_v3	11576064	11606146	-	-	chr02_hap6_v3	11511724	11541820	SYNAL269	SYN139	SYNAL	-	#nosnp_A1_A2_syri_cleaned.out
chr02_hap5_v3	11615366	11650686	-	-	chr02_hap6_v3	11564871	11599672	SYN141	-	SYN	-	#nosnp_A1_A2_syri_cleaned.out
chr02_hap5_v3	11702756	11735922	-	-	chr02_hap6_v3	11653971	11687522	SYN144	-	SYN	-	#nosnp_A1_A2_syri_cleaned.out
chr02_hap5_v3	11751896	11802033	-	-	chr02_hap6_v3	11699665	11763212	SYN146	-	SYN	-	#nosnp_A1_A2_syri_cleaned.out
chr02_hap5_v3	12010377	12046485	-	-	chr02_hap6_v3	12027524	12055395	SYN160	-	SYN	-	#nosnp_A1_A2_syri_cleaned.out
chr02_hap5_v3	12341486	12376947	-	-	chr02_hap6_v3	12317041	12352191	SYN175	-	SYN	-	#nosnp_A1_A2_syri_cleaned.out
chr02_hap5_v3	12402325	12435855	-	-	chr02_hap6_v3	12417953	12448716	SYN176	-	SYN	-	#nosnp_A1_A2_syri_cleaned.out
chr02_hap5_v3	12456895	12495639	-	-	chr02_hap6_v3	12459926	12500279	SYN177	-	SYN	-	#nosnp_A1_A2_syri_cleaned.out
chr02_hap5_v3	12495627	12533971	-	-	chr02_hap6_v3	12500881	12543087	SYN178	-	SYN	-	#nosnp_A1_A2_syri_cleaned.out
chr02_hap5_v3	12538356	12571779	-	-	chr02_hap6_v3	12544053	12581126	SYN179	-	SYN	-	#nosnp_A1_A2_syri_cleaned.out
chr02_hap5_v3	12588824	12619196	-	-	-	-	-	NOTAL292	-	NOTAL	-	#nosnp_A1_A2_syri_cleaned.out
chr02_hap5_v3	12700324	12736735	-	-	chr02_hap6_v3	12652480	12684097	SYN186	-	SYN	-	#nosnp_A1_A2_syri_cleaned.out
chr02_hap5_v3	13143242	13188680	-	-	chr02_hap6_v3	13054693	13092752	SYN214	-	SYN	-	#nosnp_A1_A2_syri_cleaned.out
chr02_hap5_v3	13205984	13488693	-	-	chr02_hap6_v3	13103663	13415135	INV1594	-	INV	-	#nosnp_A1_A2_syri_cleaned.out
chr02_hap5_v3	13488694	13541457	-	-	-	-	-	NOTAL334	-	NOTAL	-	#nosnp_A1_A2_syri_cleaned.out
chr02_hap5_v3	13714708	13753016	-	-	chr02_hap6_v3	13656626	13699021	SYN226	-	SYN	-	#nosnp_A1_A2_syri_cleaned.out
chr02_hap5_v3	13928406	13964415	-	-	chr02_hap6_v3	13805867	13847125	SYN233	-	SYN	-	#nosnp_A1_A2_syri_cleaned.out
chr02_hap5_v3	14341532	14395043	-	-	-	-	-	NOTAL402	-	NOTAL	-	#nosnp_A1_A2_syri_cleaned.out
chr02_hap5_v3	14468584	14500491	-	-	chr02_hap6_v3	14235453	14278002	SYN264	-	SYN	-	#nosnp_A1_A2_syri_cleaned.out
chr02_hap5_v3	14616266	14681725	-	-	chr02_hap6_v3	14417787	14493835	SYN272	-	SYN	-	#nosnp_A1_A2_syri_cleaned.out
chr02_hap5_v3	14697116	14731677	-	-	chr02_hap6_v3	14503762	14529870	SYN273	-	SYN	-	#nosnp_A1_A2_syri_cleaned.out
chr02_hap5_v3	14957235	14993979	-	-	chr02_hap6_v3	14722137	14748940	SYN286	-	SYN	-	#nosnp_A1_A2_syri_cleaned.out
chr02_hap5_v3	15180324	15228651	-	-	-	-	-	NOTAL456	-	NOTAL	-	#nosnp_A1_A2_syri_cleaned.out
chr02_hap5_v3	15292496	15331770	-	-	chr02_hap6_v3	14946332	14980193	SYN300	-	SYN	-	#nosnp_A1_A2_syri_cleaned.out
chr02_hap5_v3	15440718	15480979	-	-	chr02_hap6_v3	15065903	15107167	SYN308	-	SYN	-	#nosnp_A1_A2_syri_cleaned.out
chr02_hap5_v3	15650046	15702080	-	-	-	-	-	NOTAL483	-	NOTAL	-	#nosnp_A1_A2_syri_cleaned.out
chr02_hap5_v3	15967361	16001325	-	-	chr02_hap6_v3	15592766	15619878	SYN344	-	SYN	-	#nosnp_A1_A2_syri_cleaned.out
chr02_hap5_v3	16081219	16116570	-	-	chr02_hap6_v3	15768286	15803611	SYN353	-	SYN	-	#nosnp_A1_A2_syri_cleaned.out
chr02_hap5_v3	16081219	16116570	-	-	chr02_hap6_v3	15768286	15803611	SYNAL634	SYN353	SYNAL	-	#nosnp_A1_A2_syri_cleaned.out
chr02_hap5_v3	16261335	16321628	-	-	chr02_hap6_v3	15869773	15934431	INV1597	-	INV	-	#nosnp_A1_A2_syri_cleaned.out
chr02_hap5_v3	16274883	16316612	-	-	chr02_hap6_v3	15901859	15901313	CPL596	INV1597	CPL	-	#nosnp_A1_A2_syri_cleaned.out
chr02_hap5_v3	16351802	16389363	-	-	chr02_hap6_v3	15989380	16035734	SYN362	-	SYN	-	#nosnp_A1_A2_syri_cleaned.out
chr02_hap5_v3	16594023	16626787	-	-	chr02_hap6_v3	16258418	16289406	SYN377	-	SYN	-	#nosnp_A1_A2_syri_cleaned.out
chr02_hap5_v3	17027503	17088407	-	-	-	-	-	NOTAL596	-	NOTAL	-	#nosnp_A1_A2_syri_cleaned.out
chr02_hap5_v3	17204315	17235062	-	-	-	-	-	NOTAL612	-	NOTAL	-	#nosnp_A1_A2_syri_cleaned.out
chr02_hap5_v3	17606738	17657088	-	-	chr02_hap6_v3	16683627	16708946	SYN411	-	SYN	-	#nosnp_A1_A2_syri_cleaned.out
chr02_hap5_v3	17610209	17645394	-	-	chr02_hap6_v3	16687110	16696969	HDR636	SYN411	HDR	-	#nosnp_A1_A2_syri_cleaned.out
chr02_hap5_v3	17815212	17852360	-	-	-	-	-	NOTAL666	-	NOTAL	-	#nosnp_A1_A2_syri_cleaned.out
chr02_hap5_v3	17876063	17907343	-	-	chr02_hap6_v3	16786870	16820263	SYN418	-	SYN	-	#nosnp_A1_A2_syri_cleaned.out
chr02_hap5_v3	18623684	18659541	-	-	chr02_hap6_v3	17666287	17703983	SYN473	-	SYN	-	#nosnp_A1_A2_syri_cleaned.out
chr02_hap5_v3	19204219	19361637	-	-	-	-	-	NOTAL781	-	NOTAL	-	#nosnp_A1_A2_syri_cleaned.out
chr02_hap5_v3	19388466	19506516	-	-	-	-	-	NOTAL784	-	NOTAL	-	#nosnp_A1_A2_syri_cleaned.out
chr02_hap5_v3	19626466	19676508	-	-	-	-	-	NOTAL797	-	NOTAL	-	#nosnp_A1_A2_syri_cleaned.out
chr02_hap5_v3	19688069	19720183	-	-	-	-	-	NOTAL799	-	NOTAL	-	#nosnp_A1_A2_syri_cleaned.out
chr02_hap5_v3	19806093	20228237	-	-	chr02_hap6_v3	18286045	18577719	INV1599	-	INV	-	#nosnp_A1_A2_syri_cleaned.out
chr02_hap5_v3	19836968	19904260	-	-	chr02_hap6_v3	18559265	18531841	HDR706	INV1599	HDR	-	#nosnp_A1_A2_syri_cleaned.out
chr02_hap5_v3	19991101	20024403	-	-	chr02_hap6_v3	18369621	18363692	HDR717	INV1599	HDR	-	#nosnp_A1_A2_syri_cleaned.out
chr02_hap5_v3	20119311	20194032	-	-	chr02_hap6_v3	18291642	18290721	HDR726	INV1599	HDR	-	#nosnp_A1_A2_syri_cleaned.out
chr02_hap5_v3	20194897	20226687	-	-	chr02_hap6_v3	18289841	18287575	HDR727	INV1599	HDR	-	#nosnp_A1_A2_syri_cleaned.out
chr02_hap5_v3	20481356	20516443	-	-	chr02_hap6_v3	18846068	18881556	SYN524	-	SYN	-	#nosnp_A1_A2_syri_cleaned.out
chr02_hap5_v3	20481356	20516443	-	-	chr02_hap6_v3	18846068	18881556	SYNAL911	SYN524	SYNAL	-	#nosnp_A1_A2_syri_cleaned.out
chr02_hap5_v3	20563094	20658720	-	-	chr02_hap6_v3	18904602	18993715	SYN528	-	SYN	-	#nosnp_A1_A2_syri_cleaned.out
chr02_hap5_v3	20744496	20782739	-	-	chr02_hap6_v3	19081829	19108315	SYN533	-	SYN	-	#nosnp_A1_A2_syri_cleaned.out
chr02_hap5_v3	21193962	21238691	-	-	chr02_hap6_v3	19465829	19508998	SYN562	-	SYN	-	#nosnp_A1_A2_syri_cleaned.out
chr02_hap5_v3	21581356	21656504	-	-	chr02_hap6_v3	19849053	19876226	SYN585	-	SYN	-	#nosnp_A1_A2_syri_cleaned.out
chr02_hap5_v3	21852478	21891031	-	-	chr02_hap6_v3	20024422	20054782	SYN602	-	SYN	-	#nosnp_A1_A2_syri_cleaned.out
chr02_hap5_v3	22324870	22361585	-	-	chr02_hap6_v3	20494477	20532318	SYN624	-	SYN	-	#nosnp_A1_A2_syri_cleaned.out
chr02_hap5_v3	22813904	22848151	-	-	chr02_hap6_v3	21197707	21227886	SYN654	-	SYN	-	#nosnp_A1_A2_syri_cleaned.out
chr02_hap5_v3	23003409	23045018	-	-	chr02_hap6_v3	21415589	21456313	SYN666	-	SYN	-	#nosnp_A1_A2_syri_cleaned.out
chr02_hap5_v3	23012197	23045018	-	-	chr02_hap6_v3	21423739	21456313	SYNAL1177	SYN666	SYNAL	-	#nosnp_A1_A2_syri_cleaned.out
chr02_hap5_v3	23398212	23437999	-	-	chr02_hap6_v3	21858390	21878177	SYN695	-	SYN	-	#nosnp_A1_A2_syri_cleaned.out
chr02_hap5_v3	23566109	23598127	-	-	chr02_hap6_v3	21990634	22014857	SYN701	-	SYN	-	#nosnp_A1_A2_syri_cleaned.out
chr02_hap5_v3	23872451	23976916	-	-	chr02_hap6_v3	22304288	22399494	SYN726	-	SYN	-	#nosnp_A1_A2_syri_cleaned.out
chr02_hap5_v3	23910506	23953902	-	-	chr02_hap6_v3	22336714	22380265	SYNAL1289	SYN726	SYNAL	-	#nosnp_A1_A2_syri_cleaned.out
chr02_hap5_v3	24030253	24064524	-	-	chr02_hap6_v3	22520244	22552252	SYN730	-	SYN	-	#nosnp_A1_A2_syri_cleaned.out
chr02_hap5_v3	24152531	24191553	-	-	chr02_hap6_v3	22640160	22679536	SYN738	-	SYN	-	#nosnp_A1_A2_syri_cleaned.out
chr02_hap5_v3	24191536	24253597	-	-	chr02_hap6_v3	22683511	22742931	SYN739	-	SYN	-	#nosnp_A1_A2_syri_cleaned.out
chr02_hap5_v3	24597050	24631640	-	-	chr02_hap6_v3	23313246	23347870	SYN763	-	SYN	-	#nosnp_A1_A2_syri_cleaned.out
chr02_hap5_v3	24597050	24631640	-	-	chr02_hap6_v3	23313246	23347870	SYNAL1359	SYN763	SYNAL	-	#nosnp_A1_A2_syri_cleaned.out
chr02_hap5_v3	24970715	25033837	-	-	chr02_hap6_v3	23717046	23761658	SYN788	-	SYN	-	#nosnp_A1_A2_syri_cleaned.out
chr02_hap5_v3	25278514	25337840	-	-	chr02_hap6_v3	24013139	24071071	SYN812	-	SYN	-	#nosnp_A1_A2_syri_cleaned.out
chr02_hap5_v3	25300974	25337840	-	-	chr02_hap6_v3	24034285	24071071	SYNAL1452	SYN812	SYNAL	-	#nosnp_A1_A2_syri_cleaned.out
chr02_hap5_v3	25360451	25833194	-	-	chr02_hap6_v3	24084364	24557911	SYN813	-	SYN	-	#nosnp_A1_A2_syri_cleaned.out
chr02_hap5_v3	25362719	25575976	-	-	chr02_hap6_v3	24087507	24300729	SYNAL1454	SYN813	SYNAL	-	#nosnp_A1_A2_syri_cleaned.out
chr02_hap5_v3	25600245	25813297	-	-	chr02_hap6_v3	24325458	24538521	SYNAL1456	SYN813	SYNAL	-	#nosnp_A1_A2_syri_cleaned.out
chr02_hap5_v3	26093124	26136691	-	-	chr02_hap6_v3	24807907	24847324	SYN832	-	SYN	-	#nosnp_A1_A2_syri_cleaned.out
chr02_hap5_v3	26199986	26239687	-	-	chr02_hap6_v3	24939519	24977866	SYN841	-	SYN	-	#nosnp_A1_A2_syri_cleaned.out
chr02_hap5_v3	26204397	26239687	-	-	chr02_hap6_v3	24942298	24977866	SYNAL1503	SYN841	SYNAL	-	#nosnp_A1_A2_syri_cleaned.out
chr02_hap5_v3	26282043	26344985	-	-	chr02_hap6_v3	25021278	25083043	SYN846	-	SYN	-	#nosnp_A1_A2_syri_cleaned.out
chr02_hap5_v3	26311274	26344985	-	-	chr02_hap6_v3	25049288	25083043	SYNAL1513	SYN846	SYNAL	-	#nosnp_A1_A2_syri_cleaned.out
chr02_hap5_v3	26483648	26538280	-	-	chr02_hap6_v3	25235439	25305755	SYN859	-	SYN	-	#nosnp_A1_A2_syri_cleaned.out
chr02_hap5_v3	26611575	26669134	-	-	chr02_hap6_v3	25343459	25388521	SYN863	-	SYN	-	#nosnp_A1_A2_syri_cleaned.out
chr02_hap5_v3	26670181	26712276	-	-	chr02_hap6_v3	25391052	25431753	SYN865	-	SYN	-	#nosnp_A1_A2_syri_cleaned.out
chr02_hap5_v3	27011624	27061560	-	-	chr02_hap6_v3	25710779	25751510	SYN885	-	SYN	-	#nosnp_A1_A2_syri_cleaned.out
chr02_hap5_v3	27077821	27108404	-	-	chr02_hap6_v3	25770334	25801131	SYN887	-	SYN	-	#nosnp_A1_A2_syri_cleaned.out
chr02_hap5_v3	27173983	27204424	-	-	chr02_hap6_v3	25863247	25888754	SYN894	-	SYN	-	#nosnp_A1_A2_syri_cleaned.out
chr02_hap5_v3	27301216	27332124	-	-	chr02_hap6_v3	26020564	26052326	SYN902	-	SYN	-	#nosnp_A1_A2_syri_cleaned.out
chr02_hap5_v3	27332125	27362878	-	-	-	-	-	NOTAL1308	-	NOTAL	-	#nosnp_A1_A2_syri_cleaned.out
chr02_hap5_v3	27391996	27426391	-	-	chr02_hap6_v3	26107624	26139584	SYN905	-	SYN	-	#nosnp_A1_A2_syri_cleaned.out
chr02_hap5_v3	27500753	27546635	-	-	chr02_hap6_v3	26226677	26270458	SYN913	-	SYN	-	#nosnp_A1_A2_syri_cleaned.out
chr02_hap5_v3	27822899	27882898	-	-	chr02_hap6_v3	26589659	26644813	SYN933	-	SYN	-	#nosnp_A1_A2_syri_cleaned.out
chr02_hap5_v3	27924272	27961319	-	-	chr02_hap6_v3	26683336	26720070	SYN937	-	SYN	-	#nosnp_A1_A2_syri_cleaned.out
chr02_hap5_v3	28010027	28046101	-	-	chr02_hap6_v3	26723233	26759695	DUP2953	-	DUP	copyloss	#nosnp_A1_A2_syri_cleaned.out
chr02_hap5_v3	28058788	28090011	-	-	chr02_hap6_v3	26727665	26759695	DUP2957	-	DUP	copyloss	#nosnp_A1_A2_syri_cleaned.out
chr02_hap5_v3	28153183	28202108	-	-	chr02_hap6_v3	26840327	26885989	SYN948	-	SYN	-	#nosnp_A1_A2_syri_cleaned.out
chr02_hap5_v3	28327299	28367197	-	-	chr02_hap6_v3	27019905	27063085	SYN960	-	SYN	-	#nosnp_A1_A2_syri_cleaned.out
chr02_hap5_v3	28493446	28548319	-	-	chr02_hap6_v3	27199320	27255623	SYN968	-	SYN	-	#nosnp_A1_A2_syri_cleaned.out
chr02_hap5_v3	28548311	28582504	-	-	chr02_hap6_v3	27256010	27280130	SYN969	-	SYN	-	#nosnp_A1_A2_syri_cleaned.out
chr02_hap5_v3	28594578	28627948	-	-	chr02_hap6_v3	27287766	27318164	SYN972	-	SYN	-	#nosnp_A1_A2_syri_cleaned.out
chr02_hap5_v3	28678125	28708629	-	-	chr02_hap6_v3	27342204	27365589	SYN977	-	SYN	-	#nosnp_A1_A2_syri_cleaned.out
chr02_hap5_v3	28713548	28743595	-	-	chr02_hap6_v3	27373449	27402024	SYN979	-	SYN	-	#nosnp_A1_A2_syri_cleaned.out
chr02_hap5_v3	28796290	28868545	-	-	chr02_hap6_v3	27464902	27540192	SYN984	-	SYN	-	#nosnp_A1_A2_syri_cleaned.out
chr02_hap5_v3	29075015	29120703	-	-	chr02_hap6_v3	27779468	27830064	SYN1002	-	SYN	-	#nosnp_A1_A2_syri_cleaned.out
chr02_hap5_v3	29238139	29269073	-	-	chr02_hap6_v3	27934444	27963204	SYN1012	-	SYN	-	#nosnp_A1_A2_syri_cleaned.out
chr02_hap5_v3	29365425	29407589	-	-	chr02_hap6_v3	28059330	28103895	SYN1017	-	SYN	-	#nosnp_A1_A2_syri_cleaned.out
chr02_hap5_v3	29418440	29475082	-	-	chr02_hap6_v3	28113126	28170028	SYN1019	-	SYN	-	#nosnp_A1_A2_syri_cleaned.out
chr02_hap5_v3	29475074	29506299	-	-	chr02_hap6_v3	28170819	28201309	SYN1020	-	SYN	-	#nosnp_A1_A2_syri_cleaned.out
chr02_hap5_v3	29540176	29578549	-	-	chr02_hap6_v3	28239067	28278289	SYN1024	-	SYN	-	#nosnp_A1_A2_syri_cleaned.out
chr02_hap5_v3	29584414	29618010	-	-	chr02_hap6_v3	28287314	28320812	SYN1026	-	SYN	-	#nosnp_A1_A2_syri_cleaned.out
chr02_hap5_v3	29584414	29618010	-	-	chr02_hap6_v3	28287314	28320812	SYNAL1920	SYN1026	SYNAL	-	#nosnp_A1_A2_syri_cleaned.out
chr02_hap5_v3	29620139	29654241	-	-	chr02_hap6_v3	28332346	28368657	SYN1029	-	SYN	-	#nosnp_A1_A2_syri_cleaned.out
chr02_hap5_v3	29717760	29749805	-	-	chr02_hap6_v3	28427019	28458854	SYN1035	-	SYN	-	#nosnp_A1_A2_syri_cleaned.out
chr02_hap5_v3	29760597	29825220	-	-	chr02_hap6_v3	28466125	28536803	SYN1038	-	SYN	-	#nosnp_A1_A2_syri_cleaned.out
chr02_hap5_v3	30205890	30412839	-	-	chr02_hap6_v3	28922557	29129519	SYN1063	-	SYN	-	#nosnp_A1_A2_syri_cleaned.out
chr02_hap5_v3	30205890	30244241	-	-	chr02_hap6_v3	28922557	28960910	SYNAL1987	SYN1063	SYNAL	-	#nosnp_A1_A2_syri_cleaned.out
chr02_hap5_v3	30244912	30412839	-	-	chr02_hap6_v3	28961581	29129519	SYNAL1988	SYN1063	SYNAL	-	#nosnp_A1_A2_syri_cleaned.out
chr02_hap5_v3	30431264	30479019	-	-	chr02_hap6_v3	29059943	29106897	DUP3033	-	DUP	copyloss	#nosnp_A1_A2_syri_cleaned.out
chr02_hap5_v3	30479120	31098504	-	-	chr02_hap6_v3	29216789	29836001	SYN1065	-	SYN	-	#nosnp_A1_A2_syri_cleaned.out
chr02_hap5_v3	30479120	30570613	-	-	chr02_hap6_v3	29216789	29308275	SYNAL1990	SYN1065	SYNAL	-	#nosnp_A1_A2_syri_cleaned.out
chr02_hap5_v3	30570778	31098504	-	-	chr02_hap6_v3	29308258	29836001	SYNAL1991	SYN1065	SYNAL	-	#nosnp_A1_A2_syri_cleaned.out
chr02_hap5_v3	31098605	31475859	-	-	chr02_hap6_v3	29850566	30227834	SYN1066	-	SYN	-	#nosnp_A1_A2_syri_cleaned.out
chr02_hap5_v3	31098605	31475859	-	-	chr02_hap6_v3	29850566	30227834	SYNAL1992	SYN1066	SYNAL	-	#nosnp_A1_A2_syri_cleaned.out
chr02_hap5_v3	31497278	31566964	-	-	chr02_hap6_v3	30472752	30533545	SYN1067	-	SYN	-	#nosnp_A1_A2_syri_cleaned.out
chr02_hap5_v3	31497278	31545017	-	-	chr02_hap6_v3	30472752	30520491	SYNAL1993	SYN1067	SYNAL	-	#nosnp_A1_A2_syri_cleaned.out
chr02_hap5_v3	31571212	31601262	-	-	chr02_hap6_v3	30533830	30563884	SYN1068	-	SYN	-	#nosnp_A1_A2_syri_cleaned.out
chr02_hap5_v3	31571212	31601262	-	-	chr02_hap6_v3	30533830	30563884	SYNAL1995	SYN1068	SYNAL	-	#nosnp_A1_A2_syri_cleaned.out
chr02_hap5_v3	31701338	31734814	-	-	chr02_hap6_v3	30675765	30709348	SYN1079	-	SYN	-	#nosnp_A1_A2_syri_cleaned.out
chr02_hap5_v3	31822759	31858257	-	-	chr02_hap6_v3	30810753	30845905	SYN1091	-	SYN	-	#nosnp_A1_A2_syri_cleaned.out
chr02_hap5_v3	31933632	31971433	-	-	chr02_hap6_v3	30878344	30915135	SYN1095	-	SYN	-	#nosnp_A1_A2_syri_cleaned.out
chr02_hap5_v3	32129298	32177826	-	-	chr02_hap6_v3	31086063	31134158	SYN1107	-	SYN	-	#nosnp_A1_A2_syri_cleaned.out
chr02_hap5_v3	32131823	32163586	-	-	chr02_hap6_v3	31088129	31119776	SYNAL2061	SYN1107	SYNAL	-	#nosnp_A1_A2_syri_cleaned.out
chr02_hap5_v3	32177819	32216886	-	-	chr02_hap6_v3	31135100	31174230	SYN1108	-	SYN	-	#nosnp_A1_A2_syri_cleaned.out
chr02_hap5_v3	32250835	32300790	-	-	chr02_hap6_v3	31235207	31280646	SYN1111	-	SYN	-	#nosnp_A1_A2_syri_cleaned.out
chr02_hap5_v3	32330410	32360749	-	-	chr02_hap6_v3	31306126	31338323	SYN1113	-	SYN	-	#nosnp_A1_A2_syri_cleaned.out
chr02_hap5_v3	32388794	32430177	-	-	chr02_hap6_v3	31360810	31401801	SYN1116	-	SYN	-	#nosnp_A1_A2_syri_cleaned.out
chr02_hap5_v3	32802396	32859932	-	-	chr02_hap6_v3	31681488	31736402	SYN1145	-	SYN	-	#nosnp_A1_A2_syri_cleaned.out
chr02_hap5_v3	32941543	32985285	-	-	chr02_hap6_v3	31780791	31826475	SYN1153	-	SYN	-	#nosnp_A1_A2_syri_cleaned.out
chr02_hap5_v3	33070776	33130078	-	-	chr02_hap6_v3	32064430	32115363	DUP3110	-	DUP	copyloss	#nosnp_A1_A2_syri_cleaned.out
chr02_hap5_v3	33081717	33139989	-	-	chr02_hap6_v3	32005935	32059467	DUP3111	-	DUP	copyloss	#nosnp_A1_A2_syri_cleaned.out
chr02_hap5_v3	33095407	33138402	-	-	chr02_hap6_v3	32087438	32128480	DUP3113	-	DUP	copyloss	#nosnp_A1_A2_syri_cleaned.out
chr02_hap5_v3	33309910	33343145	-	-	chr02_hap6_v3	32012126	32037223	DUP3134	-	DUP	copyloss	#nosnp_A1_A2_syri_cleaned.out
chr02_hap5_v3	33700826	33730837	-	-	chr02_hap6_v3	32444903	32475467	SYN1203	-	SYN	-	#nosnp_A1_A2_syri_cleaned.out
chr02_hap5_v3	33762822	33796531	-	-	chr02_hap6_v3	32516933	32555906	SYN1209	-	SYN	-	#nosnp_A1_A2_syri_cleaned.out
chr02_hap5_v3	33941346	34018037	-	-	chr02_hap6_v3	32683591	32762608	SYN1226	-	SYN	-	#nosnp_A1_A2_syri_cleaned.out
chr02_hap5_v3	34133289	34163428	-	-	-	-	-	NOTAL1691	-	NOTAL	-	#nosnp_A1_A2_syri_cleaned.out
chr02_hap5_v3	34284992	34315539	-	-	chr02_hap6_v3	32997338	33027805	SYN1248	-	SYN	-	#nosnp_A1_A2_syri_cleaned.out
chr02_hap5_v3	34284992	34315539	-	-	chr02_hap6_v3	32997338	33027805	SYNAL2314	SYN1248	SYNAL	-	#nosnp_A1_A2_syri_cleaned.out
chr02_hap5_v3	34318947	34361999	-	-	chr02_hap6_v3	33039345	33082228	SYN1249	-	SYN	-	#nosnp_A1_A2_syri_cleaned.out
chr02_hap5_v3	34541610	34587618	-	-	chr02_hap6_v3	33254740	33303182	SYN1264	-	SYN	-	#nosnp_A1_A2_syri_cleaned.out
chr02_hap5_v3	34607686	34643218	-	-	chr02_hap6_v3	33322707	33355368	SYN1266	-	SYN	-	#nosnp_A1_A2_syri_cleaned.out
chr02_hap5_v3	34676602	34714371	-	-	chr02_hap6_v3	33391170	33429370	SYN1270	-	SYN	-	#nosnp_A1_A2_syri_cleaned.out
chr02_hap5_v3	34805322	34892347	-	-	chr02_hap6_v3	33498056	33584328	SYN1279	-	SYN	-	#nosnp_A1_A2_syri_cleaned.out
chr02_hap5_v3	34805322	34848246	-	-	chr02_hap6_v3	33498056	33541146	SYNAL2380	SYN1279	SYNAL	-	#nosnp_A1_A2_syri_cleaned.out
chr02_hap5_v3	34934331	34993477	-	-	chr02_hap6_v3	33612828	33675965	SYN1283	-	SYN	-	#nosnp_A1_A2_syri_cleaned.out
chr02_hap5_v3	34941706	34975311	-	-	chr02_hap6_v3	33622108	33655753	SYNAL2395	SYN1283	SYNAL	-	#nosnp_A1_A2_syri_cleaned.out
chr02_hap5_v3	35011994	35058245	-	-	chr02_hap6_v3	33747015	33797728	SYN1289	-	SYN	-	#nosnp_A1_A2_syri_cleaned.out
chr02_hap5_v3	35258663	35289241	-	-	chr02_hap6_v3	34020046	34050440	SYN1306	-	SYN	-	#nosnp_A1_A2_syri_cleaned.out
chr02_hap5_v3	35289232	35347117	-	-	chr02_hap6_v3	34051348	34108467	SYN1307	-	SYN	-	#nosnp_A1_A2_syri_cleaned.out
chr02_hap5_v3	35420981	35590716	-	-	chr02_hap6_v3	34180220	34339748	DUP3175	-	DUP	copyloss	#nosnp_A1_A2_syri_cleaned.out
chr02_hap5_v3	35520734	35590716	-	-	chr02_hap6_v3	34269789	34339748	DUPAL5211	DUP3175	DUPAL	-	#nosnp_A1_A2_syri_cleaned.out
chr02_hap5_v3	35457756	36532408	-	-	chr02_hap6_v3	34204591	35134507	DUP3177	-	DUP	copyloss	#nosnp_A1_A2_syri_cleaned.out
chr02_hap5_v3	35520734	35590716	-	-	chr02_hap6_v3	34269789	34339748	DUPAL5222	DUP3177	DUPAL	-	#nosnp_A1_A2_syri_cleaned.out
chr02_hap5_v3	35712241	35749199	-	-	chr02_hap6_v3	34427877	34464703	DUPAL5237	DUP3177	DUPAL	-	#nosnp_A1_A2_syri_cleaned.out
chr02_hap5_v3	35860713	35935723	-	-	chr02_hap6_v3	34605861	34680824	DUPAL5255	DUP3177	DUPAL	-	#nosnp_A1_A2_syri_cleaned.out
chr02_hap5_v3	36196588	36228393	-	-	chr02_hap6_v3	34817680	34849475	DUPAL5266	DUP3177	DUPAL	-	#nosnp_A1_A2_syri_cleaned.out
chr02_hap5_v3	36481583	36550847	-	-	chr02_hap6_v3	35081379	35150093	DUP3203	-	DUP	copyloss	#nosnp_A1_A2_syri_cleaned.out
chr02_hap5_v3	36566111	36682279	-	-	chr02_hap6_v3	40651047	40767219	DUP3206	-	DUP	copyloss	#nosnp_A1_A2_syri_cleaned.out
chr02_hap5_v3	36566111	36682279	-	-	chr02_hap6_v3	40651047	40767219	DUPAL5338	DUP3206	DUPAL	-	#nosnp_A1_A2_syri_cleaned.out
chr02_hap5_v3	36682380	36715176	-	-	chr02_hap6_v3	41849885	41891222	DUP3208	-	DUP	copyloss	#nosnp_A1_A2_syri_cleaned.out
chr02_hap5_v3	36724673	36870086	-	-	chr02_hap6_v3	42229552	42355249	TRANS1883	-	TRANS	-	#nosnp_A1_A2_syri_cleaned.out
chr02_hap5_v3	36802819	36839146	-	-	chr02_hap6_v3	42301123	42337300	TRANSAL3696	TRANS1883	TRANSAL	-	#nosnp_A1_A2_syri_cleaned.out
chr02_hap5_v3	36762826	36873032	-	-	chr02_hap6_v3	42273395	42377932	DUP3212	-	DUP	copygain	#nosnp_A1_A2_syri_cleaned.out
chr02_hap5_v3	36802819	36839146	-	-	chr02_hap6_v3	42301123	42337300	DUPAL5359	DUP3212	DUPAL	-	#nosnp_A1_A2_syri_cleaned.out
chr02_hap5_v3	36873133	43654132	-	-	chr02_hap6_v3	34180001	40961000	SYN1313	-	SYN	-	#nosnp_A1_A2_syri_cleaned.out
chr02_hap5_v3	36873133	43654132	-	-	chr02_hap6_v3	34180001	40961000	SYNAL2456	SYN1313	SYNAL	-	#nosnp_A1_A2_syri_cleaned.out
chr02_hap5_v3	43654233	43816690	-	-	chr02_hap6_v3	40768394	40926168	DUP3272	-	DUP	copyloss	#nosnp_A1_A2_syri_cleaned.out
chr02_hap5_v3	43654233	43694197	-	-	chr02_hap6_v3	40768394	40808286	DUPAL5426	DUP3272	DUPAL	-	#nosnp_A1_A2_syri_cleaned.out
chr02_hap5_v3	43732565	43778209	-	-	chr02_hap6_v3	40841165	40886917	DUPAL5429	DUP3272	DUPAL	-	#nosnp_A1_A2_syri_cleaned.out
chr02_hap5_v3	43722320	43849221	-	-	chr02_hap6_v3	40829246	40959788	DUP3273	-	DUP	copyloss	#nosnp_A1_A2_syri_cleaned.out
chr02_hap5_v3	43732565	43778209	-	-	chr02_hap6_v3	40841165	40886917	DUPAL5439	DUP3273	DUPAL	-	#nosnp_A1_A2_syri_cleaned.out
chr02_hap5_v3	43874476	43945080	-	-	chr02_hap6_v3	40984460	41050646	SYN1316	-	SYN	-	#nosnp_A1_A2_syri_cleaned.out
chr02_hap5_v3	43874476	43909566	-	-	chr02_hap6_v3	40984460	41019498	SYNAL2461	SYN1316	SYNAL	-	#nosnp_A1_A2_syri_cleaned.out
chr02_hap5_v3	44021961	44052434	-	-	chr02_hap6_v3	41112417	41142658	SYN1320	-	SYN	-	#nosnp_A1_A2_syri_cleaned.out
chr02_hap5_v3	44074903	44119710	-	-	chr02_hap6_v3	41164575	41207067	SYN1324	-	SYN	-	#nosnp_A1_A2_syri_cleaned.out
chr02_hap5_v3	44119848	44156196	-	-	chr02_hap6_v3	41208390	41250331	SYN1325	-	SYN	-	#nosnp_A1_A2_syri_cleaned.out
chr02_hap5_v3	44159765	44193176	-	-	chr02_hap6_v3	41251791	41286428	SYN1326	-	SYN	-	#nosnp_A1_A2_syri_cleaned.out
chr02_hap5_v3	44220876	44258470	-	-	chr02_hap6_v3	41303351	41337748	SYN1329	-	SYN	-	#nosnp_A1_A2_syri_cleaned.out
chr02_hap5_v3	44297414	44333437	-	-	chr02_hap6_v3	41370767	41410243	SYN1332	-	SYN	-	#nosnp_A1_A2_syri_cleaned.out
chr02_hap5_v3	44370738	44402548	-	-	chr02_hap6_v3	41451304	41482521	SYN1338	-	SYN	-	#nosnp_A1_A2_syri_cleaned.out
chr02_hap5_v3	44403335	44459424	-	-	chr02_hap6_v3	41482842	41538855	SYN1339	-	SYN	-	#nosnp_A1_A2_syri_cleaned.out
chr02_hap5_v3	44465486	44496132	-	-	chr02_hap6_v3	41538842	41569076	SYN1340	-	SYN	-	#nosnp_A1_A2_syri_cleaned.out
chr02_hap5_v3	44547167	44636664	-	-	chr02_hap6_v3	41617791	41708548	SYN1346	-	SYN	-	#nosnp_A1_A2_syri_cleaned.out
chr02_hap5_v3	44547167	44583442	-	-	chr02_hap6_v3	41617791	41653710	SYNAL2537	SYN1346	SYNAL	-	#nosnp_A1_A2_syri_cleaned.out
chr02_hap5_v3	44659110	44690578	-	-	chr02_hap6_v3	41733018	41764393	SYN1349	-	SYN	-	#nosnp_A1_A2_syri_cleaned.out
chr02_hap5_v3	44782753	45099791	-	-	chr02_hap6_v3	41836199	42156562	SYN1358	-	SYN	-	#nosnp_A1_A2_syri_cleaned.out
chr02_hap5_v3	44785931	45086347	-	-	chr02_hap6_v3	41840368	42140659	SYNAL2567	SYN1358	SYNAL	-	#nosnp_A1_A2_syri_cleaned.out
chr02_hap5_v3	45107790	45166831	-	-	chr02_hap6_v3	42163724	42228093	SYN1360	-	SYN	-	#nosnp_A1_A2_syri_cleaned.out
chr02_hap5_v3	45295534	45328045	-	-	chr02_hap6_v3	42389524	42421535	SYN1370	-	SYN	-	#nosnp_A1_A2_syri_cleaned.out
chr02_hap5_v3	45517704	45551415	-	-	chr02_hap6_v3	42579775	42615142	SYN1382	-	SYN	-	#nosnp_A1_A2_syri_cleaned.out
chr02_hap5_v3	45583655	45697874	-	-	chr02_hap6_v3	42628358	42736034	SYN1388	-	SYN	-	#nosnp_A1_A2_syri_cleaned.out
chr02_hap5_v3	45619208	45697874	-	-	chr02_hap6_v3	42657362	42736034	SYNAL2633	SYN1388	SYNAL	-	#nosnp_A1_A2_syri_cleaned.out
chr02_hap5_v3	45793640	45864279	-	-	chr02_hap6_v3	42836049	42903482	SYN1398	-	SYN	-	#nosnp_A1_A2_syri_cleaned.out
chr02_hap5_v3	45935989	45993270	-	-	chr02_hap6_v3	42551058	42594057	TRANS1897	-	TRANS	-	#nosnp_A1_A2_syri_cleaned.out
chr02_hap5_v3	45998321	46056949	-	-	chr02_hap6_v3	42818348	42882820	TRANS1898	-	TRANS	-	#nosnp_A1_A2_syri_cleaned.out
chr02_hap5_v3	46112687	46142755	-	-	chr02_hap6_v3	43296731	43324657	SYN1409	-	SYN	-	#nosnp_A1_A2_syri_cleaned.out
chr02_hap5_v3	46173510	46235512	-	-	chr02_hap6_v3	43357019	43418854	SYN1413	-	SYN	-	#nosnp_A1_A2_syri_cleaned.out
chr02_hap5_v3	46467572	46507262	-	-	chr02_hap6_v3	44177788	44218787	SYN1435	-	SYN	-	#nosnp_A1_A2_syri_cleaned.out
chr02_hap5_v3	46514484	46569274	-	-	chr02_hap6_v3	44247036	44307515	SYN1436	-	SYN	-	#nosnp_A1_A2_syri_cleaned.out
chr02_hap5_v3	46598315	46630496	-	-	chr02_hap6_v3	44343068	44376814	SYN1438	-	SYN	-	#nosnp_A1_A2_syri_cleaned.out
chr02_hap5_v3	46761754	46796799	-	-	chr02_hap6_v3	44500525	44535474	SYN1448	-	SYN	-	#nosnp_A1_A2_syri_cleaned.out
chr02_hap5_v3	46822998	46857696	-	-	chr02_hap6_v3	44547970	44582660	SYN1450	-	SYN	-	#nosnp_A1_A2_syri_cleaned.out
chr02_hap5_v3	46822998	46857696	-	-	chr02_hap6_v3	44547970	44582660	SYNAL2756	SYN1450	SYNAL	-	#nosnp_A1_A2_syri_cleaned.out
chr02_hap5_v3	46857685	46892621	-	-	chr02_hap6_v3	44584281	44622128	SYN1451	-	SYN	-	#nosnp_A1_A2_syri_cleaned.out
chr02_hap5_v3	47021241	47084895	-	-	chr02_hap6_v3	44760512	44829907	SYN1463	-	SYN	-	#nosnp_A1_A2_syri_cleaned.out
chr02_hap5_v3	47110297	47173430	-	-	chr02_hap6_v3	44856963	44919654	SYN1465	-	SYN	-	#nosnp_A1_A2_syri_cleaned.out
chr02_hap5_v3	47286157	47324749	-	-	chr02_hap6_v3	45025003	45064923	SYN1473	-	SYN	-	#nosnp_A1_A2_syri_cleaned.out
chr02_hap5_v3	47521468	47568726	-	-	chr02_hap6_v3	45312194	45363544	SYN1494	-	SYN	-	#nosnp_A1_A2_syri_cleaned.out
chr02_hap5_v3	47673179	47706765	-	-	chr02_hap6_v3	45479211	45506769	SYN1503	-	SYN	-	#nosnp_A1_A2_syri_cleaned.out
chr02_hap5_v3	47805443	47839186	-	-	chr02_hap6_v3	45641331	45674603	SYN1513	-	SYN	-	#nosnp_A1_A2_syri_cleaned.out
chr02_hap5_v3	47968271	47999273	-	-	chr02_hap6_v3	45821861	45855720	SYN1522	-	SYN	-	#nosnp_A1_A2_syri_cleaned.out
chr02_hap5_v3	48312238	48343375	-	-	chr02_hap6_v3	46177423	46209014	SYN1542	-	SYN	-	#nosnp_A1_A2_syri_cleaned.out
chr02_hap5_v3	48406834	48458506	-	-	chr02_hap6_v3	46280387	46334216	SYN1554	-	SYN	-	#nosnp_A1_A2_syri_cleaned.out
chr02_hap5_v3	48757366	48797667	-	-	chr02_hap6_v3	46628309	46669999	SYN1581	-	SYN	-	#nosnp_A1_A2_syri_cleaned.out
chr02_hap5_v3	48848070	48884819	-	-	chr02_hap6_v3	46730875	46766125	SYN1587	-	SYN	-	#nosnp_A1_A2_syri_cleaned.out
chr02_hap5_v3	48884820	48918257	-	-	-	-	-	NOTAL2035	-	NOTAL	-	#nosnp_A1_A2_syri_cleaned.out
chr03_hap9_v3	1	117270	-	-	chr03_hap10_v3	14722	104991	SYN1	-	SYN	-	#nosnp_A1_A2_syri_cleaned.out
chr03_hap9_v3	1	70798	-	-	chr03_hap10_v3	14722	85513	SYNAL1	SYN1	SYNAL	-	#nosnp_A1_A2_syri_cleaned.out
chr03_hap9_v3	175112	216423	-	-	chr03_hap10_v3	160812	199308	SYN7	-	SYN	-	#nosnp_A1_A2_syri_cleaned.out
chr03_hap9_v3	175112	206984	-	-	chr03_hap10_v3	160812	192645	SYNAL12	SYN7	SYNAL	-	#nosnp_A1_A2_syri_cleaned.out
chr03_hap9_v3	234554	280386	-	-	chr03_hap10_v3	215436	261318	SYN10	-	SYN	-	#nosnp_A1_A2_syri_cleaned.out
chr03_hap9_v3	234554	280386	-	-	chr03_hap10_v3	215436	261318	SYNAL16	SYN10	SYNAL	-	#nosnp_A1_A2_syri_cleaned.out
chr03_hap9_v3	321100	362287	-	-	chr03_hap10_v3	307876	341669	SYN13	-	SYN	-	#nosnp_A1_A2_syri_cleaned.out
chr03_hap9_v3	403231	449658	-	-	-	-	-	NOTAL11	-	NOTAL	-	#nosnp_A1_A2_syri_cleaned.out
chr03_hap9_v3	474968	513924	-	-	chr03_hap10_v3	367478	406378	SYN15	-	SYN	-	#nosnp_A1_A2_syri_cleaned.out
chr03_hap9_v3	474968	513924	-	-	chr03_hap10_v3	367478	406378	SYNAL25	SYN15	SYNAL	-	#nosnp_A1_A2_syri_cleaned.out
chr03_hap9_v3	513916	585186	-	-	chr03_hap10_v3	407484	478640	SYN16	-	SYN	-	#nosnp_A1_A2_syri_cleaned.out
chr03_hap9_v3	524223	585186	-	-	chr03_hap10_v3	417405	478640	SYNAL28	SYN16	SYNAL	-	#nosnp_A1_A2_syri_cleaned.out
chr03_hap9_v3	644720	686376	-	-	chr03_hap10_v3	673322	713880	SYN21	-	SYN	-	#nosnp_A1_A2_syri_cleaned.out
chr03_hap9_v3	1539423	1582988	-	-	chr03_hap10_v3	1011635	1052883	SYN51	-	SYN	-	#nosnp_A1_A2_syri_cleaned.out
chr03_hap9_v3	1599035	1635650	-	-	chr03_hap10_v3	1075715	1111166	SYN54	-	SYN	-	#nosnp_A1_A2_syri_cleaned.out
chr03_hap9_v3	1633868	1678209	-	-	chr03_hap10_v3	2445681	2490021	TRANS1870	-	TRANS	-	#nosnp_A1_A2_syri_cleaned.out
chr03_hap9_v3	1633868	1678209	-	-	chr03_hap10_v3	2445681	2490021	TRANSAL3484	TRANS1870	TRANSAL	-	#nosnp_A1_A2_syri_cleaned.out
chr03_hap9_v3	1678439	1717727	-	-	chr03_hap10_v3	1139667	1177278	SYN57	-	SYN	-	#nosnp_A1_A2_syri_cleaned.out
chr03_hap9_v3	1724151	1766965	-	-	chr03_hap10_v3	1177273	1216652	SYN58	-	SYN	-	#nosnp_A1_A2_syri_cleaned.out
chr03_hap9_v3	1766957	1801507	-	-	chr03_hap10_v3	1217883	1257151	SYN59	-	SYN	-	#nosnp_A1_A2_syri_cleaned.out
chr03_hap9_v3	1766957	1797163	-	-	chr03_hap10_v3	1217883	1248130	SYNAL112	SYN59	SYNAL	-	#nosnp_A1_A2_syri_cleaned.out
chr03_hap9_v3	1855136	1912265	-	-	chr03_hap10_v3	1316927	1376407	SYN64	-	SYN	-	#nosnp_A1_A2_syri_cleaned.out
chr03_hap9_v3	1976514	2033136	-	-	chr03_hap10_v3	1474272	1530979	SYN70	-	SYN	-	#nosnp_A1_A2_syri_cleaned.out
chr03_hap9_v3	2033135	2063510	-	-	chr03_hap10_v3	1531286	1561144	SYN71	-	SYN	-	#nosnp_A1_A2_syri_cleaned.out
chr03_hap9_v3	2265456	2315570	-	-	chr03_hap10_v3	1715987	1763357	SYN88	-	SYN	-	#nosnp_A1_A2_syri_cleaned.out
chr03_hap9_v3	3095737	3133470	-	-	-	-	-	NOTAL210	-	NOTAL	-	#nosnp_A1_A2_syri_cleaned.out
chr03_hap9_v3	3178583	3222060	-	-	chr03_hap10_v3	2549041	2592396	SYN153	-	SYN	-	#nosnp_A1_A2_syri_cleaned.out
chr03_hap9_v3	3178583	3222060	-	-	chr03_hap10_v3	2549041	2592396	SYNAL280	SYN153	SYNAL	-	#nosnp_A1_A2_syri_cleaned.out
chr03_hap9_v3	3366519	3419603	-	-	chr03_hap10_v3	2728818	2780997	SYN163	-	SYN	-	#nosnp_A1_A2_syri_cleaned.out
chr03_hap9_v3	3502062	3534819	-	-	chr03_hap10_v3	2856356	2889302	SYN169	-	SYN	-	#nosnp_A1_A2_syri_cleaned.out
chr03_hap9_v3	3502062	3534819	-	-	chr03_hap10_v3	2856356	2889302	SYNAL311	SYN169	SYNAL	-	#nosnp_A1_A2_syri_cleaned.out
chr03_hap9_v3	3584180	3617133	-	-	chr03_hap10_v3	2970819	3001365	SYN177	-	SYN	-	#nosnp_A1_A2_syri_cleaned.out
chr03_hap9_v3	3723365	3759170	-	-	chr03_hap10_v3	3097065	3131855	SYN187	-	SYN	-	#nosnp_A1_A2_syri_cleaned.out
chr03_hap9_v3	3768397	3806568	-	-	chr03_hap10_v3	3136148	3173079	SYN189	-	SYN	-	#nosnp_A1_A2_syri_cleaned.out
chr03_hap9_v3	3882416	3913301	-	-	chr03_hap10_v3	3238676	3267629	SYN194	-	SYN	-	#nosnp_A1_A2_syri_cleaned.out
chr03_hap9_v3	4228791	4259575	-	-	chr03_hap10_v3	3500076	3530673	SYN219	-	SYN	-	#nosnp_A1_A2_syri_cleaned.out
chr03_hap9_v3	4384957	4424077	-	-	chr03_hap10_v3	3634427	3672637	SYN230	-	SYN	-	#nosnp_A1_A2_syri_cleaned.out
chr03_hap9_v3	4463951	4507711	-	-	chr03_hap10_v3	3721613	3769674	SYN234	-	SYN	-	#nosnp_A1_A2_syri_cleaned.out
chr03_hap9_v3	4577502	4629869	-	-	chr03_hap10_v3	3816959	3869837	SYN241	-	SYN	-	#nosnp_A1_A2_syri_cleaned.out
chr03_hap9_v3	4578931	4612423	-	-	chr03_hap10_v3	3818936	3852415	SYNAL429	SYN241	SYNAL	-	#nosnp_A1_A2_syri_cleaned.out
chr03_hap9_v3	4592430	4629869	-	-	chr03_hap10_v3	3832451	3869837	SYNAL430	SYN241	SYNAL	-	#nosnp_A1_A2_syri_cleaned.out
chr03_hap9_v3	4681510	4714287	-	-	-	-	-	NOTAL313	-	NOTAL	-	#nosnp_A1_A2_syri_cleaned.out
chr03_hap9_v3	4733167	4771936	-	-	chr03_hap10_v3	3869938	3908690	SYN242	-	SYN	-	#nosnp_A1_A2_syri_cleaned.out
chr03_hap9_v3	4733167	4771936	-	-	chr03_hap10_v3	3869938	3908690	SYNAL431	SYN242	SYNAL	-	#nosnp_A1_A2_syri_cleaned.out
chr03_hap9_v3	4839002	4893707	-	-	chr03_hap10_v3	3941090	3995794	SYN245	-	SYN	-	#nosnp_A1_A2_syri_cleaned.out
chr03_hap9_v3	4839002	4893707	-	-	chr03_hap10_v3	3941090	3995794	SYNAL436	SYN245	SYNAL	-	#nosnp_A1_A2_syri_cleaned.out
chr03_hap9_v3	4939307	4991199	-	-	-	-	-	NOTAL328	-	NOTAL	-	#nosnp_A1_A2_syri_cleaned.out
chr03_hap9_v3	5066325	5158677	-	-	chr03_hap10_v3	3995895	4088089	SYN246	-	SYN	-	#nosnp_A1_A2_syri_cleaned.out
chr03_hap9_v3	5066325	5127529	-	-	chr03_hap10_v3	3995895	4057144	SYNAL437	SYN246	SYNAL	-	#nosnp_A1_A2_syri_cleaned.out
chr03_hap9_v3	5127554	5158677	-	-	chr03_hap10_v3	4056927	4088089	SYNAL438	SYN246	SYNAL	-	#nosnp_A1_A2_syri_cleaned.out
chr03_hap9_v3	5161377	5197040	-	-	chr03_hap10_v3	4090212	4125809	SYN248	-	SYN	-	#nosnp_A1_A2_syri_cleaned.out
chr03_hap9_v3	5161377	5197040	-	-	chr03_hap10_v3	4090212	4125809	SYNAL440	SYN248	SYNAL	-	#nosnp_A1_A2_syri_cleaned.out
chr03_hap9_v3	5313930	5350103	-	-	chr03_hap10_v3	4243917	4279929	SYN257	-	SYN	-	#nosnp_A1_A2_syri_cleaned.out
chr03_hap9_v3	5315859	5350103	-	-	chr03_hap10_v3	4245840	4279929	SYNAL456	SYN257	SYNAL	-	#nosnp_A1_A2_syri_cleaned.out
chr03_hap9_v3	5684292	5735291	-	-	chr03_hap10_v3	4754087	4810427	SYN285	-	SYN	-	#nosnp_A1_A2_syri_cleaned.out
chr03_hap9_v3	5692833	5735291	-	-	chr03_hap10_v3	4768126	4810427	SYNAL492	SYN285	SYNAL	-	#nosnp_A1_A2_syri_cleaned.out
chr03_hap9_v3	5893899	5924964	-	-	chr03_hap10_v3	5104703	5135769	SYN296	-	SYN	-	#nosnp_A1_A2_syri_cleaned.out
chr03_hap9_v3	5893899	5924964	-	-	chr03_hap10_v3	5104703	5135769	SYNAL504	SYN296	SYNAL	-	#nosnp_A1_A2_syri_cleaned.out
chr03_hap9_v3	5935185	5971248	-	-	chr03_hap10_v3	5153761	5188612	SYN299	-	SYN	-	#nosnp_A1_A2_syri_cleaned.out
chr03_hap9_v3	5994825	6029272	-	-	chr03_hap10_v3	5208826	5243331	SYN301	-	SYN	-	#nosnp_A1_A2_syri_cleaned.out
chr03_hap9_v3	5994825	6029272	-	-	chr03_hap10_v3	5208826	5243331	SYNAL510	SYN301	SYNAL	-	#nosnp_A1_A2_syri_cleaned.out
chr03_hap9_v3	6056164	6087378	-	-	chr03_hap10_v3	5756801	5788020	TRANS1903	-	TRANS	-	#nosnp_A1_A2_syri_cleaned.out
chr03_hap9_v3	6056164	6087378	-	-	chr03_hap10_v3	5756801	5788020	TRANSAL3529	TRANS1903	TRANSAL	-	#nosnp_A1_A2_syri_cleaned.out
chr03_hap9_v3	6134186	6165394	-	-	chr03_hap10_v3	5302061	5335625	SYN308	-	SYN	-	#nosnp_A1_A2_syri_cleaned.out
chr03_hap9_v3	6193134	6226232	-	-	chr03_hap10_v3	5346780	5378537	SYN310	-	SYN	-	#nosnp_A1_A2_syri_cleaned.out
chr03_hap9_v3	6244246	6285313	-	-	chr03_hap10_v3	5407380	5434148	SYN313	-	SYN	-	#nosnp_A1_A2_syri_cleaned.out
chr03_hap9_v3	6404393	6444485	-	-	chr03_hap10_v3	5588169	5628994	SYN322	-	SYN	-	#nosnp_A1_A2_syri_cleaned.out
chr03_hap9_v3	6545616	6614085	-	-	-	-	-	NOTAL413	-	NOTAL	-	#nosnp_A1_A2_syri_cleaned.out
chr03_hap9_v3	6643552	6674763	-	-	chr03_hap10_v3	5806886	5838035	SYN336	-	SYN	-	#nosnp_A1_A2_syri_cleaned.out
chr03_hap9_v3	6643552	6674763	-	-	chr03_hap10_v3	5806886	5838035	SYNAL567	SYN336	SYNAL	-	#nosnp_A1_A2_syri_cleaned.out
chr03_hap9_v3	6755119	6794793	-	-	-	-	-	NOTAL419	-	NOTAL	-	#nosnp_A1_A2_syri_cleaned.out
chr03_hap9_v3	6803906	6852300	-	-	-	-	-	NOTAL420	-	NOTAL	-	#nosnp_A1_A2_syri_cleaned.out
chr03_hap9_v3	7035432	7072068	-	-	-	-	-	NOTAL433	-	NOTAL	-	#nosnp_A1_A2_syri_cleaned.out
chr03_hap9_v3	7105734	7181313	-	-	chr03_hap10_v3	5991224	6064510	INV1821	-	INV	-	#nosnp_A1_A2_syri_cleaned.out
chr03_hap9_v3	7272899	7309183	-	-	-	-	-	NOTAL442	-	NOTAL	-	#nosnp_A1_A2_syri_cleaned.out
chr03_hap9_v3	7368029	7399877	-	-	-	-	-	NOTAL451	-	NOTAL	-	#nosnp_A1_A2_syri_cleaned.out
chr03_hap9_v3	7478214	7514798	-	-	-	-	-	NOTAL457	-	NOTAL	-	#nosnp_A1_A2_syri_cleaned.out
chr03_hap9_v3	7604268	7643838	-	-	-	-	-	NOTAL463	-	NOTAL	-	#nosnp_A1_A2_syri_cleaned.out
chr03_hap9_v3	7676551	7716043	-	-	-	-	-	NOTAL471	-	NOTAL	-	#nosnp_A1_A2_syri_cleaned.out
chr03_hap9_v3	7717997	7751570	-	-	-	-	-	NOTAL472	-	NOTAL	-	#nosnp_A1_A2_syri_cleaned.out
chr03_hap9_v3	7768256	7809265	-	-	-	-	-	NOTAL477	-	NOTAL	-	#nosnp_A1_A2_syri_cleaned.out
chr03_hap9_v3	7899960	7941950	-	-	-	-	-	NOTAL491	-	NOTAL	-	#nosnp_A1_A2_syri_cleaned.out
chr03_hap9_v3	7990335	8036311	-	-	chr03_hap10_v3	6158379	6191886	SYN348	-	SYN	-	#nosnp_A1_A2_syri_cleaned.out
chr03_hap9_v3	8058492	8089982	-	-	-	-	-	NOTAL495	-	NOTAL	-	#nosnp_A1_A2_syri_cleaned.out
chr03_hap9_v3	8093198	8191646	-	-	-	-	-	NOTAL496	-	NOTAL	-	#nosnp_A1_A2_syri_cleaned.out
chr03_hap9_v3	8201488	8234050	-	-	-	-	-	NOTAL498	-	NOTAL	-	#nosnp_A1_A2_syri_cleaned.out
chr03_hap9_v3	8332849	8363422	-	-	chr03_hap10_v3	6287461	6318024	SYN350	-	SYN	-	#nosnp_A1_A2_syri_cleaned.out
chr03_hap9_v3	8332849	8363422	-	-	chr03_hap10_v3	6287461	6318024	SYNAL596	SYN350	SYNAL	-	#nosnp_A1_A2_syri_cleaned.out
chr03_hap9_v3	8405041	8442714	-	-	-	-	-	NOTAL508	-	NOTAL	-	#nosnp_A1_A2_syri_cleaned.out
chr03_hap9_v3	8628302	8666388	-	-	chr03_hap10_v3	6499149	6545953	SYN368	-	SYN	-	#nosnp_A1_A2_syri_cleaned.out
chr03_hap9_v3	8628302	8661251	-	-	chr03_hap10_v3	6499149	6532101	SYNAL623	SYN368	SYNAL	-	#nosnp_A1_A2_syri_cleaned.out
chr03_hap9_v3	8776033	8821209	-	-	-	-	-	NOTAL530	-	NOTAL	-	#nosnp_A1_A2_syri_cleaned.out
chr03_hap9_v3	8936259	9007472	-	-	chr03_hap10_v3	6249124	6361085	TRANS1932	-	TRANS	-	#nosnp_A1_A2_syri_cleaned.out
chr03_hap9_v3	8936259	8974500	-	-	chr03_hap10_v3	6249124	6287360	TRANSAL3559	TRANS1932	TRANSAL	-	#nosnp_A1_A2_syri_cleaned.out
chr03_hap9_v3	9049750	9083010	-	-	-	-	-	NOTAL548	-	NOTAL	-	#nosnp_A1_A2_syri_cleaned.out
chr03_hap9_v3	9083241	9116742	-	-	-	-	-	NOTAL549	-	NOTAL	-	#nosnp_A1_A2_syri_cleaned.out
chr03_hap9_v3	9124368	9175024	-	-	-	-	-	NOTAL550	-	NOTAL	-	#nosnp_A1_A2_syri_cleaned.out
chr03_hap9_v3	9236875	9275104	-	-	chr03_hap10_v3	6628501	6666717	SYN373	-	SYN	-	#nosnp_A1_A2_syri_cleaned.out
chr03_hap9_v3	9236875	9275104	-	-	chr03_hap10_v3	6628501	6666717	SYNAL630	SYN373	SYNAL	-	#nosnp_A1_A2_syri_cleaned.out
chr03_hap9_v3	9317784	9421528	-	-	chr03_hap10_v3	6717679	6810642	SYN375	-	SYN	-	#nosnp_A1_A2_syri_cleaned.out
chr03_hap9_v3	9349246	9421528	-	-	chr03_hap10_v3	6738359	6810642	SYNAL633	SYN375	SYNAL	-	#nosnp_A1_A2_syri_cleaned.out
chr03_hap9_v3	9462935	9541933	-	-	-	-	-	NOTAL561	-	NOTAL	-	#nosnp_A1_A2_syri_cleaned.out
chr03_hap9_v3	9541934	9633408	-	-	chr03_hap10_v3	6879451	6972072	SYN377	-	SYN	-	#nosnp_A1_A2_syri_cleaned.out
chr03_hap9_v3	9541934	9605022	-	-	chr03_hap10_v3	6879451	6942745	SYNAL635	SYN377	SYNAL	-	#nosnp_A1_A2_syri_cleaned.out
chr03_hap9_v3	9635939	9682152	-	-	chr03_hap10_v3	6995532	7043661	SYN378	-	SYN	-	#nosnp_A1_A2_syri_cleaned.out
chr03_hap9_v3	9643601	9682152	-	-	chr03_hap10_v3	7005181	7043661	SYNAL638	SYN378	SYNAL	-	#nosnp_A1_A2_syri_cleaned.out
chr03_hap9_v3	9690296	9731361	-	-	chr03_hap10_v3	7070015	7111084	SYN379	-	SYN	-	#nosnp_A1_A2_syri_cleaned.out
chr03_hap9_v3	9690296	9731361	-	-	chr03_hap10_v3	7070015	7111084	SYNAL639	SYN379	SYNAL	-	#nosnp_A1_A2_syri_cleaned.out
chr03_hap9_v3	9802783	9940444	-	-	chr03_hap10_v3	7173104	7246786	SYN380	-	SYN	-	#nosnp_A1_A2_syri_cleaned.out
chr03_hap9_v3	9829079	9898155	-	-	chr03_hap10_v3	7199400	7204496	HDR295	SYN380	HDR	-	#nosnp_A1_A2_syri_cleaned.out
chr03_hap9_v3	9898156	9940444	-	-	chr03_hap10_v3	7204497	7246786	SYNAL641	SYN380	SYNAL	-	#nosnp_A1_A2_syri_cleaned.out
chr03_hap9_v3	10034937	10186265	-	-	chr03_hap10_v3	7304433	7429555	SYN382	-	SYN	-	#nosnp_A1_A2_syri_cleaned.out
chr03_hap9_v3	10034937	10089417	-	-	chr03_hap10_v3	7304433	7358913	SYNAL643	SYN382	SYNAL	-	#nosnp_A1_A2_syri_cleaned.out
chr03_hap9_v3	10094291	10129030	-	-	chr03_hap10_v3	7359014	7393753	SYNAL644	SYN382	SYNAL	-	#nosnp_A1_A2_syri_cleaned.out
chr03_hap9_v3	10150563	10186265	-	-	chr03_hap10_v3	7393854	7429555	SYNAL645	SYN382	SYNAL	-	#nosnp_A1_A2_syri_cleaned.out
chr03_hap9_v3	10234349	10275968	-	-	-	-	-	NOTAL583	-	NOTAL	-	#nosnp_A1_A2_syri_cleaned.out
chr03_hap9_v3	10283577	10317553	-	-	-	-	-	NOTAL587	-	NOTAL	-	#nosnp_A1_A2_syri_cleaned.out
chr03_hap9_v3	10370401	10408013	-	-	chr03_hap10_v3	7705209	7742781	SYN386	-	SYN	-	#nosnp_A1_A2_syri_cleaned.out
chr03_hap9_v3	10370401	10408013	-	-	chr03_hap10_v3	7705209	7742781	SYNAL649	SYN386	SYNAL	-	#nosnp_A1_A2_syri_cleaned.out
chr03_hap9_v3	10438268	10535547	-	-	chr03_hap10_v3	7782989	7880271	SYN387	-	SYN	-	#nosnp_A1_A2_syri_cleaned.out
chr03_hap9_v3	10438268	10535547	-	-	chr03_hap10_v3	7782989	7880271	SYNAL650	SYN387	SYNAL	-	#nosnp_A1_A2_syri_cleaned.out
chr03_hap9_v3	10643233	10690996	-	-	chr03_hap10_v3	8015782	8063544	SYN391	-	SYN	-	#nosnp_A1_A2_syri_cleaned.out
chr03_hap9_v3	10643233	10690996	-	-	chr03_hap10_v3	8015782	8063544	SYNAL654	SYN391	SYNAL	-	#nosnp_A1_A2_syri_cleaned.out
chr03_hap9_v3	10691736	10722773	-	-	-	-	-	NOTAL611	-	NOTAL	-	#nosnp_A1_A2_syri_cleaned.out
chr03_hap9_v3	10754538	10796772	-	-	-	-	-	NOTAL614	-	NOTAL	-	#nosnp_A1_A2_syri_cleaned.out
chr03_hap9_v3	10796773	10868756	-	-	chr03_hap10_v3	8168237	8240233	SYN393	-	SYN	-	#nosnp_A1_A2_syri_cleaned.out
chr03_hap9_v3	10796773	10868756	-	-	chr03_hap10_v3	8168237	8240233	SYNAL656	SYN393	SYNAL	-	#nosnp_A1_A2_syri_cleaned.out
chr03_hap9_v3	10877369	10919665	-	-	-	-	-	NOTAL617	-	NOTAL	-	#nosnp_A1_A2_syri_cleaned.out
chr03_hap9_v3	10927715	10973527	-	-	chr03_hap10_v3	8349502	8395296	SYN394	-	SYN	-	#nosnp_A1_A2_syri_cleaned.out
chr03_hap9_v3	10927715	10973527	-	-	chr03_hap10_v3	8349502	8395296	SYNAL657	SYN394	SYNAL	-	#nosnp_A1_A2_syri_cleaned.out
chr03_hap9_v3	11013961	11046744	-	-	chr03_hap10_v3	8426476	8459260	SYN396	-	SYN	-	#nosnp_A1_A2_syri_cleaned.out
chr03_hap9_v3	11013961	11046744	-	-	chr03_hap10_v3	8426476	8459260	SYNAL659	SYN396	SYNAL	-	#nosnp_A1_A2_syri_cleaned.out
chr03_hap9_v3	11046845	11103558	-	-	chr03_hap10_v3	8490913	8547626	SYN397	-	SYN	-	#nosnp_A1_A2_syri_cleaned.out
chr03_hap9_v3	11046845	11103558	-	-	chr03_hap10_v3	8490913	8547626	SYNAL660	SYN397	SYNAL	-	#nosnp_A1_A2_syri_cleaned.out
chr03_hap9_v3	11111735	11183288	-	-	chr03_hap10_v3	8638707	8710280	SYN398	-	SYN	-	#nosnp_A1_A2_syri_cleaned.out
chr03_hap9_v3	11111735	11183288	-	-	chr03_hap10_v3	8638707	8710280	SYNAL661	SYN398	SYNAL	-	#nosnp_A1_A2_syri_cleaned.out
chr03_hap9_v3	11203798	11264421	-	-	-	-	-	NOTAL626	-	NOTAL	-	#nosnp_A1_A2_syri_cleaned.out
chr03_hap9_v3	11313931	11348664	-	-	chr03_hap10_v3	8797795	8832517	SYN400	-	SYN	-	#nosnp_A1_A2_syri_cleaned.out
chr03_hap9_v3	11313931	11348664	-	-	chr03_hap10_v3	8797795	8832517	SYNAL663	SYN400	SYNAL	-	#nosnp_A1_A2_syri_cleaned.out
chr03_hap9_v3	11376766	11570546	-	-	chr03_hap10_v3	8832618	9025961	SYN401	-	SYN	-	#nosnp_A1_A2_syri_cleaned.out
chr03_hap9_v3	11376766	11526586	-	-	chr03_hap10_v3	8832618	8982458	SYNAL664	SYN401	SYNAL	-	#nosnp_A1_A2_syri_cleaned.out
chr03_hap9_v3	11527144	11570546	-	-	chr03_hap10_v3	8982559	9025961	SYNAL665	SYN401	SYNAL	-	#nosnp_A1_A2_syri_cleaned.out
chr03_hap9_v3	11657236	11725611	-	-	chr03_hap10_v3	9151612	9205646	SYN403	-	SYN	-	#nosnp_A1_A2_syri_cleaned.out
[truncated: 264,967+ more rows]

## Sheet: Fig2a_cfg_left_align.base
## COLOURS and transparency for alignments (syntenic, inverted, translocated, and duplicated)
[truncated: 16 more rows]

[truncated: 9 more sheets: Fig2a_agps.txt, Fig2a_centromeres.txt, Fig2a_genomes.txt, Fig2a_plotsr_cmd, Fig2b, Fig2c, Fig2d, Fig2e, Fig2f]
