# Supplementary material for: The phased pan-genome of tetraploid European potato
Source: Nature. 2025 Apr 16;642(8067):389–97. doi: 10.1038/s41586-025-08843-0 (PMC12158759; doi:10.1038/s41586-025-08843-0)
Supplement: Supplementary file 8 — Source Data Fig. 3 [file 41586_2025_8843_MOESM8_ESM.xlsx]

## Sheet: Figure_3a
(SRR15458990,((SRR15458981,(SRR15458992,SRR15458961)1:1.2502730411593386)1:0.5366093399547845,((SRR15458959,((SRR15458991,SRR15458955)1:0.16012533155863845,(SRR15458980,(SRR15458989,SRR15458958)1:0.9606825640973856)1:0.269794037968202)1:0.19889143220767877)1:0.7931449993712193,(SRR15458987,(((SRR15458956,SRR15458957)1:0.08773476492443516,(SRR15458982,(SRR15458984,(SRR15458986,(SRR15458985,(SRR154…
note, the content in row 1 needs to be extracted as .tree file to redraw the phylogenetic tree.

## Sheet: Figure_3b
Chromosome	K	ind	pop	ancestral_group	proportion
chr12	2	SRR15458955	C3	Group1	1e-05
chr12	2	SRR15458955	C3	Group2	0.99999
chr12	2	SRR15458956	C4_N	Group1	0.301452
chr12	2	SRR15458956	C4_N	Group2	0.698548
chr12	2	SRR15458957	C4_N	Group1	0.231568
chr12	2	SRR15458957	C4_N	Group2	0.768432
chr12	2	SRR15458958	C3	Group1	1e-05
chr12	2	SRR15458958	C3	Group2	0.99999
chr12	2	SRR15458959	C3	Group1	1e-05
chr12	2	SRR15458959	C3	Group2	0.99999
chr12	2	SRR15458961	C1_2	Group1	1e-05
chr12	2	SRR15458961	C1_2	Group2	0.99999
chr12	2	SRR15458979	C4_S	Group1	0.293444
chr12	2	SRR15458979	C4_S	Group2	0.706556
chr12	2	SRR15458980	C3	Group1	1e-05
chr12	2	SRR15458980	C3	Group2	0.99999
chr12	2	SRR15458981	C1_2	Group1	1e-05
chr12	2	SRR15458981	C1_2	Group2	0.99999
chr12	2	SRR15458982	C4_S	Group1	0.246032
chr12	2	SRR15458982	C4_S	Group2	0.753968
chr12	2	SRR15458984	C4_S	Group1	0.222914
chr12	2	SRR15458984	C4_S	Group2	0.777086
chr12	2	SRR15458985	C4_S	Group1	0.277318
chr12	2	SRR15458985	C4_S	Group2	0.722682
chr12	2	SRR15458986	C4_S	Group1	0.337171
chr12	2	SRR15458986	C4_S	Group2	0.662829
chr12	2	SRR15458987	C4_N	Group1	0.098437
chr12	2	SRR15458987	C4_N	Group2	0.901563
chr12	2	SRR15458988	C4_S	Group1	0.336901
chr12	2	SRR15458988	C4_S	Group2	0.663099
chr12	2	SRR15458989	C3	Group1	1e-05
chr12	2	SRR15458989	C3	Group2	0.99999
chr12	2	SRR15458990	C1_2	Group1	1e-05
chr12	2	SRR15458990	C1_2	Group2	0.99999
chr12	2	SRR15458991	C3	Group1	1e-05
chr12	2	SRR15458991	C3	Group2	0.99999
chr12	2	SRR15458992	C1_2	Group1	1e-05
chr12	2	SRR15458992	C1_2	Group2	0.99999
chr12	2	SRR15458993	C4_S	Group1	0.313578
chr12	2	SRR15458993	C4_S	Group2	0.686422
chr12	2	SampleA_Hap_1	Cultivar	Group1	0.99999
chr12	2	SampleA_Hap_1	Cultivar	Group2	1e-05
chr12	2	SampleA_Hap_2	Cultivar	Group1	0.99999
chr12	2	SampleA_Hap_2	Cultivar	Group2	1e-05
chr12	2	SampleA_Hap_3	Cultivar	Group1	0.99999
chr12	2	SampleA_Hap_3	Cultivar	Group2	1e-05
chr12	2	SampleA_Hap_4	Cultivar	Group1	0.952329
chr12	2	SampleA_Hap_4	Cultivar	Group2	0.047671
chr12	2	SampleB_Hap_1	Cultivar	Group1	0.99999
chr12	2	SampleB_Hap_1	Cultivar	Group2	1e-05
chr12	2	SampleB_Hap_2	Cultivar	Group1	0.99999
chr12	2	SampleB_Hap_2	Cultivar	Group2	1e-05
chr12	2	SampleB_Hap_3	Cultivar	Group1	0.99999
chr12	2	SampleB_Hap_3	Cultivar	Group2	1e-05
chr12	2	SampleB_Hap_4	Cultivar	Group1	0.99999
chr12	2	SampleB_Hap_4	Cultivar	Group2	1e-05
chr12	2	SampleC_Hap_1	Cultivar	Group1	0.729642
chr12	2	SampleC_Hap_1	Cultivar	Group2	0.270358
chr12	2	SampleC_Hap_2	Cultivar	Group1	0.99999
chr12	2	SampleC_Hap_2	Cultivar	Group2	1e-05
chr12	2	SampleC_Hap_3	Cultivar	Group1	0.99999
chr12	2	SampleC_Hap_3	Cultivar	Group2	1e-05
chr12	2	SampleC_Hap_4	Cultivar	Group1	0.99999
chr12	2	SampleC_Hap_4	Cultivar	Group2	1e-05
chr12	2	SampleD_Hap_1	Cultivar	Group1	0.99999
chr12	2	SampleD_Hap_1	Cultivar	Group2	1e-05
chr12	2	SampleD_Hap_2	Cultivar	Group1	0.99999
chr12	2	SampleD_Hap_2	Cultivar	Group2	1e-05
chr12	2	SampleD_Hap_3	Cultivar	Group1	0.99999
chr12	2	SampleD_Hap_3	Cultivar	Group2	1e-05
chr12	2	SampleD_Hap_4	Cultivar	Group1	0.99999
chr12	2	SampleD_Hap_4	Cultivar	Group2	1e-05
chr12	2	SampleE_Hap_1	Cultivar	Group1	0.99999
chr12	2	SampleE_Hap_1	Cultivar	Group2	1e-05
chr12	2	SampleE_Hap_2	Cultivar	Group1	0.99999
chr12	2	SampleE_Hap_2	Cultivar	Group2	1e-05
chr12	2	SampleE_Hap_3	Cultivar	Group1	0.99999
chr12	2	SampleE_Hap_3	Cultivar	Group2	1e-05
chr12	2	SampleE_Hap_4	Cultivar	Group1	0.99999
chr12	2	SampleE_Hap_4	Cultivar	Group2	1e-05
chr12	2	SampleF_Hap_1	Cultivar	Group1	0.99999
chr12	2	SampleF_Hap_1	Cultivar	Group2	1e-05
chr12	2	SampleF_Hap_2	Cultivar	Group1	0.99999
chr12	2	SampleF_Hap_2	Cultivar	Group2	1e-05
chr12	2	SampleF_Hap_3	Cultivar	Group1	0.99999
chr12	2	SampleF_Hap_3	Cultivar	Group2	1e-05
chr12	2	SampleF_Hap_4	Cultivar	Group1	0.99999
chr12	2	SampleF_Hap_4	Cultivar	Group2	1e-05
chr12	2	SampleG_Hap_1	Cultivar	Group1	0.721211
chr12	2	SampleG_Hap_1	Cultivar	Group2	0.278789
chr12	2	SampleG_Hap_2	Cultivar	Group1	0.99999
chr12	2	SampleG_Hap_2	Cultivar	Group2	1e-05
chr12	2	SampleG_Hap_3	Cultivar	Group1	0.99999
chr12	2	SampleG_Hap_3	Cultivar	Group2	1e-05
chr12	2	SampleG_Hap_4	Cultivar	Group1	0.99999
chr12	2	SampleG_Hap_4	Cultivar	Group2	1e-05
chr12	2	SampleH_Hap_1	Cultivar	Group1	0.99999
chr12	2	SampleH_Hap_1	Cultivar	Group2	1e-05
chr12	2	SampleH_Hap_2	Cultivar	Group1	0.99999
chr12	2	SampleH_Hap_2	Cultivar	Group2	1e-05
chr12	2	SampleH_Hap_3	Cultivar	Group1	0.99999
chr12	2	SampleH_Hap_3	Cultivar	Group2	1e-05
chr12	2	SampleH_Hap_4	Cultivar	Group1	0.99999
chr12	2	SampleH_Hap_4	Cultivar	Group2	1e-05
chr12	2	SampleI_Hap_1	Cultivar	Group1	0.99999
chr12	2	SampleI_Hap_1	Cultivar	Group2	1e-05
chr12	2	SampleI_Hap_2	Cultivar	Group1	0.99999
chr12	2	SampleI_Hap_2	Cultivar	Group2	1e-05
chr12	2	SampleI_Hap_3	Cultivar	Group1	0.99999
chr12	2	SampleI_Hap_3	Cultivar	Group2	1e-05
chr12	2	SampleI_Hap_4	Cultivar	Group1	0.99999
chr12	2	SampleI_Hap_4	Cultivar	Group2	1e-05
chr12	2	SampleJ_Hap_1	Cultivar	Group1	0.99999
chr12	2	SampleJ_Hap_1	Cultivar	Group2	1e-05
chr12	2	SampleJ_Hap_2	Cultivar	Group1	0.99999
chr12	2	SampleJ_Hap_2	Cultivar	Group2	1e-05
chr12	2	SampleJ_Hap_3	Cultivar	Group1	0.99999
chr12	2	SampleJ_Hap_3	Cultivar	Group2	1e-05
chr12	2	SampleJ_Hap_4	Cultivar	Group1	0.99999
chr12	2	SampleJ_Hap_4	Cultivar	Group2	1e-05
chr12	3	SRR15458955	C3	Group1	1e-05
chr12	3	SRR15458955	C3	Group2	1e-05
chr12	3	SRR15458955	C3	Group3	0.99998
chr12	3	SRR15458956	C4_N	Group1	0.11266
chr12	3	SRR15458956	C4_N	Group2	0.332202
chr12	3	SRR15458956	C4_N	Group3	0.555138
chr12	3	SRR15458957	C4_N	Group1	0.007353
chr12	3	SRR15458957	C4_N	Group2	0.412378
chr12	3	SRR15458957	C4_N	Group3	0.580269
chr12	3	SRR15458958	C3	Group1	1.6e-05
chr12	3	SRR15458958	C3	Group2	1e-05
chr12	3	SRR15458958	C3	Group3	0.999974
chr12	3	SRR15458959	C3	Group1	1.3e-05
chr12	3	SRR15458959	C3	Group2	1e-05
chr12	3	SRR15458959	C3	Group3	0.999977
chr12	3	SRR15458961	C1_2	Group1	1e-05
chr12	3	SRR15458961	C1_2	Group2	1e-05
chr12	3	SRR15458961	C1_2	Group3	0.99998
chr12	3	SRR15458979	C4_S	Group1	1e-05
chr12	3	SRR15458979	C4_S	Group2	0.99998
chr12	3	SRR15458979	C4_S	Group3	1e-05
chr12	3	SRR15458980	C3	Group1	1.5e-05
chr12	3	SRR15458980	C3	Group2	1e-05
chr12	3	SRR15458980	C3	Group3	0.999975
chr12	3	SRR15458981	C1_2	Group1	1e-05
chr12	3	SRR15458981	C1_2	Group2	1e-05
chr12	3	SRR15458981	C1_2	Group3	0.99998
chr12	3	SRR15458982	C4_S	Group1	1e-05
chr12	3	SRR15458982	C4_S	Group2	0.50286
chr12	3	SRR15458982	C4_S	Group3	0.49713
chr12	3	SRR15458984	C4_S	Group1	1e-05
chr12	3	SRR15458984	C4_S	Group2	0.511936
chr12	3	SRR15458984	C4_S	Group3	0.488054
chr12	3	SRR15458985	C4_S	Group1	1e-05
chr12	3	SRR15458985	C4_S	Group2	0.99998
chr12	3	SRR15458985	C4_S	Group3	1e-05
chr12	3	SRR15458986	C4_S	Group1	1e-05
chr12	3	SRR15458986	C4_S	Group2	0.99998
chr12	3	SRR15458986	C4_S	Group3	1e-05
chr12	3	SRR15458987	C4_N	Group1	0.028382
chr12	3	SRR15458987	C4_N	Group2	0.180348
chr12	3	SRR15458987	C4_N	Group3	0.791269
chr12	3	SRR15458988	C4_S	Group1	1e-05
chr12	3	SRR15458988	C4_S	Group2	0.99998
chr12	3	SRR15458988	C4_S	Group3	1e-05
chr12	3	SRR15458989	C3	Group1	1e-05
chr12	3	SRR15458989	C3	Group2	1e-05
chr12	3	SRR15458989	C3	Group3	0.99998
chr12	3	SRR15458990	C1_2	Group1	1e-05
chr12	3	SRR15458990	C1_2	Group2	1e-05
chr12	3	SRR15458990	C1_2	Group3	0.99998
chr12	3	SRR15458991	C3	Group1	1e-05
chr12	3	SRR15458991	C3	Group2	1e-05
chr12	3	SRR15458991	C3	Group3	0.99998
chr12	3	SRR15458992	C1_2	Group1	1e-05
chr12	3	SRR15458992	C1_2	Group2	1e-05
chr12	3	SRR15458992	C1_2	Group3	0.99998
chr12	3	SRR15458993	C4_S	Group1	1e-05
chr12	3	SRR15458993	C4_S	Group2	0.99998
chr12	3	SRR15458993	C4_S	Group3	1e-05
chr12	3	SampleA_Hap_1	Cultivar	Group1	0.99998
chr12	3	SampleA_Hap_1	Cultivar	Group2	1e-05
chr12	3	SampleA_Hap_1	Cultivar	Group3	1e-05
chr12	3	SampleA_Hap_2	Cultivar	Group1	0.209254
chr12	3	SampleA_Hap_2	Cultivar	Group2	0.790736
chr12	3	SampleA_Hap_2	Cultivar	Group3	1e-05
chr12	3	SampleA_Hap_3	Cultivar	Group1	0.34361
chr12	3	SampleA_Hap_3	Cultivar	Group2	0.65638
chr12	3	SampleA_Hap_3	Cultivar	Group3	1e-05
chr12	3	SampleA_Hap_4	Cultivar	Group1	1e-05
chr12	3	SampleA_Hap_4	Cultivar	Group2	0.99998
chr12	3	SampleA_Hap_4	Cultivar	Group3	1e-05
chr12	3	SampleB_Hap_1	Cultivar	Group1	0.99998
chr12	3	SampleB_Hap_1	Cultivar	Group2	1e-05
chr12	3	SampleB_Hap_1	Cultivar	Group3	1e-05
chr12	3	SampleB_Hap_2	Cultivar	Group1	0.99998
chr12	3	SampleB_Hap_2	Cultivar	Group2	1e-05
chr12	3	SampleB_Hap_2	Cultivar	Group3	1e-05
chr12	3	SampleB_Hap_3	Cultivar	Group1	0.99998
chr12	3	SampleB_Hap_3	Cultivar	Group2	1e-05
chr12	3	SampleB_Hap_3	Cultivar	Group3	1e-05
chr12	3	SampleB_Hap_4	Cultivar	Group1	0.99998
chr12	3	SampleB_Hap_4	Cultivar	Group2	1e-05
chr12	3	SampleB_Hap_4	Cultivar	Group3	1e-05
chr12	3	SampleC_Hap_1	Cultivar	Group1	0.286538
chr12	3	SampleC_Hap_1	Cultivar	Group2	0.713452
chr12	3	SampleC_Hap_1	Cultivar	Group3	1e-05
chr12	3	SampleC_Hap_2	Cultivar	Group1	0.99998
chr12	3	SampleC_Hap_2	Cultivar	Group2	1e-05
chr12	3	SampleC_Hap_2	Cultivar	Group3	1e-05
chr12	3	SampleC_Hap_3	Cultivar	Group1	0.381846
chr12	3	SampleC_Hap_3	Cultivar	Group2	0.618144
chr12	3	SampleC_Hap_3	Cultivar	Group3	1e-05
chr12	3	SampleC_Hap_4	Cultivar	Group1	1e-05
chr12	3	SampleC_Hap_4	Cultivar	Group2	0.99998
chr12	3	SampleC_Hap_4	Cultivar	Group3	1e-05
chr12	3	SampleD_Hap_1	Cultivar	Group1	0.504313
chr12	3	SampleD_Hap_1	Cultivar	Group2	0.495677
chr12	3	SampleD_Hap_1	Cultivar	Group3	1e-05
chr12	3	SampleD_Hap_2	Cultivar	Group1	0.385621
chr12	3	SampleD_Hap_2	Cultivar	Group2	0.614369
chr12	3	SampleD_Hap_2	Cultivar	Group3	1e-05
chr12	3	SampleD_Hap_3	Cultivar	Group1	0.43406
chr12	3	SampleD_Hap_3	Cultivar	Group2	0.56593
chr12	3	SampleD_Hap_3	Cultivar	Group3	1e-05
chr12	3	SampleD_Hap_4	Cultivar	Group1	1.6e-05
chr12	3	SampleD_Hap_4	Cultivar	Group2	0.999974
chr12	3	SampleD_Hap_4	Cultivar	Group3	1e-05
chr12	3	SampleE_Hap_1	Cultivar	Group1	0.386244
chr12	3	SampleE_Hap_1	Cultivar	Group2	0.613746
chr12	3	SampleE_Hap_1	Cultivar	Group3	1e-05
chr12	3	SampleE_Hap_2	Cultivar	Group1	0.359462
chr12	3	SampleE_Hap_2	Cultivar	Group2	0.640528
chr12	3	SampleE_Hap_2	Cultivar	Group3	1e-05
chr12	3	SampleE_Hap_3	Cultivar	Group1	0.96766
chr12	3	SampleE_Hap_3	Cultivar	Group2	0.03233
chr12	3	SampleE_Hap_3	Cultivar	Group3	1e-05
chr12	3	SampleE_Hap_4	Cultivar	Group1	0.215196
chr12	3	SampleE_Hap_4	Cultivar	Group2	0.784794
chr12	3	SampleE_Hap_4	Cultivar	Group3	1e-05
chr12	3	SampleF_Hap_1	Cultivar	Group1	0.409334
chr12	3	SampleF_Hap_1	Cultivar	Group2	0.590656
chr12	3	SampleF_Hap_1	Cultivar	Group3	1e-05
chr12	3	SampleF_Hap_2	Cultivar	Group1	1e-05
chr12	3	SampleF_Hap_2	Cultivar	Group2	0.99998
chr12	3	SampleF_Hap_2	Cultivar	Group3	1e-05
chr12	3	SampleF_Hap_3	Cultivar	Group1	0.99998
chr12	3	SampleF_Hap_3	Cultivar	Group2	1e-05
chr12	3	SampleF_Hap_3	Cultivar	Group3	1e-05
chr12	3	SampleF_Hap_4	Cultivar	Group1	0.99998
chr12	3	SampleF_Hap_4	Cultivar	Group2	1e-05
chr12	3	SampleF_Hap_4	Cultivar	Group3	1e-05
chr12	3	SampleG_Hap_1	Cultivar	Group1	0.200275
chr12	3	SampleG_Hap_1	Cultivar	Group2	0.799715
chr12	3	SampleG_Hap_1	Cultivar	Group3	1e-05
chr12	3	SampleG_Hap_2	Cultivar	Group1	0.99998
chr12	3	SampleG_Hap_2	Cultivar	Group2	1e-05
chr12	3	SampleG_Hap_2	Cultivar	Group3	1e-05
chr12	3	SampleG_Hap_3	Cultivar	Group1	0.99998
chr12	3	SampleG_Hap_3	Cultivar	Group2	1e-05
chr12	3	SampleG_Hap_3	Cultivar	Group3	1e-05
chr12	3	SampleG_Hap_4	Cultivar	Group1	0.99998
chr12	3	SampleG_Hap_4	Cultivar	Group2	1e-05
chr12	3	SampleG_Hap_4	Cultivar	Group3	1e-05
chr12	3	SampleH_Hap_1	Cultivar	Group1	0.271987
chr12	3	SampleH_Hap_1	Cultivar	Group2	0.728003
chr12	3	SampleH_Hap_1	Cultivar	Group3	1e-05
chr12	3	SampleH_Hap_2	Cultivar	Group1	0.85585
chr12	3	SampleH_Hap_2	Cultivar	Group2	0.14414
chr12	3	SampleH_Hap_2	Cultivar	Group3	1e-05
chr12	3	SampleH_Hap_3	Cultivar	Group1	0.99998
chr12	3	SampleH_Hap_3	Cultivar	Group2	1e-05
chr12	3	SampleH_Hap_3	Cultivar	Group3	1e-05
chr12	3	SampleH_Hap_4	Cultivar	Group1	0.276649
chr12	3	SampleH_Hap_4	Cultivar	Group2	0.723341
chr12	3	SampleH_Hap_4	Cultivar	Group3	1e-05
chr12	3	SampleI_Hap_1	Cultivar	Group1	0.99998
chr12	3	SampleI_Hap_1	Cultivar	Group2	1e-05
chr12	3	SampleI_Hap_1	Cultivar	Group3	1e-05
chr12	3	SampleI_Hap_2	Cultivar	Group1	0.320698
chr12	3	SampleI_Hap_2	Cultivar	Group2	0.679292
chr12	3	SampleI_Hap_2	Cultivar	Group3	1e-05
chr12	3	SampleI_Hap_3	Cultivar	Group1	0.99998
chr12	3	SampleI_Hap_3	Cultivar	Group2	1e-05
chr12	3	SampleI_Hap_3	Cultivar	Group3	1e-05
chr12	3	SampleI_Hap_4	Cultivar	Group1	1e-05
chr12	3	SampleI_Hap_4	Cultivar	Group2	0.99998
chr12	3	SampleI_Hap_4	Cultivar	Group3	1e-05
chr12	3	SampleJ_Hap_1	Cultivar	Group1	0.99998
chr12	3	SampleJ_Hap_1	Cultivar	Group2	1e-05
chr12	3	SampleJ_Hap_1	Cultivar	Group3	1e-05
chr12	3	SampleJ_Hap_2	Cultivar	Group1	0.99998
chr12	3	SampleJ_Hap_2	Cultivar	Group2	1e-05
chr12	3	SampleJ_Hap_2	Cultivar	Group3	1e-05
chr12	3	SampleJ_Hap_3	Cultivar	Group1	1e-05
chr12	3	SampleJ_Hap_3	Cultivar	Group2	0.99998
chr12	3	SampleJ_Hap_3	Cultivar	Group3	1e-05
chr12	3	SampleJ_Hap_4	Cultivar	Group1	1e-05
chr12	3	SampleJ_Hap_4	Cultivar	Group2	0.99998
chr12	3	SampleJ_Hap_4	Cultivar	Group3	1e-05
chr12	4	SRR15458955	C3	Group1	0.99997
chr12	4	SRR15458955	C3	Group2	1e-05
chr12	4	SRR15458955	C3	Group3	1e-05
chr12	4	SRR15458955	C3	Group4	1e-05
chr12	4	SRR15458956	C4_N	Group1	0.566587
chr12	4	SRR15458956	C4_N	Group2	0.311185
chr12	4	SRR15458956	C4_N	Group3	0.122218
chr12	4	SRR15458956	C4_N	Group4	1e-05
chr12	4	SRR15458957	C4_N	Group1	0.585761
chr12	4	SRR15458957	C4_N	Group2	0.396451
chr12	4	SRR15458957	C4_N	Group3	0.017778
chr12	4	SRR15458957	C4_N	Group4	1e-05
chr12	4	SRR15458958	C3	Group1	0.99997
chr12	4	SRR15458958	C3	Group2	1e-05
chr12	4	SRR15458958	C3	Group3	1e-05
chr12	4	SRR15458958	C3	Group4	1e-05
chr12	4	SRR15458959	C3	Group1	0.99997
chr12	4	SRR15458959	C3	Group2	1e-05
chr12	4	SRR15458959	C3	Group3	1e-05
chr12	4	SRR15458959	C3	Group4	1e-05
chr12	4	SRR15458961	C1_2	Group1	0.99997
chr12	4	SRR15458961	C1_2	Group2	1e-05
chr12	4	SRR15458961	C1_2	Group3	1e-05
chr12	4	SRR15458961	C1_2	Group4	1e-05
chr12	4	SRR15458979	C4_S	Group1	1e-05
chr12	4	SRR15458979	C4_S	Group2	0.99997
chr12	4	SRR15458979	C4_S	Group3	1e-05
chr12	4	SRR15458979	C4_S	Group4	1e-05
chr12	4	SRR15458980	C3	Group1	0.99997
chr12	4	SRR15458980	C3	Group2	1e-05
chr12	4	SRR15458980	C3	Group3	1e-05
chr12	4	SRR15458980	C3	Group4	1e-05
chr12	4	SRR15458981	C1_2	Group1	0.99997
chr12	4	SRR15458981	C1_2	Group2	1e-05
chr12	4	SRR15458981	C1_2	Group3	1e-05
chr12	4	SRR15458981	C1_2	Group4	1e-05
chr12	4	SRR15458982	C4_S	Group1	0.500033
chr12	4	SRR15458982	C4_S	Group2	0.499947
chr12	4	SRR15458982	C4_S	Group3	1e-05
chr12	4	SRR15458982	C4_S	Group4	1e-05
chr12	4	SRR15458984	C4_S	Group1	0.490816
chr12	4	SRR15458984	C4_S	Group2	0.509164
chr12	4	SRR15458984	C4_S	Group3	1e-05
chr12	4	SRR15458984	C4_S	Group4	1e-05
chr12	4	SRR15458985	C4_S	Group1	1e-05
chr12	4	SRR15458985	C4_S	Group2	0.99997
chr12	4	SRR15458985	C4_S	Group3	1e-05
chr12	4	SRR15458985	C4_S	Group4	1e-05
chr12	4	SRR15458986	C4_S	Group1	1e-05
chr12	4	SRR15458986	C4_S	Group2	0.99997
chr12	4	SRR15458986	C4_S	Group3	1e-05
chr12	4	SRR15458986	C4_S	Group4	1e-05
chr12	4	SRR15458987	C4_N	Group1	0.78343
chr12	4	SRR15458987	C4_N	Group2	0.161437
chr12	4	SRR15458987	C4_N	Group3	0.055123
chr12	4	SRR15458987	C4_N	Group4	1e-05
chr12	4	SRR15458988	C4_S	Group1	1e-05
chr12	4	SRR15458988	C4_S	Group2	0.99997
chr12	4	SRR15458988	C4_S	Group3	1e-05
chr12	4	SRR15458988	C4_S	Group4	1e-05
chr12	4	SRR15458989	C3	Group1	0.99997
chr12	4	SRR15458989	C3	Group2	1e-05
chr12	4	SRR15458989	C3	Group3	1e-05
chr12	4	SRR15458989	C3	Group4	1e-05
chr12	4	SRR15458990	C1_2	Group1	0.99997
chr12	4	SRR15458990	C1_2	Group2	1e-05
chr12	4	SRR15458990	C1_2	Group3	1e-05
chr12	4	SRR15458990	C1_2	Group4	1e-05
chr12	4	SRR15458991	C3	Group1	0.99997
chr12	4	SRR15458991	C3	Group2	1e-05
chr12	4	SRR15458991	C3	Group3	1e-05
chr12	4	SRR15458991	C3	Group4	1e-05
chr12	4	SRR15458992	C1_2	Group1	0.99997
chr12	4	SRR15458992	C1_2	Group2	1e-05
chr12	4	SRR15458992	C1_2	Group3	1e-05
chr12	4	SRR15458992	C1_2	Group4	1e-05
chr12	4	SRR15458993	C4_S	Group1	1e-05
chr12	4	SRR15458993	C4_S	Group2	0.99997
chr12	4	SRR15458993	C4_S	Group3	1e-05
chr12	4	SRR15458993	C4_S	Group4	1e-05
chr12	4	SampleA_Hap_1	Cultivar	Group1	1e-05
chr12	4	SampleA_Hap_1	Cultivar	Group2	1e-05
chr12	4	SampleA_Hap_1	Cultivar	Group3	0.617009
chr12	4	SampleA_Hap_1	Cultivar	Group4	0.382971
chr12	4	SampleA_Hap_2	Cultivar	Group1	1e-05
chr12	4	SampleA_Hap_2	Cultivar	Group2	0.729793
chr12	4	SampleA_Hap_2	Cultivar	Group3	1e-05
chr12	4	SampleA_Hap_2	Cultivar	Group4	0.270187
chr12	4	SampleA_Hap_3	Cultivar	Group1	1e-05
chr12	4	SampleA_Hap_3	Cultivar	Group2	0.626341
chr12	4	SampleA_Hap_3	Cultivar	Group3	0.015998
chr12	4	SampleA_Hap_3	Cultivar	Group4	0.357651
chr12	4	SampleA_Hap_4	Cultivar	Group1	1e-05
chr12	4	SampleA_Hap_4	Cultivar	Group2	0.99997
chr12	4	SampleA_Hap_4	Cultivar	Group3	1e-05
chr12	4	SampleA_Hap_4	Cultivar	Group4	1e-05
chr12	4	SampleB_Hap_1	Cultivar	Group1	1e-05
chr12	4	SampleB_Hap_1	Cultivar	Group2	1e-05
chr12	4	SampleB_Hap_1	Cultivar	Group3	0.99997
chr12	4	SampleB_Hap_1	Cultivar	Group4	1e-05
chr12	4	SampleB_Hap_2	Cultivar	Group1	1e-05
chr12	4	SampleB_Hap_2	Cultivar	Group2	1e-05
chr12	4	SampleB_Hap_2	Cultivar	Group3	1e-05
chr12	4	SampleB_Hap_2	Cultivar	Group4	0.99997
chr12	4	SampleB_Hap_3	Cultivar	Group1	1.3e-05
chr12	4	SampleB_Hap_3	Cultivar	Group2	1e-05
chr12	4	SampleB_Hap_3	Cultivar	Group3	0.999967
chr12	4	SampleB_Hap_3	Cultivar	Group4	1e-05
chr12	4	SampleB_Hap_4	Cultivar	Group1	1e-05
chr12	4	SampleB_Hap_4	Cultivar	Group2	1e-05
chr12	4	SampleB_Hap_4	Cultivar	Group3	0.99997
chr12	4	SampleB_Hap_4	Cultivar	Group4	1e-05
chr12	4	SampleC_Hap_1	Cultivar	Group1	1e-05
chr12	4	SampleC_Hap_1	Cultivar	Group2	0.594283
chr12	4	SampleC_Hap_1	Cultivar	Group3	1e-05
chr12	4	SampleC_Hap_1	Cultivar	Group4	0.405697
chr12	4	SampleC_Hap_2	Cultivar	Group1	1e-05
chr12	4	SampleC_Hap_2	Cultivar	Group2	1.2e-05
chr12	4	SampleC_Hap_2	Cultivar	Group3	1e-05
chr12	4	SampleC_Hap_2	Cultivar	Group4	0.999968
chr12	4	SampleC_Hap_3	Cultivar	Group1	1e-05
chr12	4	SampleC_Hap_3	Cultivar	Group2	0.62474
chr12	4	SampleC_Hap_3	Cultivar	Group3	0.37524
chr12	4	SampleC_Hap_3	Cultivar	Group4	1e-05
chr12	4	SampleC_Hap_4	Cultivar	Group1	1e-05
chr12	4	SampleC_Hap_4	Cultivar	Group2	0.99997
chr12	4	SampleC_Hap_4	Cultivar	Group3	1e-05
chr12	4	SampleC_Hap_4	Cultivar	Group4	1e-05
chr12	4	SampleD_Hap_1	Cultivar	Group1	1e-05
chr12	4	SampleD_Hap_1	Cultivar	Group2	0.526328
chr12	4	SampleD_Hap_1	Cultivar	Group3	0.423522
chr12	4	SampleD_Hap_1	Cultivar	Group4	0.05014
chr12	4	SampleD_Hap_2	Cultivar	Group1	1e-05
chr12	4	SampleD_Hap_2	Cultivar	Group2	0.25858
chr12	4	SampleD_Hap_2	Cultivar	Group3	0.499326
chr12	4	SampleD_Hap_2	Cultivar	Group4	0.242084
chr12	4	SampleD_Hap_3	Cultivar	Group1	1e-05
chr12	4	SampleD_Hap_3	Cultivar	Group2	0.25221
chr12	4	SampleD_Hap_3	Cultivar	Group3	0.691572
chr12	4	SampleD_Hap_3	Cultivar	Group4	0.056208
chr12	4	SampleD_Hap_4	Cultivar	Group1	1e-05
chr12	4	SampleD_Hap_4	Cultivar	Group2	0.99997
chr12	4	SampleD_Hap_4	Cultivar	Group3	1e-05
chr12	4	SampleD_Hap_4	Cultivar	Group4	1e-05
chr12	4	SampleE_Hap_1	Cultivar	Group1	1e-05
chr12	4	SampleE_Hap_1	Cultivar	Group2	0.657211
chr12	4	SampleE_Hap_1	Cultivar	Group3	0.298972
chr12	4	SampleE_Hap_1	Cultivar	Group4	0.043808
chr12	4	SampleE_Hap_2	Cultivar	Group1	1e-05
chr12	4	SampleE_Hap_2	Cultivar	Group2	0.614761
chr12	4	SampleE_Hap_2	Cultivar	Group3	0.065011
chr12	4	SampleE_Hap_2	Cultivar	Group4	0.320218
chr12	4	SampleE_Hap_3	Cultivar	Group1	1e-05
chr12	4	SampleE_Hap_3	Cultivar	Group2	1e-05
chr12	4	SampleE_Hap_3	Cultivar	Group3	1e-05
chr12	4	SampleE_Hap_3	Cultivar	Group4	0.99997
chr12	4	SampleE_Hap_4	Cultivar	Group1	1.4e-05
chr12	4	SampleE_Hap_4	Cultivar	Group2	0.70514
chr12	4	SampleE_Hap_4	Cultivar	Group3	1e-05
chr12	4	SampleE_Hap_4	Cultivar	Group4	0.294836
chr12	4	SampleF_Hap_1	Cultivar	Group1	1e-05
chr12	4	SampleF_Hap_1	Cultivar	Group2	0.618615
chr12	4	SampleF_Hap_1	Cultivar	Group3	0.347283
chr12	4	SampleF_Hap_1	Cultivar	Group4	0.034092
chr12	4	SampleF_Hap_2	Cultivar	Group1	1e-05
chr12	4	SampleF_Hap_2	Cultivar	Group2	0.99997
chr12	4	SampleF_Hap_2	Cultivar	Group3	1e-05
chr12	4	SampleF_Hap_2	Cultivar	Group4	1e-05
chr12	4	SampleF_Hap_3	Cultivar	Group1	1.7e-05
chr12	4	SampleF_Hap_3	Cultivar	Group2	1e-05
chr12	4	SampleF_Hap_3	Cultivar	Group3	1e-05
chr12	4	SampleF_Hap_3	Cultivar	Group4	0.999963
chr12	4	SampleF_Hap_4	Cultivar	Group1	1e-05
chr12	4	SampleF_Hap_4	Cultivar	Group2	1e-05
chr12	4	SampleF_Hap_4	Cultivar	Group3	0.99997
chr12	4	SampleF_Hap_4	Cultivar	Group4	1e-05
chr12	4	SampleG_Hap_1	Cultivar	Group1	1e-05
chr12	4	SampleG_Hap_1	Cultivar	Group2	0.805948
chr12	4	SampleG_Hap_1	Cultivar	Group3	0.068034
chr12	4	SampleG_Hap_1	Cultivar	Group4	0.126008
chr12	4	SampleG_Hap_2	Cultivar	Group1	1e-05
chr12	4	SampleG_Hap_2	Cultivar	Group2	1e-05
chr12	4	SampleG_Hap_2	Cultivar	Group3	1e-05
chr12	4	SampleG_Hap_2	Cultivar	Group4	0.99997
chr12	4	SampleG_Hap_3	Cultivar	Group1	1.2e-05
chr12	4	SampleG_Hap_3	Cultivar	Group2	1e-05
chr12	4	SampleG_Hap_3	Cultivar	Group3	0.999968
chr12	4	SampleG_Hap_3	Cultivar	Group4	1e-05
chr12	4	SampleG_Hap_4	Cultivar	Group1	1e-05
chr12	4	SampleG_Hap_4	Cultivar	Group2	1e-05
chr12	4	SampleG_Hap_4	Cultivar	Group3	0.99997
chr12	4	SampleG_Hap_4	Cultivar	Group4	1e-05
chr12	4	SampleH_Hap_1	Cultivar	Group1	1e-05
chr12	4	SampleH_Hap_1	Cultivar	Group2	0.614286
chr12	4	SampleH_Hap_1	Cultivar	Group3	1e-05
chr12	4	SampleH_Hap_1	Cultivar	Group4	0.385694
chr12	4	SampleH_Hap_2	Cultivar	Group1	1e-05
chr12	4	SampleH_Hap_2	Cultivar	Group2	0.189076
chr12	4	SampleH_Hap_2	Cultivar	Group3	0.64893
chr12	4	SampleH_Hap_2	Cultivar	Group4	0.161984
chr12	4	SampleH_Hap_3	Cultivar	Group1	1e-05
chr12	4	SampleH_Hap_3	Cultivar	Group2	1e-05
chr12	4	SampleH_Hap_3	Cultivar	Group3	1e-05
chr12	4	SampleH_Hap_3	Cultivar	Group4	0.99997
chr12	4	SampleH_Hap_4	Cultivar	Group1	1e-05
chr12	4	SampleH_Hap_4	Cultivar	Group2	0.716265
chr12	4	SampleH_Hap_4	Cultivar	Group3	0.111931
chr12	4	SampleH_Hap_4	Cultivar	Group4	0.171793
chr12	4	SampleI_Hap_1	Cultivar	Group1	1.1e-05
chr12	4	SampleI_Hap_1	Cultivar	Group2	1e-05
chr12	4	SampleI_Hap_1	Cultivar	Group3	0.999969
chr12	4	SampleI_Hap_1	Cultivar	Group4	1e-05
chr12	4	SampleI_Hap_2	Cultivar	Group1	1e-05
chr12	4	SampleI_Hap_2	Cultivar	Group2	0.671913
chr12	4	SampleI_Hap_2	Cultivar	Group3	0.113907
chr12	4	SampleI_Hap_2	Cultivar	Group4	0.214169
chr12	4	SampleI_Hap_3	Cultivar	Group1	1e-05
chr12	4	SampleI_Hap_3	Cultivar	Group2	1e-05
chr12	4	SampleI_Hap_3	Cultivar	Group3	1e-05
chr12	4	SampleI_Hap_3	Cultivar	Group4	0.99997
chr12	4	SampleI_Hap_4	Cultivar	Group1	1e-05
chr12	4	SampleI_Hap_4	Cultivar	Group2	0.99997
chr12	4	SampleI_Hap_4	Cultivar	Group3	1e-05
chr12	4	SampleI_Hap_4	Cultivar	Group4	1e-05
chr12	4	SampleJ_Hap_1	Cultivar	Group1	1e-05
chr12	4	SampleJ_Hap_1	Cultivar	Group2	1e-05
chr12	4	SampleJ_Hap_1	Cultivar	Group3	1e-05
chr12	4	SampleJ_Hap_1	Cultivar	Group4	0.99997
chr12	4	SampleJ_Hap_2	Cultivar	Group1	1e-05
chr12	4	SampleJ_Hap_2	Cultivar	Group2	1e-05
chr12	4	SampleJ_Hap_2	Cultivar	Group3	0.99997
chr12	4	SampleJ_Hap_2	Cultivar	Group4	1e-05
chr12	4	SampleJ_Hap_3	Cultivar	Group1	1e-05
chr12	4	SampleJ_Hap_3	Cultivar	Group2	0.904076
chr12	4	SampleJ_Hap_3	Cultivar	Group3	1e-05
chr12	4	SampleJ_Hap_3	Cultivar	Group4	0.095904
chr12	4	SampleJ_Hap_4	Cultivar	Group1	1e-05
chr12	4	SampleJ_Hap_4	Cultivar	Group2	0.99997
chr12	4	SampleJ_Hap_4	Cultivar	Group3	1e-05
chr12	4	SampleJ_Hap_4	Cultivar	Group4	1e-05
chr12	5	SRR15458955	C3	Group1	0.99996
chr12	5	SRR15458955	C3	Group2	1e-05
chr12	5	SRR15458955	C3	Group3	1e-05
chr12	5	SRR15458955	C3	Group4	1e-05
chr12	5	SRR15458955	C3	Group5	1e-05
chr12	5	SRR15458956	C4_N	Group1	1e-05
chr12	5	SRR15458956	C4_N	Group2	0.005601
chr12	5	SRR15458956	C4_N	Group3	0.864209
chr12	5	SRR15458956	C4_N	Group4	1e-05
chr12	5	SRR15458956	C4_N	Group5	0.13017
chr12	5	SRR15458957	C4_N	Group1	1e-05
chr12	5	SRR15458957	C4_N	Group2	1e-05
chr12	5	SRR15458957	C4_N	Group3	0.99996
chr12	5	SRR15458957	C4_N	Group4	1e-05
chr12	5	SRR15458957	C4_N	Group5	1e-05
chr12	5	SRR15458958	C3	Group1	0.99996
chr12	5	SRR15458958	C3	Group2	1e-05
chr12	5	SRR15458958	C3	Group3	1e-05
chr12	5	SRR15458958	C3	Group4	1e-05
chr12	5	SRR15458958	C3	Group5	1e-05
chr12	5	SRR15458959	C3	Group1	0.999956
chr12	5	SRR15458959	C3	Group2	1e-05
chr12	5	SRR15458959	C3	Group3	1.4e-05
chr12	5	SRR15458959	C3	Group4	1e-05
chr12	5	SRR15458959	C3	Group5	1e-05
chr12	5	SRR15458961	C1_2	Group1	0.99996
chr12	5	SRR15458961	C1_2	Group2	1e-05
chr12	5	SRR15458961	C1_2	Group3	1e-05
chr12	5	SRR15458961	C1_2	Group4	1e-05
chr12	5	SRR15458961	C1_2	Group5	1e-05
chr12	5	SRR15458979	C4_S	Group1	1e-05
chr12	5	SRR15458979	C4_S	Group2	1e-05
chr12	5	SRR15458979	C4_S	Group3	0.999958
chr12	5	SRR15458979	C4_S	Group4	1.2e-05
chr12	5	SRR15458979	C4_S	Group5	1e-05
chr12	5	SRR15458980	C3	Group1	0.99996
chr12	5	SRR15458980	C3	Group2	1e-05
chr12	5	SRR15458980	C3	Group3	1e-05
chr12	5	SRR15458980	C3	Group4	1e-05
chr12	5	SRR15458980	C3	Group5	1e-05
chr12	5	SRR15458981	C1_2	Group1	0.99996
chr12	5	SRR15458981	C1_2	Group2	1e-05
chr12	5	SRR15458981	C1_2	Group3	1e-05
chr12	5	SRR15458981	C1_2	Group4	1e-05
chr12	5	SRR15458981	C1_2	Group5	1e-05
chr12	5	SRR15458982	C4_S	Group1	1e-05
chr12	5	SRR15458982	C4_S	Group2	1e-05
chr12	5	SRR15458982	C4_S	Group3	0.99996
chr12	5	SRR15458982	C4_S	Group4	1e-05
chr12	5	SRR15458982	C4_S	Group5	1e-05
chr12	5	SRR15458984	C4_S	Group1	1e-05
chr12	5	SRR15458984	C4_S	Group2	1.3e-05
chr12	5	SRR15458984	C4_S	Group3	0.999957
chr12	5	SRR15458984	C4_S	Group4	1e-05
chr12	5	SRR15458984	C4_S	Group5	1e-05
chr12	5	SRR15458985	C4_S	Group1	1e-05
chr12	5	SRR15458985	C4_S	Group2	1e-05
chr12	5	SRR15458985	C4_S	Group3	0.99996
chr12	5	SRR15458985	C4_S	Group4	1e-05
chr12	5	SRR15458985	C4_S	Group5	1e-05
chr12	5	SRR15458986	C4_S	Group1	1e-05
chr12	5	SRR15458986	C4_S	Group2	1e-05
chr12	5	SRR15458986	C4_S	Group3	0.99996
chr12	5	SRR15458986	C4_S	Group4	1e-05
chr12	5	SRR15458986	C4_S	Group5	1e-05
chr12	5	SRR15458987	C4_N	Group1	0.733161
chr12	5	SRR15458987	C4_N	Group2	1e-05
chr12	5	SRR15458987	C4_N	Group3	0.158578
chr12	5	SRR15458987	C4_N	Group4	0.06189
chr12	5	SRR15458987	C4_N	Group5	0.04636
chr12	5	SRR15458988	C4_S	Group1	1e-05
chr12	5	SRR15458988	C4_S	Group2	1.2e-05
chr12	5	SRR15458988	C4_S	Group3	0.999958
chr12	5	SRR15458988	C4_S	Group4	1e-05
chr12	5	SRR15458988	C4_S	Group5	1e-05
chr12	5	SRR15458989	C3	Group1	0.99996
chr12	5	SRR15458989	C3	Group2	1e-05
chr12	5	SRR15458989	C3	Group3	1e-05
chr12	5	SRR15458989	C3	Group4	1e-05
chr12	5	SRR15458989	C3	Group5	1e-05
chr12	5	SRR15458990	C1_2	Group1	0.99996
chr12	5	SRR15458990	C1_2	Group2	1e-05
chr12	5	SRR15458990	C1_2	Group3	1e-05
chr12	5	SRR15458990	C1_2	Group4	1e-05
chr12	5	SRR15458990	C1_2	Group5	1e-05
chr12	5	SRR15458991	C3	Group1	0.99996
chr12	5	SRR15458991	C3	Group2	1e-05
chr12	5	SRR15458991	C3	Group3	1e-05
chr12	5	SRR15458991	C3	Group4	1e-05
chr12	5	SRR15458991	C3	Group5	1e-05
chr12	5	SRR15458992	C1_2	Group1	0.99996
chr12	5	SRR15458992	C1_2	Group2	1e-05
chr12	5	SRR15458992	C1_2	Group3	1e-05
chr12	5	SRR15458992	C1_2	Group4	1e-05
chr12	5	SRR15458992	C1_2	Group5	1e-05
chr12	5	SRR15458993	C4_S	Group1	1e-05
chr12	5	SRR15458993	C4_S	Group2	1.5e-05
chr12	5	SRR15458993	C4_S	Group3	0.999955
chr12	5	SRR15458993	C4_S	Group4	1e-05
chr12	5	SRR15458993	C4_S	Group5	1e-05
chr12	5	SampleA_Hap_1	Cultivar	Group1	1e-05
chr12	5	SampleA_Hap_1	Cultivar	Group2	0.375038
chr12	5	SampleA_Hap_1	Cultivar	Group3	1e-05
chr12	5	SampleA_Hap_1	Cultivar	Group4	1e-05
chr12	5	SampleA_Hap_1	Cultivar	Group5	0.624932
chr12	5	SampleA_Hap_2	Cultivar	Group1	1e-05
chr12	5	SampleA_Hap_2	Cultivar	Group2	1.4e-05
chr12	5	SampleA_Hap_2	Cultivar	Group3	1e-05
chr12	5	SampleA_Hap_2	Cultivar	Group4	0.999956
chr12	5	SampleA_Hap_2	Cultivar	Group5	1e-05
chr12	5	SampleA_Hap_3	Cultivar	Group1	1e-05
chr12	5	SampleA_Hap_3	Cultivar	Group2	0.25214
chr12	5	SampleA_Hap_3	Cultivar	Group3	1e-05
chr12	5	SampleA_Hap_3	Cultivar	Group4	0.74783
chr12	5	SampleA_Hap_3	Cultivar	Group5	1e-05
chr12	5	SampleA_Hap_4	Cultivar	Group1	1e-05
chr12	5	SampleA_Hap_4	Cultivar	Group2	1e-05
chr12	5	SampleA_Hap_4	Cultivar	Group3	1e-05
chr12	5	SampleA_Hap_4	Cultivar	Group4	0.99996
chr12	5	SampleA_Hap_4	Cultivar	Group5	1e-05
chr12	5	SampleB_Hap_1	Cultivar	Group1	1e-05
chr12	5	SampleB_Hap_1	Cultivar	Group2	1e-05
chr12	5	SampleB_Hap_1	Cultivar	Group3	1e-05
chr12	5	SampleB_Hap_1	Cultivar	Group4	1e-05
chr12	5	SampleB_Hap_1	Cultivar	Group5	0.99996
chr12	5	SampleB_Hap_2	Cultivar	Group1	1e-05
chr12	5	SampleB_Hap_2	Cultivar	Group2	0.99996
chr12	5	SampleB_Hap_2	Cultivar	Group3	1e-05
chr12	5	SampleB_Hap_2	Cultivar	Group4	1e-05
chr12	5	SampleB_Hap_2	Cultivar	Group5	1e-05
chr12	5	SampleB_Hap_3	Cultivar	Group1	1e-05
chr12	5	SampleB_Hap_3	Cultivar	Group2	1e-05
chr12	5	SampleB_Hap_3	Cultivar	Group3	1e-05
chr12	5	SampleB_Hap_3	Cultivar	Group4	1e-05
chr12	5	SampleB_Hap_3	Cultivar	Group5	0.99996
chr12	5	SampleB_Hap_4	Cultivar	Group1	1e-05
chr12	5	SampleB_Hap_4	Cultivar	Group2	1.1e-05
chr12	5	SampleB_Hap_4	Cultivar	Group3	1e-05
chr12	5	SampleB_Hap_4	Cultivar	Group4	1e-05
chr12	5	SampleB_Hap_4	Cultivar	Group5	0.999959
chr12	5	SampleC_Hap_1	Cultivar	Group1	1.6e-05
chr12	5	SampleC_Hap_1	Cultivar	Group2	0.410774
chr12	5	SampleC_Hap_1	Cultivar	Group3	0.58919
chr12	5	SampleC_Hap_1	Cultivar	Group4	1e-05
chr12	5	SampleC_Hap_1	Cultivar	Group5	1e-05
chr12	5	SampleC_Hap_2	Cultivar	Group1	1e-05
chr12	5	SampleC_Hap_2	Cultivar	Group2	0.99996
chr12	5	SampleC_Hap_2	Cultivar	Group3	1e-05
chr12	5	SampleC_Hap_2	Cultivar	Group4	1e-05
chr12	5	SampleC_Hap_2	Cultivar	Group5	1e-05
chr12	5	SampleC_Hap_3	Cultivar	Group1	1e-05
chr12	5	SampleC_Hap_3	Cultivar	Group2	1e-05
chr12	5	SampleC_Hap_3	Cultivar	Group3	1e-05
chr12	5	SampleC_Hap_3	Cultivar	Group4	0.94768
chr12	5	SampleC_Hap_3	Cultivar	Group5	0.05229
chr12	5	SampleC_Hap_4	Cultivar	Group1	1e-05
chr12	5	SampleC_Hap_4	Cultivar	Group2	1.1e-05
chr12	5	SampleC_Hap_4	Cultivar	Group3	1e-05
chr12	5	SampleC_Hap_4	Cultivar	Group4	0.999959
chr12	5	SampleC_Hap_4	Cultivar	Group5	1e-05
chr12	5	SampleD_Hap_1	Cultivar	Group1	1e-05
chr12	5	SampleD_Hap_1	Cultivar	Group2	1e-05
chr12	5	SampleD_Hap_1	Cultivar	Group3	1e-05
chr12	5	SampleD_Hap_1	Cultivar	Group4	0.748572
chr12	5	SampleD_Hap_1	Cultivar	Group5	0.251398
chr12	5	SampleD_Hap_2	Cultivar	Group1	1e-05
chr12	5	SampleD_Hap_2	Cultivar	Group2	0.174687
chr12	5	SampleD_Hap_2	Cultivar	Group3	1e-05
chr12	5	SampleD_Hap_2	Cultivar	Group4	0.360249
chr12	5	SampleD_Hap_2	Cultivar	Group5	0.465044
chr12	5	SampleD_Hap_3	Cultivar	Group1	1e-05
chr12	5	SampleD_Hap_3	Cultivar	Group2	1e-05
chr12	5	SampleD_Hap_3	Cultivar	Group3	1e-05
chr12	5	SampleD_Hap_3	Cultivar	Group4	0.338838
chr12	5	SampleD_Hap_3	Cultivar	Group5	0.661132
chr12	5	SampleD_Hap_4	Cultivar	Group1	1e-05
chr12	5	SampleD_Hap_4	Cultivar	Group2	1.2e-05
chr12	5	SampleD_Hap_4	Cultivar	Group3	1.3e-05
chr12	5	SampleD_Hap_4	Cultivar	Group4	0.999955
chr12	5	SampleD_Hap_4	Cultivar	Group5	1e-05
chr12	5	SampleE_Hap_1	Cultivar	Group1	1e-05
chr12	5	SampleE_Hap_1	Cultivar	Group2	1e-05
chr12	5	SampleE_Hap_1	Cultivar	Group3	1e-05
chr12	5	SampleE_Hap_1	Cultivar	Group4	0.968692
chr12	5	SampleE_Hap_1	Cultivar	Group5	0.031278
chr12	5	SampleE_Hap_2	Cultivar	Group1	1e-05
chr12	5	SampleE_Hap_2	Cultivar	Group2	0.134951
chr12	5	SampleE_Hap_2	Cultivar	Group3	1e-05
chr12	5	SampleE_Hap_2	Cultivar	Group4	0.865019
chr12	5	SampleE_Hap_2	Cultivar	Group5	1e-05
chr12	5	SampleE_Hap_3	Cultivar	Group1	1e-05
chr12	5	SampleE_Hap_3	Cultivar	Group2	0.99996
chr12	5	SampleE_Hap_3	Cultivar	Group3	1e-05
chr12	5	SampleE_Hap_3	Cultivar	Group4	1e-05
chr12	5	SampleE_Hap_3	Cultivar	Group5	1e-05
chr12	5	SampleE_Hap_4	Cultivar	Group1	1e-05
chr12	5	SampleE_Hap_4	Cultivar	Group2	0.219806
chr12	5	SampleE_Hap_4	Cultivar	Group3	1.2e-05
chr12	5	SampleE_Hap_4	Cultivar	Group4	0.780162
chr12	5	SampleE_Hap_4	Cultivar	Group5	1e-05
chr12	5	SampleF_Hap_1	Cultivar	Group1	1e-05
chr12	5	SampleF_Hap_1	Cultivar	Group2	1.2e-05
chr12	5	SampleF_Hap_1	Cultivar	Group3	1e-05
chr12	5	SampleF_Hap_1	Cultivar	Group4	0.877578
chr12	5	SampleF_Hap_1	Cultivar	Group5	0.12239
chr12	5	SampleF_Hap_2	Cultivar	Group1	1e-05
chr12	5	SampleF_Hap_2	Cultivar	Group2	1e-05
chr12	5	SampleF_Hap_2	Cultivar	Group3	1e-05
chr12	5	SampleF_Hap_2	Cultivar	Group4	0.99996
chr12	5	SampleF_Hap_2	Cultivar	Group5	1e-05
chr12	5	SampleF_Hap_3	Cultivar	Group1	1e-05
chr12	5	SampleF_Hap_3	Cultivar	Group2	0.99996
chr12	5	SampleF_Hap_3	Cultivar	Group3	1e-05
chr12	5	SampleF_Hap_3	Cultivar	Group4	1e-05
chr12	5	SampleF_Hap_3	Cultivar	Group5	1e-05
chr12	5	SampleF_Hap_4	Cultivar	Group1	1e-05
chr12	5	SampleF_Hap_4	Cultivar	Group2	1e-05
chr12	5	SampleF_Hap_4	Cultivar	Group3	1e-05
chr12	5	SampleF_Hap_4	Cultivar	Group4	1e-05
chr12	5	SampleF_Hap_4	Cultivar	Group5	0.99996
chr12	5	SampleG_Hap_1	Cultivar	Group1	1e-05
chr12	5	SampleG_Hap_1	Cultivar	Group2	0.223052
chr12	5	SampleG_Hap_1	Cultivar	Group3	0.626899
chr12	5	SampleG_Hap_1	Cultivar	Group4	0.117514
chr12	5	SampleG_Hap_1	Cultivar	Group5	0.032525
chr12	5	SampleG_Hap_2	Cultivar	Group1	1e-05
chr12	5	SampleG_Hap_2	Cultivar	Group2	0.99996
chr12	5	SampleG_Hap_2	Cultivar	Group3	1e-05
chr12	5	SampleG_Hap_2	Cultivar	Group4	1e-05
chr12	5	SampleG_Hap_2	Cultivar	Group5	1e-05
chr12	5	SampleG_Hap_3	Cultivar	Group1	1e-05
chr12	5	SampleG_Hap_3	Cultivar	Group2	1e-05
chr12	5	SampleG_Hap_3	Cultivar	Group3	1e-05
chr12	5	SampleG_Hap_3	Cultivar	Group4	1e-05
chr12	5	SampleG_Hap_3	Cultivar	Group5	0.99996
chr12	5	SampleG_Hap_4	Cultivar	Group1	1e-05
chr12	5	SampleG_Hap_4	Cultivar	Group2	1e-05
chr12	5	SampleG_Hap_4	Cultivar	Group3	1e-05
chr12	5	SampleG_Hap_4	Cultivar	Group4	1e-05
chr12	5	SampleG_Hap_4	Cultivar	Group5	0.99996
chr12	5	SampleH_Hap_1	Cultivar	Group1	1e-05
chr12	5	SampleH_Hap_1	Cultivar	Group2	0.312924
chr12	5	SampleH_Hap_1	Cultivar	Group3	1e-05
chr12	5	SampleH_Hap_1	Cultivar	Group4	0.687046
chr12	5	SampleH_Hap_1	Cultivar	Group5	1e-05
chr12	5	SampleH_Hap_2	Cultivar	Group1	1e-05
chr12	5	SampleH_Hap_2	Cultivar	Group2	0.196159
chr12	5	SampleH_Hap_2	Cultivar	Group3	0.138609
chr12	5	SampleH_Hap_2	Cultivar	Group4	1e-05
chr12	5	SampleH_Hap_2	Cultivar	Group5	0.665212
chr12	5	SampleH_Hap_3	Cultivar	Group1	1e-05
chr12	5	SampleH_Hap_3	Cultivar	Group2	0.99996
chr12	5	SampleH_Hap_3	Cultivar	Group3	1e-05
chr12	5	SampleH_Hap_3	Cultivar	Group4	1e-05
chr12	5	SampleH_Hap_3	Cultivar	Group5	1e-05
chr12	5	SampleH_Hap_4	Cultivar	Group1	1e-05
chr12	5	SampleH_Hap_4	Cultivar	Group2	1e-05
chr12	5	SampleH_Hap_4	Cultivar	Group3	1e-05
chr12	5	SampleH_Hap_4	Cultivar	Group4	0.99996
chr12	5	SampleH_Hap_4	Cultivar	Group5	1e-05
chr12	5	SampleI_Hap_1	Cultivar	Group1	1e-05
chr12	5	SampleI_Hap_1	Cultivar	Group2	1e-05
chr12	5	SampleI_Hap_1	Cultivar	Group3	1e-05
chr12	5	SampleI_Hap_1	Cultivar	Group4	1e-05
chr12	5	SampleI_Hap_1	Cultivar	Group5	0.99996
chr12	5	SampleI_Hap_2	Cultivar	Group1	1e-05
chr12	5	SampleI_Hap_2	Cultivar	Group2	0.002007
chr12	5	SampleI_Hap_2	Cultivar	Group3	1e-05
chr12	5	SampleI_Hap_2	Cultivar	Group4	0.997963
chr12	5	SampleI_Hap_2	Cultivar	Group5	1e-05
chr12	5	SampleI_Hap_3	Cultivar	Group1	1e-05
chr12	5	SampleI_Hap_3	Cultivar	Group2	0.99996
chr12	5	SampleI_Hap_3	Cultivar	Group3	1e-05
chr12	5	SampleI_Hap_3	Cultivar	Group4	1e-05
chr12	5	SampleI_Hap_3	Cultivar	Group5	1e-05
chr12	5	SampleI_Hap_4	Cultivar	Group1	1e-05
chr12	5	SampleI_Hap_4	Cultivar	Group2	1.6e-05
chr12	5	SampleI_Hap_4	Cultivar	Group3	1e-05
chr12	5	SampleI_Hap_4	Cultivar	Group4	0.999954
chr12	5	SampleI_Hap_4	Cultivar	Group5	1e-05
chr12	5	SampleJ_Hap_1	Cultivar	Group1	1.1e-05
chr12	5	SampleJ_Hap_1	Cultivar	Group2	0.999959
chr12	5	SampleJ_Hap_1	Cultivar	Group3	1e-05
chr12	5	SampleJ_Hap_1	Cultivar	Group4	1.1e-05
chr12	5	SampleJ_Hap_1	Cultivar	Group5	1e-05
chr12	5	SampleJ_Hap_2	Cultivar	Group1	1e-05
chr12	5	SampleJ_Hap_2	Cultivar	Group2	1e-05
chr12	5	SampleJ_Hap_2	Cultivar	Group3	1e-05
chr12	5	SampleJ_Hap_2	Cultivar	Group4	1e-05
chr12	5	SampleJ_Hap_2	Cultivar	Group5	0.99996
chr12	5	SampleJ_Hap_3	Cultivar	Group1	1.1e-05
chr12	5	SampleJ_Hap_3	Cultivar	Group2	1e-05
chr12	5	SampleJ_Hap_3	Cultivar	Group3	1e-05
chr12	5	SampleJ_Hap_3	Cultivar	Group4	0.999959
chr12	5	SampleJ_Hap_3	Cultivar	Group5	1e-05
chr12	5	SampleJ_Hap_4	Cultivar	Group1	1e-05
chr12	5	SampleJ_Hap_4	Cultivar	Group2	1e-05
chr12	5	SampleJ_Hap_4	Cultivar	Group3	1e-05
chr12	5	SampleJ_Hap_4	Cultivar	Group4	0.99996
chr12	5	SampleJ_Hap_4	Cultivar	Group5	1e-05
chr12	6	SRR15458955	C3	Group1	1e-05
chr12	6	SRR15458955	C3	Group2	0.999949
chr12	6	SRR15458955	C3	Group3	1.1e-05
chr12	6	SRR15458955	C3	Group4	1e-05
chr12	6	SRR15458955	C3	Group5	1e-05
chr12	6	SRR15458955	C3	Group6	1e-05
chr12	6	SRR15458956	C4_N	Group1	1e-05
chr12	6	SRR15458956	C4_N	Group2	1e-05
chr12	6	SRR15458956	C4_N	Group3	0.84791
chr12	6	SRR15458956	C4_N	Group4	0.047855
chr12	6	SRR15458956	C4_N	Group5	0.09831
chr12	6	SRR15458956	C4_N	Group6	0.005905
chr12	6	SRR15458957	C4_N	Group1	1e-05
chr12	6	SRR15458957	C4_N	Group2	1e-05
chr12	6	SRR15458957	C4_N	Group3	0.99995
chr12	6	SRR15458957	C4_N	Group4	1e-05
chr12	6	SRR15458957	C4_N	Group5	1e-05
chr12	6	SRR15458957	C4_N	Group6	1e-05
chr12	6	SRR15458958	C3	Group1	1.2e-05
chr12	6	SRR15458958	C3	Group2	0.999948
chr12	6	SRR15458958	C3	Group3	1e-05
chr12	6	SRR15458958	C3	Group4	1e-05
chr12	6	SRR15458958	C3	Group5	1e-05
chr12	6	SRR15458958	C3	Group6	1e-05
chr12	6	SRR15458959	C3	Group1	1e-05
chr12	6	SRR15458959	C3	Group2	0.99995
chr12	6	SRR15458959	C3	Group3	1e-05
chr12	6	SRR15458959	C3	Group4	1e-05
chr12	6	SRR15458959	C3	Group5	1e-05
chr12	6	SRR15458959	C3	Group6	1e-05
chr12	6	SRR15458961	C1_2	Group1	1e-05
chr12	6	SRR15458961	C1_2	Group2	0.99995
chr12	6	SRR15458961	C1_2	Group3	1e-05
chr12	6	SRR15458961	C1_2	Group4	1e-05
chr12	6	SRR15458961	C1_2	Group5	1e-05
chr12	6	SRR15458961	C1_2	Group6	1e-05
chr12	6	SRR15458979	C4_S	Group1	1e-05
chr12	6	SRR15458979	C4_S	Group2	1e-05
chr12	6	SRR15458979	C4_S	Group3	0.99995
chr12	6	SRR15458979	C4_S	Group4	1e-05
chr12	6	SRR15458979	C4_S	Group5	1e-05
chr12	6	SRR15458979	C4_S	Group6	1e-05
chr12	6	SRR15458980	C3	Group1	1e-05
chr12	6	SRR15458980	C3	Group2	0.999949
chr12	6	SRR15458980	C3	Group3	1.1e-05
chr12	6	SRR15458980	C3	Group4	1e-05
chr12	6	SRR15458980	C3	Group5	1e-05
chr12	6	SRR15458980	C3	Group6	1e-05
chr12	6	SRR15458981	C1_2	Group1	1e-05
chr12	6	SRR15458981	C1_2	Group2	0.99995
chr12	6	SRR15458981	C1_2	Group3	1e-05
chr12	6	SRR15458981	C1_2	Group4	1e-05
chr12	6	SRR15458981	C1_2	Group5	1e-05
chr12	6	SRR15458981	C1_2	Group6	1e-05
chr12	6	SRR15458982	C4_S	Group1	1e-05
chr12	6	SRR15458982	C4_S	Group2	7e-05
chr12	6	SRR15458982	C4_S	Group3	0.99989
chr12	6	SRR15458982	C4_S	Group4	1e-05
chr12	6	SRR15458982	C4_S	Group5	1e-05
chr12	6	SRR15458982	C4_S	Group6	1e-05
chr12	6	SRR15458984	C4_S	Group1	1e-05
chr12	6	SRR15458984	C4_S	Group2	1e-05
chr12	6	SRR15458984	C4_S	Group3	0.99995
chr12	6	SRR15458984	C4_S	Group4	1e-05
chr12	6	SRR15458984	C4_S	Group5	1e-05
chr12	6	SRR15458984	C4_S	Group6	1e-05
chr12	6	SRR15458985	C4_S	Group1	1e-05
chr12	6	SRR15458985	C4_S	Group2	1e-05
chr12	6	SRR15458985	C4_S	Group3	0.99995
chr12	6	SRR15458985	C4_S	Group4	1e-05
chr12	6	SRR15458985	C4_S	Group5	1e-05
chr12	6	SRR15458985	C4_S	Group6	1e-05
chr12	6	SRR15458986	C4_S	Group1	0.096104
chr12	6	SRR15458986	C4_S	Group2	1e-05
chr12	6	SRR15458986	C4_S	Group3	0.903856
chr12	6	SRR15458986	C4_S	Group4	1e-05
chr12	6	SRR15458986	C4_S	Group5	1e-05
chr12	6	SRR15458986	C4_S	Group6	1e-05
chr12	6	SRR15458987	C4_N	Group1	1e-05
chr12	6	SRR15458987	C4_N	Group2	0.737162
chr12	6	SRR15458987	C4_N	Group3	0.164972
chr12	6	SRR15458987	C4_N	Group4	0.085779
chr12	6	SRR15458987	C4_N	Group5	0.012066
chr12	6	SRR15458987	C4_N	Group6	1e-05
chr12	6	SRR15458988	C4_S	Group1	1e-05
chr12	6	SRR15458988	C4_S	Group2	1e-05
chr12	6	SRR15458988	C4_S	Group3	0.99995
chr12	6	SRR15458988	C4_S	Group4	1e-05
chr12	6	SRR15458988	C4_S	Group5	1e-05
chr12	6	SRR15458988	C4_S	Group6	1e-05
chr12	6	SRR15458989	C3	Group1	1e-05
chr12	6	SRR15458989	C3	Group2	0.99995
chr12	6	SRR15458989	C3	Group3	1e-05
chr12	6	SRR15458989	C3	Group4	1e-05
chr12	6	SRR15458989	C3	Group5	1e-05
chr12	6	SRR15458989	C3	Group6	1e-05
chr12	6	SRR15458990	C1_2	Group1	1e-05
chr12	6	SRR15458990	C1_2	Group2	0.99995
chr12	6	SRR15458990	C1_2	Group3	1e-05
chr12	6	SRR15458990	C1_2	Group4	1e-05
chr12	6	SRR15458990	C1_2	Group5	1e-05
chr12	6	SRR15458990	C1_2	Group6	1e-05
chr12	6	SRR15458991	C3	Group1	1e-05
chr12	6	SRR15458991	C3	Group2	0.999948
chr12	6	SRR15458991	C3	Group3	1.2e-05
chr12	6	SRR15458991	C3	Group4	1e-05
chr12	6	SRR15458991	C3	Group5	1e-05
chr12	6	SRR15458991	C3	Group6	1e-05
chr12	6	SRR15458992	C1_2	Group1	1e-05
chr12	6	SRR15458992	C1_2	Group2	0.99995
chr12	6	SRR15458992	C1_2	Group3	1e-05
chr12	6	SRR15458992	C1_2	Group4	1e-05
chr12	6	SRR15458992	C1_2	Group5	1e-05
chr12	6	SRR15458992	C1_2	Group6	1e-05
chr12	6	SRR15458993	C4_S	Group1	1e-05
chr12	6	SRR15458993	C4_S	Group2	1e-05
chr12	6	SRR15458993	C4_S	Group3	0.99995
chr12	6	SRR15458993	C4_S	Group4	1e-05
chr12	6	SRR15458993	C4_S	Group5	1e-05
chr12	6	SRR15458993	C4_S	Group6	1e-05
chr12	6	SampleA_Hap_1	Cultivar	Group1	1e-05
chr12	6	SampleA_Hap_1	Cultivar	Group2	1e-05
chr12	6	SampleA_Hap_1	Cultivar	Group3	1e-05
chr12	6	SampleA_Hap_1	Cultivar	Group4	1e-05
chr12	6	SampleA_Hap_1	Cultivar	Group5	0.677978
chr12	6	SampleA_Hap_1	Cultivar	Group6	0.321982
chr12	6	SampleA_Hap_2	Cultivar	Group1	0.444642
chr12	6	SampleA_Hap_2	Cultivar	Group2	1e-05
chr12	6	SampleA_Hap_2	Cultivar	Group3	1e-05
chr12	6	SampleA_Hap_2	Cultivar	Group4	0.555318
chr12	6	SampleA_Hap_2	Cultivar	Group5	1e-05
chr12	6	SampleA_Hap_2	Cultivar	Group6	1e-05
chr12	6	SampleA_Hap_3	Cultivar	Group1	0.577021
chr12	6	SampleA_Hap_3	Cultivar	Group2	1e-05
chr12	6	SampleA_Hap_3	Cultivar	Group3	1e-05
chr12	6	SampleA_Hap_3	Cultivar	Group4	0.28554
chr12	6	SampleA_Hap_3	Cultivar	Group5	1e-05
chr12	6	SampleA_Hap_3	Cultivar	Group6	0.137409
chr12	6	SampleA_Hap_4	Cultivar	Group1	0.99995
chr12	6	SampleA_Hap_4	Cultivar	Group2	1e-05
chr12	6	SampleA_Hap_4	Cultivar	Group3	1e-05
chr12	6	SampleA_Hap_4	Cultivar	Group4	1e-05
chr12	6	SampleA_Hap_4	Cultivar	Group5	1e-05
chr12	6	SampleA_Hap_4	Cultivar	Group6	1e-05
chr12	6	SampleB_Hap_1	Cultivar	Group1	1e-05
chr12	6	SampleB_Hap_1	Cultivar	Group2	1e-05
chr12	6	SampleB_Hap_1	Cultivar	Group3	1e-05
chr12	6	SampleB_Hap_1	Cultivar	Group4	1e-05
chr12	6	SampleB_Hap_1	Cultivar	Group5	0.99995
chr12	6	SampleB_Hap_1	Cultivar	Group6	1e-05
chr12	6	SampleB_Hap_2	Cultivar	Group1	1e-05
chr12	6	SampleB_Hap_2	Cultivar	Group2	1e-05
chr12	6	SampleB_Hap_2	Cultivar	Group3	1e-05
chr12	6	SampleB_Hap_2	Cultivar	Group4	1e-05
chr12	6	SampleB_Hap_2	Cultivar	Group5	1e-05
chr12	6	SampleB_Hap_2	Cultivar	Group6	0.99995
chr12	6	SampleB_Hap_3	Cultivar	Group1	1e-05
chr12	6	SampleB_Hap_3	Cultivar	Group2	1e-05
chr12	6	SampleB_Hap_3	Cultivar	Group3	1e-05
chr12	6	SampleB_Hap_3	Cultivar	Group4	1e-05
chr12	6	SampleB_Hap_3	Cultivar	Group5	0.99995
chr12	6	SampleB_Hap_3	Cultivar	Group6	1e-05
chr12	6	SampleB_Hap_4	Cultivar	Group1	1e-05
chr12	6	SampleB_Hap_4	Cultivar	Group2	1e-05
chr12	6	SampleB_Hap_4	Cultivar	Group3	1e-05
chr12	6	SampleB_Hap_4	Cultivar	Group4	1e-05
chr12	6	SampleB_Hap_4	Cultivar	Group5	0.99995
chr12	6	SampleB_Hap_4	Cultivar	Group6	1e-05
chr12	6	SampleC_Hap_1	Cultivar	Group1	1e-05
chr12	6	SampleC_Hap_1	Cultivar	Group2	1e-05
chr12	6	SampleC_Hap_1	Cultivar	Group3	0.588806
chr12	6	SampleC_Hap_1	Cultivar	Group4	0.012289
chr12	6	SampleC_Hap_1	Cultivar	Group5	1e-05
chr12	6	SampleC_Hap_1	Cultivar	Group6	0.398875
chr12	6	SampleC_Hap_2	Cultivar	Group1	1e-05
chr12	6	SampleC_Hap_2	Cultivar	Group2	1e-05
chr12	6	SampleC_Hap_2	Cultivar	Group3	1e-05
chr12	6	SampleC_Hap_2	Cultivar	Group4	1e-05
chr12	6	SampleC_Hap_2	Cultivar	Group5	1e-05
chr12	6	SampleC_Hap_2	Cultivar	Group6	0.99995
chr12	6	SampleC_Hap_3	Cultivar	Group1	1e-05
chr12	6	SampleC_Hap_3	Cultivar	Group2	1e-05
chr12	6	SampleC_Hap_3	Cultivar	Group3	1e-05
chr12	6	SampleC_Hap_3	Cultivar	Group4	0.99995
chr12	6	SampleC_Hap_3	Cultivar	Group5	1e-05
chr12	6	SampleC_Hap_3	Cultivar	Group6	1e-05
chr12	6	SampleC_Hap_4	Cultivar	Group1	0.999947
chr12	6	SampleC_Hap_4	Cultivar	Group2	1.1e-05
chr12	6	SampleC_Hap_4	Cultivar	Group3	1.2e-05
chr12	6	SampleC_Hap_4	Cultivar	Group4	1e-05
chr12	6	SampleC_Hap_4	Cultivar	Group5	1e-05
chr12	6	SampleC_Hap_4	Cultivar	Group6	1e-05
chr12	6	SampleD_Hap_1	Cultivar	Group1	1e-05
chr12	6	SampleD_Hap_1	Cultivar	Group2	1e-05
chr12	6	SampleD_Hap_1	Cultivar	Group3	1e-05
chr12	6	SampleD_Hap_1	Cultivar	Group4	0.99995
chr12	6	SampleD_Hap_1	Cultivar	Group5	1e-05
chr12	6	SampleD_Hap_1	Cultivar	Group6	1e-05
chr12	6	SampleD_Hap_2	Cultivar	Group1	1e-05
chr12	6	SampleD_Hap_2	Cultivar	Group2	1e-05
chr12	6	SampleD_Hap_2	Cultivar	Group3	1e-05
chr12	6	SampleD_Hap_2	Cultivar	Group4	0.334958
chr12	6	SampleD_Hap_2	Cultivar	Group5	1e-05
chr12	6	SampleD_Hap_2	Cultivar	Group6	0.665002
chr12	6	SampleD_Hap_3	Cultivar	Group1	1e-05
chr12	6	SampleD_Hap_3	Cultivar	Group2	1e-05
chr12	6	SampleD_Hap_3	Cultivar	Group3	1e-05
chr12	6	SampleD_Hap_3	Cultivar	Group4	0.277023
chr12	6	SampleD_Hap_3	Cultivar	Group5	0.136457
chr12	6	SampleD_Hap_3	Cultivar	Group6	0.58649
chr12	6	SampleD_Hap_4	Cultivar	Group1	0.99995
chr12	6	SampleD_Hap_4	Cultivar	Group2	1e-05
chr12	6	SampleD_Hap_4	Cultivar	Group3	1e-05
chr12	6	SampleD_Hap_4	Cultivar	Group4	1e-05
chr12	6	SampleD_Hap_4	Cultivar	Group5	1e-05
chr12	6	SampleD_Hap_4	Cultivar	Group6	1e-05
chr12	6	SampleE_Hap_1	Cultivar	Group1	1.7e-05
chr12	6	SampleE_Hap_1	Cultivar	Group2	1e-05
chr12	6	SampleE_Hap_1	Cultivar	Group3	1e-05
chr12	6	SampleE_Hap_1	Cultivar	Group4	0.999943
chr12	6	SampleE_Hap_1	Cultivar	Group5	1e-05
chr12	6	SampleE_Hap_1	Cultivar	Group6	1e-05
chr12	6	SampleE_Hap_2	Cultivar	Group1	1e-05
chr12	6	SampleE_Hap_2	Cultivar	Group2	1e-05
chr12	6	SampleE_Hap_2	Cultivar	Group3	1e-05
chr12	6	SampleE_Hap_2	Cultivar	Group4	0.99995
chr12	6	SampleE_Hap_2	Cultivar	Group5	1e-05
chr12	6	SampleE_Hap_2	Cultivar	Group6	1e-05
chr12	6	SampleE_Hap_3	Cultivar	Group1	1e-05
chr12	6	SampleE_Hap_3	Cultivar	Group2	1e-05
chr12	6	SampleE_Hap_3	Cultivar	Group3	1e-05
chr12	6	SampleE_Hap_3	Cultivar	Group4	1e-05
chr12	6	SampleE_Hap_3	Cultivar	Group5	1e-05
chr12	6	SampleE_Hap_3	Cultivar	Group6	0.99995
chr12	6	SampleE_Hap_4	Cultivar	Group1	0.886481
chr12	6	SampleE_Hap_4	Cultivar	Group2	1e-05
chr12	6	SampleE_Hap_4	Cultivar	Group3	1e-05
chr12	6	SampleE_Hap_4	Cultivar	Group4	1e-05
chr12	6	SampleE_Hap_4	Cultivar	Group5	1e-05
chr12	6	SampleE_Hap_4	Cultivar	Group6	0.113479
chr12	6	SampleF_Hap_1	Cultivar	Group1	1e-05
chr12	6	SampleF_Hap_1	Cultivar	Group2	1e-05
chr12	6	SampleF_Hap_1	Cultivar	Group3	1e-05
chr12	6	SampleF_Hap_1	Cultivar	Group4	0.99995
chr12	6	SampleF_Hap_1	Cultivar	Group5	1e-05
chr12	6	SampleF_Hap_1	Cultivar	Group6	1e-05
chr12	6	SampleF_Hap_2	Cultivar	Group1	0.99995
chr12	6	SampleF_Hap_2	Cultivar	Group2	1e-05
chr12	6	SampleF_Hap_2	Cultivar	Group3	1e-05
chr12	6	SampleF_Hap_2	Cultivar	Group4	1e-05
chr12	6	SampleF_Hap_2	Cultivar	Group5	1e-05
chr12	6	SampleF_Hap_2	Cultivar	Group6	1e-05
chr12	6	SampleF_Hap_3	Cultivar	Group1	1e-05
chr12	6	SampleF_Hap_3	Cultivar	Group2	1e-05
chr12	6	SampleF_Hap_3	Cultivar	Group3	1e-05
chr12	6	SampleF_Hap_3	Cultivar	Group4	1e-05
chr12	6	SampleF_Hap_3	Cultivar	Group5	1e-05
chr12	6	SampleF_Hap_3	Cultivar	Group6	0.99995
chr12	6	SampleF_Hap_4	Cultivar	Group1	1e-05
chr12	6	SampleF_Hap_4	Cultivar	Group2	1e-05
chr12	6	SampleF_Hap_4	Cultivar	Group3	1e-05
chr12	6	SampleF_Hap_4	Cultivar	Group4	1e-05
chr12	6	SampleF_Hap_4	Cultivar	Group5	0.99995
chr12	6	SampleF_Hap_4	Cultivar	Group6	1e-05
chr12	6	SampleG_Hap_1	Cultivar	Group1	0.199004
chr12	6	SampleG_Hap_1	Cultivar	Group2	1e-05
chr12	6	SampleG_Hap_1	Cultivar	Group3	0.574623
chr12	6	SampleG_Hap_1	Cultivar	Group4	1e-05
chr12	6	SampleG_Hap_1	Cultivar	Group5	0.095854
chr12	6	SampleG_Hap_1	Cultivar	Group6	0.130498
chr12	6	SampleG_Hap_2	Cultivar	Group1	1e-05
chr12	6	SampleG_Hap_2	Cultivar	Group2	1e-05
chr12	6	SampleG_Hap_2	Cultivar	Group3	1e-05
chr12	6	SampleG_Hap_2	Cultivar	Group4	1e-05
chr12	6	SampleG_Hap_2	Cultivar	Group5	1e-05
chr12	6	SampleG_Hap_2	Cultivar	Group6	0.99995
chr12	6	SampleG_Hap_3	Cultivar	Group1	1e-05
chr12	6	SampleG_Hap_3	Cultivar	Group2	1e-05
chr12	6	SampleG_Hap_3	Cultivar	Group3	1e-05
chr12	6	SampleG_Hap_3	Cultivar	Group4	1e-05
chr12	6	SampleG_Hap_3	Cultivar	Group5	0.99995
chr12	6	SampleG_Hap_3	Cultivar	Group6	1e-05
chr12	6	SampleG_Hap_4	Cultivar	Group1	1e-05
chr12	6	SampleG_Hap_4	Cultivar	Group2	1e-05
chr12	6	SampleG_Hap_4	Cultivar	Group3	1e-05
chr12	6	SampleG_Hap_4	Cultivar	Group4	1e-05
chr12	6	SampleG_Hap_4	Cultivar	Group5	0.99995
chr12	6	SampleG_Hap_4	Cultivar	Group6	1e-05
chr12	6	SampleH_Hap_1	Cultivar	Group1	0.99995
chr12	6	SampleH_Hap_1	Cultivar	Group2	1e-05
chr12	6	SampleH_Hap_1	Cultivar	Group3	1e-05
chr12	6	SampleH_Hap_1	Cultivar	Group4	1e-05
chr12	6	SampleH_Hap_1	Cultivar	Group5	1e-05
chr12	6	SampleH_Hap_1	Cultivar	Group6	1e-05
chr12	6	SampleH_Hap_2	Cultivar	Group1	0.011392
chr12	6	SampleH_Hap_2	Cultivar	Group2	1e-05
chr12	6	SampleH_Hap_2	Cultivar	Group3	0.128047
chr12	6	SampleH_Hap_2	Cultivar	Group4	1e-05
chr12	6	SampleH_Hap_2	Cultivar	Group5	0.739883
chr12	6	SampleH_Hap_2	Cultivar	Group6	0.120658
chr12	6	SampleH_Hap_3	Cultivar	Group1	1e-05
chr12	6	SampleH_Hap_3	Cultivar	Group2	1e-05
chr12	6	SampleH_Hap_3	Cultivar	Group3	1e-05
chr12	6	SampleH_Hap_3	Cultivar	Group4	1e-05
chr12	6	SampleH_Hap_3	Cultivar	Group5	1e-05
chr12	6	SampleH_Hap_3	Cultivar	Group6	0.99995
chr12	6	SampleH_Hap_4	Cultivar	Group1	1e-05
chr12	6	SampleH_Hap_4	Cultivar	Group2	1e-05
chr12	6	SampleH_Hap_4	Cultivar	Group3	1e-05
chr12	6	SampleH_Hap_4	Cultivar	Group4	0.99995
chr12	6	SampleH_Hap_4	Cultivar	Group5	1e-05
chr12	6	SampleH_Hap_4	Cultivar	Group6	1e-05
chr12	6	SampleI_Hap_1	Cultivar	Group1	1e-05
chr12	6	SampleI_Hap_1	Cultivar	Group2	1e-05
chr12	6	SampleI_Hap_1	Cultivar	Group3	1e-05
chr12	6	SampleI_Hap_1	Cultivar	Group4	1.4e-05
chr12	6	SampleI_Hap_1	Cultivar	Group5	0.999946
chr12	6	SampleI_Hap_1	Cultivar	Group6	1e-05
chr12	6	SampleI_Hap_2	Cultivar	Group1	1e-05
chr12	6	SampleI_Hap_2	Cultivar	Group2	1e-05
chr12	6	SampleI_Hap_2	Cultivar	Group3	1e-05
chr12	6	SampleI_Hap_2	Cultivar	Group4	0.99995
chr12	6	SampleI_Hap_2	Cultivar	Group5	1e-05
chr12	6	SampleI_Hap_2	Cultivar	Group6	1e-05
chr12	6	SampleI_Hap_3	Cultivar	Group1	1e-05
chr12	6	SampleI_Hap_3	Cultivar	Group2	1e-05
chr12	6	SampleI_Hap_3	Cultivar	Group3	1e-05
chr12	6	SampleI_Hap_3	Cultivar	Group4	1e-05
chr12	6	SampleI_Hap_3	Cultivar	Group5	1e-05
chr12	6	SampleI_Hap_3	Cultivar	Group6	0.99995
chr12	6	SampleI_Hap_4	Cultivar	Group1	0.99995
chr12	6	SampleI_Hap_4	Cultivar	Group2	1e-05
chr12	6	SampleI_Hap_4	Cultivar	Group3	1e-05
chr12	6	SampleI_Hap_4	Cultivar	Group4	1e-05
chr12	6	SampleI_Hap_4	Cultivar	Group5	1e-05
chr12	6	SampleI_Hap_4	Cultivar	Group6	1e-05
chr12	6	SampleJ_Hap_1	Cultivar	Group1	1e-05
chr12	6	SampleJ_Hap_1	Cultivar	Group2	1.2e-05
chr12	6	SampleJ_Hap_1	Cultivar	Group3	1e-05
chr12	6	SampleJ_Hap_1	Cultivar	Group4	1e-05
chr12	6	SampleJ_Hap_1	Cultivar	Group5	1e-05
chr12	6	SampleJ_Hap_1	Cultivar	Group6	0.999948
chr12	6	SampleJ_Hap_2	Cultivar	Group1	1e-05
chr12	6	SampleJ_Hap_2	Cultivar	Group2	1e-05
chr12	6	SampleJ_Hap_2	Cultivar	Group3	1e-05
chr12	6	SampleJ_Hap_2	Cultivar	Group4	1e-05
chr12	6	SampleJ_Hap_2	Cultivar	Group5	0.99995
chr12	6	SampleJ_Hap_2	Cultivar	Group6	1e-05
chr12	6	SampleJ_Hap_3	Cultivar	Group1	0.99995
chr12	6	SampleJ_Hap_3	Cultivar	Group2	1e-05
chr12	6	SampleJ_Hap_3	Cultivar	Group3	1e-05
chr12	6	SampleJ_Hap_3	Cultivar	Group4	1e-05
chr12	6	SampleJ_Hap_3	Cultivar	Group5	1e-05
chr12	6	SampleJ_Hap_3	Cultivar	Group6	1e-05
chr12	6	SampleJ_Hap_4	Cultivar	Group1	0.99995
chr12	6	SampleJ_Hap_4	Cultivar	Group2	1e-05
chr12	6	SampleJ_Hap_4	Cultivar	Group3	1e-05
chr12	6	SampleJ_Hap_4	Cultivar	Group4	1e-05
chr12	6	SampleJ_Hap_4	Cultivar	Group5	1e-05
chr12	6	SampleJ_Hap_4	Cultivar	Group6	1e-05
chr12	7	SRR15458955	C3	Group1	0.99994
chr12	7	SRR15458955	C3	Group2	1e-05
chr12	7	SRR15458955	C3	Group3	1e-05
chr12	7	SRR15458955	C3	Group4	1e-05
chr12	7	SRR15458955	C3	Group5	1e-05
chr12	7	SRR15458955	C3	Group6	1e-05
chr12	7	SRR15458955	C3	Group7	1e-05
chr12	7	SRR15458956	C4_N	Group1	1e-05
chr12	7	SRR15458956	C4_N	Group2	1.1e-05
chr12	7	SRR15458956	C4_N	Group3	1e-05
chr12	7	SRR15458956	C4_N	Group4	1e-05
chr12	7	SRR15458956	C4_N	Group5	0.999939
chr12	7	SRR15458956	C4_N	Group6	1e-05
chr12	7	SRR15458956	C4_N	Group7	1e-05
chr12	7	SRR15458957	C4_N	Group1	1e-05
chr12	7	SRR15458957	C4_N	Group2	1e-05
chr12	7	SRR15458957	C4_N	Group3	1.4e-05
chr12	7	SRR15458957	C4_N	Group4	1e-05
chr12	7	SRR15458957	C4_N	Group5	0.999936
chr12	7	SRR15458957	C4_N	Group6	1e-05
chr12	7	SRR15458957	C4_N	Group7	1e-05
chr12	7	SRR15458958	C3	Group1	0.99994
chr12	7	SRR15458958	C3	Group2	1e-05
chr12	7	SRR15458958	C3	Group3	1e-05
chr12	7	SRR15458958	C3	Group4	1e-05
chr12	7	SRR15458958	C3	Group5	1e-05
chr12	7	SRR15458958	C3	Group6	1e-05
chr12	7	SRR15458958	C3	Group7	1e-05
chr12	7	SRR15458959	C3	Group1	0.99994
chr12	7	SRR15458959	C3	Group2	1e-05
chr12	7	SRR15458959	C3	Group3	1e-05
chr12	7	SRR15458959	C3	Group4	1e-05
chr12	7	SRR15458959	C3	Group5	1e-05
chr12	7	SRR15458959	C3	Group6	1e-05
chr12	7	SRR15458959	C3	Group7	1e-05
chr12	7	SRR15458961	C1_2	Group1	0.999938
chr12	7	SRR15458961	C1_2	Group2	1e-05
chr12	7	SRR15458961	C1_2	Group3	1.2e-05
chr12	7	SRR15458961	C1_2	Group4	1e-05
chr12	7	SRR15458961	C1_2	Group5	1e-05
chr12	7	SRR15458961	C1_2	Group6	1e-05
chr12	7	SRR15458961	C1_2	Group7	1e-05
chr12	7	SRR15458979	C4_S	Group1	1.1e-05
chr12	7	SRR15458979	C4_S	Group2	1e-05
chr12	7	SRR15458979	C4_S	Group3	1e-05
chr12	7	SRR15458979	C4_S	Group4	0.999939
chr12	7	SRR15458979	C4_S	Group5	1e-05
chr12	7	SRR15458979	C4_S	Group6	1e-05
chr12	7	SRR15458979	C4_S	Group7	1e-05
chr12	7	SRR15458980	C3	Group1	0.999937
chr12	7	SRR15458980	C3	Group2	1e-05
chr12	7	SRR15458980	C3	Group3	1e-05
chr12	7	SRR15458980	C3	Group4	1.3e-05
chr12	7	SRR15458980	C3	Group5	1e-05
chr12	7	SRR15458980	C3	Group6	1e-05
chr12	7	SRR15458980	C3	Group7	1e-05
chr12	7	SRR15458981	C1_2	Group1	0.99994
chr12	7	SRR15458981	C1_2	Group2	1e-05
chr12	7	SRR15458981	C1_2	Group3	1e-05
chr12	7	SRR15458981	C1_2	Group4	1e-05
chr12	7	SRR15458981	C1_2	Group5	1e-05
chr12	7	SRR15458981	C1_2	Group6	1e-05
chr12	7	SRR15458981	C1_2	Group7	1e-05
chr12	7	SRR15458982	C4_S	Group1	1e-05
chr12	7	SRR15458982	C4_S	Group2	1e-05
chr12	7	SRR15458982	C4_S	Group3	1e-05
chr12	7	SRR15458982	C4_S	Group4	1e-05
chr12	7	SRR15458982	C4_S	Group5	0.99994
chr12	7	SRR15458982	C4_S	Group6	1e-05
chr12	7	SRR15458982	C4_S	Group7	1e-05
chr12	7	SRR15458984	C4_S	Group1	1e-05
chr12	7	SRR15458984	C4_S	Group2	1e-05
chr12	7	SRR15458984	C4_S	Group3	1e-05
chr12	7	SRR15458984	C4_S	Group4	0.999777
chr12	7	SRR15458984	C4_S	Group5	1e-05
chr12	7	SRR15458984	C4_S	Group6	1e-05
chr12	7	SRR15458984	C4_S	Group7	0.000173
chr12	7	SRR15458985	C4_S	Group1	1e-05
chr12	7	SRR15458985	C4_S	Group2	1e-05
chr12	7	SRR15458985	C4_S	Group3	1e-05
chr12	7	SRR15458985	C4_S	Group4	0.99994
chr12	7	SRR15458985	C4_S	Group5	1e-05
chr12	7	SRR15458985	C4_S	Group6	1e-05
chr12	7	SRR15458985	C4_S	Group7	1e-05
chr12	7	SRR15458986	C4_S	Group1	1e-05
chr12	7	SRR15458986	C4_S	Group2	1e-05
chr12	7	SRR15458986	C4_S	Group3	1e-05
chr12	7	SRR15458986	C4_S	Group4	0.964261
chr12	7	SRR15458986	C4_S	Group5	1e-05
chr12	7	SRR15458986	C4_S	Group6	1e-05
chr12	7	SRR15458986	C4_S	Group7	0.035689
chr12	7	SRR15458987	C4_N	Group1	0.308363
chr12	7	SRR15458987	C4_N	Group2	1e-05
chr12	7	SRR15458987	C4_N	Group3	4.6e-05
chr12	7	SRR15458987	C4_N	Group4	1e-05
chr12	7	SRR15458987	C4_N	Group5	0.691552
chr12	7	SRR15458987	C4_N	Group6	1e-05
chr12	7	SRR15458987	C4_N	Group7	1e-05
chr12	7	SRR15458988	C4_S	Group1	1e-05
chr12	7	SRR15458988	C4_S	Group2	1e-05
chr12	7	SRR15458988	C4_S	Group3	1e-05
chr12	7	SRR15458988	C4_S	Group4	0.99994
chr12	7	SRR15458988	C4_S	Group5	1e-05
chr12	7	SRR15458988	C4_S	Group6	1e-05
chr12	7	SRR15458988	C4_S	Group7	1e-05
chr12	7	SRR15458989	C3	Group1	0.99994
chr12	7	SRR15458989	C3	Group2	1e-05
chr12	7	SRR15458989	C3	Group3	1e-05
chr12	7	SRR15458989	C3	Group4	1e-05
chr12	7	SRR15458989	C3	Group5	1e-05
chr12	7	SRR15458989	C3	Group6	1e-05
chr12	7	SRR15458989	C3	Group7	1e-05
chr12	7	SRR15458990	C1_2	Group1	0.99994
chr12	7	SRR15458990	C1_2	Group2	1e-05
chr12	7	SRR15458990	C1_2	Group3	1e-05
chr12	7	SRR15458990	C1_2	Group4	1e-05
chr12	7	SRR15458990	C1_2	Group5	1e-05
chr12	7	SRR15458990	C1_2	Group6	1e-05
chr12	7	SRR15458990	C1_2	Group7	1e-05
chr12	7	SRR15458991	C3	Group1	0.99994
chr12	7	SRR15458991	C3	Group2	1e-05
chr12	7	SRR15458991	C3	Group3	1e-05
chr12	7	SRR15458991	C3	Group4	1e-05
chr12	7	SRR15458991	C3	Group5	1e-05
chr12	7	SRR15458991	C3	Group6	1e-05
chr12	7	SRR15458991	C3	Group7	1e-05
chr12	7	SRR15458992	C1_2	Group1	0.99993
chr12	7	SRR15458992	C1_2	Group2	1e-05
chr12	7	SRR15458992	C1_2	Group3	1.8e-05
chr12	7	SRR15458992	C1_2	Group4	1e-05
chr12	7	SRR15458992	C1_2	Group5	1.2e-05
chr12	7	SRR15458992	C1_2	Group6	1e-05
chr12	7	SRR15458992	C1_2	Group7	1e-05
chr12	7	SRR15458993	C4_S	Group1	1.3e-05
chr12	7	SRR15458993	C4_S	Group2	1e-05
chr12	7	SRR15458993	C4_S	Group3	1e-05
chr12	7	SRR15458993	C4_S	Group4	0.999937
chr12	7	SRR15458993	C4_S	Group5	1e-05
chr12	7	SRR15458993	C4_S	Group6	1e-05
chr12	7	SRR15458993	C4_S	Group7	1e-05
chr12	7	SampleA_Hap_1	Cultivar	Group1	1e-05
chr12	7	SampleA_Hap_1	Cultivar	Group2	0.321854
chr12	7	SampleA_Hap_1	Cultivar	Group3	0.678096
chr12	7	SampleA_Hap_1	Cultivar	Group4	1e-05
chr12	7	SampleA_Hap_1	Cultivar	Group5	1e-05
chr12	7	SampleA_Hap_1	Cultivar	Group6	1e-05
chr12	7	SampleA_Hap_1	Cultivar	Group7	1e-05
chr12	7	SampleA_Hap_2	Cultivar	Group1	1.4e-05
chr12	7	SampleA_Hap_2	Cultivar	Group2	1e-05
chr12	7	SampleA_Hap_2	Cultivar	Group3	1e-05
chr12	7	SampleA_Hap_2	Cultivar	Group4	1e-05
chr12	7	SampleA_Hap_2	Cultivar	Group5	1e-05
chr12	7	SampleA_Hap_2	Cultivar	Group6	0.554509
chr12	7	SampleA_Hap_2	Cultivar	Group7	0.445437
chr12	7	SampleA_Hap_3	Cultivar	Group1	1.8e-05
chr12	7	SampleA_Hap_3	Cultivar	Group2	0.137028
chr12	7	SampleA_Hap_3	Cultivar	Group3	1e-05
chr12	7	SampleA_Hap_3	Cultivar	Group4	1.9e-05
chr12	7	SampleA_Hap_3	Cultivar	Group5	1e-05
chr12	7	SampleA_Hap_3	Cultivar	Group6	0.28464
chr12	7	SampleA_Hap_3	Cultivar	Group7	0.578275
chr12	7	SampleA_Hap_4	Cultivar	Group1	1e-05
chr12	7	SampleA_Hap_4	Cultivar	Group2	1e-05
chr12	7	SampleA_Hap_4	Cultivar	Group3	1e-05
chr12	7	SampleA_Hap_4	Cultivar	Group4	1e-05
chr12	7	SampleA_Hap_4	Cultivar	Group5	1e-05
chr12	7	SampleA_Hap_4	Cultivar	Group6	1e-05
chr12	7	SampleA_Hap_4	Cultivar	Group7	0.99994
chr12	7	SampleB_Hap_1	Cultivar	Group1	1e-05
chr12	7	SampleB_Hap_1	Cultivar	Group2	1e-05
chr12	7	SampleB_Hap_1	Cultivar	Group3	0.99994
chr12	7	SampleB_Hap_1	Cultivar	Group4	1e-05
chr12	7	SampleB_Hap_1	Cultivar	Group5	1e-05
chr12	7	SampleB_Hap_1	Cultivar	Group6	1e-05
chr12	7	SampleB_Hap_1	Cultivar	Group7	1e-05
chr12	7	SampleB_Hap_2	Cultivar	Group1	1e-05
chr12	7	SampleB_Hap_2	Cultivar	Group2	0.99994
chr12	7	SampleB_Hap_2	Cultivar	Group3	1e-05
chr12	7	SampleB_Hap_2	Cultivar	Group4	1e-05
chr12	7	SampleB_Hap_2	Cultivar	Group5	1e-05
chr12	7	SampleB_Hap_2	Cultivar	Group6	1e-05
chr12	7	SampleB_Hap_2	Cultivar	Group7	1e-05
chr12	7	SampleB_Hap_3	Cultivar	Group1	1e-05
chr12	7	SampleB_Hap_3	Cultivar	Group2	1e-05
chr12	7	SampleB_Hap_3	Cultivar	Group3	0.99994
chr12	7	SampleB_Hap_3	Cultivar	Group4	1e-05
chr12	7	SampleB_Hap_3	Cultivar	Group5	1e-05
chr12	7	SampleB_Hap_3	Cultivar	Group6	1e-05
chr12	7	SampleB_Hap_3	Cultivar	Group7	1e-05
chr12	7	SampleB_Hap_4	Cultivar	Group1	1e-05
chr12	7	SampleB_Hap_4	Cultivar	Group2	1e-05
chr12	7	SampleB_Hap_4	Cultivar	Group3	0.99994
chr12	7	SampleB_Hap_4	Cultivar	Group4	1e-05
chr12	7	SampleB_Hap_4	Cultivar	Group5	1e-05
chr12	7	SampleB_Hap_4	Cultivar	Group6	1e-05
chr12	7	SampleB_Hap_4	Cultivar	Group7	1e-05
chr12	7	SampleC_Hap_1	Cultivar	Group1	1e-05
chr12	7	SampleC_Hap_1	Cultivar	Group2	0.397612
chr12	7	SampleC_Hap_1	Cultivar	Group3	1e-05
chr12	7	SampleC_Hap_1	Cultivar	Group4	0.602338
chr12	7	SampleC_Hap_1	Cultivar	Group5	1e-05
chr12	7	SampleC_Hap_1	Cultivar	Group6	1e-05
chr12	7	SampleC_Hap_1	Cultivar	Group7	1e-05
chr12	7	SampleC_Hap_2	Cultivar	Group1	1e-05
chr12	7	SampleC_Hap_2	Cultivar	Group2	0.999939
chr12	7	SampleC_Hap_2	Cultivar	Group3	1e-05
chr12	7	SampleC_Hap_2	Cultivar	Group4	1.1e-05
chr12	7	SampleC_Hap_2	Cultivar	Group5	1e-05
chr12	7	SampleC_Hap_2	Cultivar	Group6	1e-05
chr12	7	SampleC_Hap_2	Cultivar	Group7	1e-05
chr12	7	SampleC_Hap_3	Cultivar	Group1	1e-05
chr12	7	SampleC_Hap_3	Cultivar	Group2	1e-05
chr12	7	SampleC_Hap_3	Cultivar	Group3	1e-05
chr12	7	SampleC_Hap_3	Cultivar	Group4	1e-05
chr12	7	SampleC_Hap_3	Cultivar	Group5	1e-05
chr12	7	SampleC_Hap_3	Cultivar	Group6	0.99994
chr12	7	SampleC_Hap_3	Cultivar	Group7	1e-05
chr12	7	SampleC_Hap_4	Cultivar	Group1	1e-05
chr12	7	SampleC_Hap_4	Cultivar	Group2	1e-05
chr12	7	SampleC_Hap_4	Cultivar	Group3	1e-05
chr12	7	SampleC_Hap_4	Cultivar	Group4	1e-05
chr12	7	SampleC_Hap_4	Cultivar	Group5	1e-05
chr12	7	SampleC_Hap_4	Cultivar	Group6	1e-05
chr12	7	SampleC_Hap_4	Cultivar	Group7	0.99994
chr12	7	SampleD_Hap_1	Cultivar	Group1	1e-05
chr12	7	SampleD_Hap_1	Cultivar	Group2	1.3e-05
chr12	7	SampleD_Hap_1	Cultivar	Group3	1e-05
chr12	7	SampleD_Hap_1	Cultivar	Group4	1e-05
chr12	7	SampleD_Hap_1	Cultivar	Group5	1e-05
chr12	7	SampleD_Hap_1	Cultivar	Group6	0.999936
chr12	7	SampleD_Hap_1	Cultivar	Group7	1e-05
chr12	7	SampleD_Hap_2	Cultivar	Group1	1.2e-05
chr12	7	SampleD_Hap_2	Cultivar	Group2	0.664509
chr12	7	SampleD_Hap_2	Cultivar	Group3	1.4e-05
chr12	7	SampleD_Hap_2	Cultivar	Group4	1e-05
chr12	7	SampleD_Hap_2	Cultivar	Group5	1e-05
chr12	7	SampleD_Hap_2	Cultivar	Group6	0.335435
chr12	7	SampleD_Hap_2	Cultivar	Group7	1e-05
chr12	7	SampleD_Hap_3	Cultivar	Group1	1e-05
chr12	7	SampleD_Hap_3	Cultivar	Group2	0.586193
chr12	7	SampleD_Hap_3	Cultivar	Group3	0.137242
chr12	7	SampleD_Hap_3	Cultivar	Group4	1.2e-05
chr12	7	SampleD_Hap_3	Cultivar	Group5	1e-05
chr12	7	SampleD_Hap_3	Cultivar	Group6	0.276523
chr12	7	SampleD_Hap_3	Cultivar	Group7	1e-05
chr12	7	SampleD_Hap_4	Cultivar	Group1	1e-05
chr12	7	SampleD_Hap_4	Cultivar	Group2	1e-05
chr12	7	SampleD_Hap_4	Cultivar	Group3	1e-05
chr12	7	SampleD_Hap_4	Cultivar	Group4	1e-05
chr12	7	SampleD_Hap_4	Cultivar	Group5	1e-05
chr12	7	SampleD_Hap_4	Cultivar	Group6	1e-05
chr12	7	SampleD_Hap_4	Cultivar	Group7	0.99994
chr12	7	SampleE_Hap_1	Cultivar	Group1	1e-05
chr12	7	SampleE_Hap_1	Cultivar	Group2	1e-05
chr12	7	SampleE_Hap_1	Cultivar	Group3	1e-05
chr12	7	SampleE_Hap_1	Cultivar	Group4	1e-05
chr12	7	SampleE_Hap_1	Cultivar	Group5	1e-05
chr12	7	SampleE_Hap_1	Cultivar	Group6	0.99994
chr12	7	SampleE_Hap_1	Cultivar	Group7	1e-05
chr12	7	SampleE_Hap_2	Cultivar	Group1	1e-05
chr12	7	SampleE_Hap_2	Cultivar	Group2	1e-05
chr12	7	SampleE_Hap_2	Cultivar	Group3	1e-05
chr12	7	SampleE_Hap_2	Cultivar	Group4	1e-05
chr12	7	SampleE_Hap_2	Cultivar	Group5	1e-05
chr12	7	SampleE_Hap_2	Cultivar	Group6	0.99994
chr12	7	SampleE_Hap_2	Cultivar	Group7	1e-05
chr12	7	SampleE_Hap_3	Cultivar	Group1	1e-05
chr12	7	SampleE_Hap_3	Cultivar	Group2	0.99994
chr12	7	SampleE_Hap_3	Cultivar	Group3	1e-05
chr12	7	SampleE_Hap_3	Cultivar	Group4	1e-05
chr12	7	SampleE_Hap_3	Cultivar	Group5	1e-05
chr12	7	SampleE_Hap_3	Cultivar	Group6	1e-05
chr12	7	SampleE_Hap_3	Cultivar	Group7	1e-05
chr12	7	SampleE_Hap_4	Cultivar	Group1	1e-05
chr12	7	SampleE_Hap_4	Cultivar	Group2	0.112344
chr12	7	SampleE_Hap_4	Cultivar	Group3	1e-05
chr12	7	SampleE_Hap_4	Cultivar	Group4	1e-05
chr12	7	SampleE_Hap_4	Cultivar	Group5	1e-05
chr12	7	SampleE_Hap_4	Cultivar	Group6	1e-05
chr12	7	SampleE_Hap_4	Cultivar	Group7	0.887606
chr12	7	SampleF_Hap_1	Cultivar	Group1	1e-05
chr12	7	SampleF_Hap_1	Cultivar	Group2	1e-05
chr12	7	SampleF_Hap_1	Cultivar	Group3	1e-05
chr12	7	SampleF_Hap_1	Cultivar	Group4	1e-05
chr12	7	SampleF_Hap_1	Cultivar	Group5	1e-05
chr12	7	SampleF_Hap_1	Cultivar	Group6	0.99994
chr12	7	SampleF_Hap_1	Cultivar	Group7	1e-05
chr12	7	SampleF_Hap_2	Cultivar	Group1	1e-05
chr12	7	SampleF_Hap_2	Cultivar	Group2	1e-05
chr12	7	SampleF_Hap_2	Cultivar	Group3	1e-05
chr12	7	SampleF_Hap_2	Cultivar	Group4	1.1e-05
chr12	7	SampleF_Hap_2	Cultivar	Group5	1e-05
chr12	7	SampleF_Hap_2	Cultivar	Group6	1e-05
chr12	7	SampleF_Hap_2	Cultivar	Group7	0.999939
chr12	7	SampleF_Hap_3	Cultivar	Group1	1e-05
chr12	7	SampleF_Hap_3	Cultivar	Group2	0.999938
chr12	7	SampleF_Hap_3	Cultivar	Group3	1.2e-05
chr12	7	SampleF_Hap_3	Cultivar	Group4	1e-05
chr12	7	SampleF_Hap_3	Cultivar	Group5	1e-05
chr12	7	SampleF_Hap_3	Cultivar	Group6	1e-05
chr12	7	SampleF_Hap_3	Cultivar	Group7	1e-05
chr12	7	SampleF_Hap_4	Cultivar	Group1	1e-05
chr12	7	SampleF_Hap_4	Cultivar	Group2	1e-05
chr12	7	SampleF_Hap_4	Cultivar	Group3	0.99994
chr12	7	SampleF_Hap_4	Cultivar	Group4	1e-05
chr12	7	SampleF_Hap_4	Cultivar	Group5	1e-05
chr12	7	SampleF_Hap_4	Cultivar	Group6	1e-05
chr12	7	SampleF_Hap_4	Cultivar	Group7	1e-05
chr12	7	SampleG_Hap_1	Cultivar	Group1	1e-05
chr12	7	SampleG_Hap_1	Cultivar	Group2	0.13698
chr12	7	SampleG_Hap_1	Cultivar	Group3	0.090357
chr12	7	SampleG_Hap_1	Cultivar	Group4	0.639168
chr12	7	SampleG_Hap_1	Cultivar	Group5	1e-05
chr12	7	SampleG_Hap_1	Cultivar	Group6	1e-05
chr12	7	SampleG_Hap_1	Cultivar	Group7	0.133465
chr12	7	SampleG_Hap_2	Cultivar	Group1	1e-05
chr12	7	SampleG_Hap_2	Cultivar	Group2	0.99994
chr12	7	SampleG_Hap_2	Cultivar	Group3	1e-05
chr12	7	SampleG_Hap_2	Cultivar	Group4	1e-05
chr12	7	SampleG_Hap_2	Cultivar	Group5	1e-05
chr12	7	SampleG_Hap_2	Cultivar	Group6	1e-05
chr12	7	SampleG_Hap_2	Cultivar	Group7	1e-05
chr12	7	SampleG_Hap_3	Cultivar	Group1	1.1e-05
chr12	7	SampleG_Hap_3	Cultivar	Group2	1e-05
chr12	7	SampleG_Hap_3	Cultivar	Group3	0.999938
chr12	7	SampleG_Hap_3	Cultivar	Group4	1.1e-05
chr12	7	SampleG_Hap_3	Cultivar	Group5	1e-05
chr12	7	SampleG_Hap_3	Cultivar	Group6	1e-05
chr12	7	SampleG_Hap_3	Cultivar	Group7	1e-05
chr12	7	SampleG_Hap_4	Cultivar	Group1	1e-05
chr12	7	SampleG_Hap_4	Cultivar	Group2	1e-05
chr12	7	SampleG_Hap_4	Cultivar	Group3	0.99994
chr12	7	SampleG_Hap_4	Cultivar	Group4	1e-05
chr12	7	SampleG_Hap_4	Cultivar	Group5	1e-05
chr12	7	SampleG_Hap_4	Cultivar	Group6	1e-05
chr12	7	SampleG_Hap_4	Cultivar	Group7	1e-05
chr12	7	SampleH_Hap_1	Cultivar	Group1	1e-05
chr12	7	SampleH_Hap_1	Cultivar	Group2	1e-05
chr12	7	SampleH_Hap_1	Cultivar	Group3	1e-05
chr12	7	SampleH_Hap_1	Cultivar	Group4	1e-05
chr12	7	SampleH_Hap_1	Cultivar	Group5	1e-05
chr12	7	SampleH_Hap_1	Cultivar	Group6	1e-05
chr12	7	SampleH_Hap_1	Cultivar	Group7	0.99994
chr12	7	SampleH_Hap_2	Cultivar	Group1	1e-05
chr12	7	SampleH_Hap_2	Cultivar	Group2	0.083847
chr12	7	SampleH_Hap_2	Cultivar	Group3	0.735894
chr12	7	SampleH_Hap_2	Cultivar	Group4	0.180219
chr12	7	SampleH_Hap_2	Cultivar	Group5	1e-05
chr12	7	SampleH_Hap_2	Cultivar	Group6	1e-05
chr12	7	SampleH_Hap_2	Cultivar	Group7	1e-05
chr12	7	SampleH_Hap_3	Cultivar	Group1	1e-05
chr12	7	SampleH_Hap_3	Cultivar	Group2	0.999936
chr12	7	SampleH_Hap_3	Cultivar	Group3	1e-05
chr12	7	SampleH_Hap_3	Cultivar	Group4	1e-05
chr12	7	SampleH_Hap_3	Cultivar	Group5	1.4e-05
chr12	7	SampleH_Hap_3	Cultivar	Group6	1e-05
chr12	7	SampleH_Hap_3	Cultivar	Group7	1e-05
chr12	7	SampleH_Hap_4	Cultivar	Group1	1e-05
chr12	7	SampleH_Hap_4	Cultivar	Group2	1e-05
chr12	7	SampleH_Hap_4	Cultivar	Group3	1e-05
chr12	7	SampleH_Hap_4	Cultivar	Group4	1e-05
chr12	7	SampleH_Hap_4	Cultivar	Group5	1e-05
chr12	7	SampleH_Hap_4	Cultivar	Group6	0.99994
chr12	7	SampleH_Hap_4	Cultivar	Group7	1e-05
chr12	7	SampleI_Hap_1	Cultivar	Group1	1e-05
chr12	7	SampleI_Hap_1	Cultivar	Group2	1e-05
chr12	7	SampleI_Hap_1	Cultivar	Group3	0.99994
chr12	7	SampleI_Hap_1	Cultivar	Group4	1e-05
chr12	7	SampleI_Hap_1	Cultivar	Group5	1e-05
chr12	7	SampleI_Hap_1	Cultivar	Group6	1e-05
chr12	7	SampleI_Hap_1	Cultivar	Group7	1e-05
chr12	7	SampleI_Hap_2	Cultivar	Group1	1e-05
chr12	7	SampleI_Hap_2	Cultivar	Group2	1.7e-05
chr12	7	SampleI_Hap_2	Cultivar	Group3	1e-05
chr12	7	SampleI_Hap_2	Cultivar	Group4	1e-05
chr12	7	SampleI_Hap_2	Cultivar	Group5	1e-05
chr12	7	SampleI_Hap_2	Cultivar	Group6	0.999933
chr12	7	SampleI_Hap_2	Cultivar	Group7	1e-05
chr12	7	SampleI_Hap_3	Cultivar	Group1	1e-05
chr12	7	SampleI_Hap_3	Cultivar	Group2	0.99994
chr12	7	SampleI_Hap_3	Cultivar	Group3	1e-05
chr12	7	SampleI_Hap_3	Cultivar	Group4	1e-05
chr12	7	SampleI_Hap_3	Cultivar	Group5	1e-05
chr12	7	SampleI_Hap_3	Cultivar	Group6	1e-05
chr12	7	SampleI_Hap_3	Cultivar	Group7	1e-05
chr12	7	SampleI_Hap_4	Cultivar	Group1	1e-05
chr12	7	SampleI_Hap_4	Cultivar	Group2	1.1e-05
chr12	7	SampleI_Hap_4	Cultivar	Group3	1e-05
chr12	7	SampleI_Hap_4	Cultivar	Group4	1e-05
chr12	7	SampleI_Hap_4	Cultivar	Group5	1e-05
chr12	7	SampleI_Hap_4	Cultivar	Group6	1e-05
chr12	7	SampleI_Hap_4	Cultivar	Group7	0.999939
chr12	7	SampleJ_Hap_1	Cultivar	Group1	1e-05
chr12	7	SampleJ_Hap_1	Cultivar	Group2	0.99994
chr12	7	SampleJ_Hap_1	Cultivar	Group3	1e-05
chr12	7	SampleJ_Hap_1	Cultivar	Group4	1e-05
chr12	7	SampleJ_Hap_1	Cultivar	Group5	1e-05
chr12	7	SampleJ_Hap_1	Cultivar	Group6	1e-05
chr12	7	SampleJ_Hap_1	Cultivar	Group7	1e-05
chr12	7	SampleJ_Hap_2	Cultivar	Group1	1e-05
chr12	7	SampleJ_Hap_2	Cultivar	Group2	1e-05
chr12	7	SampleJ_Hap_2	Cultivar	Group3	0.99994
chr12	7	SampleJ_Hap_2	Cultivar	Group4	1e-05
chr12	7	SampleJ_Hap_2	Cultivar	Group5	1e-05
chr12	7	SampleJ_Hap_2	Cultivar	Group6	1e-05
chr12	7	SampleJ_Hap_2	Cultivar	Group7	1e-05
chr12	7	SampleJ_Hap_3	Cultivar	Group1	1e-05
chr12	7	SampleJ_Hap_3	Cultivar	Group2	1e-05
chr12	7	SampleJ_Hap_3	Cultivar	Group3	1e-05
chr12	7	SampleJ_Hap_3	Cultivar	Group4	1e-05
chr12	7	SampleJ_Hap_3	Cultivar	Group5	1e-05
chr12	7	SampleJ_Hap_3	Cultivar	Group6	1e-05
chr12	7	SampleJ_Hap_3	Cultivar	Group7	0.99994
chr12	7	SampleJ_Hap_4	Cultivar	Group1	1e-05
chr12	7	SampleJ_Hap_4	Cultivar	Group2	1e-05
chr12	7	SampleJ_Hap_4	Cultivar	Group3	1e-05
chr12	7	SampleJ_Hap_4	Cultivar	Group4	1e-05
chr12	7	SampleJ_Hap_4	Cultivar	Group5	1e-05
chr12	7	SampleJ_Hap_4	Cultivar	Group6	1e-05
chr12	7	SampleJ_Hap_4	Cultivar	Group7	0.99994
chr12	8	SRR15458955	C3	Group1	0.99993
chr12	8	SRR15458955	C3	Group2	1e-05
chr12	8	SRR15458955	C3	Group3	1e-05
chr12	8	SRR15458955	C3	Group4	1e-05
chr12	8	SRR15458955	C3	Group5	1e-05
chr12	8	SRR15458955	C3	Group6	1e-05
chr12	8	SRR15458955	C3	Group7	1e-05
chr12	8	SRR15458955	C3	Group8	1e-05
chr12	8	SRR15458956	C4_N	Group1	0.062235
chr12	8	SRR15458956	C4_N	Group2	0.098449
chr12	8	SRR15458956	C4_N	Group3	0.009891
chr12	8	SRR15458956	C4_N	Group4	1e-05
chr12	8	SRR15458956	C4_N	Group5	0.759356
chr12	8	SRR15458956	C4_N	Group6	0.070039
chr12	8	SRR15458956	C4_N	Group7	1e-05
chr12	8	SRR15458956	C4_N	Group8	1e-05
chr12	8	SRR15458957	C4_N	Group1	1e-05
chr12	8	SRR15458957	C4_N	Group2	1e-05
chr12	8	SRR15458957	C4_N	Group3	1e-05
chr12	8	SRR15458957	C4_N	Group4	0.033216
chr12	8	SRR15458957	C4_N	Group5	0.481673
chr12	8	SRR15458957	C4_N	Group6	1e-05
chr12	8	SRR15458957	C4_N	Group7	0.434986
chr12	8	SRR15458957	C4_N	Group8	0.050086
chr12	8	SRR15458958	C3	Group1	0.99993
chr12	8	SRR15458958	C3	Group2	1e-05
chr12	8	SRR15458958	C3	Group3	1e-05
chr12	8	SRR15458958	C3	Group4	1e-05
chr12	8	SRR15458958	C3	Group5	1e-05
chr12	8	SRR15458958	C3	Group6	1e-05
chr12	8	SRR15458958	C3	Group7	1e-05
chr12	8	SRR15458958	C3	Group8	1e-05
chr12	8	SRR15458959	C3	Group1	0.99993
chr12	8	SRR15458959	C3	Group2	1e-05
chr12	8	SRR15458959	C3	Group3	1e-05
chr12	8	SRR15458959	C3	Group4	1e-05
chr12	8	SRR15458959	C3	Group5	1e-05
chr12	8	SRR15458959	C3	Group6	1e-05
chr12	8	SRR15458959	C3	Group7	1e-05
chr12	8	SRR15458959	C3	Group8	1e-05
chr12	8	SRR15458961	C1_2	Group1	1e-05
chr12	8	SRR15458961	C1_2	Group2	1e-05
chr12	8	SRR15458961	C1_2	Group3	1e-05
chr12	8	SRR15458961	C1_2	Group4	1e-05
chr12	8	SRR15458961	C1_2	Group5	1e-05
chr12	8	SRR15458961	C1_2	Group6	1e-05
chr12	8	SRR15458961	C1_2	Group7	0.99993
chr12	8	SRR15458961	C1_2	Group8	1e-05
chr12	8	SRR15458979	C4_S	Group1	1e-05
chr12	8	SRR15458979	C4_S	Group2	1e-05
chr12	8	SRR15458979	C4_S	Group3	1e-05
chr12	8	SRR15458979	C4_S	Group4	1e-05
chr12	8	SRR15458979	C4_S	Group5	0.99993
chr12	8	SRR15458979	C4_S	Group6	1e-05
chr12	8	SRR15458979	C4_S	Group7	1e-05
chr12	8	SRR15458979	C4_S	Group8	1e-05
chr12	8	SRR15458980	C3	Group1	0.99992
chr12	8	SRR15458980	C3	Group2	1e-05
chr12	8	SRR15458980	C3	Group3	2e-05
chr12	8	SRR15458980	C3	Group4	1e-05
chr12	8	SRR15458980	C3	Group5	1e-05
chr12	8	SRR15458980	C3	Group6	1e-05
chr12	8	SRR15458980	C3	Group7	1e-05
chr12	8	SRR15458980	C3	Group8	1e-05
chr12	8	SRR15458981	C1_2	Group1	1e-05
chr12	8	SRR15458981	C1_2	Group2	1e-05
chr12	8	SRR15458981	C1_2	Group3	1e-05
chr12	8	SRR15458981	C1_2	Group4	1e-05
chr12	8	SRR15458981	C1_2	Group5	1e-05
chr12	8	SRR15458981	C1_2	Group6	1e-05
chr12	8	SRR15458981	C1_2	Group7	0.99993
chr12	8	SRR15458981	C1_2	Group8	1e-05
chr12	8	SRR15458982	C4_S	Group1	1e-05
chr12	8	SRR15458982	C4_S	Group2	1e-05
chr12	8	SRR15458982	C4_S	Group3	1e-05
chr12	8	SRR15458982	C4_S	Group4	1e-05
chr12	8	SRR15458982	C4_S	Group5	0.99993
chr12	8	SRR15458982	C4_S	Group6	1e-05
chr12	8	SRR15458982	C4_S	Group7	1e-05
chr12	8	SRR15458982	C4_S	Group8	1e-05
chr12	8	SRR15458984	C4_S	Group1	1e-05
chr12	8	SRR15458984	C4_S	Group2	1e-05
chr12	8	SRR15458984	C4_S	Group3	1e-05
chr12	8	SRR15458984	C4_S	Group4	1e-05
chr12	8	SRR15458984	C4_S	Group5	0.492954
chr12	8	SRR15458984	C4_S	Group6	1e-05
chr12	8	SRR15458984	C4_S	Group7	0.392438
chr12	8	SRR15458984	C4_S	Group8	0.114558
chr12	8	SRR15458985	C4_S	Group1	1e-05
chr12	8	SRR15458985	C4_S	Group2	1e-05
chr12	8	SRR15458985	C4_S	Group3	1e-05
chr12	8	SRR15458985	C4_S	Group4	1e-05
chr12	8	SRR15458985	C4_S	Group5	0.99993
chr12	8	SRR15458985	C4_S	Group6	1e-05
chr12	8	SRR15458985	C4_S	Group7	1e-05
chr12	8	SRR15458985	C4_S	Group8	1e-05
chr12	8	SRR15458986	C4_S	Group1	1e-05
chr12	8	SRR15458986	C4_S	Group2	1e-05
chr12	8	SRR15458986	C4_S	Group3	1e-05
chr12	8	SRR15458986	C4_S	Group4	1e-05
chr12	8	SRR15458986	C4_S	Group5	0.921994
chr12	8	SRR15458986	C4_S	Group6	1e-05
chr12	8	SRR15458986	C4_S	Group7	1e-05
chr12	8	SRR15458986	C4_S	Group8	0.077946
chr12	8	SRR15458987	C4_N	Group1	0.229991
chr12	8	SRR15458987	C4_N	Group2	0.122571
chr12	8	SRR15458987	C4_N	Group3	0.013639
chr12	8	SRR15458987	C4_N	Group4	1e-05
chr12	8	SRR15458987	C4_N	Group5	0.075675
chr12	8	SRR15458987	C4_N	Group6	0.004528
chr12	8	SRR15458987	C4_N	Group7	0.517676
chr12	8	SRR15458987	C4_N	Group8	0.035911
chr12	8	SRR15458988	C4_S	Group1	1e-05
chr12	8	SRR15458988	C4_S	Group2	1e-05
chr12	8	SRR15458988	C4_S	Group3	1e-05
chr12	8	SRR15458988	C4_S	Group4	1e-05
chr12	8	SRR15458988	C4_S	Group5	0.99993
chr12	8	SRR15458988	C4_S	Group6	1e-05
chr12	8	SRR15458988	C4_S	Group7	1e-05
chr12	8	SRR15458988	C4_S	Group8	1e-05
chr12	8	SRR15458989	C3	Group1	0.99993
chr12	8	SRR15458989	C3	Group2	1e-05
chr12	8	SRR15458989	C3	Group3	1e-05
chr12	8	SRR15458989	C3	Group4	1e-05
chr12	8	SRR15458989	C3	Group5	1e-05
chr12	8	SRR15458989	C3	Group6	1e-05
chr12	8	SRR15458989	C3	Group7	1e-05
chr12	8	SRR15458989	C3	Group8	1e-05
chr12	8	SRR15458990	C1_2	Group1	1e-05
chr12	8	SRR15458990	C1_2	Group2	1e-05
chr12	8	SRR15458990	C1_2	Group3	1e-05
chr12	8	SRR15458990	C1_2	Group4	1e-05
chr12	8	SRR15458990	C1_2	Group5	1e-05
chr12	8	SRR15458990	C1_2	Group6	1e-05
chr12	8	SRR15458990	C1_2	Group7	0.99993
chr12	8	SRR15458990	C1_2	Group8	1e-05
chr12	8	SRR15458991	C3	Group1	0.99993
chr12	8	SRR15458991	C3	Group2	1e-05
chr12	8	SRR15458991	C3	Group3	1e-05
chr12	8	SRR15458991	C3	Group4	1e-05
chr12	8	SRR15458991	C3	Group5	1e-05
chr12	8	SRR15458991	C3	Group6	1e-05
chr12	8	SRR15458991	C3	Group7	1e-05
chr12	8	SRR15458991	C3	Group8	1e-05
chr12	8	SRR15458992	C1_2	Group1	1.3e-05
chr12	8	SRR15458992	C1_2	Group2	1e-05
chr12	8	SRR15458992	C1_2	Group3	1e-05
chr12	8	SRR15458992	C1_2	Group4	1e-05
chr12	8	SRR15458992	C1_2	Group5	1e-05
chr12	8	SRR15458992	C1_2	Group6	1e-05
chr12	8	SRR15458992	C1_2	Group7	0.999927
chr12	8	SRR15458992	C1_2	Group8	1e-05
chr12	8	SRR15458993	C4_S	Group1	1e-05
chr12	8	SRR15458993	C4_S	Group2	1e-05
chr12	8	SRR15458993	C4_S	Group3	1e-05
chr12	8	SRR15458993	C4_S	Group4	1e-05
chr12	8	SRR15458993	C4_S	Group5	0.99993
chr12	8	SRR15458993	C4_S	Group6	1e-05
chr12	8	SRR15458993	C4_S	Group7	1e-05
chr12	8	SRR15458993	C4_S	Group8	1e-05
chr12	8	SampleA_Hap_1	Cultivar	Group1	1e-05
chr12	8	SampleA_Hap_1	Cultivar	Group2	1e-05
chr12	8	SampleA_Hap_1	Cultivar	Group3	1e-05
chr12	8	SampleA_Hap_1	Cultivar	Group4	0.356735
chr12	8	SampleA_Hap_1	Cultivar	Group5	1e-05
chr12	8	SampleA_Hap_1	Cultivar	Group6	0.643205
chr12	8	SampleA_Hap_1	Cultivar	Group7	1e-05
chr12	8	SampleA_Hap_1	Cultivar	Group8	1e-05
chr12	8	SampleA_Hap_2	Cultivar	Group1	1e-05
chr12	8	SampleA_Hap_2	Cultivar	Group2	0.514695
chr12	8	SampleA_Hap_2	Cultivar	Group3	1e-05
chr12	8	SampleA_Hap_2	Cultivar	Group4	1.8e-05
chr12	8	SampleA_Hap_2	Cultivar	Group5	1.5e-05
chr12	8	SampleA_Hap_2	Cultivar	Group6	1e-05
chr12	8	SampleA_Hap_2	Cultivar	Group7	1e-05
chr12	8	SampleA_Hap_2	Cultivar	Group8	0.485232
chr12	8	SampleA_Hap_3	Cultivar	Group1	1e-05
chr12	8	SampleA_Hap_3	Cultivar	Group2	0.352276
chr12	8	SampleA_Hap_3	Cultivar	Group3	1e-05
chr12	8	SampleA_Hap_3	Cultivar	Group4	0.131514
chr12	8	SampleA_Hap_3	Cultivar	Group5	1e-05
chr12	8	SampleA_Hap_3	Cultivar	Group6	1e-05
chr12	8	SampleA_Hap_3	Cultivar	Group7	1e-05
chr12	8	SampleA_Hap_3	Cultivar	Group8	0.51616
chr12	8	SampleA_Hap_4	Cultivar	Group1	1e-05
chr12	8	SampleA_Hap_4	Cultivar	Group2	1e-05
chr12	8	SampleA_Hap_4	Cultivar	Group3	1e-05
chr12	8	SampleA_Hap_4	Cultivar	Group4	1e-05
chr12	8	SampleA_Hap_4	Cultivar	Group5	1e-05
chr12	8	SampleA_Hap_4	Cultivar	Group6	1e-05
chr12	8	SampleA_Hap_4	Cultivar	Group7	1e-05
chr12	8	SampleA_Hap_4	Cultivar	Group8	0.99993
chr12	8	SampleB_Hap_1	Cultivar	Group1	1e-05
chr12	8	SampleB_Hap_1	Cultivar	Group2	1e-05
chr12	8	SampleB_Hap_1	Cultivar	Group3	1e-05
chr12	8	SampleB_Hap_1	Cultivar	Group4	1e-05
chr12	8	SampleB_Hap_1	Cultivar	Group5	1e-05
chr12	8	SampleB_Hap_1	Cultivar	Group6	0.99993
chr12	8	SampleB_Hap_1	Cultivar	Group7	1e-05
chr12	8	SampleB_Hap_1	Cultivar	Group8	1e-05
chr12	8	SampleB_Hap_2	Cultivar	Group1	1e-05
chr12	8	SampleB_Hap_2	Cultivar	Group2	1.9e-05
chr12	8	SampleB_Hap_2	Cultivar	Group3	1e-05
chr12	8	SampleB_Hap_2	Cultivar	Group4	0.999912
chr12	8	SampleB_Hap_2	Cultivar	Group5	1.9e-05
chr12	8	SampleB_Hap_2	Cultivar	Group6	1e-05
chr12	8	SampleB_Hap_2	Cultivar	Group7	1e-05
chr12	8	SampleB_Hap_2	Cultivar	Group8	1e-05
chr12	8	SampleB_Hap_3	Cultivar	Group1	1e-05
chr12	8	SampleB_Hap_3	Cultivar	Group2	1e-05
chr12	8	SampleB_Hap_3	Cultivar	Group3	1.6e-05
chr12	8	SampleB_Hap_3	Cultivar	Group4	1e-05
chr12	8	SampleB_Hap_3	Cultivar	Group5	1e-05
chr12	8	SampleB_Hap_3	Cultivar	Group6	0.999924
chr12	8	SampleB_Hap_3	Cultivar	Group7	1e-05
chr12	8	SampleB_Hap_3	Cultivar	Group8	1e-05
chr12	8	SampleB_Hap_4	Cultivar	Group1	1e-05
chr12	8	SampleB_Hap_4	Cultivar	Group2	1e-05
chr12	8	SampleB_Hap_4	Cultivar	Group3	1e-05
chr12	8	SampleB_Hap_4	Cultivar	Group4	1.2e-05
chr12	8	SampleB_Hap_4	Cultivar	Group5	1e-05
chr12	8	SampleB_Hap_4	Cultivar	Group6	0.999928
chr12	8	SampleB_Hap_4	Cultivar	Group7	1e-05
chr12	8	SampleB_Hap_4	Cultivar	Group8	1e-05
chr12	8	SampleC_Hap_1	Cultivar	Group1	1e-05
chr12	8	SampleC_Hap_1	Cultivar	Group2	0.091133
chr12	8	SampleC_Hap_1	Cultivar	Group3	1e-05
chr12	8	SampleC_Hap_1	Cultivar	Group4	0.337546
chr12	8	SampleC_Hap_1	Cultivar	Group5	0.571271
chr12	8	SampleC_Hap_1	Cultivar	Group6	1e-05
chr12	8	SampleC_Hap_1	Cultivar	Group7	1e-05
chr12	8	SampleC_Hap_1	Cultivar	Group8	1e-05
chr12	8	SampleC_Hap_2	Cultivar	Group1	1e-05
chr12	8	SampleC_Hap_2	Cultivar	Group2	1e-05
chr12	8	SampleC_Hap_2	Cultivar	Group3	1e-05
chr12	8	SampleC_Hap_2	Cultivar	Group4	0.99993
chr12	8	SampleC_Hap_2	Cultivar	Group5	1e-05
chr12	8	SampleC_Hap_2	Cultivar	Group6	1e-05
chr12	8	SampleC_Hap_2	Cultivar	Group7	1e-05
chr12	8	SampleC_Hap_2	Cultivar	Group8	1e-05
chr12	8	SampleC_Hap_3	Cultivar	Group1	1e-05
chr12	8	SampleC_Hap_3	Cultivar	Group2	1e-05
chr12	8	SampleC_Hap_3	Cultivar	Group3	0.999927
chr12	8	SampleC_Hap_3	Cultivar	Group4	1.3e-05
chr12	8	SampleC_Hap_3	Cultivar	Group5	1e-05
chr12	8	SampleC_Hap_3	Cultivar	Group6	1e-05
chr12	8	SampleC_Hap_3	Cultivar	Group7	1e-05
chr12	8	SampleC_Hap_3	Cultivar	Group8	1e-05
chr12	8	SampleC_Hap_4	Cultivar	Group1	1e-05
chr12	8	SampleC_Hap_4	Cultivar	Group2	1e-05
chr12	8	SampleC_Hap_4	Cultivar	Group3	1e-05
chr12	8	SampleC_Hap_4	Cultivar	Group4	1e-05
chr12	8	SampleC_Hap_4	Cultivar	Group5	1e-05
chr12	8	SampleC_Hap_4	Cultivar	Group6	1.1e-05
chr12	8	SampleC_Hap_4	Cultivar	Group7	1e-05
chr12	8	SampleC_Hap_4	Cultivar	Group8	0.999929
chr12	8	SampleD_Hap_1	Cultivar	Group1	1e-05
chr12	8	SampleD_Hap_1	Cultivar	Group2	0.559685
chr12	8	SampleD_Hap_1	Cultivar	Group3	0.336804
chr12	8	SampleD_Hap_1	Cultivar	Group4	1e-05
chr12	8	SampleD_Hap_1	Cultivar	Group5	1e-05
chr12	8	SampleD_Hap_1	Cultivar	Group6	0.10346
chr12	8	SampleD_Hap_1	Cultivar	Group7	1e-05
chr12	8	SampleD_Hap_1	Cultivar	Group8	1e-05
chr12	8	SampleD_Hap_2	Cultivar	Group1	1e-05
chr12	8	SampleD_Hap_2	Cultivar	Group2	0.99993
chr12	8	SampleD_Hap_2	Cultivar	Group3	1e-05
chr12	8	SampleD_Hap_2	Cultivar	Group4	1e-05
chr12	8	SampleD_Hap_2	Cultivar	Group5	1e-05
chr12	8	SampleD_Hap_2	Cultivar	Group6	1e-05
chr12	8	SampleD_Hap_2	Cultivar	Group7	1e-05
chr12	8	SampleD_Hap_2	Cultivar	Group8	1e-05
chr12	8	SampleD_Hap_3	Cultivar	Group1	1e-05
chr12	8	SampleD_Hap_3	Cultivar	Group2	0.999918
chr12	8	SampleD_Hap_3	Cultivar	Group3	1e-05
chr12	8	SampleD_Hap_3	Cultivar	Group4	1e-05
chr12	8	SampleD_Hap_3	Cultivar	Group5	1e-05
chr12	8	SampleD_Hap_3	Cultivar	Group6	2.2e-05
chr12	8	SampleD_Hap_3	Cultivar	Group7	1e-05
chr12	8	SampleD_Hap_3	Cultivar	Group8	1e-05
chr12	8	SampleD_Hap_4	Cultivar	Group1	1e-05
chr12	8	SampleD_Hap_4	Cultivar	Group2	1e-05
chr12	8	SampleD_Hap_4	Cultivar	Group3	1e-05
chr12	8	SampleD_Hap_4	Cultivar	Group4	1e-05
chr12	8	SampleD_Hap_4	Cultivar	Group5	1e-05
chr12	8	SampleD_Hap_4	Cultivar	Group6	1e-05
chr12	8	SampleD_Hap_4	Cultivar	Group7	1e-05
chr12	8	SampleD_Hap_4	Cultivar	Group8	0.99993
chr12	8	SampleE_Hap_1	Cultivar	Group1	1e-05
chr12	8	SampleE_Hap_1	Cultivar	Group2	1e-05
chr12	8	SampleE_Hap_1	Cultivar	Group3	0.99993
chr12	8	SampleE_Hap_1	Cultivar	Group4	1e-05
chr12	8	SampleE_Hap_1	Cultivar	Group5	1e-05
chr12	8	SampleE_Hap_1	Cultivar	Group6	1e-05
chr12	8	SampleE_Hap_1	Cultivar	Group7	1e-05
chr12	8	SampleE_Hap_1	Cultivar	Group8	1e-05
chr12	8	SampleE_Hap_2	Cultivar	Group1	1e-05
chr12	8	SampleE_Hap_2	Cultivar	Group2	0.99993
chr12	8	SampleE_Hap_2	Cultivar	Group3	1e-05
chr12	8	SampleE_Hap_2	Cultivar	Group4	1e-05
chr12	8	SampleE_Hap_2	Cultivar	Group5	1e-05
chr12	8	SampleE_Hap_2	Cultivar	Group6	1e-05
chr12	8	SampleE_Hap_2	Cultivar	Group7	1e-05
chr12	8	SampleE_Hap_2	Cultivar	Group8	1e-05
chr12	8	SampleE_Hap_3	Cultivar	Group1	1e-05
chr12	8	SampleE_Hap_3	Cultivar	Group2	1e-05
chr12	8	SampleE_Hap_3	Cultivar	Group3	1e-05
chr12	8	SampleE_Hap_3	Cultivar	Group4	0.99993
chr12	8	SampleE_Hap_3	Cultivar	Group5	1e-05
chr12	8	SampleE_Hap_3	Cultivar	Group6	1e-05
chr12	8	SampleE_Hap_3	Cultivar	Group7	1e-05
chr12	8	SampleE_Hap_3	Cultivar	Group8	1e-05
chr12	8	SampleE_Hap_4	Cultivar	Group1	1e-05
chr12	8	SampleE_Hap_4	Cultivar	Group2	1e-05
chr12	8	SampleE_Hap_4	Cultivar	Group3	1e-05
chr12	8	SampleE_Hap_4	Cultivar	Group4	0.1624
chr12	8	SampleE_Hap_4	Cultivar	Group5	1e-05
chr12	8	SampleE_Hap_4	Cultivar	Group6	1e-05
chr12	8	SampleE_Hap_4	Cultivar	Group7	1e-05
chr12	8	SampleE_Hap_4	Cultivar	Group8	0.83754
chr12	8	SampleF_Hap_1	Cultivar	Group1	1e-05
chr12	8	SampleF_Hap_1	Cultivar	Group2	1e-05
chr12	8	SampleF_Hap_1	Cultivar	Group3	0.99993
chr12	8	SampleF_Hap_1	Cultivar	Group4	1e-05
chr12	8	SampleF_Hap_1	Cultivar	Group5	1e-05
chr12	8	SampleF_Hap_1	Cultivar	Group6	1e-05
chr12	8	SampleF_Hap_1	Cultivar	Group7	1e-05
chr12	8	SampleF_Hap_1	Cultivar	Group8	1e-05
chr12	8	SampleF_Hap_2	Cultivar	Group1	1e-05
chr12	8	SampleF_Hap_2	Cultivar	Group2	1e-05
chr12	8	SampleF_Hap_2	Cultivar	Group3	1e-05
chr12	8	SampleF_Hap_2	Cultivar	Group4	1e-05
chr12	8	SampleF_Hap_2	Cultivar	Group5	1e-05
chr12	8	SampleF_Hap_2	Cultivar	Group6	1e-05
chr12	8	SampleF_Hap_2	Cultivar	Group7	1e-05
chr12	8	SampleF_Hap_2	Cultivar	Group8	0.99993
chr12	8	SampleF_Hap_3	Cultivar	Group1	1e-05
chr12	8	SampleF_Hap_3	Cultivar	Group2	1e-05
chr12	8	SampleF_Hap_3	Cultivar	Group3	1e-05
chr12	8	SampleF_Hap_3	Cultivar	Group4	0.99993
chr12	8	SampleF_Hap_3	Cultivar	Group5	1e-05
chr12	8	SampleF_Hap_3	Cultivar	Group6	1e-05
chr12	8	SampleF_Hap_3	Cultivar	Group7	1e-05
chr12	8	SampleF_Hap_3	Cultivar	Group8	1e-05
chr12	8	SampleF_Hap_4	Cultivar	Group1	1e-05
chr12	8	SampleF_Hap_4	Cultivar	Group2	1e-05
chr12	8	SampleF_Hap_4	Cultivar	Group3	1e-05
chr12	8	SampleF_Hap_4	Cultivar	Group4	1e-05
chr12	8	SampleF_Hap_4	Cultivar	Group5	1e-05
chr12	8	SampleF_Hap_4	Cultivar	Group6	0.99993
chr12	8	SampleF_Hap_4	Cultivar	Group7	1e-05
chr12	8	SampleF_Hap_4	Cultivar	Group8	1e-05
chr12	8	SampleG_Hap_1	Cultivar	Group1	1e-05
chr12	8	SampleG_Hap_1	Cultivar	Group2	1e-05
chr12	8	SampleG_Hap_1	Cultivar	Group3	1e-05
chr12	8	SampleG_Hap_1	Cultivar	Group4	0.186363
chr12	8	SampleG_Hap_1	Cultivar	Group5	0.615952
chr12	8	SampleG_Hap_1	Cultivar	Group6	0.067463
chr12	8	SampleG_Hap_1	Cultivar	Group7	1e-05
chr12	8	SampleG_Hap_1	Cultivar	Group8	0.130181
chr12	8	SampleG_Hap_2	Cultivar	Group1	1e-05
chr12	8	SampleG_Hap_2	Cultivar	Group2	1e-05
chr12	8	SampleG_Hap_2	Cultivar	Group3	1e-05
chr12	8	SampleG_Hap_2	Cultivar	Group4	0.99993
chr12	8	SampleG_Hap_2	Cultivar	Group5	1e-05
chr12	8	SampleG_Hap_2	Cultivar	Group6	1e-05
chr12	8	SampleG_Hap_2	Cultivar	Group7	1e-05
chr12	8	SampleG_Hap_2	Cultivar	Group8	1e-05
chr12	8	SampleG_Hap_3	Cultivar	Group1	1e-05
chr12	8	SampleG_Hap_3	Cultivar	Group2	1e-05
chr12	8	SampleG_Hap_3	Cultivar	Group3	1e-05
chr12	8	SampleG_Hap_3	Cultivar	Group4	1e-05
chr12	8	SampleG_Hap_3	Cultivar	Group5	1e-05
chr12	8	SampleG_Hap_3	Cultivar	Group6	0.99993
chr12	8	SampleG_Hap_3	Cultivar	Group7	1e-05
chr12	8	SampleG_Hap_3	Cultivar	Group8	1e-05
chr12	8	SampleG_Hap_4	Cultivar	Group1	1e-05
chr12	8	SampleG_Hap_4	Cultivar	Group2	1e-05
chr12	8	SampleG_Hap_4	Cultivar	Group3	1e-05
[truncated: 1,241 more rows]

## Sheet: Figure_3c
Chr	Position	haplotype	Clade
12	0	WhR_4	C4_S
12	0	PrW_4	C4_S
12	0	Fla_1	C4_S
12	0	Fla_2	C4_N
12	0	Lum_2	C4_N
12	0	Lum_4	C4_S
12	0	EdB_4	C4_S
12	200000	WhR_1	C4_N
12	200000	WhR_2	C4_N
12	200000	WhR_3	C4_N
12	200000	WhR_4	C4_S
12	200000	BdF_1	C4_N
12	200000	BdF_2	C4_N
12	200000	BdF_3	C4_N
12	200000	EgH_1	C4_N
12	200000	EgH_2	C4_N
12	200000	EgH_3	C4_N
12	200000	EgH_4	C4_N
12	200000	PrW_1	C4_N
12	200000	PrW_2	C4_N
12	200000	PrW_3	C4_N
12	200000	PrW_4	C4_S
12	200000	Flo_1	C4_N
12	200000	Flo_2	C4_N
12	200000	Flo_3	C4_N
12	200000	Flo_4	C4_N
12	200000	Ack_1	C4_N
12	200000	Ack_2	C4_N
12	200000	Ack_3	C4_N
12	200000	Ack_4	C4_N
12	200000	Fla_1	C4_S
12	200000	Fla_2	C4_N
12	200000	Fla_3	C4_N
12	200000	Kat_1	C4_N
12	200000	Kat_2	C4_N
12	200000	Kat_3	C4_N
12	200000	Kat_4	C4_N
12	200000	Lum_2	C4_N
12	200000	Lum_3	C4_N
12	200000	Lum_4	C4_S
12	200000	EdB_2	C4_N
12	200000	EdB_3	C4_N
12	200000	EdB_4	C4_S
12	400000	WhR_1	C4_N
12	400000	WhR_2	C4_N
12	400000	WhR_3	C4_N
12	400000	WhR_4	C4_S
12	400000	BdF_2	C4_N
12	400000	BdF_3	C4_N
12	400000	BdF_4	C4_N
12	400000	EgH_1	C4_N
12	400000	PrW_3	C4_N
12	400000	PrW_4	C4_S
12	400000	Flo_2	C4_N
12	400000	Flo_4	C4_N
12	400000	Ack_1	C4_N
12	400000	Ack_3	C4_N
12	400000	Fla_1	C4_S
12	400000	Fla_2	C4_N
12	400000	Fla_3	C4_N
12	400000	Kat_1	C4_N
12	400000	Kat_3	C4_N
12	400000	Lum_3	C4_N
12	400000	Lum_4	C4_S
12	400000	EdB_3	C4_N
12	400000	EdB_4	C4_S
12	600000	WhR_1	C4_N
12	600000	WhR_2	C4_N
12	600000	WhR_3	C4_N
12	600000	WhR_4	C4_S
12	600000	BdF_2	C4_N
12	600000	BdF_3	C4_N
12	600000	BdF_4	C4_N
12	600000	EgH_1	C4_N
12	600000	EgH_2	C4_S
12	600000	EgH_3	C4_S
12	600000	EgH_4	C4_S
12	600000	PrW_2	C4_N
12	600000	PrW_3	C4_N
12	600000	PrW_4	C4_S
12	600000	Flo_2	C4_N
12	600000	Flo_4	C4_N
12	600000	Ack_1	C4_N
12	600000	Ack_2	C4_S
12	600000	Ack_3	C4_N
12	600000	Ack_4	C4_S
12	600000	Fla_1	C4_S
12	600000	Fla_2	C4_N
12	600000	Fla_3	C4_N
12	600000	Fla_4	C4_S
12	600000	Kat_1	C4_N
12	600000	Kat_3	C4_N
12	600000	Kat_4	C4_S
12	600000	Lum_1	C4_N
12	600000	Lum_3	C4_N
12	600000	Lum_4	C4_S
12	600000	EdB_1	C4_N
12	600000	EdB_2	C4_S
12	600000	EdB_3	C4_N
12	600000	EdB_4	C4_S
12	800000	WhR_1	C4_N
12	800000	WhR_2	C4_N
12	800000	WhR_3	C4_N
12	800000	WhR_4	C4_S
12	800000	BdF_1	C4_S
12	800000	BdF_2	C4_N
12	800000	BdF_3	C4_N
12	800000	EgH_1	C4_N
12	800000	EgH_2	C4_S
12	800000	EgH_3	C4_S
12	800000	EgH_4	C4_S
12	800000	PrW_1	C4_S
12	800000	PrW_3	C4_N
12	800000	PrW_4	C4_S
12	800000	Flo_1	C4_S
12	800000	Flo_2	C4_N
12	800000	Flo_3	C4_S
12	800000	Flo_4	C4_N
12	800000	Ack_1	C4_N
12	800000	Ack_2	C4_S
12	800000	Ack_3	C4_N
12	800000	Ack_4	C4_S
12	800000	Fla_1	C4_S
12	800000	Fla_2	C4_N
12	800000	Fla_3	C4_N
12	800000	Fla_4	C4_S
12	800000	Kat_1	C4_N
12	800000	Kat_2	C4_S
12	800000	Kat_3	C4_N
12	800000	Kat_4	C4_S
12	800000	Lum_2	C4_S
12	800000	Lum_3	C4_N
12	800000	Lum_4	C4_S
12	800000	EdB_1	C4_N
12	800000	EdB_2	C4_S
12	800000	EdB_3	C4_N
12	800000	EdB_4	C4_S
12	1000000	WhR_1	C4_N
12	1000000	WhR_3	C4_N
12	1000000	WhR_4	C4_S
12	1000000	BdF_1	C4_S
12	1000000	BdF_2	C4_N
12	1000000	BdF_3	C4_N
12	1000000	EgH_1	C4_N
12	1000000	EgH_2	C4_S
12	1000000	EgH_3	C4_S
12	1000000	EgH_4	C4_S
12	1000000	PrW_1	C4_S
12	1000000	PrW_2	C4_S
12	1000000	PrW_3	C4_N
12	1000000	PrW_4	C4_S
12	1000000	Flo_1	C4_S
12	1000000	Flo_3	C4_S
12	1000000	Flo_4	C4_N
12	1000000	Ack_1	C4_N
12	1000000	Ack_2	C4_S
12	1000000	Ack_3	C4_N
12	1000000	Ack_4	C4_S
12	1000000	Fla_1	C4_S
12	1000000	Fla_2	C4_N
12	1000000	Fla_3	C4_N
12	1000000	Fla_4	C4_S
12	1000000	Kat_1	C4_N
12	1000000	Kat_2	C4_S
12	1000000	Kat_4	C4_S
12	1000000	Lum_1	C4_S
12	1000000	Lum_2	C4_S
12	1000000	Lum_3	C4_N
12	1000000	Lum_4	C4_S
12	1000000	EdB_1	C4_N
12	1000000	EdB_2	C4_S
12	1000000	EdB_4	C4_S
12	1200000	WhR_1	C4_N
12	1200000	WhR_3	C4_N
12	1200000	WhR_4	C4_S
12	1200000	BdF_1	C4_S
12	1200000	BdF_2	C4_N
12	1200000	BdF_3	C4_N
12	1200000	BdF_4	C4_S
12	1200000	EgH_1	C4_N
12	1200000	EgH_2	C4_S
12	1200000	EgH_3	C4_S
12	1200000	EgH_4	C4_S
12	1200000	PrW_1	C4_S
12	1200000	PrW_2	C4_S
12	1200000	PrW_3	C4_N
12	1200000	PrW_4	C4_S
12	1200000	Flo_1	C4_S
12	1200000	Flo_2	C4_S
12	1200000	Flo_3	C4_S
12	1200000	Flo_4	C4_N
12	1200000	Ack_1	C4_N
12	1200000	Ack_2	C4_S
12	1200000	Ack_3	C4_N
12	1200000	Ack_4	C4_S
12	1200000	Fla_1	C4_S
12	1200000	Fla_2	C4_N
12	1200000	Fla_3	C4_N
12	1200000	Fla_4	C4_S
12	1200000	Kat_1	C4_N
12	1200000	Kat_2	C4_S
12	1200000	Kat_3	C4_S
12	1200000	Kat_4	C4_S
12	1200000	Lum_1	C4_S
12	1200000	Lum_2	C4_S
12	1200000	Lum_3	C4_N
12	1200000	Lum_4	C4_S
12	1200000	EdB_1	C4_N
12	1200000	EdB_2	C4_S
12	1200000	EdB_3	C4_S
12	1200000	EdB_4	C4_S
12	1400000	WhR_1	C4_N
12	1400000	WhR_2	C4_S
12	1400000	WhR_3	C4_N
12	1400000	WhR_4	C4_S
12	1400000	BdF_1	C4_S
12	1400000	BdF_2	C4_N
12	1400000	BdF_3	C4_N
12	1400000	BdF_4	C4_S
12	1400000	EgH_1	C4_N
12	1400000	EgH_2	C4_S
12	1400000	EgH_3	C4_S
12	1400000	EgH_4	C4_S
12	1400000	PrW_1	C4_S
12	1400000	PrW_2	C4_S
12	1400000	PrW_3	C4_N
12	1400000	PrW_4	C4_S
12	1400000	Flo_1	C4_S
12	1400000	Flo_2	C4_S
12	1400000	Flo_3	C4_S
12	1400000	Flo_4	C4_N
12	1400000	Ack_1	C4_N
12	1400000	Ack_2	C4_S
12	1400000	Ack_3	C4_N
12	1400000	Ack_4	C4_S
12	1400000	Fla_1	C4_S
12	1400000	Fla_2	C4_N
12	1400000	Fla_3	C4_N
12	1400000	Fla_4	C4_S
12	1400000	Kat_1	C4_N
12	1400000	Kat_2	C4_S
12	1400000	Kat_3	C4_S
12	1400000	Kat_4	C4_S
12	1400000	Lum_1	C4_S
12	1400000	Lum_2	C4_S
12	1400000	Lum_3	C4_N
12	1400000	Lum_4	C4_S
12	1400000	EdB_2	C4_S
12	1400000	EdB_3	C4_S
12	1400000	EdB_4	C4_S
12	1600000	WhR_1	C4_N
12	1600000	WhR_2	C4_S
12	1600000	WhR_3	C4_N
12	1600000	WhR_4	C4_S
12	1600000	BdF_1	C4_S
12	1600000	BdF_2	C4_N
12	1600000	BdF_3	C4_N
12	1600000	EgH_1	C4_N
12	1600000	EgH_2	C4_S
12	1600000	EgH_3	C4_S
12	1600000	EgH_4	C4_S
12	1600000	PrW_1	C4_S
12	1600000	PrW_3	C4_N
12	1600000	PrW_4	C4_S
12	1600000	Flo_1	C4_S
12	1600000	Flo_2	C4_S
12	1600000	Flo_3	C4_S
12	1600000	Flo_4	C4_N
12	1600000	Ack_1	C4_N
12	1600000	Ack_2	C4_S
12	1600000	Ack_3	C4_N
12	1600000	Ack_4	C4_S
12	1600000	Fla_1	C4_S
12	1600000	Fla_2	C4_N
12	1600000	Fla_3	C4_N
12	1600000	Fla_4	C4_S
12	1600000	Kat_1	C4_N
12	1600000	Kat_2	C4_S
12	1600000	Kat_3	C4_S
12	1600000	Kat_4	C4_S
12	1600000	Lum_2	C4_S
12	1600000	Lum_3	C4_N
12	1600000	Lum_4	C4_S
12	1600000	EdB_1	C4_S
12	1600000	EdB_2	C4_S
12	1600000	EdB_3	C4_S
12	1600000	EdB_4	C4_S
12	1800000	WhR_1	C4_N
12	1800000	WhR_2	C4_S
12	1800000	WhR_3	C4_N
12	1800000	WhR_4	C4_S
12	1800000	BdF_1	C4_S
12	1800000	BdF_2	C4_N
12	1800000	BdF_3	C4_N
12	1800000	BdF_4	C4_N
12	1800000	EgH_1	C4_N
12	1800000	EgH_2	C4_S
12	1800000	EgH_3	C4_S
12	1800000	EgH_4	C4_S
12	1800000	PrW_1	C4_S
12	1800000	PrW_2	C4_N
12	1800000	PrW_3	C4_N
12	1800000	PrW_4	C4_S
12	1800000	Flo_1	C4_S
12	1800000	Flo_2	C4_S
12	1800000	Flo_3	C4_S
12	1800000	Flo_4	C4_N
12	1800000	Ack_1	C4_N
12	1800000	Ack_2	C4_S
12	1800000	Ack_3	C4_N
12	1800000	Ack_4	C4_S
12	1800000	Fla_1	C4_S
12	1800000	Fla_2	C4_N
12	1800000	Fla_3	C4_N
12	1800000	Fla_4	C4_S
12	1800000	Kat_1	C4_N
12	1800000	Kat_2	C4_S
12	1800000	Kat_3	C4_S
12	1800000	Kat_4	C4_S
12	1800000	Lum_1	C4_N
12	1800000	Lum_2	C4_S
12	1800000	Lum_3	C4_N
12	1800000	Lum_4	C4_S
12	1800000	EdB_1	C4_S
12	1800000	EdB_2	C4_S
12	1800000	EdB_3	C4_S
12	1800000	EdB_4	C4_S
12	2000000	WhR_1	C4_N
12	2000000	WhR_2	C4_S
12	2000000	WhR_3	C4_N
12	2000000	WhR_4	C4_S
12	2000000	BdF_1	C4_S
12	2000000	BdF_2	C4_N
12	2000000	BdF_3	C4_N
12	2000000	BdF_4	C4_N
12	2000000	EgH_1	C4_N
12	2000000	EgH_2	C4_S
12	2000000	EgH_3	C4_S
12	2000000	EgH_4	C4_S
12	2000000	PrW_1	C4_S
12	2000000	PrW_2	C4_N
12	2000000	PrW_3	C4_N
12	2000000	PrW_4	C4_S
12	2000000	Flo_1	C4_S
12	2000000	Flo_3	C4_S
12	2000000	Flo_4	C4_N
12	2000000	Ack_1	C4_N
12	2000000	Ack_2	C4_S
12	2000000	Ack_3	C4_N
12	2000000	Ack_4	C4_S
12	2000000	Fla_1	C4_S
12	2000000	Fla_2	C4_N
12	2000000	Fla_3	C4_N
12	2000000	Fla_4	C4_S
12	2000000	Kat_1	C4_N
12	2000000	Kat_2	C4_S
12	2000000	Kat_3	C4_S
12	2000000	Kat_4	C4_S
12	2000000	Lum_1	C4_N
12	2000000	Lum_2	C4_S
12	2000000	Lum_3	C4_N
12	2000000	Lum_4	C4_S
12	2000000	EdB_1	C4_S
12	2000000	EdB_2	C4_S
12	2000000	EdB_3	C4_S
12	2000000	EdB_4	C4_S
12	2200000	WhR_1	C4_N
12	2200000	WhR_3	C4_N
12	2200000	WhR_4	C4_S
12	2200000	BdF_1	C4_S
12	2200000	BdF_2	C4_N
12	2200000	BdF_3	C4_N
12	2200000	BdF_4	C4_N
12	2200000	EgH_1	C4_N
12	2200000	EgH_2	C4_S
12	2200000	EgH_3	C4_S
12	2200000	EgH_4	C4_S
12	2200000	PrW_1	C4_S
12	2200000	PrW_2	C4_N
12	2200000	PrW_3	C4_N
12	2200000	PrW_4	C4_S
12	2200000	Flo_1	C4_S
12	2200000	Flo_2	C4_N
12	2200000	Flo_3	C4_S
12	2200000	Flo_4	C4_N
12	2200000	Ack_1	C4_N
12	2200000	Ack_2	C4_S
12	2200000	Ack_3	C4_N
12	2200000	Ack_4	C4_S
12	2200000	Fla_1	C4_S
12	2200000	Fla_2	C4_N
12	2200000	Fla_3	C4_N
12	2200000	Fla_4	C4_S
12	2200000	Kat_1	C4_N
12	2200000	Kat_2	C4_S
12	2200000	Kat_4	C4_S
12	2200000	Lum_1	C4_N
12	2200000	Lum_2	C4_S
12	2200000	Lum_3	C4_N
12	2200000	Lum_4	C4_S
12	2200000	EdB_1	C4_S
12	2200000	EdB_2	C4_S
12	2200000	EdB_4	C4_S
12	2400000	WhR_1	C4_N
12	2400000	WhR_2	C4_N
12	2400000	WhR_4	C4_S
12	2400000	BdF_1	C4_S
12	2400000	BdF_2	C4_N
12	2400000	BdF_3	C4_N
12	2400000	BdF_4	C4_N
12	2400000	EgH_1	C4_N
12	2400000	EgH_2	C4_S
12	2400000	EgH_3	C4_S
12	2400000	EgH_4	C4_S
12	2400000	PrW_1	C4_S
12	2400000	PrW_3	C4_N
12	2400000	PrW_4	C4_S
12	2400000	Flo_1	C4_S
12	2400000	Flo_2	C4_N
12	2400000	Flo_3	C4_S
12	2400000	Flo_4	C4_N
12	2400000	Ack_1	C4_N
12	2400000	Ack_2	C4_S
12	2400000	Ack_4	C4_S
12	2400000	Fla_1	C4_S
12	2400000	Fla_2	C4_N
12	2400000	Fla_3	C4_N
12	2400000	Fla_4	C4_S
12	2400000	Kat_1	C4_N
12	2400000	Kat_2	C4_S
12	2400000	Kat_3	C4_N
12	2400000	Kat_4	C4_S
12	2400000	Lum_1	C4_N
12	2400000	Lum_2	C4_S
12	2400000	Lum_3	C4_N
12	2400000	Lum_4	C4_S
12	2400000	EdB_1	C4_S
12	2400000	EdB_2	C4_S
12	2400000	EdB_3	C4_N
12	2400000	EdB_4	C4_S
12	2600000	WhR_1	C4_N
12	2600000	WhR_2	C4_N
12	2600000	WhR_3	C4_N
12	2600000	WhR_4	C4_S
12	2600000	BdF_1	C4_S
12	2600000	BdF_2	C4_N
12	2600000	BdF_3	C4_N
12	2600000	BdF_4	C4_N
12	2600000	EgH_1	C4_N
12	2600000	EgH_2	C4_S
12	2600000	EgH_3	C4_S
12	2600000	EgH_4	C4_S
12	2600000	PrW_1	C4_S
12	2600000	PrW_3	C4_N
12	2600000	PrW_4	C4_S
12	2600000	Flo_1	C4_S
12	2600000	Flo_2	C4_N
12	2600000	Flo_3	C4_S
12	2600000	Flo_4	C4_N
12	2600000	Ack_1	C4_N
12	2600000	Ack_2	C4_S
12	2600000	Ack_4	C4_S
12	2600000	Fla_1	C4_S
12	2600000	Fla_2	C4_N
12	2600000	Fla_3	C4_N
12	2600000	Fla_4	C4_S
12	2600000	Kat_1	C4_N
12	2600000	Kat_2	C4_S
12	2600000	Kat_3	C4_N
12	2600000	Kat_4	C4_S
12	2600000	Lum_1	C4_N
12	2600000	Lum_2	C4_S
12	2600000	Lum_3	C4_N
12	2600000	Lum_4	C4_S
12	2600000	EdB_1	C4_S
12	2600000	EdB_2	C4_S
12	2600000	EdB_3	C4_N
12	2600000	EdB_4	C4_S
12	2800000	WhR_1	C4_N
12	2800000	WhR_2	C4_N
12	2800000	WhR_3	C4_N
12	2800000	WhR_4	C4_S
12	2800000	BdF_1	C4_S
12	2800000	BdF_2	C4_N
12	2800000	BdF_3	C4_N
12	2800000	BdF_4	C4_N
12	2800000	EgH_1	C4_N
12	2800000	EgH_2	C4_S
12	2800000	EgH_3	C4_S
12	2800000	EgH_4	C4_S
12	2800000	PrW_1	C4_S
12	2800000	PrW_3	C4_N
12	2800000	PrW_4	C4_S
12	2800000	Flo_1	C4_S
12	2800000	Flo_2	C4_N
12	2800000	Flo_3	C4_S
12	2800000	Flo_4	C4_N
12	2800000	Ack_1	C4_N
12	2800000	Ack_2	C4_S
12	2800000	Ack_4	C4_S
12	2800000	Fla_1	C4_S
12	2800000	Fla_2	C4_N
12	2800000	Fla_3	C4_N
12	2800000	Fla_4	C4_S
12	2800000	Kat_1	C4_N
12	2800000	Kat_2	C4_S
12	2800000	Kat_3	C4_N
12	2800000	Kat_4	C4_S
12	2800000	Lum_1	C4_N
12	2800000	Lum_2	C4_S
12	2800000	Lum_3	C4_N
12	2800000	Lum_4	C4_S
12	2800000	EdB_1	C4_S
12	2800000	EdB_2	C4_S
12	2800000	EdB_3	C4_N
12	2800000	EdB_4	C4_S
12	3000000	WhR_1	C4_N
12	3000000	WhR_2	C4_N
12	3000000	WhR_3	C4_N
12	3000000	WhR_4	C4_S
12	3000000	BdF_1	C4_S
12	3000000	BdF_2	C4_N
12	3000000	BdF_3	C4_N
12	3000000	BdF_4	C4_N
12	3000000	EgH_1	C4_N
12	3000000	EgH_2	C4_S
12	3000000	EgH_3	C4_S
12	3000000	EgH_4	C4_S
12	3000000	PrW_1	C4_S
12	3000000	PrW_3	C4_N
12	3000000	PrW_4	C4_S
12	3000000	Flo_1	C4_S
12	3000000	Flo_2	C4_N
12	3000000	Flo_3	C4_S
12	3000000	Flo_4	C4_N
12	3000000	Ack_1	C4_N
12	3000000	Ack_2	C4_S
12	3000000	Ack_4	C4_S
12	3000000	Fla_1	C4_S
12	3000000	Fla_2	C4_N
12	3000000	Fla_3	C4_N
12	3000000	Fla_4	C4_S
12	3000000	Kat_1	C4_N
12	3000000	Kat_3	C4_N
12	3000000	Kat_4	C4_S
12	3000000	Lum_1	C4_N
12	3000000	Lum_2	C4_S
12	3000000	Lum_3	C4_N
12	3000000	Lum_4	C4_S
12	3000000	EdB_2	C4_S
12	3000000	EdB_3	C4_N
12	3000000	EdB_4	C4_S
12	3200000	WhR_1	C4_N
12	3200000	WhR_3	C4_N
12	3200000	WhR_4	C4_S
12	3200000	BdF_1	C4_S
12	3200000	BdF_3	C4_N
12	3200000	BdF_4	C4_N
12	3200000	EgH_2	C4_S
12	3200000	EgH_3	C4_S
12	3200000	EgH_4	C4_S
12	3200000	PrW_1	C4_S
12	3200000	PrW_2	C4_N
12	3200000	PrW_3	C4_N
12	3200000	PrW_4	C4_S
12	3200000	Flo_1	C4_S
12	3200000	Flo_3	C4_S
12	3200000	Flo_4	C4_N
12	3200000	Ack_1	C4_N
12	3200000	Ack_2	C4_S
12	3200000	Ack_3	C4_N
12	3200000	Ack_4	C4_S
12	3200000	Fla_1	C4_S
12	3200000	Fla_2	C4_N
12	3200000	Fla_3	C4_N
12	3200000	Fla_4	C4_S
12	3200000	Kat_2	C4_N
12	3200000	Kat_3	C4_N
12	3200000	Kat_4	C4_S
12	3200000	Lum_1	C4_N
12	3200000	Lum_2	C4_S
12	3200000	Lum_3	C4_N
12	3200000	Lum_4	C4_S
12	3200000	EdB_1	C4_N
12	3200000	EdB_2	C4_S
12	3200000	EdB_3	C4_N
12	3200000	EdB_4	C4_S
12	3400000	WhR_1	C4_N
12	3400000	WhR_2	C4_N
12	3400000	WhR_3	C4_N
12	3400000	WhR_4	C4_S
12	3400000	BdF_1	C4_S
12	3400000	BdF_2	C4_N
12	3400000	BdF_3	C4_N
12	3400000	BdF_4	C4_N
12	3400000	EgH_1	C4_N
12	3400000	EgH_2	C4_S
12	3400000	EgH_3	C4_S
12	3400000	EgH_4	C4_S
12	3400000	PrW_1	C4_S
12	3400000	PrW_2	C4_N
12	3400000	PrW_3	C4_N
12	3400000	PrW_4	C4_S
12	3400000	Flo_1	C4_S
12	3400000	Flo_2	C4_N
12	3400000	Flo_3	C4_S
12	3400000	Ack_1	C4_N
12	3400000	Ack_2	C4_S
12	3400000	Ack_3	C4_N
12	3400000	Ack_4	C4_S
12	3400000	Fla_1	C4_S
12	3400000	Fla_2	C4_N
12	3400000	Fla_3	C4_N
12	3400000	Fla_4	C4_S
12	3400000	Kat_1	C4_N
12	3400000	Kat_2	C4_N
12	3400000	Kat_3	C4_N
12	3400000	Kat_4	C4_S
12	3400000	Lum_1	C4_N
12	3400000	Lum_2	C4_S
12	3400000	Lum_3	C4_N
12	3400000	Lum_4	C4_S
12	3400000	EdB_1	C4_N
12	3400000	EdB_2	C4_S
12	3400000	EdB_3	C4_N
12	3400000	EdB_4	C4_S
12	3600000	WhR_1	C4_N
12	3600000	WhR_2	C4_N
12	3600000	WhR_3	C4_N
12	3600000	WhR_4	C4_S
12	3600000	BdF_1	C4_S
12	3600000	BdF_2	C4_N
12	3600000	BdF_3	C4_N
12	3600000	BdF_4	C4_N
12	3600000	EgH_1	C4_N
12	3600000	EgH_2	C4_S
12	3600000	EgH_3	C4_S
12	3600000	EgH_4	C4_S
12	3600000	PrW_1	C4_S
12	3600000	PrW_2	C4_N
12	3600000	PrW_3	C4_N
12	3600000	PrW_4	C4_S
12	3600000	Flo_1	C4_S
12	3600000	Flo_2	C4_N
12	3600000	Flo_3	C4_S
12	3600000	Flo_4	C4_S
12	3600000	Ack_2	C4_S
12	3600000	Ack_3	C4_N
12	3600000	Ack_4	C4_S
12	3600000	Fla_1	C4_S
12	3600000	Fla_2	C4_N
12	3600000	Fla_3	C4_N
12	3600000	Fla_4	C4_S
12	3600000	Kat_1	C4_N
12	3600000	Kat_2	C4_N
12	3600000	Kat_3	C4_N
12	3600000	Kat_4	C4_S
12	3600000	Lum_1	C4_N
12	3600000	Lum_2	C4_S
12	3600000	Lum_3	C4_N
12	3600000	Lum_4	C4_S
12	3600000	EdB_1	C4_N
12	3600000	EdB_2	C4_S
12	3600000	EdB_3	C4_N
12	3600000	EdB_4	C4_S
12	3800000	WhR_1	C4_N
12	3800000	WhR_2	C4_N
12	3800000	WhR_3	C4_N
12	3800000	WhR_4	C4_S
12	3800000	BdF_1	C4_S
12	3800000	BdF_2	C4_N
12	3800000	BdF_3	C4_N
12	3800000	BdF_4	C4_N
12	3800000	EgH_1	C4_N
12	3800000	EgH_2	C4_S
12	3800000	EgH_3	C4_S
12	3800000	EgH_4	C4_S
12	3800000	PrW_1	C4_S
12	3800000	PrW_2	C4_N
12	3800000	PrW_3	C4_N
12	3800000	PrW_4	C4_S
12	3800000	Flo_1	C4_S
12	3800000	Flo_2	C4_N
12	3800000	Flo_3	C4_S
12	3800000	Flo_4	C4_S
12	3800000	Ack_1	C4_S
12	3800000	Ack_2	C4_S
12	3800000	Ack_3	C4_N
12	3800000	Ack_4	C4_S
12	3800000	Fla_1	C4_S
12	3800000	Fla_3	C4_N
12	3800000	Fla_4	C4_S
12	3800000	Kat_1	C4_N
12	3800000	Kat_2	C4_N
12	3800000	Kat_3	C4_N
12	3800000	Lum_1	C4_N
12	3800000	Lum_2	C4_S
12	3800000	Lum_3	C4_N
12	3800000	Lum_4	C4_S
12	3800000	EdB_1	C4_N
12	3800000	EdB_2	C4_S
12	3800000	EdB_3	C4_N
12	3800000	EdB_4	C4_S
12	4000000	WhR_3	C4_N
12	4000000	WhR_4	C4_S
12	4000000	BdF_1	C4_S
12	4000000	BdF_3	C4_N
12	4000000	BdF_4	C4_N
12	4000000	EgH_2	C4_S
12	4000000	EgH_3	C4_S
12	4000000	EgH_4	C4_S
12	4000000	PrW_1	C4_S
12	4000000	PrW_2	C4_N
12	4000000	PrW_3	C4_N
12	4000000	PrW_4	C4_S
12	4000000	Flo_1	C4_S
12	4000000	Flo_2	C4_N
12	4000000	Flo_3	C4_S
12	4000000	Flo_4	C4_S
12	4000000	Ack_1	C4_S
12	4000000	Ack_2	C4_S
12	4000000	Ack_3	C4_N
12	4000000	Ack_4	C4_S
12	4000000	Fla_1	C4_S
12	4000000	Fla_3	C4_N
12	4000000	Fla_4	C4_S
12	4000000	Kat_2	C4_N
12	4000000	Lum_2	C4_S
12	4000000	Lum_3	C4_N
12	4000000	Lum_4	C4_S
12	4000000	EdB_1	C4_N
12	4000000	EdB_2	C4_S
12	4000000	EdB_4	C4_S
12	4200000	WhR_2	C4_S
12	4200000	WhR_3	C4_N
12	4200000	WhR_4	C4_S
12	4200000	BdF_1	C4_S
12	4200000	BdF_2	C4_N
12	4200000	BdF_3	C4_N
12	4200000	BdF_4	C4_N
12	4200000	EgH_2	C4_S
12	4200000	EgH_3	C4_S
12	4200000	EgH_4	C4_S
12	4200000	PrW_1	C4_S
12	4200000	PrW_3	C4_N
12	4200000	PrW_4	C4_S
12	4200000	Flo_1	C4_S
12	4200000	Flo_2	C4_N
12	4200000	Flo_3	C4_S
12	4200000	Flo_4	C4_S
12	4200000	Ack_1	C4_S
12	4200000	Ack_2	C4_S
12	4200000	Ack_4	C4_S
12	4200000	Fla_1	C4_S
12	4200000	Fla_3	C4_N
12	4200000	Fla_4	C4_S
12	4200000	Kat_2	C4_N
12	4200000	Kat_4	C4_N
12	4200000	Lum_2	C4_S
12	4200000	Lum_4	C4_S
12	4200000	EdB_1	C4_N
12	4200000	EdB_2	C4_S
12	4200000	EdB_4	C4_S
12	4400000	WhR_2	C4_S
12	4400000	WhR_3	C4_N
12	4400000	WhR_4	C4_S
12	4400000	BdF_1	C4_S
12	4400000	BdF_2	C4_N
12	4400000	BdF_4	C4_N
12	4400000	EgH_2	C4_S
12	4400000	EgH_3	C4_S
12	4400000	EgH_4	C4_S
12	4400000	PrW_1	C4_S
12	4400000	PrW_2	C4_N
12	4400000	PrW_3	C4_N
12	4400000	PrW_4	C4_S
12	4400000	Flo_1	C4_S
12	4400000	Flo_3	C4_S
12	4400000	Flo_4	C4_S
12	4400000	Ack_1	C4_S
12	4400000	Ack_2	C4_S
12	4400000	Ack_4	C4_S
12	4400000	Fla_1	C4_S
12	4400000	Fla_3	C4_N
12	4400000	Fla_4	C4_S
12	4400000	Kat_4	C4_N
12	4400000	Lum_1	C4_N
12	4400000	Lum_2	C4_S
12	4400000	Lum_4	C4_S
12	4400000	EdB_1	C4_N
12	4400000	EdB_2	C4_S
12	4400000	EdB_3	C4_N
12	4400000	EdB_4	C4_S
12	4600000	WhR_2	C4_S
12	4600000	WhR_4	C4_S
12	4600000	BdF_1	C4_S
12	4600000	BdF_2	C4_N
12	4600000	BdF_4	C4_N
12	4600000	EgH_2	C4_S
12	4600000	EgH_3	C4_S
12	4600000	EgH_4	C4_S
12	4600000	PrW_1	C4_S
12	4600000	PrW_4	C4_S
12	4600000	Flo_1	C4_S
12	4600000	Flo_2	C4_N
12	4600000	Flo_3	C4_S
12	4600000	Flo_4	C4_S
12	4600000	Ack_1	C4_S
12	4600000	Ack_2	C4_S
12	4600000	Ack_4	C4_S
12	4600000	Fla_1	C4_S
12	4600000	Fla_3	C4_N
12	4600000	Fla_4	C4_S
12	4600000	Lum_1	C4_N
12	4600000	Lum_2	C4_S
12	4600000	Lum_3	C4_N
12	4600000	Lum_4	C4_S
12	4600000	EdB_2	C4_S
12	4600000	EdB_4	C4_S
12	4800000	WhR_2	C4_S
12	4800000	WhR_4	C4_S
12	4800000	BdF_1	C4_S
12	4800000	BdF_2	C4_N
12	4800000	BdF_4	C4_N
12	4800000	EgH_1	C4_N
12	4800000	EgH_2	C4_S
12	4800000	EgH_3	C4_S
12	4800000	EgH_4	C4_S
12	4800000	PrW_1	C4_S
12	4800000	PrW_4	C4_S
12	4800000	Flo_1	C4_S
12	4800000	Flo_2	C4_N
12	4800000	Flo_3	C4_S
12	4800000	Flo_4	C4_S
12	4800000	Ack_1	C4_S
12	4800000	Ack_2	C4_S
12	4800000	Ack_4	C4_S
12	4800000	Fla_1	C4_S
12	4800000	Fla_3	C4_N
12	4800000	Fla_4	C4_S
12	4800000	Kat_3	C4_S
12	4800000	Kat_4	C4_S
12	4800000	Lum_2	C4_S
12	4800000	Lum_3	C4_N
12	4800000	Lum_4	C4_S
12	4800000	EdB_2	C4_S
12	4800000	EdB_4	C4_S
12	5000000	WhR_2	C4_S
12	5000000	WhR_3	C4_N
12	5000000	WhR_4	C4_S
12	5000000	BdF_1	C4_S
12	5000000	BdF_2	C4_N
12	5000000	EgH_2	C4_S
12	5000000	EgH_3	C4_S
12	5000000	EgH_4	C4_S
12	5000000	PrW_1	C4_S
12	5000000	PrW_4	C4_S
12	5000000	Flo_1	C4_S
12	5000000	Flo_2	C4_N
12	5000000	Flo_3	C4_S
12	5000000	Flo_4	C4_S
12	5000000	Ack_1	C4_S
12	5000000	Ack_2	C4_S
12	5000000	Ack_3	C4_N
12	5000000	Ack_4	C4_S
12	5000000	Fla_1	C4_S
12	5000000	Fla_2	C4_N
12	5000000	Fla_3	C4_N
12	5000000	Fla_4	C4_S
12	5000000	Kat_1	C4_S
12	5000000	Kat_3	C4_S
12	5000000	Kat_4	C4_S
12	5000000	Lum_2	C4_S
12	5000000	Lum_4	C4_S
12	5000000	EdB_2	C4_S
12	5000000	EdB_4	C4_S
12	5200000	WhR_2	C4_S
12	5200000	WhR_4	C4_S
12	5200000	BdF_1	C4_S
12	5200000	EgH_2	C4_S
12	5200000	EgH_3	C4_S
12	5200000	EgH_4	C4_S
12	5200000	PrW_3	C4_S
12	5200000	PrW_4	C4_S
12	5200000	Flo_1	C4_S
12	5200000	Flo_3	C4_S
12	5200000	Flo_4	C4_S
12	5200000	Ack_1	C4_S
12	5200000	Ack_2	C4_S
12	5200000	Ack_4	C4_S
12	5200000	Fla_1	C4_S
12	5200000	Fla_4	C4_S
12	5200000	Kat_1	C4_S
12	5200000	Kat_2	C4_S
12	5200000	Kat_3	C4_S
12	5200000	Kat_4	C4_S
12	5200000	Lum_1	C4_S
12	5200000	Lum_2	C4_S
12	5200000	Lum_3	C4_N
12	5200000	Lum_4	C4_S
12	5200000	EdB_2	C4_S
12	5200000	EdB_3	C4_S
12	5200000	EdB_4	C4_S
12	5400000	WhR_2	C4_S
12	5400000	WhR_3	C4_N
12	5400000	WhR_4	C4_S
12	5400000	BdF_1	C4_S
12	5400000	EgH_1	C4_N
12	5400000	EgH_2	C4_S
12	5400000	EgH_3	C4_S
12	5400000	EgH_4	C4_S
12	5400000	PrW_3	C4_S
12	5400000	PrW_4	C4_S
12	5400000	Flo_1	C4_S
12	5400000	Flo_2	C4_S
12	5400000	Flo_3	C4_S
12	5400000	Flo_4	C4_S
12	5400000	Ack_1	C4_S
12	5400000	Ack_2	C4_S
12	5400000	Ack_3	C4_N
12	5400000	Ack_4	C4_S
12	5400000	Fla_1	C4_S
12	5400000	Fla_2	C4_N
12	5400000	Fla_4	C4_S
12	5400000	Kat_1	C4_S
12	5400000	Kat_2	C4_S
12	5400000	Kat_3	C4_S
12	5400000	Kat_4	C4_S
12	5400000	Lum_1	C4_S
12	5400000	Lum_2	C4_S
12	5400000	Lum_4	C4_S
12	5400000	EdB_2	C4_S
12	5400000	EdB_3	C4_S
12	5400000	EdB_4	C4_S
12	5600000	WhR_2	C4_S
12	5600000	WhR_4	C4_S
12	5600000	BdF_1	C4_S
12	5600000	EgH_1	C4_N
12	5600000	EgH_2	C4_S
12	5600000	EgH_3	C4_S
12	5600000	EgH_4	C4_S
12	5600000	PrW_2	C4_S
12	5600000	PrW_3	C4_S
12	5600000	PrW_4	C4_S
12	5600000	Flo_1	C4_S
12	5600000	Flo_2	C4_S
12	5600000	Flo_3	C4_S
12	5600000	Flo_4	C4_S
12	5600000	Ack_1	C4_S
12	5600000	Ack_2	C4_S
12	5600000	Ack_4	C4_S
12	5600000	Fla_1	C4_S
12	5600000	Fla_2	C4_N
12	5600000	Fla_4	C4_S
12	5600000	Kat_1	C4_S
12	5600000	Kat_2	C4_S
12	5600000	Kat_3	C4_S
12	5600000	Kat_4	C4_S
12	5600000	Lum_1	C4_S
12	5600000	Lum_2	C4_S
12	5600000	Lum_4	C4_S
12	5600000	EdB_1	C4_S
12	5600000	EdB_2	C4_S
12	5600000	EdB_3	C4_S
12	5600000	EdB_4	C4_S
12	5800000	WhR_2	C4_S
12	5800000	WhR_4	C4_S
12	5800000	BdF_1	C4_S
12	5800000	EgH_1	C4_N
12	5800000	EgH_2	C4_S
12	5800000	EgH_3	C4_S
12	5800000	EgH_4	C4_S
12	5800000	PrW_2	C4_S
12	5800000	PrW_3	C4_S
12	5800000	PrW_4	C4_S
12	5800000	Flo_1	C4_S
12	5800000	Flo_2	C4_S
12	5800000	Flo_3	C4_S
12	5800000	Flo_4	C4_S
12	5800000	Ack_1	C4_S
12	5800000	Ack_2	C4_S
12	5800000	Ack_4	C4_S
12	5800000	Fla_1	C4_S
12	5800000	Fla_2	C4_N
12	5800000	Fla_4	C4_S
12	5800000	Kat_1	C4_S
12	5800000	Kat_2	C4_S
12	5800000	Kat_3	C4_S
12	5800000	Kat_4	C4_S
12	5800000	Lum_1	C4_S
12	5800000	Lum_2	C4_S
12	5800000	Lum_4	C4_S
12	5800000	EdB_1	C4_S
12	5800000	EdB_2	C4_S
12	5800000	EdB_3	C4_S
12	5800000	EdB_4	C4_S
12	6000000	WhR_1	C4_S
12	6000000	WhR_2	C4_S
12	6000000	WhR_4	C4_S
12	6000000	BdF_1	C4_S
12	6000000	EgH_2	C4_S
12	6000000	EgH_3	C4_S
12	6000000	EgH_4	C4_S
12	6000000	PrW_2	C4_S
12	6000000	PrW_3	C4_S
12	6000000	PrW_4	C4_S
12	6000000	Flo_1	C4_S
12	6000000	Flo_2	C4_S
12	6000000	Flo_3	C4_S
12	6000000	Flo_4	C4_S
12	6000000	Ack_1	C4_S
12	6000000	Ack_2	C4_S
12	6000000	Ack_3	C4_S
12	6000000	Ack_4	C4_S
12	6000000	Fla_1	C4_S
12	6000000	Fla_4	C4_S
12	6000000	Kat_1	C4_S
12	6000000	Kat_2	C4_S
12	6000000	Kat_3	C4_S
12	6000000	Kat_4	C4_S
12	6000000	Lum_1	C4_S
12	6000000	Lum_2	C4_S
12	6000000	Lum_3	C4_S
12	6000000	Lum_4	C4_S
12	6000000	EdB_1	C4_S
12	6000000	EdB_2	C4_S
12	6000000	EdB_3	C4_S
12	6000000	EdB_4	C4_S
12	6200000	WhR_1	C4_S
12	6200000	WhR_2	C4_S
12	6200000	WhR_4	C4_S
12	6200000	BdF_1	C4_S
12	6200000	EgH_2	C4_S
12	6200000	EgH_3	C4_S
12	6200000	EgH_4	C4_S
12	6200000	PrW_2	C4_S
12	6200000	PrW_4	C4_S
12	6200000	Flo_1	C4_S
12	6200000	Flo_2	C4_S
12	6200000	Flo_3	C4_S
12	6200000	Flo_4	C4_S
12	6200000	Ack_1	C4_S
12	6200000	Ack_2	C4_S
12	6200000	Ack_3	C4_S
12	6200000	Ack_4	C4_S
12	6200000	Fla_1	C4_S
12	6200000	Fla_4	C4_S
12	6200000	Kat_1	C4_S
12	6200000	Kat_2	C4_S
12	6200000	Kat_3	C4_S
12	6200000	Kat_4	C4_S
12	6200000	Lum_1	C4_S
12	6200000	Lum_2	C4_S
12	6200000	Lum_3	C4_S
12	6200000	Lum_4	C4_S
12	6200000	EdB_1	C4_S
12	6200000	EdB_2	C4_S
12	6200000	EdB_3	C4_S
12	6200000	EdB_4	C4_S
12	6400000	WhR_1	C4_S
12	6400000	WhR_2	C4_S
12	6400000	WhR_3	C4_S
12	6400000	WhR_4	C4_S
12	6400000	EgH_1	C4_S
12	6400000	EgH_2	C4_S
12	6400000	EgH_3	C4_S
12	6400000	EgH_4	C4_S
12	6400000	PrW_1	C4_S
12	6400000	PrW_2	C4_S
12	6400000	PrW_4	C4_S
12	6400000	Flo_1	C4_S
12	6400000	Flo_2	C4_S
12	6400000	Flo_3	C4_S
12	6400000	Flo_4	C4_S
12	6400000	Ack_1	C4_S
12	6400000	Ack_2	C4_S
12	6400000	Ack_3	C4_S
12	6400000	Ack_4	C4_S
12	6400000	Fla_2	C4_S
12	6400000	Fla_4	C4_S
12	6400000	Kat_1	C4_S
12	6400000	Kat_2	C4_S
12	6400000	Kat_3	C4_S
12	6400000	Kat_4	C4_S
12	6400000	Lum_1	C4_S
12	6400000	Lum_2	C4_S
12	6400000	Lum_3	C4_S
12	6400000	Lum_4	C4_S
12	6400000	EdB_1	C4_S
12	6400000	EdB_2	C4_S
12	6400000	EdB_3	C4_S
12	6400000	EdB_4	C4_S
12	6600000	WhR_1	C4_S
12	6600000	WhR_2	C4_S
12	6600000	WhR_3	C4_S
12	6600000	WhR_4	C4_S
12	6600000	BdF_1	C4_S
12	6600000	BdF_4	C4_S
12	6600000	EgH_1	C4_S
12	6600000	EgH_3	C4_S
12	6600000	EgH_4	C4_S
12	6600000	PrW_2	C4_S
12	6600000	PrW_4	C4_S
12	6600000	Flo_1	C4_S
12	6600000	Flo_2	C4_S
12	6600000	Flo_3	C4_S
12	6600000	Flo_4	C4_S
12	6600000	Ack_1	C4_S
12	6600000	Ack_2	C4_S
12	6600000	Ack_3	C4_S
12	6600000	Ack_4	C4_S
12	6600000	Fla_1	C4_S
12	6600000	Fla_2	C4_S
12	6600000	Kat_1	C4_S
12	6600000	Kat_2	C4_S
12	6600000	Kat_3	C4_S
12	6600000	Kat_4	C4_S
12	6600000	Lum_2	C4_S
12	6600000	Lum_4	C4_S
12	6600000	EdB_1	C4_S
12	6600000	EdB_2	C4_S
12	6600000	EdB_3	C4_S
12	6600000	EdB_4	C4_S
12	6800000	WhR_1	C4_S
12	6800000	WhR_2	C4_S
12	6800000	WhR_3	C4_S
12	6800000	WhR_4	C4_S
12	6800000	BdF_1	C4_S
12	6800000	EgH_1	C4_S
12	6800000	EgH_3	C4_S
12	6800000	EgH_4	C4_S
12	6800000	PrW_2	C4_S
12	6800000	PrW_4	C4_S
12	6800000	Flo_1	C4_S
12	6800000	Flo_2	C4_S
12	6800000	Flo_3	C4_S
12	6800000	Flo_4	C4_S
12	6800000	Ack_1	C4_S
12	6800000	Ack_2	C4_S
12	6800000	Ack_3	C4_S
12	6800000	Ack_4	C4_S
12	6800000	Fla_1	C4_S
12	6800000	Fla_2	C4_S
12	6800000	Fla_4	C4_S
12	6800000	Kat_2	C4_S
12	6800000	Kat_3	C4_S
12	6800000	Kat_4	C4_S
12	6800000	Lum_1	C4_S
12	6800000	Lum_2	C4_S
12	6800000	Lum_4	C4_S
12	6800000	EdB_1	C4_S
12	6800000	EdB_2	C4_S
12	6800000	EdB_3	C4_S
12	6800000	EdB_4	C4_S
12	7000000	WhR_2	C4_S
12	7000000	WhR_4	C4_S
12	7000000	EgH_1	C4_S
12	7000000	EgH_3	C4_S
12	7000000	EgH_4	C4_S
12	7000000	PrW_2	C4_S
12	7000000	PrW_4	C4_S
12	7000000	Flo_1	C4_S
12	7000000	Flo_2	C4_S
12	7000000	Flo_3	C4_S
12	7000000	Flo_4	C4_S
12	7000000	Ack_1	C4_S
12	7000000	Ack_2	C4_S
12	7000000	Ack_3	C4_S
12	7000000	Ack_4	C4_S
12	7000000	Fla_2	C4_S
12	7000000	Kat_2	C4_S
12	7000000	Kat_3	C4_S
12	7000000	Kat_4	C4_S
12	7000000	Lum_2	C4_S
12	7000000	Lum_4	C4_S
12	7000000	EdB_1	C4_S
12	7000000	EdB_2	C4_S
12	7000000	EdB_3	C4_S
12	7000000	EdB_4	C4_S
12	7200000	WhR_2	C4_S
12	7200000	WhR_4	C4_S
12	7200000	EgH_1	C4_S
12	7200000	EgH_3	C4_S
12	7200000	EgH_4	C4_S
12	7200000	PrW_2	C4_S
12	7200000	PrW_4	C4_S
12	7200000	Flo_1	C4_S
12	7200000	Flo_2	C4_S
12	7200000	Flo_3	C4_S
12	7200000	Flo_4	C4_S
12	7200000	Ack_1	C4_S
12	7200000	Ack_2	C4_S
12	7200000	Ack_3	C4_S
12	7200000	Ack_4	C4_S
12	7200000	Fla_2	C4_S
12	7200000	Kat_2	C4_S
12	7200000	Kat_3	C4_S
12	7200000	Kat_4	C4_S
12	7200000	Lum_2	C4_S
12	7200000	Lum_4	C4_S
12	7200000	EdB_1	C4_S
12	7200000	EdB_3	C4_S
12	7200000	EdB_4	C4_S
12	7400000	WhR_2	C4_S
12	7400000	WhR_4	C4_S
12	7400000	EgH_2	C4_N
12	7400000	EgH_3	C4_S
12	7400000	EgH_4	C4_S
12	7400000	PrW_2	C4_S
12	7400000	PrW_4	C4_S
12	7400000	Flo_1	C4_S
12	7400000	Flo_3	C4_S
12	7400000	Ack_1	C4_S
12	7400000	Ack_2	C4_S
12	7400000	Ack_3	C4_S
12	7400000	Ack_4	C4_S
12	7400000	Kat_1	C4_N
12	7400000	Kat_3	C4_S
12	7400000	Kat_4	C4_S
12	7400000	Lum_3	C4_N
12	7400000	Lum_4	C4_S
12	7400000	EdB_1	C4_S
12	7400000	EdB_3	C4_S
12	7400000	EdB_4	C4_S
12	7600000	WhR_2	C4_S
12	7600000	WhR_4	C4_S
12	7600000	BdF_2	C4_N
12	7600000	BdF_4	C4_N
12	7600000	EgH_1	C4_N
12	7600000	EgH_2	C4_N
12	7600000	EgH_3	C4_S
12	7600000	EgH_4	C4_S
12	7600000	PrW_2	C4_S
12	7600000	PrW_4	C4_S
12	7600000	Flo_1	C4_S
12	7600000	Flo_2	C4_N
12	7600000	Flo_3	C4_S
12	7600000	Ack_1	C4_S
12	7600000	Ack_2	C4_S
12	7600000	Ack_3	C4_S
12	7600000	Ack_4	C4_S
12	7600000	Fla_2	C4_N
12	7600000	Kat_1	C4_N
12	7600000	Kat_3	C4_S
12	7600000	Kat_4	C4_S
12	7600000	Lum_2	C4_N
12	7600000	Lum_4	C4_S
12	7600000	EdB_1	C4_S
12	7600000	EdB_3	C4_S
12	7600000	EdB_4	C4_S
12	7800000	WhR_2	C4_S
12	7800000	WhR_4	C4_S
12	7800000	BdF_4	C4_N
12	7800000	EgH_4	C4_S
12	7800000	PrW_2	C4_S
12	7800000	PrW_4	C4_S
12	7800000	Flo_1	C4_S
12	7800000	Flo_3	C4_S
12	7800000	Ack_1	C4_S
12	7800000	Ack_3	C4_S
12	7800000	Kat_3	C4_S
12	7800000	Kat_4	C4_S
12	7800000	Lum_3	C4_S
12	7800000	Lum_4	C4_S
12	7800000	EdB_1	C4_S
12	7800000	EdB_3	C4_S
12	7800000	EdB_4	C4_S
12	8000000	WhR_2	C4_S
12	8000000	WhR_4	C4_S
12	8000000	EgH_1	C4_N
12	8000000	EgH_4	C4_S
12	8000000	PrW_4	C4_S
12	8000000	Flo_1	C4_S
12	8000000	Flo_3	C4_S
12	8000000	Ack_1	C4_S
12	8000000	Ack_3	C4_S
12	8000000	Fla_2	C4_N
12	8000000	Kat_3	C4_S
12	8000000	Kat_4	C4_S
12	8000000	Lum_2	C4_N
12	8000000	Lum_3	C4_S
12	8000000	Lum_4	C4_S
12	8000000	EdB_2	C4_N
12	8000000	EdB_3	C4_S
12	8000000	EdB_4	C4_S
12	8200000	WhR_2	C4_S
12	8200000	WhR_4	C4_S
12	8200000	EgH_1	C4_N
12	8200000	EgH_4	C4_S
12	8200000	PrW_4	C4_S
12	8200000	Flo_1	C4_S
12	8200000	Flo_3	C4_S
12	8200000	Ack_1	C4_S
12	8200000	Ack_3	C4_S
12	8200000	Fla_2	C4_N
12	8200000	Kat_3	C4_S
12	8200000	Kat_4	C4_S
12	8200000	Lum_2	C4_N
12	8200000	Lum_3	C4_S
12	8200000	Lum_4	C4_S
12	8200000	EdB_1	C4_N
12	8200000	EdB_2	C4_N
12	8200000	EdB_3	C4_S
12	8200000	EdB_4	C4_S
12	8400000	WhR_2	C4_S
12	8400000	WhR_4	C4_S
12	8400000	EgH_1	C4_N
12	8400000	EgH_4	C4_S
12	8400000	PrW_4	C4_S
12	8400000	Flo_1	C4_S
12	8400000	Ack_1	C4_S
12	8400000	Ack_3	C4_S
12	8400000	Fla_2	C4_N
12	8400000	Kat_3	C4_S
12	8400000	Kat_4	C4_S
12	8400000	Lum_2	C4_N
12	8400000	Lum_3	C4_S
12	8400000	Lum_4	C4_S
12	8400000	EdB_1	C4_N
12	8400000	EdB_3	C4_S
12	8400000	EdB_4	C4_S
12	8600000	WhR_2	C4_S
12	8600000	WhR_4	C4_S
12	8600000	BdF_1	C4_N
12	8600000	EgH_4	C4_S
12	8600000	PrW_2	C3
12	8600000	PrW_4	C4_S
12	8600000	Flo_1	C4_S
12	8600000	Ack_1	C4_S
12	8600000	Ack_3	C4_S
12	8600000	Kat_1	C4_N
12	8600000	Kat_3	C4_S
12	8600000	Kat_4	C4_S
12	8600000	Lum_3	C4_S
12	8600000	Lum_4	C4_S
12	8600000	EdB_1	C4_N
12	8600000	EdB_3	C4_S
12	8600000	EdB_4	C4_S
12	8800000	WhR_2	C4_S
12	8800000	WhR_4	C4_S
12	8800000	EgH_4	C4_S
12	8800000	PrW_2	C3
12	8800000	PrW_4	C4_S
12	8800000	Flo_1	C4_S
12	8800000	Ack_1	C4_S
12	8800000	Ack_2	C4_S
12	8800000	Ack_3	C4_S
12	8800000	Kat_3	C4_S
12	8800000	Kat_4	C4_S
12	8800000	Lum_3	C4_S
12	8800000	Lum_4	C4_S
12	8800000	EdB_3	C4_S
12	8800000	EdB_4	C4_S
12	9000000	WhR_2	C4_S
12	9000000	WhR_4	C4_S
12	9000000	EgH_4	C4_S
12	9000000	PrW_4	C4_S
12	9000000	Flo_1	C4_S
12	9000000	Ack_1	C4_S
12	9000000	Ack_2	C4_S
12	9000000	Kat_3	C4_S
12	9000000	Kat_4	C4_S
12	9000000	Lum_3	C4_S
12	9000000	Lum_4	C4_S
12	9000000	EdB_3	C4_S
12	9000000	EdB_4	C4_S
12	9200000	WhR_2	C4_S
12	9200000	WhR_4	C4_S
12	9200000	EgH_4	C4_S
12	9200000	PrW_4	C4_S
12	9200000	Flo_1	C4_S
12	9200000	Ack_1	C4_S
12	9200000	Ack_2	C4_S
12	9200000	Kat_4	C4_S
12	9200000	Lum_3	C4_S
12	9200000	Lum_4	C4_S
12	9200000	EdB_3	C4_S
12	9200000	EdB_4	C4_S
12	9400000	WhR_2	C4_S
12	9400000	WhR_3	C4_S
12	9400000	WhR_4	C4_S
12	9400000	EgH_4	C4_S
12	9400000	PrW_4	C4_S
12	9400000	Flo_1	C4_S
12	9400000	Ack_1	C4_S
12	9400000	Ack_2	C4_S
12	9400000	Kat_4	C4_S
12	9400000	Lum_3	C4_S
12	9400000	Lum_4	C4_S
12	9400000	EdB_3	C4_S
12	9400000	EdB_4	C4_S
12	9600000	WhR_2	C4_S
12	9600000	WhR_3	C4_S
12	9600000	WhR_4	C4_S
12	9600000	EgH_3	C4_S
12	9600000	EgH_4	C4_S
12	9600000	PrW_2	C4_N
12	9600000	PrW_3	C4_N
12	9600000	PrW_4	C4_S
12	9600000	Flo_1	C4_S
12	9600000	Flo_2	C4_S
12	9600000	Ack_1	C4_S
12	9600000	Ack_2	C4_S
12	9600000	Kat_4	C4_S
12	9600000	Lum_2	C4_N
12	9600000	Lum_3	C4_S
12	9600000	Lum_4	C4_S
12	9600000	EdB_3	C4_S
12	9600000	EdB_4	C4_S
12	9800000	WhR_2	C4_S
12	9800000	WhR_3	C4_S
12	9800000	WhR_4	C4_S
12	9800000	EgH_3	C4_S
12	9800000	EgH_4	C4_S
12	9800000	PrW_2	C4_N
12	9800000	PrW_3	C4_N
12	9800000	PrW_4	C4_S
12	9800000	Flo_1	C4_S
12	9800000	Flo_2	C4_S
12	9800000	Ack_1	C4_S
12	9800000	Ack_2	C4_S
12	9800000	Ack_4	C4_N
12	9800000	Fla_2	C4_N
12	9800000	Kat_4	C4_S
12	9800000	Lum_2	C4_N
12	9800000	Lum_4	C4_S
12	9800000	EdB_3	C4_S
12	9800000	EdB_4	C4_S
12	10000000	WhR_2	C4_S
12	10000000	WhR_3	C4_S
12	10000000	WhR_4	C4_S
12	10000000	EgH_3	C4_S
12	10000000	EgH_4	C4_S
12	10000000	PrW_2	C4_N
12	10000000	PrW_3	C4_N
12	10000000	PrW_4	C4_S
12	10000000	Flo_1	C4_S
12	10000000	Flo_2	C4_S
12	10000000	Ack_1	C4_S
12	10000000	Ack_2	C4_S
12	10000000	Kat_4	C4_S
12	10000000	Lum_4	C4_S
12	10000000	EdB_3	C4_S
12	10000000	EdB_4	C4_S
12	10200000	WhR_2	C4_S
12	10200000	WhR_3	C4_S
12	10200000	WhR_4	C4_S
12	10200000	BdF_3	C4_N
12	10200000	BdF_4	C4_N
12	10200000	EgH_3	C4_S
12	10200000	EgH_4	C4_S
12	10200000	PrW_1	C4_N
12	10200000	PrW_3	C4_N
12	10200000	PrW_4	C4_S
12	10200000	Flo_1	C4_S
12	10200000	Flo_2	C4_S
12	10200000	Ack_1	C4_S
12	10200000	Ack_2	C4_S
12	10200000	Ack_4	C4_N
12	10200000	Fla_1	C4_S
12	10200000	Kat_2	C4_N
12	10200000	Kat_4	C4_S
12	10200000	Lum_2	C4_S
12	10200000	Lum_4	C4_S
12	10200000	EdB_3	C4_S
12	10200000	EdB_4	C4_S
12	10400000	WhR_2	C4_S
12	10400000	WhR_3	C4_S
12	10400000	WhR_4	C4_S
12	10400000	BdF_1	C4_N
12	10400000	BdF_4	C4_N
12	10400000	EgH_3	C4_S
12	10400000	EgH_4	C4_S
12	10400000	PrW_3	C4_N
12	10400000	PrW_4	C4_S
12	10400000	Flo_1	C4_S
12	10400000	Flo_2	C4_S
12	10400000	Ack_1	C4_S
12	10400000	Ack_2	C4_S
12	10400000	Fla_1	C4_S
12	10400000	Fla_3	C4_N
12	10400000	Kat_2	C4_N
12	10400000	Kat_4	C4_S
12	10400000	Lum_2	C4_S
12	10400000	Lum_4	C4_S
12	10400000	EdB_3	C4_S
12	10400000	EdB_4	C4_S
12	10600000	WhR_2	C4_S
12	10600000	WhR_3	C4_S
12	10600000	WhR_4	C4_S
12	10600000	BdF_1	C4_N
12	10600000	BdF_3	C4_N
12	10600000	BdF_4	C4_N
12	10600000	EgH_3	C4_S
12	10600000	EgH_4	C4_S
12	10600000	PrW_4	C4_S
12	10600000	Flo_1	C4_S
12	10600000	Flo_2	C4_S
12	10600000	Ack_1	C4_S
12	10600000	Ack_2	C4_S
12	10600000	Ack_4	C4_N
12	10600000	Fla_1	C4_S
12	10600000	Fla_3	C4_N
12	10600000	Kat_2	C4_N
12	10600000	Kat_4	C4_S
12	10600000	Lum_2	C4_S
12	10600000	Lum_3	C3
12	10600000	Lum_4	C4_S
12	10600000	EdB_2	C4_N
12	10600000	EdB_3	C4_S
12	10600000	EdB_4	C4_S
12	10800000	WhR_2	C4_S
12	10800000	WhR_3	C4_S
12	10800000	WhR_4	C4_S
12	10800000	BdF_1	C4_N
12	10800000	BdF_4	C4_N
12	10800000	EgH_3	C4_S
12	10800000	EgH_4	C4_S
12	10800000	PrW_4	C4_S
12	10800000	Flo_1	C4_S
12	10800000	Flo_2	C4_S
12	10800000	Ack_1	C4_S
12	10800000	Ack_2	C4_S
12	10800000	Fla_1	C4_S
12	10800000	Kat_4	C4_S
12	10800000	Lum_2	C4_S
12	10800000	Lum_4	C4_S
12	10800000	EdB_2	C4_N
12	10800000	EdB_3	C4_S
12	10800000	EdB_4	C4_S
12	11000000	WhR_2	C4_S
12	11000000	WhR_3	C4_S
12	11000000	WhR_4	C4_S
12	11000000	BdF_1	C4_N
12	11000000	BdF_3	C4_N
12	11000000	BdF_4	C4_N
12	11000000	EgH_3	C4_S
12	11000000	EgH_4	C4_S
12	11000000	PrW_1	C4_S
12	11000000	PrW_4	C4_S
12	11000000	Flo_1	C4_S
12	11000000	Flo_2	C4_S
12	11000000	Ack_1	C4_S
12	11000000	Ack_2	C4_S
12	11000000	Ack_4	C4_N
12	11000000	Fla_1	C4_S
12	11000000	Kat_1	C4_S
12	11000000	Kat_2	C4_N
12	11000000	Kat_4	C4_S
12	11000000	Lum_1	C4_N
12	11000000	Lum_2	C4_S
12	11000000	Lum_4	C4_S
12	11000000	EdB_2	C4_N
12	11000000	EdB_3	C4_S
12	11000000	EdB_4	C4_S
12	11200000	WhR_2	C4_S
12	11200000	WhR_3	C4_S
12	11200000	WhR_4	C4_S
12	11200000	BdF_4	C4_N
12	11200000	EgH_3	C4_S
12	11200000	EgH_4	C4_S
12	11200000	PrW_1	C4_S
12	11200000	PrW_4	C4_S
12	11200000	Flo_1	C4_S
12	11200000	Flo_2	C4_S
12	11200000	Ack_1	C4_S
12	11200000	Ack_2	C4_S
12	11200000	Ack_4	C4_N
12	11200000	Fla_1	C4_S
12	11200000	Kat_1	C4_S
12	11200000	Kat_4	C4_S
12	11200000	Lum_2	C4_S
12	11200000	Lum_4	C4_S
12	11200000	EdB_1	C4_N
12	11200000	EdB_2	C4_N
12	11200000	EdB_3	C4_S
12	11200000	EdB_4	C4_S
12	11400000	WhR_2	C4_S
12	11400000	WhR_3	C4_S
12	11400000	WhR_4	C4_S
12	11400000	BdF_1	C4_N
12	11400000	BdF_3	C4_N
12	11400000	BdF_4	C4_N
12	11400000	EgH_1	C4_S
12	11400000	EgH_3	C4_S
12	11400000	EgH_4	C4_S
12	11400000	PrW_1	C4_S
12	11400000	PrW_4	C4_S
12	11400000	Flo_1	C4_S
12	11400000	Flo_2	C4_S
12	11400000	Ack_1	C4_S
12	11400000	Ack_2	C4_S
12	11400000	Ack_4	C4_N
12	11400000	Fla_1	C4_S
12	11400000	Fla_4	C4_N
12	11400000	Kat_1	C4_S
12	11400000	Kat_2	C4_N
12	11400000	Kat_4	C4_S
12	11400000	Lum_1	C4_N
12	11400000	Lum_2	C4_S
12	11400000	Lum_4	C4_S
12	11400000	EdB_1	C4_N
12	11400000	EdB_2	C4_N
12	11400000	EdB_3	C4_S
12	11400000	EdB_4	C4_S
12	11600000	WhR_2	C4_S
12	11600000	WhR_3	C4_S
12	11600000	WhR_4	C4_S
12	11600000	BdF_1	C4_N
12	11600000	BdF_3	C4_N
12	11600000	BdF_4	C4_N
12	11600000	EgH_1	C4_S
12	11600000	EgH_3	C4_S
12	11600000	EgH_4	C4_S
12	11600000	PrW_1	C4_S
12	11600000	PrW_4	C4_S
12	11600000	Flo_1	C4_S
12	11600000	Flo_2	C4_S
12	11600000	Ack_1	C4_S
12	11600000	Ack_2	C4_S
12	11600000	Ack_4	C4_N
12	11600000	Fla_1	C4_S
12	11600000	Fla_3	C4_N
12	11600000	Fla_4	C4_N
12	11600000	Kat_1	C4_S
12	11600000	Kat_2	C4_N
12	11600000	Kat_4	C4_S
12	11600000	Lum_1	C4_N
12	11600000	Lum_2	C4_S
12	11600000	Lum_4	C4_S
12	11600000	EdB_2	C4_N
12	11600000	EdB_3	C4_S
12	11600000	EdB_4	C4_S
12	11800000	WhR_2	C4_S
12	11800000	WhR_3	C4_S
12	11800000	WhR_4	C4_S
12	11800000	BdF_1	C4_N
12	11800000	BdF_3	C4_N
12	11800000	BdF_4	C4_N
12	11800000	EgH_1	C4_S
12	11800000	EgH_3	C4_S
12	11800000	EgH_4	C4_S
12	11800000	PrW_1	C4_S
12	11800000	PrW_4	C4_S
12	11800000	Flo_1	C4_S
12	11800000	Flo_2	C4_S
12	11800000	Ack_1	C4_S
12	11800000	Ack_2	C4_S
12	11800000	Ack_4	C4_N
12	11800000	Fla_1	C4_S
12	11800000	Fla_3	C4_N
12	11800000	Fla_4	C4_N
12	11800000	Kat_1	C4_S
12	11800000	Kat_2	C4_N
12	11800000	Kat_4	C4_S
12	11800000	Lum_1	C4_N
12	11800000	Lum_2	C4_S
12	11800000	Lum_4	C4_S
12	11800000	EdB_2	C4_N
12	11800000	EdB_3	C4_S
12	11800000	EdB_4	C4_S
12	12000000	WhR_2	C4_S
12	12000000	WhR_3	C4_S
12	12000000	WhR_4	C4_S
12	12000000	BdF_1	C4_N
12	12000000	BdF_3	C4_N
12	12000000	BdF_4	C4_N
12	12000000	EgH_1	C4_S
12	12000000	EgH_3	C4_S
12	12000000	EgH_4	C4_S
12	12000000	PrW_1	C4_S
12	12000000	PrW_4	C4_S
12	12000000	Flo_1	C4_S
12	12000000	Flo_2	C4_S
12	12000000	Ack_1	C4_S
12	12000000	Ack_2	C4_S
12	12000000	Ack_4	C4_N
12	12000000	Fla_1	C4_S
12	12000000	Fla_3	C4_N
12	12000000	Fla_4	C4_N
12	12000000	Kat_1	C4_S
12	12000000	Kat_2	C4_N
12	12000000	Kat_4	C4_S
12	12000000	Lum_1	C4_N
12	12000000	Lum_2	C4_S
12	12000000	Lum_4	C4_S
12	12000000	EdB_2	C4_N
12	12000000	EdB_3	C4_S
12	12000000	EdB_4	C4_S
12	12200000	WhR_2	C4_S
12	12200000	WhR_3	C4_S
12	12200000	WhR_4	C4_S
12	12200000	BdF_1	C4_N
12	12200000	BdF_3	C4_N
12	12200000	BdF_4	C4_N
12	12200000	EgH_1	C4_S
12	12200000	EgH_3	C4_S
12	12200000	EgH_4	C4_S
12	12200000	PrW_1	C4_S
12	12200000	PrW_4	C4_S
12	12200000	Flo_1	C4_S
12	12200000	Flo_2	C4_S
12	12200000	Ack_1	C4_S
12	12200000	Ack_2	C4_S
12	12200000	Ack_4	C4_N
12	12200000	Fla_1	C4_S
12	12200000	Fla_3	C4_N
12	12200000	Fla_4	C4_N
12	12200000	Kat_1	C4_S
12	12200000	Kat_2	C4_N
12	12200000	Kat_4	C4_S
12	12200000	Lum_1	C4_N
12	12200000	Lum_2	C4_S
12	12200000	Lum_4	C4_S
12	12200000	EdB_3	C4_S
12	12200000	EdB_4	C4_S
12	12400000	WhR_2	C4_S
12	12400000	WhR_3	C4_S
12	12400000	WhR_4	C4_S
12	12400000	EgH_1	C4_S
12	12400000	EgH_3	C4_S
12	12400000	EgH_4	C4_S
12	12400000	PrW_1	C4_S
12	12400000	PrW_4	C4_S
12	12400000	Flo_1	C4_S
12	12400000	Flo_2	C4_S
12	12400000	Ack_1	C4_S
12	12400000	Ack_2	C4_S
12	12400000	Fla_1	C4_S
12	12400000	Kat_1	C4_S
12	12400000	Kat_4	C4_S
12	12400000	Lum_2	C4_S
12	12400000	Lum_4	C4_S
12	12400000	EdB_3	C4_S
12	12400000	EdB_4	C4_S
12	12600000	WhR_2	C4_S
12	12600000	WhR_3	C4_S
12	12600000	WhR_4	C4_S
12	12600000	EgH_1	C4_S
12	12600000	EgH_3	C4_S
12	12600000	EgH_4	C4_S
12	12600000	PrW_1	C4_S
12	12600000	PrW_4	C4_S
12	12600000	Flo_2	C4_S
12	12600000	Ack_1	C4_S
12	12600000	Ack_2	C4_S
12	12600000	Fla_1	C4_S
12	12600000	Kat_1	C4_S
12	12600000	Kat_4	C4_S
12	12600000	Lum_2	C4_S
12	12600000	Lum_4	C4_S
12	12600000	EdB_3	C4_S
12	12600000	EdB_4	C4_S
12	12800000	WhR_2	C4_S
12	12800000	WhR_3	C4_S
12	12800000	WhR_4	C4_S
12	12800000	EgH_1	C4_S
12	12800000	EgH_4	C4_S
12	12800000	PrW_1	C4_S
12	12800000	PrW_4	C4_S
12	12800000	Flo_2	C4_S
12	12800000	Ack_2	C4_S
12	12800000	Fla_1	C4_S
12	12800000	Kat_1	C4_S
12	12800000	Lum_2	C4_S
12	12800000	Lum_4	C4_S
12	12800000	EdB_1	C3
12	12800000	EdB_3	C4_S
12	12800000	EdB_4	C4_S
12	13000000	WhR_2	C4_S
12	13000000	WhR_3	C4_S
12	13000000	WhR_4	C4_S
12	13000000	EgH_1	C4_S
12	13000000	EgH_4	C4_S
12	13000000	PrW_1	C4_S
12	13000000	PrW_4	C4_S
12	13000000	Flo_2	C4_S
12	13000000	Flo_4	C4_S
12	13000000	Ack_2	C4_S
12	13000000	Ack_4	C3
12	13000000	Fla_1	C4_S
12	13000000	Fla_4	C3
12	13000000	Kat_1	C4_S
12	13000000	Lum_2	C4_S
12	13000000	Lum_4	C4_S
12	13000000	EdB_1	C3
12	13000000	EdB_3	C4_S
12	13000000	EdB_4	C4_S
12	13200000	WhR_2	C4_S
12	13200000	WhR_3	C4_S
12	13200000	WhR_4	C4_S
12	13200000	EgH_1	C4_S
12	13200000	EgH_4	C4_S
12	13200000	PrW_1	C4_S
12	13200000	PrW_4	C4_S
12	13200000	Flo_2	C4_S
12	13200000	Flo_4	C4_S
12	13200000	Ack_2	C4_S
12	13200000	Fla_1	C4_S
12	13200000	Kat_1	C4_S
12	13200000	Lum_2	C4_S
12	13200000	Lum_4	C4_S
12	13200000	EdB_3	C4_S
12	13200000	EdB_4	C4_S
12	13400000	WhR_2	C4_S
12	13400000	WhR_3	C4_S
12	13400000	WhR_4	C4_S
12	13400000	EgH_1	C4_S
12	13400000	EgH_4	C4_S
12	13400000	PrW_1	C4_S
12	13400000	PrW_4	C4_S
12	13400000	Flo_2	C4_S
12	13400000	Flo_4	C4_S
12	13400000	Ack_2	C4_S
12	13400000	Fla_1	C4_S
12	13400000	Kat_1	C4_S
12	13400000	Lum_2	C4_S
12	13400000	Lum_4	C4_S
12	13400000	EdB_3	C4_S
12	13400000	EdB_4	C4_S
12	13600000	WhR_2	C4_S
12	13600000	WhR_3	C4_S
12	13600000	WhR_4	C4_S
12	13600000	EgH_1	C4_S
12	13600000	EgH_4	C4_S
12	13600000	PrW_1	C4_S
12	13600000	PrW_4	C4_S
12	13600000	Flo_2	C4_S
12	13600000	Flo_4	C4_S
12	13600000	Ack_2	C4_S
12	13600000	Fla_1	C4_S
12	13600000	Kat_1	C4_S
12	13600000	Lum_2	C4_S
12	13600000	Lum_4	C4_S
12	13600000	EdB_3	C4_S
12	13600000	EdB_4	C4_S
12	13800000	WhR_2	C4_S
12	13800000	WhR_3	C4_S
12	13800000	WhR_4	C4_S
12	13800000	EgH_1	C4_S
12	13800000	EgH_4	C4_S
12	13800000	PrW_1	C4_S
12	13800000	PrW_4	C4_S
12	13800000	Flo_2	C4_S
12	13800000	Flo_4	C4_S
12	13800000	Ack_2	C4_S
12	13800000	Fla_1	C4_S
12	13800000	Kat_1	C4_S
12	13800000	Lum_2	C4_S
12	13800000	Lum_4	C4_S
12	13800000	EdB_3	C4_S
12	13800000	EdB_4	C4_S
12	14000000	WhR_2	C4_S
12	14000000	WhR_3	C4_S
12	14000000	WhR_4	C4_S
12	14000000	EgH_1	C4_S
12	14000000	EgH_4	C4_S
12	14000000	PrW_1	C4_S
12	14000000	PrW_4	C4_S
12	14000000	Flo_2	C4_S
12	14000000	Flo_4	C4_S
12	14000000	Ack_2	C4_S
12	14000000	Fla_1	C4_S
12	14000000	Kat_1	C4_S
12	14000000	Lum_2	C4_S
12	14000000	Lum_4	C4_S
12	14000000	EdB_3	C4_S
12	14000000	EdB_4	C4_S
12	14200000	WhR_2	C4_S
12	14200000	WhR_3	C4_S
12	14200000	WhR_4	C4_S
12	14200000	EgH_1	C4_S
12	14200000	EgH_4	C4_S
12	14200000	PrW_4	C4_S
12	14200000	Flo_2	C4_S
12	14200000	Flo_4	C4_S
12	14200000	Ack_2	C4_S
12	14200000	Fla_1	C4_S
12	14200000	Kat_1	C4_S
12	14200000	Lum_2	C4_S
12	14200000	EdB_3	C4_S
12	14200000	EdB_4	C4_S
12	14400000	WhR_2	C4_S
12	14400000	WhR_3	C4_S
12	14400000	WhR_4	C4_S
12	14400000	EgH_1	C4_S
12	14400000	EgH_4	C4_S
12	14400000	PrW_2	C4_S
12	14400000	PrW_4	C4_S
12	14400000	Flo_2	C4_S
12	14400000	Flo_4	C4_S
12	14400000	Ack_2	C4_S
12	14400000	Fla_1	C4_S
12	14400000	Kat_1	C4_S
12	14400000	Lum_1	C4_S
12	14400000	Lum_2	C4_S
12	14400000	EdB_3	C4_S
12	14400000	EdB_4	C4_S
12	14600000	WhR_1	C4_S
12	14600000	WhR_2	C4_S
12	14600000	WhR_3	C4_S
12	14600000	WhR_4	C4_S
12	14600000	BdF_1	C4_S
12	14600000	BdF_2	C4_S
12	14600000	BdF_3	C4_S
12	14600000	BdF_4	C4_S
12	14600000	EgH_1	C4_S
12	14600000	EgH_2	C4_S
12	14600000	EgH_4	C4_S
12	14600000	PrW_3	C4_S
12	14600000	PrW_4	C4_S
12	14600000	Flo_2	C4_S
12	14600000	Flo_3	C4_S
12	14600000	Flo_4	C4_S
12	14600000	Ack_2	C4_S
12	14600000	Ack_3	C4_S
12	14600000	Ack_4	C4_S
12	14600000	Fla_1	C4_S
12	14600000	Fla_2	C4_S
12	14600000	Fla_3	C4_S
12	14600000	Fla_4	C4_S
12	14600000	Kat_1	C4_S
12	14600000	Kat_3	C4_S
12	14600000	Kat_4	C4_S
12	14600000	Lum_1	C4_S
12	14600000	Lum_2	C4_S
12	14600000	Lum_3	C4_S
12	14600000	Lum_4	C4_S
12	14600000	EdB_1	C4_S
12	14600000	EdB_2	C4_S
12	14600000	EdB_3	C4_S
12	14600000	EdB_4	C4_S
12	14800000	WhR_1	C4_S
12	14800000	WhR_2	C4_S
12	14800000	WhR_3	C4_S
12	14800000	WhR_4	C4_S
12	14800000	BdF_2	C4_S
12	14800000	BdF_4	C4_S
12	14800000	EgH_1	C4_S
12	14800000	EgH_2	C4_S
12	14800000	EgH_4	C4_S
12	14800000	PrW_1	C4_S
12	14800000	PrW_3	C4_S
12	14800000	PrW_4	C4_S
12	14800000	Flo_2	C4_S
12	14800000	Flo_3	C4_S
12	14800000	Flo_4	C4_S
12	14800000	Ack_2	C4_S
12	14800000	Ack_3	C4_S
12	14800000	Fla_1	C4_S
12	14800000	Fla_2	C4_S
12	14800000	Kat_1	C4_S
12	14800000	Lum_1	C4_S
12	14800000	Lum_2	C4_S
12	14800000	Lum_3	C4_S
12	14800000	Lum_4	C4_S
12	14800000	EdB_1	C4_S
12	14800000	EdB_2	C4_S
12	14800000	EdB_3	C4_S
12	14800000	EdB_4	C4_S
12	15000000	WhR_1	C4_S
12	15000000	WhR_2	C4_S
12	15000000	WhR_3	C4_S
12	15000000	WhR_4	C4_S
12	15000000	BdF_1	C4_S
12	15000000	BdF_2	C4_S
12	15000000	BdF_3	C4_S
12	15000000	BdF_4	C4_S
12	15000000	EgH_1	C4_S
12	15000000	EgH_2	C4_S
12	15000000	EgH_4	C4_S
12	15000000	PrW_1	C4_S
12	15000000	PrW_4	C4_S
12	15000000	Flo_2	C4_S
12	15000000	Flo_3	C4_S
12	15000000	Flo_4	C4_S
12	15000000	Ack_2	C4_S
12	15000000	Ack_3	C4_S
12	15000000	Ack_4	C4_S
12	15000000	Fla_1	C4_S
12	15000000	Fla_2	C4_S
12	15000000	Fla_3	C4_S
12	15000000	Fla_4	C4_S
12	15000000	Kat_1	C4_S
12	15000000	Lum_1	C4_S
12	15000000	Lum_2	C4_S
12	15000000	Lum_3	C4_S
12	15000000	Lum_4	C4_S
12	15000000	EdB_1	C4_S
12	15000000	EdB_2	C4_S
12	15000000	EdB_3	C4_S
12	15000000	EdB_4	C4_S
12	15200000	WhR_2	C4_S
12	15200000	WhR_3	C4_S
12	15200000	WhR_4	C4_S
12	15200000	EgH_1	C4_S
12	15200000	EgH_4	C4_S
12	15200000	PrW_1	C4_S
12	15200000	PrW_4	C4_S
[truncated: 3,738 more rows]

## Sheet: Figure_3e
Chr	GenomicPosition	Haplotype	Dstat
12	0	WhR_1	0.302043
12	0	WhR_2	0.418183
12	0	WhR_3	0.363502
12	0	WhR_4	0.671815
12	0	BdF_1	0.430777
12	0	BdF_2	0.364469
12	0	BdF_3	0.424789
12	0	BdF_4	0.392323
12	0	EgH_1	0.381644
12	0	EgH_2	0.45604
12	0	EgH_3	0.492844
12	0	EgH_4	0.495994
12	0	PrW_1	0.450079
12	0	PrW_2	0.397273
12	0	PrW_3	0.328639
12	0	PrW_4	0.505252
12	0	Flo_1	0.458076
12	0	Flo_2	0.454733
12	0	Flo_3	0.34523
12	0	Flo_4	0.435555
12	0	Ack_1	0.377322
12	0	Ack_2	0.251379
12	0	Ack_3	0.378677
12	0	Ack_4	0.339639
12	0	Fla_1	0.492431
12	0	Fla_2	0.345059
12	0	Fla_3	0.267606
12	0	Fla_4	0.428678
12	0	Kat_1	0.369247
12	0	Kat_2	0.333556
12	0	Kat_3	0.462436
12	0	Kat_4	0.475398
12	0	Lum_1	0.384948
12	0	Lum_2	0.280315
12	0	Lum_3	0.42078
12	0	Lum_4	0.549476
12	0	EdB_1	0.353626
12	0	EdB_2	0.336549
12	0	EdB_3	0.420543
12	0	EdB_4	0.68956
12	200000	WhR_1	0.324394
12	200000	WhR_2	0.390754
12	200000	WhR_3	0.361281
12	200000	WhR_4	0.645329
12	200000	BdF_1	0.39694
12	200000	BdF_2	0.306951
12	200000	BdF_3	0.403116
12	200000	BdF_4	0.36443
12	200000	EgH_1	0.375738
12	200000	EgH_2	0.408006
12	200000	EgH_3	0.43587
12	200000	EgH_4	0.444638
12	200000	PrW_1	0.411509
12	200000	PrW_2	0.385076
12	200000	PrW_3	0.346974
12	200000	PrW_4	0.489661
12	200000	Flo_1	0.414872
12	200000	Flo_2	0.411418
12	200000	Flo_3	0.347461
12	200000	Flo_4	0.401294
12	200000	Ack_1	0.375785
12	200000	Ack_2	0.296441
12	200000	Ack_3	0.373193
12	200000	Ack_4	0.360742
12	200000	Fla_1	0.444927
12	200000	Fla_2	0.345416
12	200000	Fla_3	0.323293
12	200000	Fla_4	0.37298
12	200000	Kat_1	0.363374
12	200000	Kat_2	0.340401
12	200000	Kat_3	0.419667
12	200000	Kat_4	0.424726
12	200000	Lum_1	0.377377
12	200000	Lum_2	0.30874
12	200000	Lum_3	0.399207
12	200000	Lum_4	0.509021
12	200000	EdB_1	0.458062
12	200000	EdB_2	0.333047
12	200000	EdB_3	0.389956
12	200000	EdB_4	0.660694
12	400000	WhR_1	0.298952
12	400000	WhR_2	0.364886
12	400000	WhR_3	0.345722
12	400000	WhR_4	0.61327
12	400000	BdF_1	0.425657
12	400000	BdF_2	0.284162
12	400000	BdF_3	0.364079
12	400000	BdF_4	0.336496
12	400000	EgH_1	0.346189
12	400000	EgH_2	0.40091
12	400000	EgH_3	0.457469
12	400000	EgH_4	0.465406
12	400000	PrW_1	0.435254
12	400000	PrW_2	0.361416
12	400000	PrW_3	0.311358
12	400000	PrW_4	0.486756
12	400000	Flo_1	0.438625
12	400000	Flo_2	0.382106
12	400000	Flo_3	0.364039
12	400000	Flo_4	0.354814
12	400000	Ack_1	0.346229
12	400000	Ack_2	0.349994
12	400000	Ack_3	0.356023
12	400000	Ack_4	0.401435
12	400000	Fla_1	0.422494
12	400000	Fla_2	0.339232
12	400000	Fla_3	0.285828
12	400000	Fla_4	0.389437
12	400000	Kat_1	0.346731
12	400000	Kat_2	0.385162
12	400000	Kat_3	0.389694
12	400000	Kat_4	0.447973
12	400000	Lum_1	0.354679
12	400000	Lum_2	0.350568
12	400000	Lum_3	0.360822
12	400000	Lum_4	0.498596
12	400000	EdB_1	0.38385
12	400000	EdB_2	0.366069
12	400000	EdB_3	0.367898
12	400000	EdB_4	0.625517
12	600000	WhR_1	0.244859
12	600000	WhR_2	0.315782
12	600000	WhR_3	0.321777
12	600000	WhR_4	0.609052
12	600000	BdF_1	0.459726
12	600000	BdF_2	0.27394
12	600000	BdF_3	0.30357
12	600000	BdF_4	0.289563
12	600000	EgH_1	0.298987
12	600000	EgH_2	0.434026
12	600000	EgH_3	0.486729
12	600000	EgH_4	0.494416
12	600000	PrW_1	0.467498
12	600000	PrW_2	0.306673
12	600000	PrW_3	0.24989
12	600000	PrW_4	0.503065
12	600000	Flo_1	0.469604
12	600000	Flo_2	0.332578
12	600000	Flo_3	0.406094
12	600000	Flo_4	0.306762
12	600000	Ack_1	0.30029
12	600000	Ack_2	0.438028
12	600000	Ack_3	0.33227
12	600000	Ack_4	0.44449
12	600000	Fla_1	0.451483
12	600000	Fla_2	0.314269
12	600000	Fla_3	0.241929
12	600000	Fla_4	0.42496
12	600000	Kat_1	0.322255
12	600000	Kat_2	0.438248
12	600000	Kat_3	0.336489
12	600000	Kat_4	0.478568
12	600000	Lum_1	0.309665
12	600000	Lum_2	0.3953
12	600000	Lum_3	0.301279
12	600000	Lum_4	0.507242
12	600000	EdB_1	0.321518
12	600000	EdB_2	0.430793
12	600000	EdB_3	0.326576
12	600000	EdB_4	0.62539
12	800000	WhR_1	0.301764
12	800000	WhR_2	0.32052
12	800000	WhR_3	0.346599
12	800000	WhR_4	0.645526
12	800000	BdF_1	0.504832
12	800000	BdF_2	0.293666
12	800000	BdF_3	0.339448
12	800000	BdF_4	0.36645
12	800000	EgH_1	0.340723
12	800000	EgH_2	0.475517
12	800000	EgH_3	0.528673
12	800000	EgH_4	0.530187
12	800000	PrW_1	0.510916
12	800000	PrW_2	0.374986
12	800000	PrW_3	0.306482
12	800000	PrW_4	0.527396
12	800000	Flo_1	0.510117
12	800000	Flo_2	0.333935
12	800000	Flo_3	0.455644
12	800000	Flo_4	0.341583
12	800000	Ack_1	0.339861
12	800000	Ack_2	0.488777
12	800000	Ack_3	0.358349
12	800000	Ack_4	0.496383
12	800000	Fla_1	0.460727
12	800000	Fla_2	0.336555
12	800000	Fla_3	0.298955
12	800000	Fla_4	0.465601
12	800000	Kat_1	0.350259
12	800000	Kat_2	0.490545
12	800000	Kat_3	0.338536
12	800000	Kat_4	0.519906
12	800000	Lum_1	0.379852
12	800000	Lum_2	0.443058
12	800000	Lum_3	0.336629
12	800000	Lum_4	0.50393
12	800000	EdB_1	0.334032
12	800000	EdB_2	0.510208
12	800000	EdB_3	0.328199
12	800000	EdB_4	0.665326
12	1000000	WhR_1	0.301291
12	1000000	WhR_2	0.380051
12	1000000	WhR_3	0.289659
12	1000000	WhR_4	0.66012
12	1000000	BdF_1	0.507305
12	1000000	BdF_2	0.262686
12	1000000	BdF_3	0.299232
12	1000000	BdF_4	0.416015
12	1000000	EgH_1	0.303185
12	1000000	EgH_2	0.431349
12	1000000	EgH_3	0.508369
12	1000000	EgH_4	0.508568
12	1000000	PrW_1	0.505381
12	1000000	PrW_2	0.422559
12	1000000	PrW_3	0.304375
12	1000000	PrW_4	0.516032
12	1000000	Flo_1	0.503232
12	1000000	Flo_2	0.380287
12	1000000	Flo_3	0.444563
12	1000000	Flo_4	0.30293
12	1000000	Ack_1	0.304905
12	1000000	Ack_2	0.506342
12	1000000	Ack_3	0.290565
12	1000000	Ack_4	0.502117
12	1000000	Fla_1	0.470992
12	1000000	Fla_2	0.291398
12	1000000	Fla_3	0.292472
12	1000000	Fla_4	0.467175
12	1000000	Kat_1	0.285786
12	1000000	Kat_2	0.508558
12	1000000	Kat_3	0.380433
12	1000000	Kat_4	0.50479
12	1000000	Lum_1	0.426863
12	1000000	Lum_2	0.459929
12	1000000	Lum_3	0.298791
12	1000000	Lum_4	0.500002
12	1000000	EdB_1	0.323619
12	1000000	EdB_2	0.500184
12	1000000	EdB_3	0.377024
12	1000000	EdB_4	0.663051
12	1200000	WhR_1	0.312504
12	1200000	WhR_2	0.471937
12	1200000	WhR_3	0.275596
12	1200000	WhR_4	0.661666
12	1200000	BdF_1	0.545072
12	1200000	BdF_2	0.299224
12	1200000	BdF_3	0.314328
12	1200000	BdF_4	0.417337
12	1200000	EgH_1	0.318452
12	1200000	EgH_2	0.458604
12	1200000	EgH_3	0.556118
12	1200000	EgH_4	0.547812
12	1200000	PrW_1	0.549379
12	1200000	PrW_2	0.41333
12	1200000	PrW_3	0.319198
12	1200000	PrW_4	0.525701
12	1200000	Flo_1	0.557276
12	1200000	Flo_2	0.468299
12	1200000	Flo_3	0.480852
12	1200000	Flo_4	0.3127
12	1200000	Ack_1	0.31918
12	1200000	Ack_2	0.553654
12	1200000	Ack_3	0.274977
12	1200000	Ack_4	0.527288
12	1200000	Fla_1	0.490979
12	1200000	Fla_2	0.279695
12	1200000	Fla_3	0.308459
12	1200000	Fla_4	0.512552
12	1200000	Kat_1	0.273771
12	1200000	Kat_2	0.552841
12	1200000	Kat_3	0.469399
12	1200000	Kat_4	0.556813
12	1200000	Lum_1	0.416774
12	1200000	Lum_2	0.492527
12	1200000	Lum_3	0.310017
12	1200000	Lum_4	0.510428
12	1200000	EdB_1	0.264573
12	1200000	EdB_2	0.544101
12	1200000	EdB_3	0.47511
12	1200000	EdB_4	0.659735
12	1400000	WhR_1	0.320602
12	1400000	WhR_2	0.533484
12	1400000	WhR_3	0.270712
12	1400000	WhR_4	0.64544
12	1400000	BdF_1	0.529587
12	1400000	BdF_2	0.316348
12	1400000	BdF_3	0.323345
12	1400000	BdF_4	0.416567
12	1400000	EgH_1	0.325943
12	1400000	EgH_2	0.489892
12	1400000	EgH_3	0.538634
12	1400000	EgH_4	0.53213
12	1400000	PrW_1	0.534288
12	1400000	PrW_2	0.410633
12	1400000	PrW_3	0.32718
12	1400000	PrW_4	0.531574
12	1400000	Flo_1	0.543033
12	1400000	Flo_2	0.456203
12	1400000	Flo_3	0.504772
12	1400000	Flo_4	0.320306
12	1400000	Ack_1	0.326895
12	1400000	Ack_2	0.536103
12	1400000	Ack_3	0.270792
12	1400000	Ack_4	0.513715
12	1400000	Fla_1	0.524345
12	1400000	Fla_2	0.268549
12	1400000	Fla_3	0.318105
12	1400000	Fla_4	0.527543
12	1400000	Kat_1	0.26967
12	1400000	Kat_2	0.536682
12	1400000	Kat_3	0.529328
12	1400000	Kat_4	0.538059
12	1400000	Lum_1	0.414
12	1400000	Lum_2	0.482679
12	1400000	Lum_3	0.318649
12	1400000	Lum_4	0.518745
12	1400000	EdB_1	0.303698
12	1400000	EdB_2	0.527893
12	1400000	EdB_3	0.536803
12	1400000	EdB_4	0.643356
12	1600000	WhR_1	0.358509
12	1600000	WhR_2	0.564364
12	1600000	WhR_3	0.292255
12	1600000	WhR_4	0.62861
12	1600000	BdF_1	0.516925
12	1600000	BdF_2	0.337125
12	1600000	BdF_3	0.355854
12	1600000	BdF_4	0.478967
12	1600000	EgH_1	0.364224
12	1600000	EgH_2	0.469478
12	1600000	EgH_3	0.518066
12	1600000	EgH_4	0.523834
12	1600000	PrW_1	0.518263
12	1600000	PrW_2	0.475906
12	1600000	PrW_3	0.354751
12	1600000	PrW_4	0.500463
12	1600000	Flo_1	0.520958
12	1600000	Flo_2	0.480223
12	1600000	Flo_3	0.496774
12	1600000	Flo_4	0.349
12	1600000	Ack_1	0.358898
12	1600000	Ack_2	0.515695
12	1600000	Ack_3	0.29212
12	1600000	Ack_4	0.50419
12	1600000	Fla_1	0.499176
12	1600000	Fla_2	0.286293
12	1600000	Fla_3	0.353271
12	1600000	Fla_4	0.510708
12	1600000	Kat_1	0.290399
12	1600000	Kat_2	0.522557
12	1600000	Kat_3	0.555623
12	1600000	Kat_4	0.533078
12	1600000	Lum_1	0.470575
12	1600000	Lum_2	0.472828
12	1600000	Lum_3	0.358172
12	1600000	Lum_4	0.495196
12	1600000	EdB_1	0.366579
12	1600000	EdB_2	0.524356
12	1600000	EdB_3	0.565086
12	1600000	EdB_4	0.6248
12	1800000	WhR_1	0.319763
12	1800000	WhR_2	0.591609
12	1800000	WhR_3	0.320874
12	1800000	WhR_4	0.549825
12	1800000	BdF_1	0.496295
12	1800000	BdF_2	0.351341
12	1800000	BdF_3	0.314522
12	1800000	BdF_4	0.421679
12	1800000	EgH_1	0.357506
12	1800000	EgH_2	0.437722
12	1800000	EgH_3	0.495237
12	1800000	EgH_4	0.508303
12	1800000	PrW_1	0.496732
12	1800000	PrW_2	0.42165
12	1800000	PrW_3	0.321764
12	1800000	PrW_4	0.48408
12	1800000	Flo_1	0.502623
12	1800000	Flo_2	0.52028
12	1800000	Flo_3	0.471565
12	1800000	Flo_4	0.337582
12	1800000	Ack_1	0.332886
12	1800000	Ack_2	0.491746
12	1800000	Ack_3	0.312568
12	1800000	Ack_4	0.482076
12	1800000	Fla_1	0.464471
12	1800000	Fla_2	0.313562
12	1800000	Fla_3	0.334527
12	1800000	Fla_4	0.49651
12	1800000	Kat_1	0.312323
12	1800000	Kat_2	0.502062
12	1800000	Kat_3	0.586304
12	1800000	Kat_4	0.511953
12	1800000	Lum_1	0.416773
12	1800000	Lum_2	0.45501
12	1800000	Lum_3	0.317674
12	1800000	Lum_4	0.479085
12	1800000	EdB_1	0.439388
12	1800000	EdB_2	0.501343
12	1800000	EdB_3	0.595652
12	1800000	EdB_4	0.569875
12	2000000	WhR_1	0.289558
12	2000000	WhR_2	0.489719
12	2000000	WhR_3	0.29809
12	2000000	WhR_4	0.522675
12	2000000	BdF_1	0.456055
12	2000000	BdF_2	0.363241
12	2000000	BdF_3	0.279063
12	2000000	BdF_4	0.324672
12	2000000	EgH_1	0.337526
12	2000000	EgH_2	0.449824
12	2000000	EgH_3	0.473671
12	2000000	EgH_4	0.462346
12	2000000	PrW_1	0.466006
12	2000000	PrW_2	0.32816
12	2000000	PrW_3	0.29254
12	2000000	PrW_4	0.499539
12	2000000	Flo_1	0.475235
12	2000000	Flo_2	0.409242
12	2000000	Flo_3	0.488882
12	2000000	Flo_4	0.299558
12	2000000	Ack_1	0.295697
12	2000000	Ack_2	0.473299
12	2000000	Ack_3	0.293219
12	2000000	Ack_4	0.466364
12	2000000	Fla_1	0.483338
12	2000000	Fla_2	0.294683
12	2000000	Fla_3	0.305091
12	2000000	Fla_4	0.474807
12	2000000	Kat_1	0.300389
12	2000000	Kat_2	0.465276
12	2000000	Kat_3	0.484914
12	2000000	Kat_4	0.480785
12	2000000	Lum_1	0.33086
12	2000000	Lum_2	0.474683
12	2000000	Lum_3	0.294646
12	2000000	Lum_4	0.495664
12	2000000	EdB_1	0.487746
12	2000000	EdB_2	0.477652
12	2000000	EdB_3	0.492717
12	2000000	EdB_4	0.540204
12	2200000	WhR_1	0.268405
12	2200000	WhR_2	0.384223
12	2200000	WhR_3	0.331306
12	2200000	WhR_4	0.502908
12	2200000	BdF_1	0.450798
12	2200000	BdF_2	0.34442
12	2200000	BdF_3	0.239786
12	2200000	BdF_4	0.340897
12	2200000	EgH_1	0.333276
12	2200000	EgH_2	0.443668
12	2200000	EgH_3	0.458192
12	2200000	EgH_4	0.45013
12	2200000	PrW_1	0.452649
12	2200000	PrW_2	0.375551
12	2200000	PrW_3	0.257059
12	2200000	PrW_4	0.540981
12	2200000	Flo_1	0.453407
12	2200000	Flo_2	0.33564
12	2200000	Flo_3	0.470669
12	2200000	Flo_4	0.265846
12	2200000	Ack_1	0.258567
12	2200000	Ack_2	0.459289
12	2200000	Ack_3	0.308511
12	2200000	Ack_4	0.461547
12	2200000	Fla_1	0.530857
12	2200000	Fla_2	0.323944
12	2200000	Fla_3	0.273264
12	2200000	Fla_4	0.466548
12	2200000	Kat_1	0.327579
12	2200000	Kat_2	0.454977
12	2200000	Kat_3	0.380314
12	2200000	Kat_4	0.470902
12	2200000	Lum_1	0.330637
12	2200000	Lum_2	0.46658
12	2200000	Lum_3	0.260912
12	2200000	Lum_4	0.521803
12	2200000	EdB_1	0.534535
12	2200000	EdB_2	0.470591
12	2200000	EdB_3	0.38792
12	2200000	EdB_4	0.519661
12	2400000	WhR_1	0.241474
12	2400000	WhR_2	0.2649
12	2400000	WhR_3	0.299474
12	2400000	WhR_4	0.472321
12	2400000	BdF_1	0.444054
12	2400000	BdF_2	0.306739
12	2400000	BdF_3	0.214264
12	2400000	BdF_4	0.299402
12	2400000	EgH_1	0.299342
12	2400000	EgH_2	0.436145
12	2400000	EgH_3	0.451134
12	2400000	EgH_4	0.441042
12	2400000	PrW_1	0.445957
12	2400000	PrW_2	0.39875
12	2400000	PrW_3	0.231697
12	2400000	PrW_4	0.512545
12	2400000	Flo_1	0.444173
12	2400000	Flo_2	0.299774
12	2400000	Flo_3	0.463081
12	2400000	Flo_4	0.238654
12	2400000	Ack_1	0.233541
12	2400000	Ack_2	0.452848
12	2400000	Ack_3	0.278696
12	2400000	Ack_4	0.454968
12	2400000	Fla_1	0.520671
12	2400000	Fla_2	0.295748
12	2400000	Fla_3	0.247196
12	2400000	Fla_4	0.459972
12	2400000	Kat_1	0.298417
12	2400000	Kat_2	0.44324
12	2400000	Kat_3	0.260816
12	2400000	Kat_4	0.461357
12	2400000	Lum_1	0.293239
12	2400000	Lum_2	0.449049
12	2400000	Lum_3	0.236351
12	2400000	Lum_4	0.509256
12	2400000	EdB_1	0.54106
12	2400000	EdB_2	0.465153
12	2400000	EdB_3	0.267914
12	2400000	EdB_4	0.485394
12	2600000	WhR_1	0.208632
12	2600000	WhR_2	0.22722
12	2600000	WhR_3	0.295453
12	2600000	WhR_4	0.470194
12	2600000	BdF_1	0.45054
12	2600000	BdF_2	0.292051
12	2600000	BdF_3	0.214704
12	2600000	BdF_4	0.298324
12	2600000	EgH_1	0.295486
12	2600000	EgH_2	0.447855
12	2600000	EgH_3	0.467844
12	2600000	EgH_4	0.441798
12	2600000	PrW_1	0.45433
12	2600000	PrW_2	0.365035
12	2600000	PrW_3	0.23154
12	2600000	PrW_4	0.535802
12	2600000	Flo_1	0.462634
12	2600000	Flo_2	0.303015
12	2600000	Flo_3	0.465872
12	2600000	Flo_4	0.230756
12	2600000	Ack_1	0.229399
12	2600000	Ack_2	0.467278
12	2600000	Ack_3	0.28387
12	2600000	Ack_4	0.460738
12	2600000	Fla_1	0.536377
12	2600000	Fla_2	0.302903
12	2600000	Fla_3	0.238792
12	2600000	Fla_4	0.469155
12	2600000	Kat_1	0.2976
12	2600000	Kat_2	0.387217
12	2600000	Kat_3	0.21795
12	2600000	Kat_4	0.46217
12	2600000	Lum_1	0.28317
12	2600000	Lum_2	0.453646
12	2600000	Lum_3	0.22971
12	2600000	Lum_4	0.533964
12	2600000	EdB_1	0.477665
12	2600000	EdB_2	0.462657
12	2600000	EdB_3	0.207054
12	2600000	EdB_4	0.488604
12	2800000	WhR_1	0.233799
12	2800000	WhR_2	0.268835
12	2800000	WhR_3	0.297988
12	2800000	WhR_4	0.531753
12	2800000	BdF_1	0.456753
12	2800000	BdF_2	0.294584
12	2800000	BdF_3	0.258074
12	2800000	BdF_4	0.297319
12	2800000	EgH_1	0.307739
12	2800000	EgH_2	0.459961
12	2800000	EgH_3	0.479675
12	2800000	EgH_4	0.456382
12	2800000	PrW_1	0.468244
12	2800000	PrW_2	0.395458
12	2800000	PrW_3	0.26545
12	2800000	PrW_4	0.53302
12	2800000	Flo_1	0.474475
12	2800000	Flo_2	0.305945
12	2800000	Flo_3	0.471106
12	2800000	Flo_4	0.249257
12	2800000	Ack_1	0.255885
12	2800000	Ack_2	0.46934
12	2800000	Ack_3	0.296225
12	2800000	Ack_4	0.464734
12	2800000	Fla_1	0.581452
12	2800000	Fla_2	0.309906
12	2800000	Fla_3	0.258248
12	2800000	Fla_4	0.473242
12	2800000	Kat_1	0.304773
12	2800000	Kat_2	0.401081
12	2800000	Kat_3	0.253971
12	2800000	Kat_4	0.506879
12	2800000	Lum_1	0.286973
12	2800000	Lum_2	0.447422
12	2800000	Lum_3	0.273285
12	2800000	Lum_4	0.526851
12	2800000	EdB_1	0.455927
12	2800000	EdB_2	0.464492
12	2800000	EdB_3	0.241206
12	2800000	EdB_4	0.537347
12	3000000	WhR_1	0.259218
12	3000000	WhR_2	0.256485
12	3000000	WhR_3	0.302408
12	3000000	WhR_4	0.477485
12	3000000	BdF_1	0.464216
12	3000000	BdF_2	0.273656
12	3000000	BdF_3	0.286715
12	3000000	BdF_4	0.278214
12	3000000	EgH_1	0.31556
12	3000000	EgH_2	0.458897
12	3000000	EgH_3	0.462514
12	3000000	EgH_4	0.467694
12	3000000	PrW_1	0.451228
12	3000000	PrW_2	0.36719
12	3000000	PrW_3	0.288081
12	3000000	PrW_4	0.492578
12	3000000	Flo_1	0.472464
12	3000000	Flo_2	0.312076
12	3000000	Flo_3	0.460148
12	3000000	Flo_4	0.273318
12	3000000	Ack_1	0.290082
12	3000000	Ack_2	0.457682
12	3000000	Ack_3	0.300324
12	3000000	Ack_4	0.46378
12	3000000	Fla_1	0.575709
12	3000000	Fla_2	0.304918
12	3000000	Fla_3	0.283944
12	3000000	Fla_4	0.455395
12	3000000	Kat_1	0.304837
12	3000000	Kat_2	0.366348
12	3000000	Kat_3	0.25501
12	3000000	Kat_4	0.540707
12	3000000	Lum_1	0.276033
12	3000000	Lum_2	0.434452
12	3000000	Lum_3	0.285588
12	3000000	Lum_4	0.492533
12	3000000	EdB_1	0.394058
12	3000000	EdB_2	0.461367
12	3000000	EdB_3	0.244078
12	3000000	EdB_4	0.483561
12	3200000	WhR_1	0.246206
12	3200000	WhR_2	0.261833
12	3200000	WhR_3	0.268254
12	3200000	WhR_4	0.486668
12	3200000	BdF_1	0.478938
12	3200000	BdF_2	0.266986
12	3200000	BdF_3	0.288309
12	3200000	BdF_4	0.268055
12	3200000	EgH_1	0.278477
12	3200000	EgH_2	0.481831
12	3200000	EgH_3	0.494781
12	3200000	EgH_4	0.492902
12	3200000	PrW_1	0.477953
12	3200000	PrW_2	0.3346
12	3200000	PrW_3	0.290085
12	3200000	PrW_4	0.475146
12	3200000	Flo_1	0.50187
12	3200000	Flo_2	0.279546
12	3200000	Flo_3	0.466233
12	3200000	Flo_4	0.300561
12	3200000	Ack_1	0.281989
12	3200000	Ack_2	0.489792
12	3200000	Ack_3	0.280082
12	3200000	Ack_4	0.481462
12	3200000	Fla_1	0.528745
12	3200000	Fla_2	0.291106
12	3200000	Fla_3	0.285369
12	3200000	Fla_4	0.479194
12	3200000	Kat_1	0.290027
12	3200000	Kat_2	0.359238
12	3200000	Kat_3	0.271225
12	3200000	Kat_4	0.515336
12	3200000	Lum_1	0.2793
12	3200000	Lum_2	0.467391
12	3200000	Lum_3	0.289495
12	3200000	Lum_4	0.485335
12	3200000	EdB_1	0.336124
12	3200000	EdB_2	0.491824
12	3200000	EdB_3	0.256983
12	3200000	EdB_4	0.495349
12	3400000	WhR_1	0.292919
12	3400000	WhR_2	0.312483
12	3400000	WhR_3	0.305033
12	3400000	WhR_4	0.516759
12	3400000	BdF_1	0.504877
12	3400000	BdF_2	0.300472
12	3400000	BdF_3	0.314162
12	3400000	BdF_4	0.320213
12	3400000	EgH_1	0.316678
12	3400000	EgH_2	0.508093
12	3400000	EgH_3	0.527374
12	3400000	EgH_4	0.52023
12	3400000	PrW_1	0.504319
12	3400000	PrW_2	0.315043
12	3400000	PrW_3	0.318849
12	3400000	PrW_4	0.51953
12	3400000	Flo_1	0.527989
12	3400000	Flo_2	0.319616
12	3400000	Flo_3	0.454474
12	3400000	Flo_4	0.382775
12	3400000	Ack_1	0.31811
12	3400000	Ack_2	0.521814
12	3400000	Ack_3	0.313601
12	3400000	Ack_4	0.510523
12	3400000	Fla_1	0.554578
12	3400000	Fla_2	0.331092
12	3400000	Fla_3	0.318489
12	3400000	Fla_4	0.506022
12	3400000	Kat_1	0.326557
12	3400000	Kat_2	0.336264
12	3400000	Kat_3	0.300408
12	3400000	Kat_4	0.486494
12	3400000	Lum_1	0.32165
12	3400000	Lum_2	0.504653
12	3400000	Lum_3	0.322042
12	3400000	Lum_4	0.514231
12	3400000	EdB_1	0.319151
12	3400000	EdB_2	0.518657
12	3400000	EdB_3	0.282783
12	3400000	EdB_4	0.525428
12	3600000	WhR_1	0.324559
12	3600000	WhR_2	0.319982
12	3600000	WhR_3	0.308511
12	3600000	WhR_4	0.50618
12	3600000	BdF_1	0.49257
12	3600000	BdF_2	0.31483
12	3600000	BdF_3	0.314169
12	3600000	BdF_4	0.320409
12	3600000	EgH_1	0.312957
12	3600000	EgH_2	0.503182
12	3600000	EgH_3	0.508391
12	3600000	EgH_4	0.512516
12	3600000	PrW_1	0.499704
12	3600000	PrW_2	0.338915
12	3600000	PrW_3	0.31709
12	3600000	PrW_4	0.514928
12	3600000	Flo_1	0.505487
12	3600000	Flo_2	0.316033
12	3600000	Flo_3	0.452053
12	3600000	Flo_4	0.402994
12	3600000	Ack_1	0.341534
12	3600000	Ack_2	0.498723
12	3600000	Ack_3	0.309201
12	3600000	Ack_4	0.48264
12	3600000	Fla_1	0.553092
12	3600000	Fla_2	0.326739
12	3600000	Fla_3	0.31894
12	3600000	Fla_4	0.502581
12	3600000	Kat_1	0.328867
12	3600000	Kat_2	0.338844
12	3600000	Kat_3	0.309667
12	3600000	Kat_4	0.435361
12	3600000	Lum_1	0.334688
12	3600000	Lum_2	0.491972
12	3600000	Lum_3	0.322431
12	3600000	Lum_4	0.506131
12	3600000	EdB_1	0.342029
12	3600000	EdB_2	0.50774
12	3600000	EdB_3	0.314647
12	3600000	EdB_4	0.486943
12	3800000	WhR_1	0.310849
12	3800000	WhR_2	0.273759
12	3800000	WhR_3	0.262233
12	3800000	WhR_4	0.469578
12	3800000	BdF_1	0.494519
12	3800000	BdF_2	0.294112
12	3800000	BdF_3	0.284069
12	3800000	BdF_4	0.314791
12	3800000	EgH_1	0.271071
12	3800000	EgH_2	0.510019
12	3800000	EgH_3	0.511377
12	3800000	EgH_4	0.519088
12	3800000	PrW_1	0.504941
12	3800000	PrW_2	0.298927
12	3800000	PrW_3	0.287571
12	3800000	PrW_4	0.52358
12	3800000	Flo_1	0.507539
12	3800000	Flo_2	0.285339
12	3800000	Flo_3	0.465147
12	3800000	Flo_4	0.415887
12	3800000	Ack_1	0.35237
12	3800000	Ack_2	0.514135
12	3800000	Ack_3	0.266539
12	3800000	Ack_4	0.488599
12	3800000	Fla_1	0.527169
12	3800000	Fla_2	0.284243
12	3800000	Fla_3	0.289925
12	3800000	Fla_4	0.504563
12	3800000	Kat_1	0.285673
12	3800000	Kat_2	0.308194
12	3800000	Kat_3	0.277468
12	3800000	Kat_4	0.368882
12	3800000	Lum_1	0.327775
12	3800000	Lum_2	0.510749
12	3800000	Lum_3	0.298442
12	3800000	Lum_4	0.520095
12	3800000	EdB_1	0.302389
12	3800000	EdB_2	0.523313
12	3800000	EdB_3	0.283468
12	3800000	EdB_4	0.409984
12	4000000	WhR_1	0.295549
12	4000000	WhR_2	0.283821
12	4000000	WhR_3	0.258837
12	4000000	WhR_4	0.468341
12	4000000	BdF_1	0.476447
12	4000000	BdF_2	0.292188
12	4000000	BdF_3	0.276549
12	4000000	BdF_4	0.326166
12	4000000	EgH_1	0.264938
12	4000000	EgH_2	0.493627
12	4000000	EgH_3	0.496373
12	4000000	EgH_4	0.495376
12	4000000	PrW_1	0.495664
12	4000000	PrW_2	0.300857
12	4000000	PrW_3	0.278627
12	4000000	PrW_4	0.506987
12	4000000	Flo_1	0.48344
12	4000000	Flo_2	0.280354
12	4000000	Flo_3	0.443481
12	4000000	Flo_4	0.430999
12	4000000	Ack_1	0.364558
12	4000000	Ack_2	0.493037
12	4000000	Ack_3	0.263509
12	4000000	Ack_4	0.463608
12	4000000	Fla_1	0.482071
12	4000000	Fla_2	0.291467
12	4000000	Fla_3	0.282978
12	4000000	Fla_4	0.495885
12	4000000	Kat_1	0.284706
12	4000000	Kat_2	0.308273
12	4000000	Kat_3	0.272
12	4000000	Kat_4	0.284628
12	4000000	Lum_1	0.313702
12	4000000	Lum_2	0.525621
12	4000000	Lum_3	0.292922
12	4000000	Lum_4	0.494219
12	4000000	EdB_1	0.307572
12	4000000	EdB_2	0.497911
12	4000000	EdB_3	0.271926
12	4000000	EdB_4	0.393657
12	4200000	WhR_1	0.294617
12	4200000	WhR_2	0.35086
12	4200000	WhR_3	0.267987
12	4200000	WhR_4	0.46725
12	4200000	BdF_1	0.476348
12	4200000	BdF_2	0.278154
12	4200000	BdF_3	0.273521
12	4200000	BdF_4	0.315557
12	4200000	EgH_1	0.278272
12	4200000	EgH_2	0.486415
12	4200000	EgH_3	0.478737
12	4200000	EgH_4	0.476436
12	4200000	PrW_1	0.484256
12	4200000	PrW_2	0.28939
12	4200000	PrW_3	0.263036
12	4200000	PrW_4	0.493011
12	4200000	Flo_1	0.477203
12	4200000	Flo_2	0.316406
12	4200000	Flo_3	0.45351
12	4200000	Flo_4	0.449444
12	4200000	Ack_1	0.416495
12	4200000	Ack_2	0.477749
12	4200000	Ack_3	0.272393
12	4200000	Ack_4	0.460946
12	4200000	Fla_1	0.491292
12	4200000	Fla_2	0.277099
12	4200000	Fla_3	0.268461
12	4200000	Fla_4	0.467355
12	4200000	Kat_1	0.275728
12	4200000	Kat_2	0.322422
12	4200000	Kat_3	0.25991
12	4200000	Kat_4	0.270253
12	4200000	Lum_1	0.333986
12	4200000	Lum_2	0.509807
12	4200000	Lum_3	0.278716
12	4200000	Lum_4	0.491188
12	4200000	EdB_1	0.293556
12	4200000	EdB_2	0.48371
12	4200000	EdB_3	0.259351
12	4200000	EdB_4	0.400583
12	4400000	WhR_1	0.283886
12	4400000	WhR_2	0.359407
12	4400000	WhR_3	0.273137
12	4400000	WhR_4	0.447354
12	4400000	BdF_1	0.455946
12	4400000	BdF_2	0.299642
12	4400000	BdF_3	0.249718
12	4400000	BdF_4	0.328129
12	4400000	EgH_1	0.279487
12	4400000	EgH_2	0.463306
12	4400000	EgH_3	0.446008
12	4400000	EgH_4	0.44994
12	4400000	PrW_1	0.4683
12	4400000	PrW_2	0.314458
12	4400000	PrW_3	0.241867
12	4400000	PrW_4	0.465529
12	4400000	Flo_1	0.456035
12	4400000	Flo_2	0.343447
12	4400000	Flo_3	0.472638
12	4400000	Flo_4	0.423979
12	4400000	Ack_1	0.445899
12	4400000	Ack_2	0.454139
12	4400000	Ack_3	0.280972
12	4400000	Ack_4	0.440401
12	4400000	Fla_1	0.470407
12	4400000	Fla_2	0.275725
12	4400000	Fla_3	0.241796
12	4400000	Fla_4	0.444076
12	4400000	Kat_1	0.278977
12	4400000	Kat_2	0.344078
12	4400000	Kat_3	0.264832
12	4400000	Kat_4	0.274826
12	4400000	Lum_1	0.360346
12	4400000	Lum_2	0.488914
12	4400000	Lum_3	0.293924
12	4400000	Lum_4	0.463345
12	4400000	EdB_1	0.316053
12	4400000	EdB_2	0.466127
12	4400000	EdB_3	0.264462
12	4400000	EdB_4	0.384774
12	4600000	WhR_1	0.26813
12	4600000	WhR_2	0.41282
12	4600000	WhR_3	0.237525
12	4600000	WhR_4	0.484156
12	4600000	BdF_1	0.481971
12	4600000	BdF_2	0.271865
12	4600000	BdF_3	0.219991
12	4600000	BdF_4	0.288541
12	4600000	EgH_1	0.250453
12	4600000	EgH_2	0.482037
12	4600000	EgH_3	0.477731
12	4600000	EgH_4	0.474284
12	4600000	PrW_1	0.400073
12	4600000	PrW_2	0.272977
12	4600000	PrW_3	0.218498
12	4600000	PrW_4	0.470636
12	4600000	Flo_1	0.477395
12	4600000	Flo_2	0.301992
12	4600000	Flo_3	0.475748
12	4600000	Flo_4	0.474728
12	4600000	Ack_1	0.484955
12	4600000	Ack_2	0.487707
12	4600000	Ack_3	0.25264
12	4600000	Ack_4	0.472519
12	4600000	Fla_1	0.38719
12	4600000	Fla_2	0.246191
12	4600000	Fla_3	0.208667
12	4600000	Fla_4	0.446042
12	4600000	Kat_1	0.248707
12	4600000	Kat_2	0.302486
12	4600000	Kat_3	0.326797
12	4600000	Kat_4	0.301677
12	4600000	Lum_1	0.303326
12	4600000	Lum_2	0.505203
12	4600000	Lum_3	0.271972
12	4600000	Lum_4	0.483701
12	4600000	EdB_1	0.275661
12	4600000	EdB_2	0.493242
12	4600000	EdB_3	0.237697
12	4600000	EdB_4	0.449913
12	4800000	WhR_1	0.298832
12	4800000	WhR_2	0.474228
12	4800000	WhR_3	0.323133
12	4800000	WhR_4	0.495509
12	4800000	BdF_1	0.494148
12	4800000	BdF_2	0.303095
12	4800000	BdF_3	0.268918
12	4800000	BdF_4	0.363235
12	4800000	EgH_1	0.301405
12	4800000	EgH_2	0.489217
12	4800000	EgH_3	0.511086
12	4800000	EgH_4	0.478197
12	4800000	PrW_1	0.400384
12	4800000	PrW_2	0.323673
12	4800000	PrW_3	0.2598
12	4800000	PrW_4	0.478261
12	4800000	Flo_1	0.477324
12	4800000	Flo_2	0.322957
12	4800000	Flo_3	0.483014
12	4800000	Flo_4	0.47558
12	4800000	Ack_1	0.479225
12	4800000	Ack_2	0.491084
12	4800000	Ack_3	0.320938
12	4800000	Ack_4	0.485025
12	4800000	Fla_1	0.365652
12	4800000	Fla_2	0.318148
12	4800000	Fla_3	0.249511
12	4800000	Fla_4	0.470473
12	4800000	Kat_1	0.332199
12	4800000	Kat_2	0.297417
12	4800000	Kat_3	0.385906
12	4800000	Kat_4	0.36603
12	4800000	Lum_1	0.321369
12	4800000	Lum_2	0.508541
12	4800000	Lum_3	0.29907
12	4800000	Lum_4	0.512322
12	4800000	EdB_1	0.318257
12	4800000	EdB_2	0.498653
12	4800000	EdB_3	0.299327
12	4800000	EdB_4	0.475462
12	5000000	WhR_1	0.319226
12	5000000	WhR_2	0.490398
12	5000000	WhR_3	0.369134
12	5000000	WhR_4	0.512565
12	5000000	BdF_1	0.494195
12	5000000	BdF_2	0.339156
12	5000000	BdF_3	0.308122
12	5000000	BdF_4	0.41352
12	5000000	EgH_1	0.351623
12	5000000	EgH_2	0.492994
12	5000000	EgH_3	0.491467
12	5000000	EgH_4	0.517561
12	5000000	PrW_1	0.427768
12	5000000	PrW_2	0.366374
12	5000000	PrW_3	0.308945
12	5000000	PrW_4	0.481171
12	5000000	Flo_1	0.473043
12	5000000	Flo_2	0.352124
12	5000000	Flo_3	0.466071
12	5000000	Flo_4	0.487728
12	5000000	Ack_1	0.470525
12	5000000	Ack_2	0.476751
12	5000000	Ack_3	0.345012
12	5000000	Ack_4	0.481306
12	5000000	Fla_1	0.37136
12	5000000	Fla_2	0.353534
12	5000000	Fla_3	0.282395
12	5000000	Fla_4	0.465495
12	5000000	Kat_1	0.337259
12	5000000	Kat_2	0.320957
12	5000000	Kat_3	0.388343
12	5000000	Kat_4	0.364301
12	5000000	Lum_1	0.353171
12	5000000	Lum_2	0.460034
12	5000000	Lum_3	0.318791
12	5000000	Lum_4	0.561407
12	5000000	EdB_1	0.370116
12	5000000	EdB_2	0.48781
12	5000000	EdB_3	0.338436
12	5000000	EdB_4	0.486604
12	5200000	WhR_1	0.318356
12	5200000	WhR_2	0.488507
12	5200000	WhR_3	0.386555
12	5200000	WhR_4	0.555891
12	5200000	BdF_1	0.504829
12	5200000	BdF_2	0.348962
12	5200000	BdF_3	0.311369
12	5200000	BdF_4	0.398423
12	5200000	EgH_1	0.371832
12	5200000	EgH_2	0.502047
12	5200000	EgH_3	0.499721
12	5200000	EgH_4	0.537812
12	5200000	PrW_1	0.384623
12	5200000	PrW_2	0.407341
12	5200000	PrW_3	0.411711
12	5200000	PrW_4	0.496989
12	5200000	Flo_1	0.471111
12	5200000	Flo_2	0.421586
12	5200000	Flo_3	0.472797
12	5200000	Flo_4	0.498093
12	5200000	Ack_1	0.47847
12	5200000	Ack_2	0.481389
12	5200000	Ack_3	0.361406
12	5200000	Ack_4	0.481725
12	5200000	Fla_1	0.423669
12	5200000	Fla_2	0.372155
12	5200000	Fla_3	0.29958
12	5200000	Fla_4	0.498871
12	5200000	Kat_1	0.388065
12	5200000	Kat_2	0.399523
12	5200000	Kat_3	0.450463
12	5200000	Kat_4	0.409595
12	5200000	Lum_1	0.42426
12	5200000	Lum_2	0.466919
12	5200000	Lum_3	0.316046
12	5200000	Lum_4	0.561172
12	5200000	EdB_1	0.413977
12	5200000	EdB_2	0.49544
12	5200000	EdB_3	0.45493
12	5200000	EdB_4	0.484784
12	5400000	WhR_1	0.310852
12	5400000	WhR_2	0.487315
12	5400000	WhR_3	0.370594
12	5400000	WhR_4	0.563687
12	5400000	BdF_1	0.484776
12	5400000	BdF_2	0.32396
12	5400000	BdF_3	0.326799
12	5400000	BdF_4	0.335646
12	5400000	EgH_1	0.355966
12	5400000	EgH_2	0.504686
12	5400000	EgH_3	0.501488
12	5400000	EgH_4	0.539457
12	5400000	PrW_1	0.333953
12	5400000	PrW_2	0.45475
12	5400000	PrW_3	0.491977
12	5400000	PrW_4	0.504254
12	5400000	Flo_1	0.472633
12	5400000	Flo_2	0.465547
12	5400000	Flo_3	0.469934
12	5400000	Flo_4	0.501412
12	5400000	Ack_1	0.480869
12	5400000	Ack_2	0.477792
12	5400000	Ack_3	0.34637
12	5400000	Ack_4	0.47788
12	5400000	Fla_1	0.451403
12	5400000	Fla_2	0.357124
12	5400000	Fla_3	0.311919
12	5400000	Fla_4	0.536028
12	5400000	Kat_1	0.426992
12	5400000	Kat_2	0.455373
12	5400000	Kat_3	0.48034
12	5400000	Kat_4	0.442795
12	5400000	Lum_1	0.458057
12	5400000	Lum_2	0.462357
12	5400000	Lum_3	0.302395
12	5400000	Lum_4	0.57158
12	5400000	EdB_1	0.469149
12	5400000	EdB_2	0.49129
12	5400000	EdB_3	0.543497
12	5400000	EdB_4	0.482691
12	5600000	WhR_1	0.373677
12	5600000	WhR_2	0.454641
12	5600000	WhR_3	0.432265
12	5600000	WhR_4	0.530206
12	5600000	BdF_1	0.467258
12	5600000	BdF_2	0.380618
12	5600000	BdF_3	0.390311
12	5600000	BdF_4	0.431485
12	5600000	EgH_1	0.423945
12	5600000	EgH_2	0.478785
12	5600000	EgH_3	0.457576
12	5600000	EgH_4	0.493968
12	5600000	PrW_1	0.404675
12	5600000	PrW_2	0.545823
12	5600000	PrW_3	0.556482
12	5600000	PrW_4	0.470543
12	5600000	Flo_1	0.462753
12	5600000	Flo_2	0.556458
12	5600000	Flo_3	0.440612
12	5600000	Flo_4	0.479508
12	5600000	Ack_1	0.470289
12	5600000	Ack_2	0.434936
12	5600000	Ack_3	0.384419
12	5600000	Ack_4	0.442829
12	5600000	Fla_1	0.530161
12	5600000	Fla_2	0.398985
12	5600000	Fla_3	0.374581
12	5600000	Fla_4	0.524653
12	5600000	Kat_1	0.506833
12	5600000	Kat_2	0.547978
12	5600000	Kat_3	0.446229
12	5600000	Kat_4	0.462588
12	5600000	Lum_1	0.546
12	5600000	Lum_2	0.461507
12	5600000	Lum_3	0.368813
12	5600000	Lum_4	0.513267
12	5600000	EdB_1	0.565396
12	5600000	EdB_2	0.446491
12	5600000	EdB_3	0.654609
12	5600000	EdB_4	0.458672
12	5800000	WhR_1	0.361329
12	5800000	WhR_2	0.43602
12	5800000	WhR_3	0.373817
12	5800000	WhR_4	0.512946
12	5800000	BdF_1	0.452183
12	5800000	BdF_2	0.365263
12	5800000	BdF_3	0.376067
12	5800000	BdF_4	0.379771
12	5800000	EgH_1	0.37559
12	5800000	EgH_2	0.468
12	5800000	EgH_3	0.466726
12	5800000	EgH_4	0.47943
12	5800000	PrW_1	0.381877
12	5800000	PrW_2	0.557367
12	5800000	PrW_3	0.58935
12	5800000	PrW_4	0.453869
12	5800000	Flo_1	0.462098
12	5800000	Flo_2	0.597193
12	5800000	Flo_3	0.419111
12	5800000	Flo_4	0.47415
12	5800000	Ack_1	0.47331
12	5800000	Ack_2	0.473268
12	5800000	Ack_3	0.331513
12	5800000	Ack_4	0.482501
12	5800000	Fla_1	0.580188
12	5800000	Fla_2	0.33078
12	5800000	Fla_3	0.365004
12	5800000	Fla_4	0.496389
12	5800000	Kat_1	0.47069
12	5800000	Kat_2	0.583896
12	5800000	Kat_3	0.418302
12	5800000	Kat_4	0.447257
12	5800000	Lum_1	0.587312
12	5800000	Lum_2	0.452107
12	5800000	Lum_3	0.358529
12	5800000	Lum_4	0.455937
12	5800000	EdB_1	0.58402
12	5800000	EdB_2	0.431829
12	5800000	EdB_3	0.63918
12	5800000	EdB_4	0.466212
12	6000000	WhR_1	0.362431
12	6000000	WhR_2	0.481126
12	6000000	WhR_3	0.367386
12	6000000	WhR_4	0.517792
12	6000000	BdF_1	0.480165
12	6000000	BdF_2	0.389406
12	6000000	BdF_3	0.388731
12	6000000	BdF_4	0.334137
12	6000000	EgH_1	0.368401
12	6000000	EgH_2	0.48498
12	6000000	EgH_3	0.559419
12	6000000	EgH_4	0.474207
12	6000000	PrW_1	0.365987
12	6000000	PrW_2	0.624983
12	6000000	PrW_3	0.593092
12	6000000	PrW_4	0.484526
12	6000000	Flo_1	0.495183
12	6000000	Flo_2	0.577146
12	6000000	Flo_3	0.481171
12	6000000	Flo_4	0.497941
12	6000000	Ack_1	0.521338
12	6000000	Ack_2	0.560274
12	6000000	Ack_3	0.347478
12	6000000	Ack_4	0.559648
12	6000000	Fla_1	0.563683
12	6000000	Fla_2	0.338973
12	6000000	Fla_3	0.391207
12	6000000	Fla_4	0.526861
12	6000000	Kat_1	0.490026
12	6000000	Kat_2	0.563605
12	6000000	Kat_3	0.476026
12	6000000	Kat_4	0.517415
12	6000000	Lum_1	0.584695
12	6000000	Lum_2	0.50013
12	6000000	Lum_3	0.359787
12	6000000	Lum_4	0.462717
12	6000000	EdB_1	0.620107
12	6000000	EdB_2	0.488281
12	6000000	EdB_3	0.662191
12	6000000	EdB_4	0.506721
12	6200000	WhR_1	0.366848
12	6200000	WhR_2	0.466158
12	6200000	WhR_3	0.35334
12	6200000	WhR_4	0.48228
12	6200000	BdF_1	0.436231
12	6200000	BdF_2	0.415504
12	6200000	BdF_3	0.414231
12	6200000	BdF_4	0.333237
12	6200000	EgH_1	0.350221
12	6200000	EgH_2	0.448344
12	6200000	EgH_3	0.560332
12	6200000	EgH_4	0.467321
12	6200000	PrW_1	0.380512
12	6200000	PrW_2	0.6134
12	6200000	PrW_3	0.541341
12	6200000	PrW_4	0.464757
12	6200000	Flo_1	0.495501
12	6200000	Flo_2	0.522426
12	6200000	Flo_3	0.476064
12	6200000	Flo_4	0.493077
12	6200000	Ack_1	0.51698
12	6200000	Ack_2	0.562879
12	6200000	Ack_3	0.394958
12	6200000	Ack_4	0.568048
12	6200000	Fla_1	0.485328
12	6200000	Fla_2	0.315201
12	6200000	Fla_3	0.415119
12	6200000	Fla_4	0.490661
12	6200000	Kat_1	0.454201
12	6200000	Kat_2	0.509328
12	6200000	Kat_3	0.450915
12	6200000	Kat_4	0.507119
12	6200000	Lum_1	0.493372
12	6200000	Lum_2	0.494524
12	6200000	Lum_3	0.367046
12	6200000	Lum_4	0.443593
12	6200000	EdB_1	0.613692
12	6200000	EdB_2	0.49224
12	6200000	EdB_3	0.635606
12	6200000	EdB_4	0.502031
12	6400000	WhR_1	0.367624
12	6400000	WhR_2	0.552615
12	6400000	WhR_3	0.399942
12	6400000	WhR_4	0.54828
12	6400000	BdF_1	0.478582
12	6400000	BdF_2	0.397759
12	6400000	BdF_3	0.397613
12	6400000	BdF_4	0.422292
12	6400000	EgH_1	0.39895
12	6400000	EgH_2	0.457065
12	6400000	EgH_3	0.594837
12	6400000	EgH_4	0.546104
12	6400000	PrW_1	0.446972
12	6400000	PrW_2	0.613431
12	6400000	PrW_3	0.410881
12	6400000	PrW_4	0.551433
12	6400000	Flo_1	0.562683
12	6400000	Flo_2	0.449815
12	6400000	Flo_3	0.563977
12	6400000	Flo_4	0.571173
12	6400000	Ack_1	0.589999
12	6400000	Ack_2	0.590301
12	6400000	Ack_3	0.567531
12	6400000	Ack_4	0.6062
12	6400000	Fla_1	0.456752
12	6400000	Fla_2	0.3729
12	6400000	Fla_3	0.398781
12	6400000	Fla_4	0.460344
12	6400000	Kat_1	0.458064
12	6400000	Kat_2	0.440692
12	6400000	Kat_3	0.535337
12	6400000	Kat_4	0.58788
12	6400000	Lum_1	0.459344
12	6400000	Lum_2	0.561089
12	6400000	Lum_3	0.369753
12	6400000	Lum_4	0.550386
12	6400000	EdB_1	0.613042
12	6400000	EdB_2	0.572276
12	6400000	EdB_3	0.63011
12	6400000	EdB_4	0.579238
12	6600000	WhR_1	0.355077
12	6600000	WhR_2	0.525863
12	6600000	WhR_3	0.390641
12	6600000	WhR_4	0.527431
12	6600000	BdF_1	0.412459
12	6600000	BdF_2	0.376297
12	6600000	BdF_3	0.390671
12	6600000	BdF_4	0.357078
12	6600000	EgH_1	0.42527
12	6600000	EgH_2	0.407159
12	6600000	EgH_3	0.629838
12	6600000	EgH_4	0.518866
12	6600000	PrW_1	0.397097
12	6600000	PrW_2	0.628786
12	6600000	PrW_3	0.381935
12	6600000	PrW_4	0.532769
12	6600000	Flo_1	0.527346
12	6600000	Flo_2	0.448171
12	6600000	Flo_3	0.535632
12	6600000	Flo_4	0.541764
12	6600000	Ack_1	0.539525
12	6600000	Ack_2	0.625007
12	6600000	Ack_3	0.543141
12	6600000	Ack_4	0.640039
12	6600000	Fla_1	0.406063
12	6600000	Fla_2	0.424745
12	6600000	Fla_3	0.374758
12	6600000	Fla_4	0.401471
12	6600000	Kat_1	0.401774
12	6600000	Kat_2	0.449187
12	6600000	Kat_3	0.4911
12	6600000	Kat_4	0.544831
12	6600000	Lum_1	0.393851
12	6600000	Lum_2	0.51551
12	6600000	Lum_3	0.358256
12	6600000	Lum_4	0.535443
12	6600000	EdB_1	0.622236
12	6600000	EdB_2	0.556289
12	6600000	EdB_3	0.560184
12	6600000	EdB_4	0.540963
12	6800000	WhR_1	0.342258
12	6800000	WhR_2	0.527056
12	6800000	WhR_3	0.412538
12	6800000	WhR_4	0.534697
12	6800000	BdF_1	0.437668
12	6800000	BdF_2	0.382701
12	6800000	BdF_3	0.419256
12	6800000	BdF_4	0.338314
12	6800000	EgH_1	0.487907
12	6800000	EgH_2	0.375038
12	6800000	EgH_3	0.557558
12	6800000	EgH_4	0.528312
12	6800000	PrW_1	0.390722
12	6800000	PrW_2	0.625176
12	6800000	PrW_3	0.341619
12	6800000	PrW_4	0.529959
12	6800000	Flo_1	0.534777
12	6800000	Flo_2	0.493355
12	6800000	Flo_3	0.542351
12	6800000	Flo_4	0.556131
12	6800000	Ack_1	0.537091
12	6800000	Ack_2	0.548475
12	6800000	Ack_3	0.539612
12	6800000	Ack_4	0.562182
12	6800000	Fla_1	0.429935
12	6800000	Fla_2	0.463964
12	6800000	Fla_3	0.404961
12	6800000	Fla_4	0.431341
12	6800000	Kat_1	0.369108
12	6800000	Kat_2	0.495392
12	6800000	Kat_3	0.501899
12	6800000	Kat_4	0.541688
12	6800000	Lum_1	0.423567
12	6800000	Lum_2	0.528914
12	6800000	Lum_3	0.335267
12	6800000	Lum_4	0.541409
12	6800000	EdB_1	0.615343
12	6800000	EdB_2	0.539095
12	6800000	EdB_3	0.543265
12	6800000	EdB_4	0.549125
12	7000000	WhR_1	0.392382
12	7000000	WhR_2	0.521271
12	7000000	WhR_3	0.414172
12	7000000	WhR_4	0.500708
12	7000000	BdF_1	0.461524
12	7000000	BdF_2	0.339733
12	7000000	BdF_3	0.407092
12	7000000	BdF_4	0.345539
12	7000000	EgH_1	0.481194
12	7000000	EgH_2	0.36014
12	7000000	EgH_3	0.517516
12	7000000	EgH_4	0.527469
12	7000000	PrW_1	0.421059
12	7000000	PrW_2	0.587695
12	7000000	PrW_3	0.348108
12	7000000	PrW_4	0.495161
12	7000000	Flo_1	0.497622
12	7000000	Flo_2	0.486912
12	7000000	Flo_3	0.49117
12	7000000	Flo_4	0.526943
12	7000000	Ack_1	0.524374
12	7000000	Ack_2	0.507225
12	7000000	Ack_3	0.502422
12	7000000	Ack_4	0.522057
12	7000000	Fla_1	0.451732
12	7000000	Fla_2	0.456143
12	7000000	Fla_3	0.410567
12	7000000	Fla_4	0.454068
12	7000000	Kat_1	0.355135
12	7000000	Kat_2	0.490087
12	7000000	Kat_3	0.497992
12	7000000	Kat_4	0.523002
12	7000000	Lum_1	0.44635
12	7000000	Lum_2	0.519317
12	7000000	Lum_3	0.384351
12	7000000	Lum_4	0.519533
12	7000000	EdB_1	0.576484
12	7000000	EdB_2	0.534755
12	7000000	EdB_3	0.466244
12	7000000	EdB_4	0.499065
12	7200000	WhR_1	0.465135
12	7200000	WhR_2	0.527009
12	7200000	WhR_3	0.443326
12	7200000	WhR_4	0.490971
12	7200000	BdF_1	0.472172
12	7200000	BdF_2	0.409602
12	7200000	BdF_3	0.420788
12	7200000	BdF_4	0.423621
12	7200000	EgH_1	0.533356
12	7200000	EgH_2	0.42018
12	7200000	EgH_3	0.528605
12	7200000	EgH_4	0.524978
12	7200000	PrW_1	0.435484
12	7200000	PrW_2	0.585275
12	7200000	PrW_3	0.379959
12	7200000	PrW_4	0.481237
12	7200000	Flo_1	0.490815
12	7200000	Flo_2	0.520139
12	7200000	Flo_3	0.495511
12	7200000	Flo_4	0.551859
12	7200000	Ack_1	0.522874
12	7200000	Ack_2	0.52021
12	7200000	Ack_3	0.496696
12	7200000	Ack_4	0.551201
12	7200000	Fla_1	0.460345
12	7200000	Fla_2	0.512713
12	7200000	Fla_3	0.422157
12	7200000	Fla_4	0.465256
12	7200000	Kat_1	0.415628
12	7200000	Kat_2	0.522554
12	7200000	Kat_3	0.507835
12	7200000	Kat_4	0.521242
12	7200000	Lum_1	0.457612
12	7200000	Lum_2	0.545775
12	7200000	Lum_3	0.452753
12	7200000	Lum_4	0.531103
12	7200000	EdB_1	0.575765
12	7200000	EdB_2	0.515954
12	7200000	EdB_3	0.455212
12	7200000	EdB_4	0.497684
12	7400000	WhR_1	0.492343
12	7400000	WhR_2	0.492267
12	7400000	WhR_3	0.442061
12	7400000	WhR_4	0.449439
12	7400000	BdF_1	0.459052
12	7400000	BdF_2	0.472063
12	7400000	BdF_3	0.465414
12	7400000	BdF_4	0.418455
12	7400000	EgH_1	0.541348
12	7400000	EgH_2	0.419511
12	7400000	EgH_3	0.499005
12	7400000	EgH_4	0.483944
12	7400000	PrW_1	0.424478
12	7400000	PrW_2	0.531104
12	7400000	PrW_3	0.441357
12	7400000	PrW_4	0.438893
12	7400000	Flo_1	0.452016
12	7400000	Flo_2	0.530001
12	7400000	Flo_3	0.458822
12	7400000	Flo_4	0.508483
12	7400000	Ack_1	0.488003
12	7400000	Ack_2	0.495115
12	7400000	Ack_3	0.462054
12	7400000	Ack_4	0.51511
12	7400000	Fla_1	0.45015
12	7400000	Fla_2	0.537993
12	7400000	Fla_3	0.466235
12	7400000	Fla_4	0.455826
12	7400000	Kat_1	0.416233
12	7400000	Kat_2	0.548646
12	7400000	Kat_3	0.474658
12	7400000	Kat_4	0.490374
12	7400000	Lum_1	0.452341
12	7400000	Lum_2	0.505067
12	7400000	Lum_3	0.47801
12	7400000	Lum_4	0.49145
12	7400000	EdB_1	0.523601
12	7400000	EdB_2	0.485627
12	7400000	EdB_3	0.444028
12	7400000	EdB_4	0.45361
12	7600000	WhR_1	0.47813
12	7600000	WhR_2	0.550797
12	7600000	WhR_3	0.452263
12	7600000	WhR_4	0.496301
12	7600000	BdF_1	0.479725
12	7600000	BdF_2	0.479973
12	7600000	BdF_3	0.463981
12	7600000	BdF_4	0.44302
12	7600000	EgH_1	0.505252
12	7600000	EgH_2	0.443001
12	7600000	EgH_3	0.461078
12	7600000	EgH_4	0.533902
12	7600000	PrW_1	0.450576
12	7600000	PrW_2	0.504741
12	7600000	PrW_3	0.40935
12	7600000	PrW_4	0.475896
12	7600000	Flo_1	0.504577
12	7600000	Flo_2	0.513709
12	7600000	Flo_3	0.508023
12	7600000	Flo_4	0.518497
12	7600000	Ack_1	0.54242
12	7600000	Ack_2	0.456494
12	7600000	Ack_3	0.516662
12	7600000	Ack_4	0.473459
12	7600000	Fla_1	0.474389
12	7600000	Fla_2	0.500664
12	7600000	Fla_3	0.474282
12	7600000	Fla_4	0.481264
12	7600000	Kat_1	0.441463
12	7600000	Kat_2	0.529708
12	7600000	Kat_3	0.53919
12	7600000	Kat_4	0.543785
12	7600000	Lum_1	0.475067
12	7600000	Lum_2	0.506186
12	7600000	Lum_3	0.474587
12	7600000	Lum_4	0.54012
12	7600000	EdB_1	0.51125
12	7600000	EdB_2	0.490346
12	7600000	EdB_3	0.502812
12	7600000	EdB_4	0.503212
12	7800000	WhR_1	0.517448
12	7800000	WhR_2	0.568331
12	7800000	WhR_3	0.487299
12	7800000	WhR_4	0.516579
12	7800000	BdF_1	0.468326
12	7800000	BdF_2	0.489036
12	7800000	BdF_3	0.455074
12	7800000	BdF_4	0.479669
12	7800000	EgH_1	0.453491
12	7800000	EgH_2	0.488974
12	7800000	EgH_3	0.516548
12	7800000	EgH_4	0.552314
12	7800000	PrW_1	0.46812
12	7800000	PrW_2	0.501208
12	7800000	PrW_3	0.50772
12	7800000	PrW_4	0.503712
12	7800000	Flo_1	0.522161
12	7800000	Flo_2	0.507423
12	7800000	Flo_3	0.52608
12	7800000	Flo_4	0.502875
12	7800000	Ack_1	0.561834
12	7800000	Ack_2	0.517627
12	7800000	Ack_3	0.540671
12	7800000	Ack_4	0.553113
12	7800000	Fla_1	0.48495
12	7800000	Fla_2	0.466395
12	7800000	Fla_3	0.465716
12	7800000	Fla_4	0.468331
12	7800000	Kat_1	0.490531
12	7800000	Kat_2	0.520924
12	7800000	Kat_3	0.554147
12	7800000	Kat_4	0.563708
12	7800000	Lum_1	0.463763
12	7800000	Lum_2	0.467898
12	7800000	Lum_3	0.55056
12	7800000	Lum_4	0.554189
12	7800000	EdB_1	0.509424
12	7800000	EdB_2	0.512973
12	7800000	EdB_3	0.518278
12	7800000	EdB_4	0.513473
12	8000000	WhR_1	0.526386
12	8000000	WhR_2	0.600696
12	8000000	WhR_3	0.495713
12	8000000	WhR_4	0.581407
12	8000000	BdF_1	0.470604
12	8000000	BdF_2	0.537515
12	8000000	BdF_3	0.47202
12	8000000	BdF_4	0.522592
12	8000000	EgH_1	0.498693
12	8000000	EgH_2	0.538866
12	8000000	EgH_3	0.524636
12	8000000	EgH_4	0.596363
12	8000000	PrW_1	0.438754
12	8000000	PrW_2	0.503146
12	8000000	PrW_3	0.508633
12	8000000	PrW_4	0.56618
12	8000000	Flo_1	0.60577
12	8000000	Flo_2	0.530727
12	8000000	Flo_3	0.582902
12	8000000	Flo_4	0.557452
12	8000000	Ack_1	0.601197
12	8000000	Ack_2	0.526499
12	8000000	Ack_3	0.625558
12	8000000	Ack_4	0.569564
12	8000000	Fla_1	0.482604
12	8000000	Fla_2	0.519035
12	8000000	Fla_3	0.445043
12	8000000	Fla_4	0.451591
12	8000000	Kat_1	0.540022
12	8000000	Kat_2	0.538801
12	8000000	Kat_3	0.586606
12	8000000	Kat_4	0.612324
12	8000000	Lum_1	0.433756
12	8000000	Lum_2	0.515468
12	8000000	Lum_3	0.601751
12	8000000	Lum_4	0.592873
12	8000000	EdB_1	0.537952
12	8000000	EdB_2	0.519565
12	8000000	EdB_3	0.605415
12	8000000	EdB_4	0.568704
12	8200000	WhR_1	0.507966
12	8200000	WhR_2	0.566633
12	8200000	WhR_3	0.50708
12	8200000	WhR_4	0.546187
12	8200000	BdF_1	0.474332
12	8200000	BdF_2	0.501229
12	8200000	BdF_3	0.481932
12	8200000	BdF_4	0.472227
12	8200000	EgH_1	0.44303
12	8200000	EgH_2	0.503237
12	8200000	EgH_3	0.514419
12	8200000	EgH_4	0.564509
12	8200000	PrW_1	0.450879
12	8200000	PrW_2	0.490529
12	8200000	PrW_3	0.484957
12	8200000	PrW_4	0.551783
12	8200000	Flo_1	0.57924
12	8200000	Flo_2	0.509535
12	8200000	Flo_3	0.559211
12	8200000	Flo_4	0.498678
12	8200000	Ack_1	0.584182
12	8200000	Ack_2	0.509228
12	8200000	Ack_3	0.614691
12	8200000	Ack_4	0.545725
12	8200000	Fla_1	0.50161
12	8200000	Fla_2	0.443549
12	8200000	Fla_3	0.454832
12	8200000	Fla_4	0.440377
12	8200000	Kat_1	0.506623
12	8200000	Kat_2	0.508082
12	8200000	Kat_3	0.575714
12	8200000	Kat_4	0.607921
12	8200000	Lum_1	0.420808
12	8200000	Lum_2	0.429752
12	8200000	Lum_3	0.635074
12	8200000	Lum_4	0.573655
12	8200000	EdB_1	0.533165
12	8200000	EdB_2	0.505184
12	8200000	EdB_3	0.562785
12	8200000	EdB_4	0.537991
12	8400000	WhR_1	0.574519
12	8400000	WhR_2	0.600833
12	8400000	WhR_3	0.576714
12	8400000	WhR_4	0.597196
12	8400000	BdF_1	0.546534
12	8400000	BdF_2	0.569957
12	8400000	BdF_3	0.553295
12	8400000	BdF_4	0.531062
12	8400000	EgH_1	0.51043
12	8400000	EgH_2	0.572787
12	8400000	EgH_3	0.572156
12	8400000	EgH_4	0.615583
12	8400000	PrW_1	0.51464
12	8400000	PrW_2	0.607035
12	8400000	PrW_3	0.528806
12	8400000	PrW_4	0.59933
12	8400000	Flo_1	0.612703
12	8400000	Flo_2	0.569231
12	8400000	Flo_3	0.606349
12	8400000	Flo_4	0.560662
12	8400000	Ack_1	0.59453
12	8400000	Ack_2	0.565674
12	8400000	Ack_3	0.651062
12	8400000	Ack_4	0.614445
12	8400000	Fla_1	0.562612
12	8400000	Fla_2	0.490621
12	8400000	Fla_3	0.51947
12	8400000	Fla_4	0.504565
12	8400000	Kat_1	0.575574
12	8400000	Kat_2	0.557531
12	8400000	Kat_3	0.630503
12	8400000	Kat_4	0.635025
12	8400000	Lum_1	0.485641
12	8400000	Lum_2	0.479914
12	8400000	Lum_3	0.683789
12	8400000	Lum_4	0.627821
12	8400000	EdB_1	0.622717
12	8400000	EdB_2	0.548826
12	8400000	EdB_3	0.602748
12	8400000	EdB_4	0.587782
12	8600000	WhR_1	0.586286
12	8600000	WhR_2	0.574031
12	8600000	WhR_3	0.605138
12	8600000	WhR_4	0.571118
12	8600000	BdF_1	0.523173
12	8600000	BdF_2	0.529052
12	8600000	BdF_3	0.531083
12	8600000	BdF_4	0.509212
12	8600000	EgH_1	0.571306
12	8600000	EgH_2	0.567702
12	8600000	EgH_3	0.599222
12	8600000	EgH_4	0.58631
12	8600000	PrW_1	0.52744
12	8600000	PrW_2	0.589334
12	8600000	PrW_3	0.590635
12	8600000	PrW_4	0.601055
12	8600000	Flo_1	0.592932
12	8600000	Flo_2	0.598249
12	8600000	Flo_3	0.531772
12	8600000	Flo_4	0.571968
12	8600000	Ack_1	0.583056
12	8600000	Ack_2	0.568859
12	8600000	Ack_3	0.621503
12	8600000	Ack_4	0.651367
12	8600000	Fla_1	0.592238
12	8600000	Fla_2	0.537827
12	8600000	Fla_3	0.528016
12	8600000	Fla_4	0.484112
12	8600000	Kat_1	0.545348
12	8600000	Kat_2	0.571961
12	8600000	Kat_3	0.55379
12	8600000	Kat_4	0.600554
12	8600000	Lum_1	0.466489
12	8600000	Lum_2	0.527635
12	8600000	Lum_3	0.748713
12	8600000	Lum_4	0.598232
12	8600000	EdB_1	0.606472
12	8600000	EdB_2	0.524956
12	8600000	EdB_3	0.571471
12	8600000	EdB_4	0.564219
12	8800000	WhR_1	0.630599
12	8800000	WhR_2	0.568675
12	8800000	WhR_3	0.626812
12	8800000	WhR_4	0.578869
12	8800000	BdF_1	0.51031
12	8800000	BdF_2	0.573145
12	8800000	BdF_3	0.5206
12	8800000	BdF_4	0.502746
12	8800000	EgH_1	0.623605
12	8800000	EgH_2	0.619093
12	8800000	EgH_3	0.62185
12	8800000	EgH_4	0.602074
12	8800000	PrW_1	0.51978
12	8800000	PrW_2	0.538014
12	8800000	PrW_3	0.53528
12	8800000	PrW_4	0.607542
12	8800000	Flo_1	0.582901
12	8800000	Flo_2	0.619347
12	8800000	Flo_3	0.550525
12	8800000	Flo_4	0.620753
12	8800000	Ack_1	0.592401
12	8800000	Ack_2	0.578472
12	8800000	Ack_3	0.635174
12	8800000	Ack_4	0.640202
12	8800000	Fla_1	0.619599
12	8800000	Fla_2	0.579061
12	8800000	Fla_3	0.516483
12	8800000	Fla_4	0.472105
12	8800000	Kat_1	0.58754
12	8800000	Kat_2	0.536247
12	8800000	Kat_3	0.567697
12	8800000	Kat_4	0.607293
12	8800000	Lum_1	0.457768
12	8800000	Lum_2	0.556722
12	8800000	Lum_3	0.818249
12	8800000	Lum_4	0.618426
12	8800000	EdB_1	0.616208
12	8800000	EdB_2	0.49425
12	8800000	EdB_3	0.578643
12	8800000	EdB_4	0.57767
12	9000000	WhR_1	0.661923
12	9000000	WhR_2	0.584416
12	9000000	WhR_3	0.688563
12	9000000	WhR_4	0.594895
12	9000000	BdF_1	0.51859
12	9000000	BdF_2	0.597761
12	9000000	BdF_3	0.530319
12	9000000	BdF_4	0.512465
12	9000000	EgH_1	0.61267
12	9000000	EgH_2	0.655585
12	9000000	EgH_3	0.680043
12	9000000	EgH_4	0.607293
12	9000000	PrW_1	0.570277
12	9000000	PrW_2	0.58547
12	9000000	PrW_3	0.578218
12	9000000	PrW_4	0.628136
12	9000000	Flo_1	0.567466
12	9000000	Flo_2	0.677168
12	9000000	Flo_3	0.583374
12	9000000	Flo_4	0.637296
12	9000000	Ack_1	0.617287
12	9000000	Ack_2	0.601601
12	9000000	Ack_3	0.645082
12	9000000	Ack_4	0.691639
12	9000000	Fla_1	0.678192
12	9000000	Fla_2	0.57861
12	9000000	Fla_3	0.557172
12	9000000	Fla_4	0.504722
12	9000000	Kat_1	0.605022
12	9000000	Kat_2	0.568354
12	9000000	Kat_3	0.584399
12	9000000	Kat_4	0.606514
12	9000000	Lum_1	0.504553
12	9000000	Lum_2	0.54797
12	9000000	Lum_3	0.837368
12	9000000	Lum_4	0.632575
12	9000000	EdB_1	0.62231
12	9000000	EdB_2	0.506762
12	9000000	EdB_3	0.576226
12	9000000	EdB_4	0.600206
12	9200000	WhR_1	0.642218
12	9200000	WhR_2	0.662549
12	9200000	WhR_3	0.649403
12	9200000	WhR_4	0.676587
12	9200000	BdF_1	0.513311
12	9200000	BdF_2	0.584597
12	9200000	BdF_3	0.507847
12	9200000	BdF_4	0.518888
12	9200000	EgH_1	0.600157
12	9200000	EgH_2	0.635995
12	9200000	EgH_3	0.658193
12	9200000	EgH_4	0.679545
12	9200000	PrW_1	0.553656
12	9200000	PrW_2	0.57122
12	9200000	PrW_3	0.575234
12	9200000	PrW_4	0.697188
12	9200000	Flo_1	0.628644
12	9200000	Flo_2	0.654938
12	9200000	Flo_3	0.580002
12	9200000	Flo_4	0.621671
12	9200000	Ack_1	0.677188
12	9200000	Ack_2	0.632471
12	9200000	Ack_3	0.643957
12	9200000	Ack_4	0.639499
12	9200000	Fla_1	0.653821
12	9200000	Fla_2	0.611525
12	9200000	Fla_3	0.54524
12	9200000	Fla_4	0.509316
12	9200000	Kat_1	0.5938
12	9200000	Kat_2	0.55545
12	9200000	Kat_3	0.583453
12	9200000	Kat_4	0.649341
12	9200000	Lum_1	0.517259
12	9200000	Lum_2	0.604438
12	9200000	Lum_3	0.802698
12	9200000	Lum_4	0.673189
12	9200000	EdB_1	0.616186
12	9200000	EdB_2	0.5194
12	9200000	EdB_3	0.64498
12	9200000	EdB_4	0.675102
12	9400000	WhR_1	0.550319
12	9400000	WhR_2	0.568121
12	9400000	WhR_3	0.564297
12	9400000	WhR_4	0.597749
12	9400000	BdF_1	0.427399
12	9400000	BdF_2	0.492431
12	9400000	BdF_3	0.426127
12	9400000	BdF_4	0.438282
12	9400000	EgH_1	0.517478
12	9400000	EgH_2	0.531776
12	9400000	EgH_3	0.588678
12	9400000	EgH_4	0.605429
12	9400000	PrW_1	0.494614
12	9400000	PrW_2	0.509145
12	9400000	PrW_3	0.517517
12	9400000	PrW_4	0.620927
12	9400000	Flo_1	0.555832
12	9400000	Flo_2	0.545229
12	9400000	Flo_3	0.490208
12	9400000	Flo_4	0.530944
12	9400000	Ack_1	0.619417
12	9400000	Ack_2	0.567529
12	9400000	Ack_3	0.535308
12	9400000	Ack_4	0.5079
12	9400000	Fla_1	0.531741
12	9400000	Fla_2	0.514141
12	9400000	Fla_3	0.480238
12	9400000	Fla_4	0.40641
12	9400000	Kat_1	0.502561
12	9400000	Kat_2	0.467836
12	9400000	Kat_3	0.485241
12	9400000	Kat_4	0.579502
12	9400000	Lum_1	0.420238
12	9400000	Lum_2	0.5021
12	9400000	Lum_3	0.72317
12	9400000	Lum_4	0.587227
12	9400000	EdB_1	0.535345
12	9400000	EdB_2	0.430645
12	9400000	EdB_3	0.573836
12	9400000	EdB_4	0.594156
12	9600000	WhR_1	0.572377
12	9600000	WhR_2	0.641392
12	9600000	WhR_3	0.622587
12	9600000	WhR_4	0.66521
12	9600000	BdF_1	0.443407
12	9600000	BdF_2	0.567398
12	9600000	BdF_3	0.441612
12	9600000	BdF_4	0.453951
12	9600000	EgH_1	0.490534
12	9600000	EgH_2	0.575987
12	9600000	EgH_3	0.637513
12	9600000	EgH_4	0.682323
12	9600000	PrW_1	0.47524
12	9600000	PrW_2	0.45857
12	9600000	PrW_3	0.492714
12	9600000	PrW_4	0.674215
12	9600000	Flo_1	0.619155
12	9600000	Flo_2	0.597479
12	9600000	Flo_3	0.56373
12	9600000	Flo_4	0.563799
12	9600000	Ack_1	0.67642
12	9600000	Ack_2	0.643311
12	9600000	Ack_3	0.575375
12	9600000	Ack_4	0.484163
12	9600000	Fla_1	0.506532
12	9600000	Fla_2	0.515315
12	9600000	Fla_3	0.478348
12	9600000	Fla_4	0.432295
12	9600000	Kat_1	0.566781
12	9600000	Kat_2	0.446831
12	9600000	Kat_3	0.561335
12	9600000	Kat_4	0.660864
12	9600000	Lum_1	0.435492
12	9600000	Lum_2	0.460143
12	9600000	Lum_3	0.609233
12	9600000	Lum_4	0.66145
12	9600000	EdB_1	0.559374
12	9600000	EdB_2	0.447483
12	9600000	EdB_3	0.653316
12	9600000	EdB_4	0.667722
12	9800000	WhR_1	0.506427
12	9800000	WhR_2	0.68355
12	9800000	WhR_3	0.645024
12	9800000	WhR_4	0.69093
12	9800000	BdF_1	0.473089
12	9800000	BdF_2	0.499014
12	9800000	BdF_3	0.47946
12	9800000	BdF_4	0.475646
12	9800000	EgH_1	0.491738
12	9800000	EgH_2	0.512281
12	9800000	EgH_3	0.655753
12	9800000	EgH_4	0.6945
12	9800000	PrW_1	0.498578
12	9800000	PrW_2	0.462805
12	9800000	PrW_3	0.506577
12	9800000	PrW_4	0.694248
12	9800000	Flo_1	0.663111
12	9800000	Flo_2	0.619101
12	9800000	Flo_3	0.498914
12	9800000	Flo_4	0.50003
12	9800000	Ack_1	0.705104
12	9800000	Ack_2	0.666371
12	9800000	Ack_3	0.509138
12	9800000	Ack_4	0.440649
12	9800000	Fla_1	0.463207
12	9800000	Fla_2	0.492048
12	9800000	Fla_3	0.500319
12	9800000	Fla_4	0.474544
12	9800000	Kat_1	0.503437
12	9800000	Kat_2	0.473562
12	9800000	Kat_3	0.496285
12	9800000	Kat_4	0.683004
12	9800000	Lum_1	0.447286
12	9800000	Lum_2	0.471364
12	9800000	Lum_3	0.563654
12	9800000	Lum_4	0.647427
12	9800000	EdB_1	0.491479
12	9800000	EdB_2	0.484281
12	9800000	EdB_3	0.68284
[truncated: 9,960 more rows]

## Sheet: Figure_3f
chr	Position	DiversityAncestry
1	0	0.815385
1	1000000	0.522821
1	2000000	0.538205
1	3000000	0.569744
1	4000000	0.567436
1	5000000	0.656154
1	6000000	0.649744
1	7000000	0.701795
1	8000000	0.826923
1	9000000	0.827436
1	10000000	0.620769
1	11000000	0.626154
1	12000000	0.687692
1	13000000	0.832692
1	14000000	0.624103
1	15000000	0.612564
1	16000000	0.607949
1	17000000	0.576667
1	18000000	0.633077
1	19000000	0.665128
1	20000000	0.559487
1	21000000	0.557436
1	22000000	0.641667
1	23000000	0.627179
1	24000000	0.587179
1	25000000	0.610513
1	26000000	0.610513
1	27000000	0.50359
1	28000000	0.746795
1	29000000	0.813141
1	30000000	0.787692
1	31000000	0.610513
1	32000000	0.801603
1	33000000	0.849679
1	34000000	0.672051
1	35000000	0.629231
1	36000000	0.450513
1	37000000	0
1	38000000	0
1	39000000	0.343077
1	40000000	0.595385
1	41000000	0.595897
1	42000000	0.626667
1	43000000	0.679487
1	44000000	0.619744
1	45000000	0.513333
1	46000000	0.615385
1	47000000	0.615385
1	48000000	0.539487
1	49000000	0.627949
1	50000000	0.722308
1	51000000	0.888462
1	52000000	0.851026
1	53000000	0.737949
1	54000000	0.672564
1	55000000	0.59641
1	56000000	0.635641
1	57000000	0.617692
1	58000000	0.642308
1	59000000	0.761282
1	60000000	0.607692
1	61000000	0.693846
1	62000000	0.789744
1	63000000	0.657051
1	64000000	0.874359
1	65000000	0.602564
1	66000000	0
1	67000000	0
1	68000000	0.57
1	69000000	0
1	70000000	0
1	71000000	0
1	72000000	0
1	73000000	0.652821
1	74000000	0.815385
1	75000000	0.735385
1	76000000	0.658205
1	77000000	0.798205
1	78000000	0.672051
1	79000000	0.717949
1	80000000	0.713333
1	81000000	0.673846
1	82000000	0.807372
1	83000000	0.799359
1	84000000	0.786154
1	85000000	0.799487
1	86000000	0.862821
1	87000000	0.155128
1	88000000	0
2	0	0
2	1000000	0.19
2	2000000	0.894551
2	3000000	0.774103
2	4000000	0.559744
2	5000000	0.561795
2	6000000	0.490769
2	7000000	0.500513
2	8000000	0.568205
2	9000000	0.518718
2	10000000	0.604615
2	11000000	0.616667
2	12000000	0.575641
2	13000000	0.576154
2	14000000	0.582051
2	15000000	0.619744
2	16000000	0.661282
2	17000000	0.639487
2	18000000	0.548205
2	19000000	0.59359
2	20000000	0.550513
2	21000000	0.498974
2	22000000	0.502308
2	23000000	0.529487
2	25000000	0.730256
2	26000000	0.51
2	27000000	0.717692
2	28000000	0.725641
2	29000000	0.879487
2	30000000	0.827949
2	31000000	0.725897
2	32000000	0.789744
2	34000000	0.75359
2	35000000	0.607436
2	36000000	0.556667
2	37000000	0.575641
2	38000000	0.857692
2	39000000	0.857692
2	40000000	0.688462
2	41000000	0.842628
2	42000000	0.611282
2	43000000	0.508462
2	44000000	0.666987
3	0	0.702821
3	1000000	0.914423
3	2000000	0.846923
3	3000000	0.902564
3	4000000	0.926282
3	5000000	0.921538
3	6000000	0.912564
3	7000000	0.885128
3	8000000	0.877692
3	10000000	0.815385
3	12000000	0.68547
3	13000000	0.734615
3	15000000	0.95
3	16000000	0.679231
3	17000000	0.656923
3	18000000	0
3	19000000	0
3	20000000	0
3	21000000	0.738462
3	22000000	0.803205
3	24000000	0.785897
3	25000000	0.785897
3	26000000	0.758974
3	28000000	0.853526
3	29000000	0.794103
3	30000000	0.786218
3	31000000	0.79359
3	33000000	0.821795
3	34000000	0.627179
3	35000000	0.510513
3	36000000	0.577436
3	37000000	0.860256
3	38000000	0.799487
3	39000000	0.815897
3	40000000	0.904615
3	41000000	0.860897
3	42000000	0.751026
3	43000000	0.530513
3	44000000	0.54
3	45000000	0.635641
3	46000000	0.755385
3	47000000	0.885641
3	48000000	0.754615
3	49000000	0.58
3	50000000	0.606154
3	51000000	0.512308
3	52000000	0.501026
3	53000000	0.493846
3	54000000	0.560513
3	55000000	0.656731
3	56000000	0.810897
3	58000000	0.652137
3	59000000	0.633333
4	0	0.724872
4	1000000	0.76
4	2000000	0.658205
4	3000000	0.650769
4	4000000	0.634872
4	5000000	0.602821
4	6000000	0.489487
4	7000000	0.634103
4	8000000	0.734103
4	9000000	0.83641
4	10000000	0.596154
4	11000000	0.639487
4	12000000	0.713333
4	13000000	0.812564
4	14000000	0.74359
4	15000000	0.823846
4	16000000	0.782692
4	17000000	0.885641
4	18000000	0.637821
4	19000000	0.940513
4	21000000	0.735897
4	22000000	0.918376
4	23000000	0.95
4	24000000	0.95
4	25000000	0.836538
4	26000000	0.882692
4	27000000	0.473333
4	28000000	0
4	29000000	0
4	30000000	0
4	31000000	0.466667
4	32000000	0.886667
4	33000000	0.857692
4	34000000	0.95
4	35000000	0.866923
4	36000000	0.830513
4	37000000	0.904487
4	38000000	0.772756
4	39000000	0.850256
4	40000000	0.859295
4	41000000	0.95
4	42000000	0.95
4	43000000	0.95
4	44000000	0.696154
4	45000000	0.842821
4	46000000	0.814615
4	47000000	0.902564
4	48000000	0.89359
4	49000000	0.857692
4	51000000	0.903846
4	52000000	0.82641
4	53000000	0.851795
4	54000000	0.673846
4	55000000	0.352051
4	56000000	0
4	57000000	0
4	58000000	0
4	59000000	0.748974
4	60000000	0.714359
4	61000000	0.558718
4	62000000	0.602308
4	63000000	0.498718
4	64000000	0.688205
4	65000000	0.657692
4	66000000	0.808205
4	67000000	0
4	68000000	0
4	69000000	0
5	0	0.608974
5	1000000	0.728974
5	2000000	0.721282
5	3000000	0.701282
5	4000000	0.566667
5	5000000	0.585128
5	6000000	0.615641
5	7000000	0.675962
5	8000000	0.561026
5	9000000	0.692564
5	10000000	0.528974
5	11000000	0.498718
5	12000000	0.505128
5	13000000	0.508205
5	14000000	0.57641
5	15000000	0.556923
5	16000000	0.67359
5	17000000	0.525641
5	18000000	0.504103
5	19000000	0.504615
5	20000000	0.491538
5	21000000	0.51
5	22000000	0.505897
5	23000000	0.633846
5	24000000	0.797692
5	25000000	0.543846
5	26000000	0.65
5	27000000	0.902564
5	28000000	0.590598
5	29000000	0.813077
5	30000000	0.623846
5	31000000	0.488462
5	32000000	0.504359
5	33000000	0.520769
5	34000000	0.77359
5	35000000	0.642821
5	36000000	0.601282
5	37000000	0.555385
5	38000000	0.888462
5	39000000	0.524872
5	40000000	0.510513
5	41000000	0.520769
5	42000000	0.527692
5	43000000	0.559487
5	44000000	0.511026
5	45000000	0.570769
5	46000000	0.754872
5	47000000	0.584359
5	48000000	0.554872
5	49000000	0.660256
5	50000000	0.656154
5	51000000	0.67359
5	52000000	0.620256
5	53000000	0.616154
5	54000000	0.857692
6	0	0.558974
6	1000000	0.868718
6	2000000	0.859231
6	3000000	0.762564
6	4000000	0.508974
6	5000000	0.494872
6	6000000	0.49359
6	7000000	0.492308
6	8000000	0.503333
6	9000000	0.902564
6	10000000	0.95
6	11000000	0.902564
6	12000000	0.688034
6	13000000	0.2375
6	14000000	0
6	15000000	0
6	16000000	0.2375
6	17000000	0.95
6	18000000	0.783974
6	20000000	0.234615
6	21000000	0
6	22000000	0.19
6	23000000	0.931026
6	24000000	0.641026
6	25000000	0.934188
6	27000000	0.774038
6	29000000	0.95
6	30000000	0.868205
6	31000000	0.815385
6	32000000	0.860256
6	34000000	0.704701
6	35000000	0.71641
6	36000000	0.610513
6	37000000	0.557436
6	38000000	0.605641
6	39000000	0.601282
6	40000000	0.583333
6	41000000	0.515641
6	42000000	0.542308
6	43000000	0.876154
6	44000000	0.553846
6	45000000	0.551026
6	46000000	0.514359
6	47000000	0.715641
6	49000000	0.704701
6	50000000	0.715385
6	52000000	0.666239
6	53000000	0.644872
6	54000000	0.795128
6	55000000	0.95
6	56000000	0.714359
6	57000000	0.794103
6	58000000	0.902564
7	0	0.808462
7	1000000	0.840769
7	2000000	0.712821
7	3000000	0.799038
7	4000000	0.615385
7	5000000	0.64359
7	6000000	0.603333
7	7000000	0.636923
7	8000000	0.642308
7	9000000	0.718205
7	10000000	0.57359
7	11000000	0.593333
7	12000000	0.544615
7	13000000	0.607949
7	14000000	0.48359
7	15000000	0.708654
7	16000000	0.811026
7	17000000	0.87265
7	18000000	0.776923
7	19000000	0.835897
7	20000000	0.722821
7	21000000	0.95
7	22000000	0.767949
7	23000000	0.52
7	24000000	0.668974
7	25000000	0.644359
7	26000000	0.543333
7	27000000	0.636218
7	29000000	0.821026
7	30000000	0.703846
7	31000000	0.738205
7	32000000	0.493333
7	33000000	0.518718
7	34000000	0.641282
7	35000000	0.704615
7	36000000	0.671538
7	37000000	0.570769
7	38000000	0.622308
7	39000000	0.601282
7	40000000	0.617179
7	41000000	0.769231
7	42000000	0.753846
7	43000000	0.678718
7	44000000	0.62
7	45000000	0.555641
7	46000000	0.566923
7	47000000	0.722821
7	48000000	0.775641
7	49000000	0.703846
7	50000000	0.644359
7	51000000	0.605897
7	52000000	0.703846
7	53000000	0.599744
7	54000000	0.496154
7	55000000	0.576154
7	56000000	0.498205
8	1000000	0.657372
8	2000000	0.601538
8	3000000	0.870769
8	4000000	0.688718
8	5000000	0.587692
8	6000000	0.500513
8	7000000	0.548205
8	8000000	0.549744
8	9000000	0.530513
8	10000000	0.458205
8	11000000	0.572051
8	12000000	0.535641
8	13000000	0.569231
8	14000000	0.713077
8	16000000	0.902564
8	18000000	0.87265
8	19000000	0.574679
8	20000000	0.59359
8	21000000	0.95
8	23000000	0.759615
8	24000000	0.607692
8	25000000	0
8	26000000	0
8	27000000	0.632308
8	28000000	0.569231
8	29000000	0.569231
8	30000000	0.569231
8	31000000	0.539744
8	32000000	0.569231
8	33000000	0.569231
8	34000000	0.611538
8	35000000	0.621795
8	36000000	0.632051
8	37000000	0.652051
8	38000000	0.763846
8	39000000	0.560256
8	40000000	0.492821
8	41000000	0.498974
8	42000000	0.571282
8	43000000	0.64359
8	44000000	0.636923
8	45000000	0.578205
8	46000000	0.550513
8	47000000	0.489744
8	48000000	0.520769
8	49000000	0.548205
8	50000000	0.562051
8	51000000	0.536667
8	52000000	0.565897
8	53000000	0.55
8	54000000	0.537179
8	55000000	0.666154
8	56000000	0.785577
8	57000000	0.902564
8	58000000	0.807051
9	0	0.902564
9	1000000	0.774359
9	2000000	0.587436
9	3000000	0.81359
9	4000000	0.542821
9	5000000	0.604359
9	6000000	0.627692
9	7000000	0.806154
9	8000000	0.849359
9	9000000	0.602821
9	10000000	0.563846
9	11000000	0.57359
9	12000000	0.63359
9	13000000	0.685641
9	14000000	0.720256
9	15000000	0.692564
9	16000000	0.844231
9	17000000	0.686154
9	18000000	0.691538
9	19000000	0.754359
9	20000000	0.697436
9	21000000	0.573077
9	22000000	0.919231
9	23000000	0.817949
9	24000000	0.696923
9	25000000	0.710769
9	26000000	0.814615
9	27000000	0.733333
9	28000000	0.64
9	29000000	0.742051
9	30000000	0.880769
9	32000000	0.862821
9	33000000	0.722051
9	34000000	0.734615
9	35000000	0.662308
9	36000000	0.655897
9	37000000	0.594359
9	38000000	0.719744
9	39000000	0.703846
9	40000000	0.764744
9	41000000	0.650513
9	42000000	0.762308
9	43000000	0.796154
9	44000000	0.712308
9	45000000	0.781282
9	46000000	0.604872
9	47000000	0.575128
9	48000000	0.519231
9	49000000	0.534872
9	50000000	0.533846
9	51000000	0.555385
9	52000000	0.670256
9	53000000	0.801538
9	54000000	0.747436
9	55000000	0.769744
9	56000000	0.818974
9	57000000	0.836538
9	58000000	0.86891
9	59000000	0.95
9	60000000	0.864615
9	61000000	0.858205
9	62000000	0.645641
9	63000000	0.654103
9	64000000	0.697436
9	65000000	0.710769
9	66000000	0.832564
10	0	0.853846
10	1000000	0.776154
10	2000000	0.70641
10	3000000	0.735641
10	4000000	0.673077
10	5000000	0.703846
10	6000000	0.595897
10	7000000	0.800513
10	8000000	0.588462
10	9000000	0
10	10000000	0
10	11000000	0
10	12000000	0
10	13000000	0
10	14000000	0
10	15000000	0
10	16000000	0.732308
10	17000000	0
10	18000000	0
10	19000000	0
10	20000000	0.171538
10	21000000	0.467436
10	22000000	0
10	23000000	0
10	24000000	0
10	25000000	0
10	26000000	0
10	27000000	0
10	28000000	0.269231
10	29000000	0.461538
10	30000000	0
10	31000000	0
10	32000000	0
10	33000000	0.2375
10	34000000	0.555128
10	35000000	0.616667
10	37000000	0.902564
10	38000000	0.661538
10	39000000	0.830342
10	41000000	0.882692
10	43000000	0.428846
10	44000000	0
10	45000000	0
10	46000000	0
10	47000000	0
10	48000000	0.815128
10	49000000	0.666923
10	50000000	0.81891
10	51000000	0.591026
10	52000000	0.679487
10	53000000	0.876068
10	54000000	0.95
10	55000000	0.95
10	56000000	0.888462
10	57000000	0.894103
10	58000000	0.731795
10	59000000	0.715128
10	60000000	0.775641
11	0	0.568462
11	1000000	0.730769
11	2000000	0.561538
11	3000000	0.671538
11	4000000	0.885128
11	5000000	0.82359
11	6000000	0.823333
11	7000000	0.53641
11	8000000	0.558205
11	9000000	0.677564
11	10000000	0.703846
11	11000000	0.75641
11	12000000	0.672051
11	13000000	0.591026
11	14000000	0.567436
11	15000000	0.685128
11	16000000	0.769744
11	17000000	0.69359
11	18000000	0.575641
11	19000000	0.762308
11	20000000	0.564103
11	21000000	0.589744
11	22000000	0.84359
11	23000000	0.707179
11	24000000	0.645299
11	25000000	0.497436
11	26000000	0.745897
11	27000000	0.546795
11	28000000	0.775214
11	29000000	0.719744
11	30000000	0.727436
11	31000000	0.803846
11	32000000	0.733846
11	33000000	0.697949
11	34000000	0.671795
11	35000000	0.692564
11	36000000	0.771795
11	37000000	0.731538
11	38000000	0.155128
11	39000000	0
11	40000000	0
11	41000000	0.7125
11	42000000	0.214423
11	43000000	0
11	44000000	0.265897
11	45000000	0.644615
12	0	0.85641
12	1000000	0.518462
12	2000000	0.824103
12	3000000	0.653333
12	4000000	0.525641
12	5000000	0.668205
12	6000000	0.668974
12	7000000	0.653077
12	8000000	0.58641
12	9000000	0.544359
12	10000000	0.630769
12	11000000	0.533077
12	12000000	0.52
12	13000000	0.517436
12	14000000	0.562821
12	15000000	0.507692
12	16000000	0.607179
12	17000000	0.738205
12	18000000	0.828974
12	19000000	0.823333
12	20000000	0.717094
12	21000000	0.873504
12	22000000	0.570769
12	23000000	0.549744
12	24000000	0.610513
12	25000000	0.922051
12	26000000	0.694359
12	27000000	0.870833
12	28000000	0.862821
12	29000000	0.779231
12	30000000	0.824872
12	31000000	0.824359
12	32000000	0.675385
12	33000000	0.576923
12	34000000	0.810897
12	35000000	0.708205
12	36000000	0.819487
12	37000000	0.720513
12	38000000	0.843333
12	39000000	0.620192
12	40000000	0.661966
12	41000000	0.134359
12	42000000	0
12	43000000	0.226923
12	44000000	0.695897
12	45000000	0.619231
12	46000000	0.742051
12	47000000	0.572564
12	48000000	0.535641
12	49000000	0.498718
12	50000000	0.499231
12	51000000	0.495641
12	52000000	0.500769
12	53000000	0.501538
12	54000000	0.704872
12	55000000	0.797692
12	56000000	0.765897
12	57000000	0.744103
12	58000000	0.885128
