# Supplementary material for: The phased pan-genome of tetraploid European potato
Source: Nature. 2025 Apr 16;642(8067):389–97. doi: 10.1038/s41586-025-08843-0 (PMC12158759; doi:10.1038/s41586-025-08843-0)
Supplement: Supplementary file 9 — Source Data Fig. 4 [file 41586_2025_8843_MOESM9_ESM.xlsx]

## Sheet: Figure_4a
haploid_genome_number	pan_genome_size_in_bp	percentage_of_genome_space	genome_count
1	7.28855e+08	0.410135	0.25
2	8.06595e+08	0.45388	0.5
3	8.73601e+08	0.491585	0.75
4	9.31952e+08	0.52442	1
5	9.83224e+08	0.553271	1.25
6	1.02863e+09	0.578822	1.5
7	1.06912e+09	0.601608	1.75
8	1.10546e+09	0.622055	2
9	1.13825e+09	0.640506	2.25
10	1.16799e+09	0.657239	2.5
11	1.19508e+09	0.672484	2.75
12	1.21986e+09	0.68643	3
13	1.24262e+09	0.699237	3.25
14	1.26359e+09	0.711039	3.5
15	1.28298e+09	0.72195	3.75
16	1.30096e+09	0.732067	4
17	1.31768e+09	0.741473	4.25
18	1.33326e+09	0.750242	4.5
19	1.34782e+09	0.758435	4.75
20	1.36146e+09	0.766107	5
21	1.37425e+09	0.773308	5.25
22	1.38628e+09	0.780078	5.5
23	1.39762e+09	0.786455	5.75
24	1.40831e+09	0.792473	6
25	1.41842e+09	0.798161	6.25
26	1.42799e+09	0.803546	6.5
27	1.43706e+09	0.808651	6.75
28	1.44567e+09	0.813497	7
29	1.45386e+09	0.818104	7.25
30	1.46165e+09	0.822489	7.5
31	1.46908e+09	0.826667	7.75
32	1.47616e+09	0.830653	8
33	1.48293e+09	0.83446	8.25
34	1.4894e+09	0.8381	8.5
35	1.49558e+09	0.841583	8.75
36	1.50151e+09	0.844919	9
37	1.5072e+09	0.848117	9.25
38	1.51265e+09	0.851187	9.5
39	1.51789e+09	0.854134	9.75
40	1.52293e+09	0.856968	10
41	1.52777e+09	0.859693	10.25
42	1.53243e+09	0.862316	10.5
43	1.53692e+09	0.864843	10.75
44	1.54125e+09	0.867279	11
45	1.54543e+09	0.869629	11.25
46	1.54946e+09	0.871897	11.5
47	1.55335e+09	0.874087	11.75
48	1.55711e+09	0.876204	12
49	1.56075e+09	0.878251	12.25
50	1.56427e+09	0.880231	12.5
51	1.56767e+09	0.882148	12.75
52	1.57097e+09	0.884004	13
53	1.57417e+09	0.885803	13.25
54	1.57727e+09	0.887547	13.5
55	1.58027e+09	0.889238	13.75
56	1.58319e+09	0.89088	14
57	1.58602e+09	0.892473	14.25
58	1.58877e+09	0.894021	14.5
59	1.59145e+09	0.895524	14.75
60	1.59404e+09	0.896986	15
61	1.59657e+09	0.898407	15.25
62	1.59902e+09	0.899789	15.5
63	1.60142e+09	0.901135	15.75
64	1.60374e+09	0.902445	16
65	1.60601e+09	0.90372	16.25
66	1.60822e+09	0.904963	16.5
67	1.61037e+09	0.906174	16.75
68	1.61247e+09	0.907354	17
69	1.61451e+09	0.908505	17.25
70	1.61651e+09	0.909628	17.5
71	1.61846e+09	0.910724	17.75
72	1.62036e+09	0.911793	18
73	1.62221e+09	0.912837	18.25
74	1.62402e+09	0.913857	18.5
75	1.62579e+09	0.914853	18.75
76	1.62752e+09	0.915826	19
77	1.62921e+09	0.916777	19.25
78	1.63087e+09	0.917707	19.5
79	1.63248e+09	0.918617	19.75
80	1.63406e+09	0.919506	20
81	1.63561e+09	0.920377	20.25
82	1.63712e+09	0.921228	20.5
83	1.63861e+09	0.922062	20.75
84	1.64006e+09	0.922878	21
85	1.64148e+09	0.923678	21.25
86	1.64287e+09	0.924461	21.5
87	1.64423e+09	0.925228	21.75
88	1.64557e+09	0.925979	22
89	1.64688e+09	0.926716	22.25
90	1.64816e+09	0.927438	22.5
91	1.64942e+09	0.928146	22.75
92	1.65065e+09	0.92884	23
93	1.65186e+09	0.929521	23.25
94	1.65305e+09	0.93019	23.5
95	1.65421e+09	0.930845	23.75
96	1.65536e+09	0.931489	24
97	1.65648e+09	0.93212	24.25
98	1.65758e+09	0.93274	24.5
99	1.65866e+09	0.933349	24.75
100	1.65973e+09	0.933947	25
101	1.66077e+09	0.934534	25.25
102	1.6618e+09	0.935111	25.5
103	1.6628e+09	0.935678	25.75
104	1.66379e+09	0.936235	26
105	1.66477e+09	0.936782	26.25
106	1.66572e+09	0.93732	26.5
107	1.66666e+09	0.937849	26.75
108	1.66759e+09	0.938369	27
109	1.66849e+09	0.938881	27.25
110	1.66939e+09	0.939384	27.5
111	1.67027e+09	0.939879	27.75
112	1.67113e+09	0.940366	28
113	1.67198e+09	0.940845	28.25
114	1.67282e+09	0.941316	28.5
115	1.67365e+09	0.94178	28.75
116	1.67446e+09	0.942237	29
117	1.67526e+09	0.942686	29.25
118	1.67604e+09	0.943129	29.5
119	1.67682e+09	0.943565	29.75
120	1.67758e+09	0.943994	30
121	1.67833e+09	0.944417	30.25
122	1.67907e+09	0.944833	30.5
123	1.6798e+09	0.945243	30.75
124	1.68052e+09	0.945648	31
125	1.68123e+09	0.946046	31.25
126	1.68193e+09	0.946438	31.5
127	1.68261e+09	0.946825	31.75
128	1.68329e+09	0.947206	32
129	1.68396e+09	0.947582	32.25
130	1.68462e+09	0.947953	32.5
131	1.68527e+09	0.948318	32.75
132	1.68591e+09	0.948678	33
133	1.68654e+09	0.949033	33.25
134	1.68716e+09	0.949384	33.5
135	1.68777e+09	0.949729	33.75
136	1.68838e+09	0.95007	34
137	1.68898e+09	0.950406	34.25
138	1.68957e+09	0.950738	34.5
139	1.69015e+09	0.951065	34.75
140	1.69072e+09	0.951388	35
141	1.69129e+09	0.951707	35.25
142	1.69185e+09	0.952022	35.5
143	1.6924e+09	0.952332	35.75
144	1.69294e+09	0.952639	36
145	1.69348e+09	0.952942	36.25
146	1.69401e+09	0.95324	36.5
147	1.69454e+09	0.953536	36.75
148	1.69506e+09	0.953827	37
149	1.69557e+09	0.954115	37.25
150	1.69607e+09	0.954399	37.5
151	1.69657e+09	0.954679	37.75
152	1.69706e+09	0.954957	38
153	1.69755e+09	0.95523	38.25
154	1.69803e+09	0.955501	38.5
155	1.69851e+09	0.955768	38.75
156	1.69897e+09	0.956032	39
157	1.69944e+09	0.956293	39.25
158	1.6999e+09	0.956551	39.5
159	1.70035e+09	0.956806	39.75
160	1.7008e+09	0.957058	40
161	1.70124e+09	0.957307	40.25
162	1.70168e+09	0.957553	40.5
163	1.70211e+09	0.957796	40.75
164	1.70254e+09	0.958037	41
165	1.70296e+09	0.958275	41.25
166	1.70338e+09	0.95851	41.5
167	1.70379e+09	0.958742	41.75
168	1.7042e+09	0.958972	42
169	1.7046e+09	0.959199	42.25
170	1.705e+09	0.959424	42.5
171	1.7054e+09	0.959646	42.75
172	1.70579e+09	0.959866	43
173	1.70618e+09	0.960084	43.25
174	1.70656e+09	0.960299	43.5
175	1.70694e+09	0.960512	43.75
176	1.70731e+09	0.960723	44
177	1.70768e+09	0.960931	44.25
178	1.70805e+09	0.961137	44.5
179	1.70841e+09	0.961341	44.75
180	1.70877e+09	0.961543	45
181	1.70912e+09	0.961743	45.25
182	1.70947e+09	0.961941	45.5
183	1.70982e+09	0.962136	45.75
184	1.71017e+09	0.96233	46
185	1.71051e+09	0.962522	46.25
186	1.71084e+09	0.962712	46.5
187	1.71118e+09	0.962899	46.75
188	1.71151e+09	0.963085	47
189	1.71184e+09	0.963269	47.25
190	1.71216e+09	0.963452	47.5
191	1.71248e+09	0.963632	47.75
192	1.7128e+09	0.963811	48
193	1.71311e+09	0.963988	48.25
194	1.71342e+09	0.964163	48.5
195	1.71373e+09	0.964337	48.75
196	1.71404e+09	0.964509	49
197	1.71434e+09	0.964679	49.25
198	1.71464e+09	0.964848	49.5
199	1.71494e+09	0.965015	49.75
200	1.71523e+09	0.96518	50
201	1.71552e+09	0.965344	50.25
202	1.71581e+09	0.965506	50.5
203	1.7161e+09	0.965667	50.75
204	1.71638e+09	0.965826	51
205	1.71666e+09	0.965984	51.25
206	1.71694e+09	0.966141	51.5
207	1.71721e+09	0.966296	51.75
208	1.71749e+09	0.966449	52
209	1.71776e+09	0.966601	52.25
210	1.71803e+09	0.966752	52.5
211	1.71829e+09	0.966902	52.75
212	1.71855e+09	0.96705	53
213	1.71881e+09	0.967196	53.25
214	1.71907e+09	0.967342	53.5
215	1.71933e+09	0.967486	53.75
216	1.71958e+09	0.967629	54
217	1.71984e+09	0.967771	54.25
218	1.72008e+09	0.967911	54.5
219	1.72033e+09	0.96805	54.75
220	1.72058e+09	0.968188	55
221	1.72082e+09	0.968325	55.25
222	1.72106e+09	0.968461	55.5
223	1.7213e+09	0.968595	55.75
224	1.72154e+09	0.968729	56
225	1.72177e+09	0.968861	56.25
226	1.72201e+09	0.968992	56.5
227	1.72224e+09	0.969122	56.75
228	1.72247e+09	0.969251	57
229	1.72269e+09	0.969379	57.25
230	1.72292e+09	0.969506	57.5
231	1.72314e+09	0.969631	57.75
232	1.72336e+09	0.969756	58
233	1.72358e+09	0.96988	58.25
234	1.7238e+09	0.970003	58.5
235	1.72402e+09	0.970124	58.75
236	1.72423e+09	0.970245	59
237	1.72445e+09	0.970365	59.25
238	1.72466e+09	0.970484	59.5
239	1.72487e+09	0.970601	59.75
240	1.72507e+09	0.970718	60
241	1.72528e+09	0.970834	60.25
242	1.72548e+09	0.970949	60.5
243	1.72569e+09	0.971063	60.75
244	1.72589e+09	0.971177	61
245	1.72609e+09	0.971289	61.25
246	1.72629e+09	0.971401	61.5
247	1.72648e+09	0.971511	61.75
248	1.72668e+09	0.971621	62
249	1.72687e+09	0.97173	62.25
250	1.72706e+09	0.971838	62.5
251	1.72725e+09	0.971945	62.75
252	1.72744e+09	0.972052	63
253	1.72763e+09	0.972158	63.25
254	1.72782e+09	0.972262	63.5
255	1.728e+09	0.972367	63.75
256	1.72819e+09	0.97247	64
257	1.72837e+09	0.972572	64.25
258	1.72855e+09	0.972674	64.5
259	1.72873e+09	0.972775	64.75
260	1.72891e+09	0.972875	65
261	1.72908e+09	0.972975	65.25
262	1.72926e+09	0.973074	65.5
263	1.72943e+09	0.973172	65.75
264	1.72961e+09	0.973269	66
265	1.72978e+09	0.973366	66.25
266	1.72995e+09	0.973462	66.5
267	1.73012e+09	0.973557	66.75
268	1.73029e+09	0.973652	67
269	1.73045e+09	0.973746	67.25
270	1.73062e+09	0.973839	67.5
271	1.73078e+09	0.973932	67.75
272	1.73095e+09	0.974024	68
273	1.73111e+09	0.974115	68.25
274	1.73127e+09	0.974206	68.5
275	1.73143e+09	0.974296	68.75
276	1.73159e+09	0.974385	69
277	1.73175e+09	0.974474	69.25
278	1.7319e+09	0.974562	69.5
279	1.73206e+09	0.97465	69.75
280	1.73221e+09	0.974737	70
281	1.73237e+09	0.974823	70.25
282	1.73252e+09	0.974909	70.5
283	1.73267e+09	0.974994	70.75
284	1.73282e+09	0.975079	71
285	1.73297e+09	0.975163	71.25
286	1.73312e+09	0.975246	71.5
287	1.73327e+09	0.975329	71.75
288	1.73341e+09	0.975411	72
289	1.73356e+09	0.975493	72.25
290	1.7337e+09	0.975575	72.5
291	1.73385e+09	0.975655	72.75
292	1.73399e+09	0.975736	73
293	1.73413e+09	0.975815	73.25
294	1.73427e+09	0.975894	73.5
295	1.73441e+09	0.975973	73.75
296	1.73455e+09	0.976051	74
297	1.73469e+09	0.976129	74.25
298	1.73483e+09	0.976206	74.5
299	1.73496e+09	0.976283	74.75
300	1.7351e+09	0.976359	75
301	1.73523e+09	0.976434	75.25
302	1.73537e+09	0.97651	75.5
303	1.7355e+09	0.976584	75.75
304	1.73563e+09	0.976658	76
305	1.73576e+09	0.976732	76.25
306	1.73589e+09	0.976806	76.5
307	1.73602e+09	0.976878	76.75
308	1.73615e+09	0.976951	77
309	1.73628e+09	0.977023	77.25
310	1.7364e+09	0.977094	77.5
311	1.73653e+09	0.977165	77.75
312	1.73666e+09	0.977236	78
313	1.73678e+09	0.977306	78.25
314	1.7369e+09	0.977376	78.5
315	1.73703e+09	0.977445	78.75
316	1.73715e+09	0.977514	79
317	1.73727e+09	0.977582	79.25
318	1.73739e+09	0.97765	79.5
319	1.73751e+09	0.977718	79.75
320	1.73763e+09	0.977785	80
321	1.73775e+09	0.977852	80.25
322	1.73787e+09	0.977918	80.5
323	1.73799e+09	0.977984	80.75
324	1.7381e+09	0.97805	81
325	1.73822e+09	0.978115	81.25
326	1.73833e+09	0.97818	81.5
327	1.73845e+09	0.978245	81.75
328	1.73856e+09	0.978309	82
329	1.73868e+09	0.978372	82.25
330	1.73879e+09	0.978436	82.5
331	1.7389e+09	0.978499	82.75
332	1.73901e+09	0.978561	83
333	1.73912e+09	0.978623	83.25
334	1.73923e+09	0.978685	83.5
335	1.73934e+09	0.978747	83.75
336	1.73945e+09	0.978808	84
337	1.73956e+09	0.978869	84.25
338	1.73967e+09	0.978929	84.5
339	1.73977e+09	0.978989	84.75
340	1.73988e+09	0.979049	85
341	1.73998e+09	0.979109	85.25
342	1.74009e+09	0.979168	85.5
343	1.74019e+09	0.979226	85.75
344	1.7403e+09	0.979285	86
345	1.7404e+09	0.979343	86.25
346	1.7405e+09	0.979401	86.5
347	1.74061e+09	0.979458	86.75
348	1.74071e+09	0.979515	87
349	1.74081e+09	0.979572	87.25
350	1.74091e+09	0.979629	87.5
351	1.74101e+09	0.979685	87.75
352	1.74111e+09	0.979741	88
353	1.74121e+09	0.979796	88.25
354	1.7413e+09	0.979852	88.5
355	1.7414e+09	0.979907	88.75
356	1.7415e+09	0.979961	89
357	1.7416e+09	0.980016	89.25
358	1.74169e+09	0.98007	89.5
359	1.74179e+09	0.980124	89.75
360	1.74188e+09	0.980177	90
361	1.74198e+09	0.98023	90.25
362	1.74207e+09	0.980283	90.5
363	1.74217e+09	0.980336	90.75
364	1.74226e+09	0.980388	91
365	1.74235e+09	0.98044	91.25
366	1.74244e+09	0.980492	91.5
367	1.74253e+09	0.980544	91.75
368	1.74263e+09	0.980595	92
369	1.74272e+09	0.980646	92.25
370	1.74281e+09	0.980697	92.5
371	1.7429e+09	0.980747	92.75
372	1.74299e+09	0.980797	93
373	1.74307e+09	0.980847	93.25
374	1.74316e+09	0.980897	93.5
375	1.74325e+09	0.980946	93.75
376	1.74334e+09	0.980996	94
377	1.74342e+09	0.981045	94.25
378	1.74351e+09	0.981093	94.5
379	1.7436e+09	0.981142	94.75
380	1.74368e+09	0.98119	95
381	1.74377e+09	0.981238	95.25
382	1.74385e+09	0.981285	95.5
383	1.74394e+09	0.981333	95.75
384	1.74402e+09	0.98138	96
385	1.7441e+09	0.981427	96.25
386	1.74419e+09	0.981474	96.5
387	1.74427e+09	0.98152	96.75
388	1.74435e+09	0.981567	97
389	1.74443e+09	0.981613	97.25
390	1.74452e+09	0.981658	97.5
391	1.7446e+09	0.981704	97.75
392	1.74468e+09	0.981749	98
393	1.74476e+09	0.981794	98.25
394	1.74484e+09	0.981839	98.5
395	1.74492e+09	0.981884	98.75
396	1.745e+09	0.981928	99
397	1.74507e+09	0.981973	99.25
398	1.74515e+09	0.982017	99.5
399	1.74523e+09	0.98206	99.75
400	1.74531e+09	0.982104	100
401	1.74538e+09	0.982147	100.25
402	1.74546e+09	0.982191	100.5
403	1.74554e+09	0.982234	100.75
404	1.74561e+09	0.982276	101
405	1.74569e+09	0.982319	101.25
406	1.74576e+09	0.982361	101.5
407	1.74584e+09	0.982403	101.75
408	1.74591e+09	0.982445	102
409	1.74599e+09	0.982487	102.25
410	1.74606e+09	0.982529	102.5
411	1.74614e+09	0.98257	102.75
412	1.74621e+09	0.982611	103
413	1.74628e+09	0.982652	103.25
414	1.74635e+09	0.982693	103.5
415	1.74643e+09	0.982734	103.75
416	1.7465e+09	0.982774	104
417	1.74657e+09	0.982814	104.25
418	1.74664e+09	0.982854	104.5
419	1.74671e+09	0.982894	104.75
420	1.74678e+09	0.982934	105
421	1.74685e+09	0.982973	105.25
422	1.74692e+09	0.983012	105.5
423	1.74699e+09	0.983051	105.75
424	1.74706e+09	0.98309	106
425	1.74713e+09	0.983129	106.25
426	1.7472e+09	0.983168	106.5
427	1.74727e+09	0.983206	106.75
428	1.74733e+09	0.983244	107
429	1.7474e+09	0.983282	107.25
430	1.74747e+09	0.98332	107.5
431	1.74754e+09	0.983358	107.75
432	1.7476e+09	0.983395	108
433	1.74767e+09	0.983433	108.25
434	1.74773e+09	0.98347	108.5
435	1.7478e+09	0.983507	108.75
436	1.74787e+09	0.983544	109
437	1.74793e+09	0.983581	109.25
438	1.748e+09	0.983617	109.5
439	1.74806e+09	0.983653	109.75
440	1.74812e+09	0.98369	110
441	1.74819e+09	0.983726	110.25
442	1.74825e+09	0.983762	110.5
443	1.74832e+09	0.983797	110.75
444	1.74838e+09	0.983833	111
445	1.74844e+09	0.983868	111.25
446	1.74851e+09	0.983904	111.5
447	1.74857e+09	0.983939	111.75
448	1.74863e+09	0.983974	112
449	1.74869e+09	0.984008	112.25
450	1.74875e+09	0.984043	112.5
451	1.74881e+09	0.984078	112.75
452	1.74888e+09	0.984112	113
453	1.74894e+09	0.984146	113.25
454	1.749e+09	0.98418	113.5
455	1.74906e+09	0.984214	113.75
456	1.74912e+09	0.984248	114
457	1.74918e+09	0.984281	114.25
458	1.74924e+09	0.984315	114.5
459	1.7493e+09	0.984348	114.75
460	1.74935e+09	0.984381	115
461	1.74941e+09	0.984415	115.25
462	1.74947e+09	0.984447	115.5
463	1.74953e+09	0.98448	115.75
464	1.74959e+09	0.984513	116
465	1.74965e+09	0.984545	116.25
466	1.7497e+09	0.984578	116.5
467	1.74976e+09	0.98461	116.75
468	1.74982e+09	0.984642	117
469	1.74987e+09	0.984674	117.25
470	1.74993e+09	0.984706	117.5
471	1.74999e+09	0.984738	117.75
472	1.75004e+09	0.984769	118
473	1.7501e+09	0.984801	118.25
474	1.75015e+09	0.984832	118.5
475	1.75021e+09	0.984863	118.75
476	1.75027e+09	0.984894	119
477	1.75032e+09	0.984925	119.25
478	1.75038e+09	0.984956	119.5
479	1.75043e+09	0.984987	119.75
480	1.75048e+09	0.985017	120
481	1.75054e+09	0.985047	120.25
482	1.75059e+09	0.985078	120.5
483	1.75065e+09	0.985108	120.75
484	1.7507e+09	0.985138	121
485	1.75075e+09	0.985168	121.25
486	1.75081e+09	0.985198	121.5
487	1.75086e+09	0.985227	121.75
488	1.75091e+09	0.985257	122
489	1.75096e+09	0.985286	122.25
490	1.75101e+09	0.985316	122.5
491	1.75107e+09	0.985345	122.75
492	1.75112e+09	0.985374	123
493	1.75117e+09	0.985403	123.25
494	1.75122e+09	0.985432	123.5
495	1.75127e+09	0.985461	123.75
496	1.75132e+09	0.985489	124
497	1.75137e+09	0.985518	124.25
498	1.75142e+09	0.985546	124.5
499	1.75147e+09	0.985575	124.75
500	1.75153e+09	0.985603	125
501	1.75157e+09	0.985631	125.25
502	1.75162e+09	0.985659	125.5
503	1.75167e+09	0.985687	125.75
504	1.75172e+09	0.985715	126
505	1.75177e+09	0.985742	126.25
506	1.75182e+09	0.98577	126.5
507	1.75187e+09	0.985797	126.75
508	1.75192e+09	0.985825	127
509	1.75197e+09	0.985852	127.25
510	1.75202e+09	0.985879	127.5
511	1.75206e+09	0.985906	127.75
512	1.75211e+09	0.985933	128
513	1.75216e+09	0.98596	128.25
514	1.75221e+09	0.985986	128.5
515	1.75225e+09	0.986013	128.75
516	1.7523e+09	0.98604	129
517	1.75235e+09	0.986066	129.25
518	1.75239e+09	0.986092	129.5
519	1.75244e+09	0.986119	129.75
520	1.75249e+09	0.986145	130
521	1.75253e+09	0.986171	130.25
522	1.75258e+09	0.986197	130.5
523	1.75263e+09	0.986222	130.75
524	1.75267e+09	0.986248	131
525	1.75272e+09	0.986274	131.25
526	1.75276e+09	0.986299	131.5
527	1.75281e+09	0.986325	131.75
528	1.75285e+09	0.98635	132
529	1.7529e+09	0.986375	132.25
530	1.75294e+09	0.986401	132.5
531	1.75299e+09	0.986426	132.75
532	1.75303e+09	0.986451	133
533	1.75308e+09	0.986475	133.25
534	1.75312e+09	0.9865	133.5
535	1.75316e+09	0.986525	133.75
536	1.75321e+09	0.98655	134
537	1.75325e+09	0.986574	134.25
538	1.75329e+09	0.986599	134.5
539	1.75334e+09	0.986623	134.75
540	1.75338e+09	0.986647	135
541	1.75342e+09	0.986671	135.25
542	1.75347e+09	0.986695	135.5
543	1.75351e+09	0.986719	135.75
544	1.75355e+09	0.986743	136
545	1.75359e+09	0.986767	136.25
546	1.75364e+09	0.986791	136.5
547	1.75368e+09	0.986815	136.75
548	1.75372e+09	0.986838	137
549	1.75376e+09	0.986862	137.25
550	1.7538e+09	0.986885	137.5
551	1.75384e+09	0.986908	137.75
552	1.75389e+09	0.986932	138
553	1.75393e+09	0.986955	138.25
554	1.75397e+09	0.986978	138.5
555	1.75401e+09	0.987001	138.75
556	1.75405e+09	0.987024	139
557	1.75409e+09	0.987046	139.25
558	1.75413e+09	0.987069	139.5
559	1.75417e+09	0.987092	139.75
560	1.75421e+09	0.987114	140
561	1.75425e+09	0.987137	140.25
562	1.75429e+09	0.987159	140.5
563	1.75433e+09	0.987182	140.75
564	1.75437e+09	0.987204	141
565	1.75441e+09	0.987226	141.25
566	1.75445e+09	0.987248	141.5
567	1.75449e+09	0.98727	141.75
568	1.75453e+09	0.987292	142
569	1.75457e+09	0.987314	142.25
570	1.75461e+09	0.987336	142.5
571	1.75464e+09	0.987358	142.75
572	1.75468e+09	0.987379	143
573	1.75472e+09	0.987401	143.25
574	1.75476e+09	0.987423	143.5
575	1.7548e+09	0.987444	143.75
576	1.75483e+09	0.987465	144
577	1.75487e+09	0.987487	144.25
578	1.75491e+09	0.987508	144.5
579	1.75495e+09	0.987529	144.75
580	1.75499e+09	0.98755	145
581	1.75502e+09	0.987571	145.25
582	1.75506e+09	0.987592	145.5
583	1.7551e+09	0.987613	145.75
584	1.75513e+09	0.987634	146
585	1.75517e+09	0.987655	146.25
586	1.75521e+09	0.987675	146.5
587	1.75524e+09	0.987696	146.75
588	1.75528e+09	0.987716	147
589	1.75532e+09	0.987737	147.25
590	1.75535e+09	0.987757	147.5
591	1.75539e+09	0.987777	147.75
592	1.75543e+09	0.987798	148
593	1.75546e+09	0.987818	148.25
594	1.7555e+09	0.987838	148.5
595	1.75553e+09	0.987858	148.75
596	1.75557e+09	0.987878	149
597	1.7556e+09	0.987898	149.25
598	1.75564e+09	0.987918	149.5
599	1.75567e+09	0.987938	149.75
600	1.75571e+09	0.987957	150
601	1.75574e+09	0.987977	150.25
602	1.75578e+09	0.987997	150.5
603	1.75581e+09	0.988016	150.75
604	1.75585e+09	0.988036	151
605	1.75588e+09	0.988055	151.25
606	1.75592e+09	0.988074	151.5
607	1.75595e+09	0.988094	151.75
608	1.75599e+09	0.988113	152
609	1.75602e+09	0.988132	152.25
610	1.75605e+09	0.988151	152.5
611	1.75609e+09	0.98817	152.75
612	1.75612e+09	0.988189	153
613	1.75615e+09	0.988208	153.25
614	1.75619e+09	0.988227	153.5
615	1.75622e+09	0.988246	153.75
616	1.75625e+09	0.988264	154
617	1.75629e+09	0.988283	154.25
618	1.75632e+09	0.988302	154.5
619	1.75635e+09	0.98832	154.75
620	1.75639e+09	0.988339	155
621	1.75642e+09	0.988357	155.25
622	1.75645e+09	0.988376	155.5
623	1.75648e+09	0.988394	155.75
624	1.75652e+09	0.988412	156
625	1.75655e+09	0.98843	156.25
626	1.75658e+09	0.988449	156.5
627	1.75661e+09	0.988467	156.75
628	1.75665e+09	0.988485	157
629	1.75668e+09	0.988503	157.25
630	1.75671e+09	0.988521	157.5
631	1.75674e+09	0.988538	157.75
632	1.75677e+09	0.988556	158
633	1.75681e+09	0.988574	158.25
634	1.75684e+09	0.988592	158.5
635	1.75687e+09	0.988609	158.75
636	1.7569e+09	0.988627	159
637	1.75693e+09	0.988644	159.25
638	1.75696e+09	0.988662	159.5
639	1.75699e+09	0.988679	159.75
640	1.75702e+09	0.988697	160
641	1.75705e+09	0.988714	160.25
642	1.75708e+09	0.988731	160.5
643	1.75712e+09	0.988749	160.75
644	1.75715e+09	0.988766	161
645	1.75718e+09	0.988783	161.25
646	1.75721e+09	0.9888	161.5
647	1.75724e+09	0.988817	161.75
648	1.75727e+09	0.988834	162
649	1.7573e+09	0.988851	162.25
650	1.75733e+09	0.988868	162.5
651	1.75736e+09	0.988884	162.75
652	1.75739e+09	0.988901	163
653	1.75742e+09	0.988918	163.25
654	1.75745e+09	0.988935	163.5
655	1.75748e+09	0.988951	163.75
656	1.7575e+09	0.988968	164
657	1.75753e+09	0.988984	164.25
658	1.75756e+09	0.989001	164.5
659	1.75759e+09	0.989017	164.75
660	1.75762e+09	0.989033	165
661	1.75765e+09	0.98905	165.25
662	1.75768e+09	0.989066	165.5
663	1.75771e+09	0.989082	165.75
664	1.75774e+09	0.989098	166
665	1.75777e+09	0.989114	166.25
666	1.75779e+09	0.989131	166.5
667	1.75782e+09	0.989147	166.75
668	1.75785e+09	0.989163	167
669	1.75788e+09	0.989178	167.25
670	1.75791e+09	0.989194	167.5
671	1.75794e+09	0.98921	167.75
672	1.75796e+09	0.989226	168
673	1.75799e+09	0.989242	168.25
674	1.75802e+09	0.989257	168.5
675	1.75805e+09	0.989273	168.75
676	1.75808e+09	0.989289	169
677	1.7581e+09	0.989304	169.25
678	1.75813e+09	0.98932	169.5
679	1.75816e+09	0.989335	169.75
680	1.75819e+09	0.989351	170
681	1.75821e+09	0.989366	170.25
682	1.75824e+09	0.989381	170.5
683	1.75827e+09	0.989397	170.75
684	1.75829e+09	0.989412	171
685	1.75832e+09	0.989427	171.25
686	1.75835e+09	0.989442	171.5
687	1.75837e+09	0.989457	171.75
688	1.7584e+09	0.989472	172
689	1.75843e+09	0.989487	172.25
690	1.75845e+09	0.989502	172.5
691	1.75848e+09	0.989517	172.75
692	1.75851e+09	0.989532	173
693	1.75853e+09	0.989547	173.25
694	1.75856e+09	0.989562	173.5
695	1.75859e+09	0.989577	173.75
696	1.75861e+09	0.989591	174
697	1.75864e+09	0.989606	174.25
698	1.75867e+09	0.989621	174.5
699	1.75869e+09	0.989635	174.75
700	1.75872e+09	0.98965	175
701	1.75874e+09	0.989664	175.25
702	1.75877e+09	0.989679	175.5
703	1.75879e+09	0.989693	175.75
704	1.75882e+09	0.989708	176
705	1.75885e+09	0.989722	176.25
706	1.75887e+09	0.989737	176.5
707	1.7589e+09	0.989751	176.75
708	1.75892e+09	0.989765	177
709	1.75895e+09	0.989779	177.25
710	1.75897e+09	0.989793	177.5
711	1.759e+09	0.989808	177.75
712	1.75902e+09	0.989822	178
713	1.75905e+09	0.989836	178.25
714	1.75907e+09	0.98985	178.5
715	1.7591e+09	0.989864	178.75
716	1.75912e+09	0.989878	179
717	1.75915e+09	0.989892	179.25
718	1.75917e+09	0.989905	179.5
719	1.7592e+09	0.989919	179.75
720	1.75922e+09	0.989933	180
721	1.75924e+09	0.989947	180.25
722	1.75927e+09	0.98996	180.5
723	1.75929e+09	0.989974	180.75
724	1.75932e+09	0.989988	181
725	1.75934e+09	0.990001	181.25
726	1.75937e+09	0.990015	181.5
727	1.75939e+09	0.990028	181.75
728	1.75941e+09	0.990042	182
729	1.75944e+09	0.990055	182.25
730	1.75946e+09	0.990069	182.5
731	1.75949e+09	0.990082	182.75
732	1.75951e+09	0.990095	183
733	1.75953e+09	0.990109	183.25
734	1.75956e+09	0.990122	183.5
735	1.75958e+09	0.990135	183.75
736	1.7596e+09	0.990148	184
737	1.75963e+09	0.990162	184.25
738	1.75965e+09	0.990175	184.5
739	1.75967e+09	0.990188	184.75
740	1.7597e+09	0.990201	185
741	1.75972e+09	0.990214	185.25
742	1.75974e+09	0.990227	185.5
743	1.75977e+09	0.99024	185.75
744	1.75979e+09	0.990253	186
745	1.75981e+09	0.990266	186.25
746	1.75983e+09	0.990279	186.5
747	1.75986e+09	0.990291	186.75
748	1.75988e+09	0.990304	187
749	1.7599e+09	0.990317	187.25
750	1.75992e+09	0.99033	187.5
751	1.75995e+09	0.990342	187.75
752	1.75997e+09	0.990355	188
753	1.75999e+09	0.990368	188.25
754	1.76001e+09	0.99038	188.5
755	1.76004e+09	0.990393	188.75
756	1.76006e+09	0.990405	189
757	1.76008e+09	0.990418	189.25
758	1.7601e+09	0.99043	189.5
759	1.76013e+09	0.990443	189.75
760	1.76015e+09	0.990455	190
761	1.76017e+09	0.990467	190.25
762	1.76019e+09	0.99048	190.5
763	1.76021e+09	0.990492	190.75
764	1.76024e+09	0.990504	191
765	1.76026e+09	0.990516	191.25
766	1.76028e+09	0.990529	191.5
767	1.7603e+09	0.990541	191.75
768	1.76032e+09	0.990553	192
769	1.76034e+09	0.990565	192.25
770	1.76036e+09	0.990577	192.5
771	1.76039e+09	0.990589	192.75
772	1.76041e+09	0.990601	193
773	1.76043e+09	0.990613	193.25
774	1.76045e+09	0.990625	193.5
775	1.76047e+09	0.990637	193.75
776	1.76049e+09	0.990649	194
777	1.76051e+09	0.990661	194.25
778	1.76053e+09	0.990673	194.5
779	1.76056e+09	0.990684	194.75
780	1.76058e+09	0.990696	195
781	1.7606e+09	0.990708	195.25
782	1.76062e+09	0.99072	195.5
783	1.76064e+09	0.990731	195.75
784	1.76066e+09	0.990743	196
785	1.76068e+09	0.990755	196.25
786	1.7607e+09	0.990766	196.5
787	1.76072e+09	0.990778	196.75
788	1.76074e+09	0.990789	197
789	1.76076e+09	0.990801	197.25
790	1.76078e+09	0.990812	197.5
791	1.7608e+09	0.990824	197.75
792	1.76082e+09	0.990835	198
793	1.76084e+09	0.990846	198.25
794	1.76086e+09	0.990858	198.5
795	1.76088e+09	0.990869	198.75
796	1.7609e+09	0.99088	199
797	1.76092e+09	0.990892	199.25
798	1.76094e+09	0.990903	199.5
799	1.76096e+09	0.990914	199.75
800	1.76098e+09	0.990925	200
801	1.761e+09	0.990937	200.25
802	1.76102e+09	0.990948	200.5
803	1.76104e+09	0.990959	200.75
804	1.76106e+09	0.99097	201
805	1.76108e+09	0.990981	201.25
806	1.7611e+09	0.990992	201.5
807	1.76112e+09	0.991003	201.75
808	1.76114e+09	0.991014	202
809	1.76116e+09	0.991025	202.25
810	1.76118e+09	0.991036	202.5
811	1.7612e+09	0.991047	202.75
812	1.76122e+09	0.991058	203
813	1.76124e+09	0.991069	203.25
814	1.76126e+09	0.991079	203.5
815	1.76128e+09	0.99109	203.75
816	1.7613e+09	0.991101	204
817	1.76131e+09	0.991112	204.25
818	1.76133e+09	0.991122	204.5
819	1.76135e+09	0.991133	204.75
820	1.76137e+09	0.991144	205
821	1.76139e+09	0.991154	205.25
822	1.76141e+09	0.991165	205.5
823	1.76143e+09	0.991176	205.75
824	1.76145e+09	0.991186	206
825	1.76147e+09	0.991197	206.25
826	1.76148e+09	0.991207	206.5
827	1.7615e+09	0.991218	206.75
828	1.76152e+09	0.991228	207
829	1.76154e+09	0.991239	207.25
830	1.76156e+09	0.991249	207.5
831	1.76158e+09	0.991259	207.75
832	1.7616e+09	0.99127	208
833	1.76161e+09	0.99128	208.25
834	1.76163e+09	0.99129	208.5
835	1.76165e+09	0.991301	208.75
836	1.76167e+09	0.991311	209
837	1.76169e+09	0.991321	209.25
838	1.76171e+09	0.991331	209.5
839	1.76172e+09	0.991342	209.75
840	1.76174e+09	0.991352	210
841	1.76176e+09	0.991362	210.25
842	1.76178e+09	0.991372	210.5
843	1.7618e+09	0.991382	210.75
844	1.76181e+09	0.991392	211
845	1.76183e+09	0.991402	211.25
846	1.76185e+09	0.991412	211.5
847	1.76187e+09	0.991422	211.75
848	1.76188e+09	0.991432	212
849	1.7619e+09	0.991442	212.25
850	1.76192e+09	0.991452	212.5

## Sheet: Figure_4b
tetraploid_genome_number	group	sample_number	average gene_number	sd	group	gene_num	sd
1	core_gene_num	40	29092	813	pan_gene_num	29092	813
2	core_gene_num	2000	24188	799	pan_gene_num	34006	651
3	core_gene_num	2000	21661	743	pan_gene_num	36447	576
4	core_gene_num	2000	19917	720	pan_gene_num	38110	547
5	core_gene_num	2000	18491	711	pan_gene_num	39411	531
6	core_gene_num	2000	17346	681	pan_gene_num	40436	520
7	core_gene_num	2000	16338	643	pan_gene_num	41340	478
8	core_gene_num	2000	15444	628	pan_gene_num	42117	459
9	core_gene_num	2000	14670	597	pan_gene_num	42762	449
10	core_gene_num	2000	13979	570	pan_gene_num	43320	418
11	core_gene_num	2000	13310	539	pan_gene_num	43841	407
12	core_gene_num	2000	12732	497	pan_gene_num	44297	384
13	core_gene_num	2000	12185	474	pan_gene_num	44712	369
14	core_gene_num	2000	11710	459	pan_gene_num	45054	354
15	core_gene_num	2000	11243	417	pan_gene_num	45392	330
16	core_gene_num	2000	10811	391	pan_gene_num	45690	311
17	core_gene_num	2000	10425	370	pan_gene_num	45973	296
18	core_gene_num	2000	10056	350	pan_gene_num	46200	276
19	core_gene_num	2000	9718	336	pan_gene_num	46427	254
20	core_gene_num	2000	9393	311	pan_gene_num	46619	245
21	core_gene_num	2000	9103	286	pan_gene_num	46803	235
22	core_gene_num	2000	8808	273	pan_gene_num	46972	211
23	core_gene_num	2000	8534	256	pan_gene_num	47124	190
24	core_gene_num	2000	8290	244	pan_gene_num	47257	177
25	core_gene_num	2000	8057	228	pan_gene_num	47376	161
26	core_gene_num	2000	7835	208	pan_gene_num	47492	154
27	core_gene_num	2000	7611	200	pan_gene_num	47595	132
28	core_gene_num	2000	7416	181	pan_gene_num	47678	126
29	core_gene_num	2000	7223	170	pan_gene_num	47764	108
30	core_gene_num	2000	7036	155	pan_gene_num	47834	95
31	core_gene_num	2000	6862	146	pan_gene_num	47896	81
32	core_gene_num	2000	6695	136	pan_gene_num	47951	70
33	core_gene_num	2000	6536	122	pan_gene_num	48000	60
34	core_gene_num	2000	6388	113	pan_gene_num	48041	52
35	core_gene_num	2000	6242	102	pan_gene_num	48078	37
36	core_gene_num	2000	6099	85	pan_gene_num	48109	29
37	core_gene_num	2000	5969	73	pan_gene_num	48132	21
38	core_gene_num	2000	5840	59	pan_gene_num	48151	13
39	core_gene_num	40	5720	41	pan_gene_num	48166	5
40	core_gene_num	1	5602	0	pan_gene_num	48175	0
diploid_genome_number	group	sample_number	average gene_number	sd	group	gene_num	sd
1	core_gene_num	45	26336	984	pan_gene_num	26336	984
2	core_gene_num	990	22554	840	pan_gene_num	30119	695
3	core_gene_num	14190	21116	724	pan_gene_num	32464	616
4	core_gene_num	15000	20242	690	pan_gene_num	34258	586
5	core_gene_num	15000	19594	629	pan_gene_num	35742	584
6	core_gene_num	15000	19064	595	pan_gene_num	36977	563
7	core_gene_num	15000	18681	592	pan_gene_num	38065	574
8	core_gene_num	15000	18341	553	pan_gene_num	39101	585
9	core_gene_num	15000	18051	547	pan_gene_num	39987	559
10	core_gene_num	15000	17690	553	pan_gene_num	40765	546
11	core_gene_num	15000	17429	550	pan_gene_num	41528	547
12	core_gene_num	15000	17187	516	pan_gene_num	42171	575
13	core_gene_num	15000	16978	517	pan_gene_num	42843	547
14	core_gene_num	15000	16757	496	pan_gene_num	43387	548
15	core_gene_num	15000	16585	464	pan_gene_num	43960	524
16	core_gene_num	15000	16376	499	pan_gene_num	44477	496
17	core_gene_num	15000	16184	490	pan_gene_num	44956	480
18	core_gene_num	15000	16099	493	pan_gene_num	45431	544
19	core_gene_num	15000	15862	469	pan_gene_num	45806	505
20	core_gene_num	15000	15770	458	pan_gene_num	46227	482
21	core_gene_num	15000	15573	465	pan_gene_num	46591	463
22	core_gene_num	15000	15478	446	pan_gene_num	46951	459
23	core_gene_num	15000	15324	451	pan_gene_num	47306	447
24	core_gene_num	15000	15192	437	pan_gene_num	47617	445
25	core_gene_num	15000	15083	436	pan_gene_num	47934	413
26	core_gene_num	15000	14958	449	pan_gene_num	48197	427
27	core_gene_num	15000	14847	427	pan_gene_num	48481	372
28	core_gene_num	15000	14731	420	pan_gene_num	48727	380
29	core_gene_num	15000	14625	397	pan_gene_num	48996	356
30	core_gene_num	15000	14506	377	pan_gene_num	49179	370
31	core_gene_num	15000	14374	378	pan_gene_num	49399	343
32	core_gene_num	15000	14307	371	pan_gene_num	49644	324
33	core_gene_num	15000	14188	352	pan_gene_num	49796	302
34	core_gene_num	15000	14080	316	pan_gene_num	49963	308
35	core_gene_num	15000	13975	315	pan_gene_num	50165	278
36	core_gene_num	15000	13907	313	pan_gene_num	50320	278
37	core_gene_num	15000	13813	314	pan_gene_num	50491	258
38	core_gene_num	15000	13703	258	pan_gene_num	50618	230
39	core_gene_num	15000	13630	261	pan_gene_num	50741	213
40	core_gene_num	15000	13537	238	pan_gene_num	50867	197
41	core_gene_num	15000	13466	214	pan_gene_num	51003	174
42	core_gene_num	14190	13367	183	pan_gene_num	51110	148
43	core_gene_num	990	13284	150	pan_gene_num	51214	120
44	core_gene_num	45	13203	108	pan_gene_num	51311	86
45	core_gene_num	1	13123	0	pan_gene_num	51401	0

## Sheet: Figure_4c
Gene_family_count_real_genome	Variety	Gene_family_count_simulated_genome
34764	WhR	36204
34743	BdF	36283
36657	Eig	36698
34408	PrW	37840
33524	Flo	37216
34774	Ack	36205
37366	Fla	36717
34871	Kat	36947
35664	Lum	36438
35622	EdB	37042
34266	Ota	36128
		37568
		35295
		35927
		37321
		36022
		36563
		36286
		36947
		36871
		35105
		35306
		36939
		36857
		36555
		36249
		36352
		36699
		35974
		36124
		36872
		37453
		36339
		36814
		36868
		36687
		36454
		35711
		37586
		36512
		36515
		37239
		35896
		36216
		36407
		36622
		34969
		36606
		36266
		36666
		37290
		36911
		37132
		37263
		35731
		36714
		36409
		35386
		37152
		36227
		36674
		36143
		37399
		33983
		37215
		36438
		36401
		36073
		36360
		36805
		36299
		36620
		36349
		36789
		35950
		36981
		36092
		36175
		36337
		36257
		36363
		36849
		35999
		35957
		36896
		36496
		36376
		35597
		36485
		36400
		36477
		36635
		35528
		37330
		36690
		36577
		37098
		35007
		36373
		35742
		36885
		37303
		35447
		34966
		36939
		36232
		36988
		37242
		36560
		36993
		36752
		36368
		36081
		37191
		35024
		37030
		35464
		37231
		35024
		36398
		36775
		36101
		37135
		36851
		36648
		36619
		36423
		36475
		35581
		37453
		36456
		36023
		36720
		36524
		35984
		36640
		35426
		36339
		36864
		35070
		34966
		37190
		35502
		36436
		36949
		37031
		36365
		37185
		36788
		36080
		36715
		36668
		35505
		36549
		37215
		36216
		36936
		35018
		36631
		35135
		37151
		35314
		36301
		36460
		36634
		37141
		36096
		36179
		35603
		36717
		35576
		35686
		36030
		36196
		36963
		36958
		37278
		37222
		36261
		36290
		37229
		36919
		36946
		36196
		36275
		35357
		35439
		36634
		36298
		36464
		36912
		36357
		36813
		36962
		36361
		36641
		36142
		36611
		37104
		36306
		36887
		36396
		36440
		37193
		37564
		36812
		36338
		35859
		36708
		35969
		35715
		36822
		35377
		35015
		36192
		36170
		36564
		36030
		36835
		35759
		36081
		36494
		37080
		36320
		36901
		36055
		36564
		36709
		35364
		36824
		36024
		36750
		36722
		37106
		37125
		36056
		36735
		36491
		35948
		36419
		36159
		35679
		35377
		36679
		36892
		36110
		36805
		36343
		37319
		36456
		37323
		36587
		36063
		36747
		36776
		36225
		36412
		36098
		36491
		37447
		36435
		35126
		36431
		35848
		37063
		37028
		36162
		36378
		36300
		36798
		35863
		36471
		36221
		36193
		35184
		36622
		35474
		36494
		34737
		36288
		36459
		36307
		36615
		36780
		37206
		36067
		37039
		36948
		36291
		36428
		35992
		37238
		37308
		35535
		36116
		36804
		36404
		36166
		34787
		36644
		35918
		36864
		36305
		36335
		36843
		36488
		35709
		36667
		36006
		37206
		37049
		35854
		36040
		37058
		36191
		36428
		35491
		37138
		36304
		37245
		37194
		35638
		36485
		35692
		36888
		37063
		36562
		36392
		36210
		36918
		36593
		35185
		36593
		36904
		36530
		36719
		35592
		35752
		35249
		35910
		37045
		37083
		36598
		36446
		36048
		35842
		36094
		35852
		36287
		37176
		36783
		36739
		35715
		35881
		36961
		36147
		37196
		35202
		37135
		36842
		36990
		37058
		36392
		36620
		36376
		35787
		36667
		34908
		36371
		36312
		35989
		36887
		36658
		35335
		36445
		36802
		35966
		37313
		36233
		36604
		36152
		37380
		37258
		35793
		37193
		36434
		36319
		36582
		36391
		36315
		36348
		35923
		36909
		36381
		36220
		36134
		36817
		37317
		36542
		36890
		37628
		35686
		36501
		35948
		37294
		35998
		37260
		36703
		35732
		35565
		36949
		36541
		36717
		37012
		35990
		36972
		36605
		36641
		36864
		36092
		36671
		37316
		36808
		36089
		36516
		36518
		36516
		35756
		36542
		36098
		36750
		36599
		37064
		36683
		35130
		36840
		35813
		37271
		36125
		36662
		37004
		36137
		36908
		36252
		36919
		36646
		36712
		35546
		36368
		36356
		36641
		36386
		36826
		35226
		35287
		37363
		36419
		36724
		35941
		36714
		36110
		34998
		36695
		37539
		37115
		36010
		36074
		37242
		36325
		36813
		36027
		36614
		36864
		36631
		35067
		36691
		34009
		37662
		36796
		36274
		36061
		36596
		36426
		36575
		36618
		35108
		36787
		36176
		37128
		34903
		36851
		36620
		35110
		36650
		36878
		36592
		36543
		37277
		37358
		36319
		36286
		36730
		36931
		36876
		36519
		35545
		37209
		35291
		36684
		36755
		35219
		36400
		36222
		36660
		35613
		36785
		37265
		36998
		36109
		35857
		37485
		37063
		36150
		36662
		35751
		36962
		36697
		36123
		36325
		36819
		36529
		35857
		36846
		36235
		37024
		36986
		36899
		36974
		36931
		36128
		35642
		36653
		36112
		37271
		35662
		36411
		36431
		36718
		36339
		36069
		36045
		36898
		36244
		35761
		36404
		36631
		37188
		37129
		37100
		36288
		36273
		36691
		36719
		35966
		36114
		35806
		35732
		36705
		36136
		36319
		36163
		36868
		36192
		36601
		36705
		36048
		36669
		35777
		36936
		36872
		36638
		35854
		36806
		36618
		36929
		37283
		37247
		36961
		37494
		35026
		36299
		35037
		36689
		36777
		36887
		36658
		35792
		34879
		36756
		37146
		35366
		35982
		36012
		35604
		36775
		36414
		36805
		36682
		36425
		36743
		36082
		36613
		36060
		36105
		36857
		36716
		36100
		36841
		36495
		36147
		36659
		36520
		36660
		36446
		35366
		36314
		36188
		35346
		36768
		36441
		36784
		36598
		37258
		37031
		37152
		35528
		36042
		36607
		37121
		36829
		36700
		37241
		36447
		36312
		36626
		35128
		36204
		36073
		36942
		36550
		37341
		36324
		36258
		35575
		35491
		35837
		36619
		36686
		36695
		36930
		35712
		36570
		36609
		36285
		36544
		35323
		36220
		36765
		35759
		36381
		36885
		36747
		36023
		36327
		35857
		36165
		36989
		37315
		35896
		35474
		36549
		35147
		36117
		37119
		36363
		35711
		35837
		36405
		36262
		36760
		35470
		36042
		36620
		35357
		36128
		36785
		36607
		37225
		36325
		37102
		36464
		36749
		37590
		36518
		36516
		37143
		37151
		35838
		36136
		36009
		36060
		36486
		36885
		36613
		36719
		36146
		37293
		36934
		36531
		37290
		36930
		36864
		36439
		36294
		36677
		36182
		35604
		37289
		35963
		36196
		36311
		36825
		36509
		35970
		36802
		36933
		36553
		36061
		35406
		36603
		37123
		37114
		36920
		36794
		37230
		35982
		35732
		36516
		37183
		36147
		36798
		36202
		36304
		37045
		36734
		36156
		37062
		37149
		37125
		35885
		37235
		36194
		35732
		36583
		36149
		37078
		35790
		36811
		36303
		36408
		36905
		37170
		35435
		35884
		35718
		34925
		36940
		37056
		35687
		36367
		36251
		36098
		35516
		36868
		35790
		37181
		36001
		36739
		36602
		36638
		37044
		36615
		36949
		35925
		36573
		36432
		35463
		36526
		36582
		36546
		36583
		37146
		37244
		36863
		36989
		35837
		37203
		34942
		36122
		37378
		36012
		36836
		36767
		35451
		36893
		35692
		36690
		36484
		36256
		36032
		36755
		36586
		35494
		36440
		36859
		37006
		36634
		36682
		37271
		36266
		36456
		36202
		36933
		36593
		35565
		36511
		35080
		36548
		36834
		36495
		35620
		36449
		35771
		36479
		36410
		37022
		36221
		36824
		35804
		37006
		36791
		36194
		36743
		36885
		36266
		36194
		35580
		36657
		36920
		36710
		36470
		35181
		35506
		36390
		36342
		35967
		37259
		37113
		36066
		35437
		37082
		37678
		36986
		36146
		37008
		35924
		36735
		36416
		36716
		37054
		36867
		37135
		36470
		36822
		35529
		36517
		35919
		36642
		36042
		36233
		36158
		36223
		36742
		37183
		36418
		36576
		35714
		36055
		36649
		36923
		35852
		36081
		36823
		37169
		36006
		36274
		36237
		36069
		36086
		36983
		33906
		37278
		36159
		36123
		35970
		35286
		37008
		36612
		36971
		36796
		35306
		35897
		36337
		37270
		36903
		35996
		35692
		36444
		35163
		35890
		37316
		36818
		36980
		37605
		36840
		36073
		35855
		36242
		36708
		36430
		36690
		36486
		36960
		34981
		37049
		36221
		36306
		36363
		35830
		36424
		36801
		37218
		36144
		37224
		36463
		36626
		36484
		36051
		34949
		36630
		36676
		36803
		36363
		35115
		36179
		37215
		36625
		34946
		36460
		36312
		36856
		36287
		36664
		36738
		37038
		36424
		35050
		37453
		36686
		36810
		36986
		36361
		36794
		35286
		36008
		36959
		36864
		37217
		36604
		36379
		35524
		36345
		36028
		36118
		36411
		36525
		35813
		36675
		36779
		36075
		36759
		36591
		35324
		36880
		36658
		35943
		37158
		36350
		36493
		36637
		37250
		35408
		36362
		35025
		37042
		36805
		35165
		36225
		35719
		36338
		36380
		35864
		36826
		36605
		35896
		36892
		36252
		35899
		36986
		35137
		36869
		35723
		36360
		36899
		37023
		36862
		36613
		37182
		36402
		37287
		36897
		36035
		37231
		37140
		36985
		37057
		36571
		36935
		36615
		35698
		36232
		37209
		36116
		35357
		37144
		36432
		36830
		35958
		35109
		36871
		37015
		37078
		37258
		36863
		37099
		36247
		36990
		36104
		37788
		36956
		36715
		36202
		35115
		36465
		37051
		36641
		36127
		36685
		36747
		36216
		36515
		36468
		35258
		35655
		36577
		36820
		36079
		36998
		36917
		36594
		37308
		35680
		36540
		37245
		36527
		36741
		36584
		36726
		36162
		36909
		36348
		36983
		36397
		35024
		35813
		36399
		36606
		35491
		35084
		36939
		34942
		35962
		35982
		36181
		36873
		36808
		35467
		36225
		37337
		35892
		36470
		35893
		35978
		36805
		36454
		37106
		36744
		37262
		36672
		36312
		36132
		35949
		36707
		37189
		36121
		36501
		36344
		36220
		37156
		36775
		36182
		36282
		35931
		36951
		35712
		35696
		37238
		35892
		36633
		36232
		36344
		37287
		36892
		36826
		36729
		35945
		35851
		36720
		36856
		37091
		36221
		36564
		36000
		36875
		36755
		36105
		36834
		35771
		36342
		36828
		37438
		36835
		36155
		35196
		37155
		36904
		35813
		37203
		37311
		37374
		36082
		36613
		35996
		36931
		36399
		36624
		35531
		36028
		34924
		36768
		36625
		36236
		36716
		37371
		36339
		36987
		35216
		36793
		36701
		36529
		36380
		35857
		36205
		36864
		35857
		36534
		36730
		36534
		36685
		37510
		34725
		37314
		36439
		36772
		36102
		36176
		35789
		36709
		35898
		37261
		36805
		35888
		36668
		36736
		36952
		36923
		35941
		36667
		36311
		36755
		36518
		36216
		36816
		36723
		36454
		37242
		36828
		36623
		36477
		36000
		36637
		36467
		37538
		36291
		36449
		36644
		35780
		35527
		36487
		36273
		36158
		35453
		36100
		36445
		36323
		33818
		36713
		36522
		36864
		36052
		36508
		37236
		37840
		36047
		36639
		36867
		36028
		36509
		36435
		36870
		35716
		36926
		36611
		34830
		34679
		37111
		36305
		36849
		36406
		36055
		37271
		36736
		37336
		36011
		35566
		37012
		36933
		36744
		37191
		37058
		36763
		36623
		35241
		36607
		37237
		37099
		37276
		37136
		36703
		36351
		35800
		36293
		36047
		37316
		36418
		36366
		36892
		36902
		35497
		35966
		36073
		36748
		35744
		35620
		37146
		36357
		36276
		36872
		37217
		37557
		35863
		37293
		37140
		35818
		35758
		35048
		36646
		36672
		36306
		36745
		36695
		36436
		36823
		36732
		36662
		37305
		36063
		36793
		35885
		36799
		36930
		36730
		36212
		37060
		37097
		36534
		34678
		35704
		37184
		36999
		37238
		33987
		37405
		35981
		36452
		36588
		35915
		37039
		37270
		36378
		35703
		36985
		35865
		34968
		36975
		36626
		36042
		37193
		35018
		36881
		36889
		36158
		36684
		36685
		36338
		36705
		36902
		36700
		35481
		35873
		36511
		36119
		35636
		36666
		36042
		36821
		36865
		37720
		37215
		36230
		36374
		36281
		36567
		36147
		36265
		35917
		36392
		35110
		36720
		36177
		36416
		35453
		36857
		37291
		36677
		37127
		34861
		35731
		36852
		36264
		36494
		36826
		36404
		36606
		37097
		35836
		37307
		36877
		35116
		36861
		36534
		36357
		35690
		37006
		37152
		37379
		36204
		36170
		35835
		37203
		36610
		36535
		37215
		36393
		36218
		36636
		36305
		35954
		35847
		36623
		36396
		36608
		36775
		35357
		37408
		36286
		35926
		36527
		37284
		36570
		36414
		36917
		36883
		37262
		36607
		36495
		35057
		34925
		36092
		36383
		35826
		36784
		37023
		37299
		36558
		36404
		35492
		35081
		36656
		36959
		36609
		36382
		36523
		36330
		36234
		36501
		37349
		36096
		35575
		35304
		35912
		36156
		36771
		36950
		36447
		36080
		35902
		36635
		36823
		36583
		36472
		37454
		36554
		35823
		36410
		37271
		36571
		37106
		35816
		36808
		37371
		35945
		35882
		36375
		37258
		35387
		36549
		36572
		37128
		35748
		36134
		35031
		36554
		36172
		35443
		36036
		36856
		36527
		36546
		36808
		36336
		36958
		36901
		36183
		36661
		35496
		36119
		36582
		36518
		35031
		36118
		36314
		36424
		35096
		36112
		36927
		35948
		37111
		37360
		35738
		36749
		36232
		36711
		37063
		36489
		36321
		36419
		36110
		37594
		36629
		35934
		36955
		36470
		36507
		36504
		36021
		36034
		36476
		37294
		36812
		37360
		37427
		37062
		35888
		35800
		35512
		37131
		36863
		36633
		37113
		36408
		36676
		36817
		36481
		37171
		36362
		36655
		36509
		35402
		35876
		35845
		37096
		37466
		36554
		34776
		36166
		37048
		35696
		36286
		35783
		35884
		36438
		36828
		36611
		35672
		36758
		36411
		36627
		35838
		36969
		36207
		36853
		36647
		36516
		36989
		36517
		35638
		36779
		35509
		37096
		36748
		36246
		36680
		37450
		36711
		35926
		36381
		34939
		35804
		35907
		37506
		35516
		36180
		37239
		35118
		36328
		36091
		36249
		36703
		36614
		36697
		36575
		36306
		37487
		37078
		35934
		36490
		35156
		36009
		36069
		36961
		36671
		35930
		36620
		35992
		36651
		36134
		36331
		36624
		36701
		36028
		37044
		36897
		36685
		35856
		36241
		36386
		34624
		36221
		36438
		36857
		35016
		37193
		36619
		35723
		36559
		36438
		36928
		37042
		36337
		37063
		36995
		36388
		35070
		36626
		36398
		35905
		36228
		36536
		36945
		35491
		35923
		36315
		34798
		36609
		36403
		36586
		36964
		36161
		36148
		36351
		36550
		37276
		36384
		36945
		36433
		35767
		35889
		37243
		36949
		36389
		36084
		36496
		36166
		34757
		36670
		36465
		36020
		37720
		36284
		36999
		35006
		36501
		36374
		36752
		37245
		34725
		37333
		37118
		36113
		36584
		35642
		36401
		37089
		35906
		36658
		36569
		36183
		36463
		37357
		35767
		36223
		36850
		36135
		36184
		36904
		37405
		37073
		37281
		37043
		36409
		36643
		35817
		35896
		35723
		36916
		35858
		37103
		36845
		35600
		36076
		36330
		36606
		36501
		36913
		37030
		37210
		36845
		37271
		35705
		35806
		36239
		36868
		37152
		36698
		36888
		36799
		36160
		37192
		36446
		36870
		36575
		36771
		36051
		36472
		37498
		36226
		35856
		36906
		37102
		36823
		36888
		35234
		36583
		36919
		36425
		36799
		35933
		36205
		36060
		36832
		36499
		36259
		35659
		37051
		35909
		35975
		36813
		35467
		35879
		37216
		36765
		36942
		36312
		37182
		35098
		37020
		37297
		36065
		37479
		35283
		36796
		35858
		35934
		37043
		36664
		36455
		36201
		36111
		36290
		35783
		36875
		35733
		36514
		36626
		36535
		36683
		36356
		35822
		37278
		35218
		36643
		36501
		36311
		36045
		37244
		36915
		33798
		36307
		36683
		36455
		35584
		36876
		36088
		36900
		36869
		36380
		36128
		36586
		35887
		36446
		37029
		36518
		37054
		36029
		36459
		35943
		36740
		36808
		37147
		36882
		35938
		34787
		36653
		36614
		36252
		36308
		35589
		36592
		36744
		36337
		36226
		36234
		37247
		37022
		36625
		36233
		37064
		37086
		37401
		37538
		36624
		36043
		36779
		36671
		35151
		36324
		36158
		35890
		36780
		36867
		37039
		35454
		35700
		36541
		36845
		36800
		36962
		35805
		36692
		35995
		36828
		36851
		36823
		36190
		36647
		35654
		36602
		37036
		35829
		35498
		36723
		36427
		36033
		36100
		35743
		37680
		36684
		37163
		35306
		35863
		37169
		35663
		37079
		36397
		36631
		36431
		36855
		37103
		35636
		36210
		37072
		36285
		35995
		36388
		36767
		37135
		37159
		36299
		36242
		36547
		36952
		35654
		35731
		36296
		36154
		36263
		36021
		35716
		35891
		37040
		34868
		36087
		36896
		35409
		36335
		36686
		37278
		37376
		34725
		36771
		36524
		36305
		37375
		36722
		35081
		36009
		35972
		36795
		37013
		36986
		36637
		37132
		36695
		36064
		36545
		35849
		35353
		36707
		35201
		36663
		36265
		36358
		36740
		36387
		36825
		36109
		36357
		37157
		35686
		36073
		36069
		37095
		36593
		36745
		36462
		36523
		37303
		37672
[truncated: 3,001 more rows]
