# Supplementary material for: The phased pan-genome of tetraploid European potato
Source: Nature. 2025 Apr 16;642(8067):389–97. doi: 10.1038/s41586-025-08843-0 (PMC12158759; doi:10.1038/s41586-025-08843-0)
Supplement: Supplementary file 10 — Source Data Fig. 5 [file 41586_2025_8843_MOESM10_ESM.xlsx]

## Sheet: Figure5a-b_HaplotypeGraph
Node ID	Node Start (DM v6.1)	Node End (DM v6.1)	Haplotypes in Node
0	100001	200001	dm
1	100001	200001	A_hap2,A_hap4,B_hap4,D_hap4,F_hap1,G_hap1,G_hap3,H_hap2,J_hap2,J_hap4
2	100001	200001	D_hap1,E_hap3,F_hap2,H_hap3,J_hap1
3	100001	200001	A_hap1,A_hap3,B_hap1,B_hap2,B_hap3,C_hap1,C_hap2,C_hap3,C_hap4,D_hap2,D_hap3,E_hap1,E_hap2,E_hap4,F_hap3,F_hap4,G_hap2,G_hap4,H_hap1,H_hap4,I_hap1,I_hap2,I_hap3,I_hap4,J_hap3
4	200001	300001	dm
5	200001	300001	F_hap2
6	200001	300001	D_hap1,E_hap3,H_hap3
7	200001	300001	A_hap1,A_hap2,A_hap3,A_hap4,B_hap1,B_hap2,B_hap3,B_hap4,C_hap1,C_hap2,C_hap3,C_hap4,D_hap2,D_hap3,D_hap4,E_hap1,E_hap2,E_hap4,F_hap1,F_hap3,F_hap4,G_hap1,G_hap2,G_hap3,G_hap4,H_hap1,H_hap2,H_hap4,I_hap1,I_hap2,I_hap3,I_hap4,J_hap1,J_hap2,J_hap3,J_hap4
8	300001	400001	dm
9	300001	400001	D_hap1,E_hap3,F_hap2,H_hap3
10	300001	400001	C_hap1,C_hap2,D_hap2,D_hap3,E_hap2,F_hap3,F_hap4,G_hap2,H_hap1,I_hap3,J_hap3
11	300001	400001	A_hap3,B_hap2,B_hap3,C_hap3,E_hap1,E_hap4,G_hap4,H_hap4,I_hap4
12	300001	400001	A_hap1,A_hap2,A_hap4,B_hap1,B_hap4,C_hap4,D_hap4,F_hap1,G_hap1,G_hap3,H_hap2,I_hap1,I_hap2,J_hap1,J_hap2,J_hap4
13	400001	500001	D_hap1,E_hap3,F_hap2,H_hap3,dm
14	400001	500001	A_hap3,B_hap2,B_hap3,C_hap3,E_hap1,E_hap4,G_hap4,H_hap4,I_hap4
15	400001	500001	A_hap1,C_hap4,I_hap1
16	400001	500001	C_hap1,C_hap2,D_hap2,D_hap3,E_hap2,F_hap3,F_hap4,G_hap2,H_hap1,I_hap3,J_hap3
17	400001	500001	A_hap2,A_hap4,B_hap1,B_hap4,D_hap4,F_hap1,G_hap1,G_hap3,H_hap2,J_hap1,J_hap2,J_hap4
18	400001	500001	I_hap2
19	500001	600001	D_hap1,E_hap3,F_hap2,H_hap3,dm
20	500001	600001	A_hap3,B_hap2,B_hap3,C_hap3,E_hap1,E_hap4,G_hap4,H_hap4,I_hap4
21	500001	600001	A_hap1,C_hap4,I_hap1
22	500001	600001	C_hap1,C_hap2,D_hap2,D_hap3,E_hap2,F_hap3,F_hap4,G_hap2,H_hap1,I_hap3,J_hap3
23	500001	600001	A_hap2,A_hap4,B_hap1,B_hap4,D_hap4,F_hap1,G_hap1,G_hap3,H_hap2,J_hap1,J_hap2,J_hap4
24	500001	600001	I_hap2
25	600001	700001	D_hap1,E_hap3,F_hap2,H_hap3,dm
26	600001	700001	C_hap1,C_hap2,D_hap2,D_hap3,E_hap2,F_hap3,F_hap4,G_hap2,H_hap1,I_hap3,J_hap3
27	600001	700001	A_hap1,C_hap4,I_hap1
28	600001	700001	A_hap2,A_hap4,B_hap1,B_hap4,D_hap4,F_hap1,G_hap1,G_hap3,H_hap2,J_hap1,J_hap2,J_hap4
29	600001	700001	A_hap3,B_hap2,B_hap3,C_hap3,E_hap1,E_hap4,G_hap4,H_hap4,I_hap2,I_hap4
30	700001	800001	dm
31	700001	800001	D_hap1,E_hap3,F_hap2,H_hap3
32	700001	800001	A_hap3,B_hap2,B_hap3,C_hap3,E_hap1,E_hap4,G_hap4,H_hap4,I_hap2,I_hap4
33	700001	800001	A_hap1,A_hap2,A_hap4,B_hap1,B_hap4,C_hap4,D_hap4,F_hap1,G_hap1,G_hap3,H_hap2,I_hap1,J_hap1,J_hap2,J_hap4
34	700001	800001	C_hap1,C_hap2,D_hap2,D_hap3,E_hap2,F_hap3,F_hap4,G_hap2,H_hap1,I_hap3,J_hap3
35	800001	900001	dm
36	800001	900001	D_hap1,F_hap2
37	800001	900001	A_hap3,B_hap2,B_hap3,C_hap3,E_hap1,E_hap3,G_hap4,H_hap3,H_hap4,I_hap2,I_hap4
38	800001	900001	C_hap1,C_hap2,D_hap2,D_hap3,E_hap2,F_hap3,F_hap4,G_hap2,H_hap1,I_hap3,J_hap3
39	800001	900001	A_hap1,A_hap2,A_hap4,B_hap1,B_hap4,C_hap4,D_hap4,F_hap1,G_hap1,G_hap3,H_hap2,I_hap1,J_hap1,J_hap2,J_hap4
40	800001	900001	E_hap4
41	900001	1000001	dm
42	900001	1000001	A_hap1,A_hap2,A_hap4,B_hap1,B_hap4,C_hap4,D_hap4,F_hap1,G_hap1,G_hap3,H_hap2,I_hap1,J_hap1,J_hap2,J_hap4
43	900001	1000001	C_hap1,C_hap2,D_hap2,D_hap3,E_hap2,F_hap3,F_hap4,G_hap2,H_hap1,I_hap3,J_hap3
44	900001	1000001	A_hap3,B_hap2,B_hap3,C_hap3,E_hap1,E_hap3,E_hap4,G_hap4,H_hap3,H_hap4,I_hap2,I_hap4
45	900001	1000001	D_hap1,F_hap2
46	1000001	1100001	dm
47	1000001	1100001	D_hap1,F_hap2
48	1000001	1100001	C_hap4
49	1000001	1100001	A_hap1,A_hap2,A_hap4,B_hap1,B_hap4,D_hap4,F_hap1,G_hap1,G_hap3,H_hap2,I_hap1,J_hap1,J_hap2,J_hap4
50	1000001	1100001	F_hap4
51	1000001	1100001	E_hap1
52	1000001	1100001	A_hap3,B_hap2,B_hap3,C_hap3,E_hap3,E_hap4,G_hap4,H_hap3,H_hap4,I_hap2,I_hap4
53	1000001	1100001	E_hap2,J_hap3
54	1000001	1100001	C_hap1,C_hap2,D_hap2,D_hap3,G_hap2,H_hap1,I_hap3
55	1000001	1100001	F_hap3
56	1100001	1200001	dm
57	1100001	1200001	C_hap1,D_hap2,D_hap3,F_hap3,G_hap2,H_hap1,I_hap3
58	1100001	1200001	A_hap1,A_hap2,A_hap4,B_hap1,B_hap4,C_hap2,D_hap4,F_hap1,G_hap1,G_hap3,H_hap2,I_hap1,J_hap1,J_hap2,J_hap4
59	1100001	1200001	A_hap3,B_hap2,B_hap3,C_hap3,C_hap4,E_hap1,E_hap2,E_hap3,E_hap4,G_hap4,H_hap3,H_hap4,I_hap2,I_hap4,J_hap3
60	1100001	1200001	D_hap1,F_hap2
61	1100001	1200001	F_hap4
62	1200001	1300001	dm
63	1200001	1300001	C_hap1,D_hap2,D_hap3,F_hap3,G_hap2,H_hap1,I_hap3
64	1200001	1300001	A_hap3,B_hap2,B_hap3,C_hap3,C_hap4,E_hap1,E_hap2,E_hap3,E_hap4,G_hap4,H_hap3,H_hap4,I_hap2,I_hap4,J_hap3
65	1200001	1300001	A_hap1,A_hap2,A_hap4,B_hap1,B_hap4,C_hap2,D_hap1,D_hap4,F_hap1,F_hap2,F_hap4,G_hap1,G_hap3,H_hap2,I_hap1,J_hap1,J_hap2,J_hap4
66	1300001	1400001	dm
67	1300001	1400001	A_hap1,A_hap2,A_hap4,B_hap1,B_hap4,C_hap2,D_hap4,F_hap1,G_hap1,G_hap3,H_hap2,I_hap1,J_hap1,J_hap2,J_hap4
68	1300001	1400001	I_hap2,I_hap4,J_hap3
69	1300001	1400001	D_hap1,F_hap2
70	1300001	1400001	A_hap3,B_hap2,B_hap3,C_hap3,C_hap4,E_hap1,E_hap2,E_hap3,E_hap4,F_hap4,G_hap4,H_hap3,H_hap4
71	1300001	1400001	C_hap1,D_hap2,D_hap3,F_hap3,G_hap2,H_hap1,I_hap3
72	1400001	1500001	dm
73	1400001	1500001	A_hap1,A_hap2,A_hap4,B_hap1,B_hap4,C_hap2,D_hap4,F_hap1,G_hap1,G_hap3,H_hap2,I_hap1,J_hap1,J_hap2,J_hap4
74	1400001	1500001	A_hap3,B_hap2,B_hap3,C_hap3,C_hap4,E_hap1,E_hap2,E_hap3,E_hap4,G_hap4,H_hap3,H_hap4,I_hap2,I_hap4,J_hap3
75	1400001	1500001	D_hap1,F_hap2
76	1400001	1500001	C_hap1,D_hap2,D_hap3,F_hap3,G_hap2,H_hap1,I_hap3
77	1400001	1500001	F_hap4
78	1500001	1600001	dm
79	1500001	1600001	C_hap1,D_hap2,D_hap3,F_hap3,G_hap2,H_hap1
80	1500001	1600001	I_hap3
81	1500001	1600001	A_hap1
82	1500001	1600001	A_hap2,A_hap4,B_hap1,B_hap4,C_hap2,D_hap4,F_hap1,G_hap1,G_hap3,H_hap2,I_hap1,J_hap1,J_hap2,J_hap4
83	1500001	1600001	C_hap4,J_hap3
84	1500001	1600001	A_hap3,B_hap2,B_hap3,C_hap3,E_hap1,E_hap2,E_hap3,E_hap4,G_hap4,H_hap3,H_hap4,I_hap2,I_hap4
85	1500001	1600001	D_hap1,F_hap2
86	1500001	1600001	F_hap4
87	1600001	1700001	dm
88	1600001	1700001	C_hap4,J_hap3
89	1600001	1700001	C_hap1,D_hap2,D_hap3,F_hap3,G_hap2,H_hap1
90	1600001	1700001	A_hap1
91	1600001	1700001	A_hap3,B_hap2,B_hap3,C_hap3,E_hap1,E_hap2,E_hap3,E_hap4,G_hap4,H_hap3,H_hap4,I_hap2,I_hap4
92	1600001	1700001	F_hap4,I_hap3
93	1600001	1700001	D_hap1,F_hap2
94	1600001	1700001	A_hap2,B_hap1,B_hap4,C_hap2,D_hap4,F_hap1,G_hap1,G_hap3,H_hap2,I_hap1,J_hap1,J_hap2,J_hap4
95	1600001	1700001	A_hap4
96	1700001	1800001	dm
97	1700001	1800001	C_hap4,J_hap3
98	1700001	1800001	A_hap1,D_hap1,F_hap2,F_hap4,I_hap3
99	1700001	1800001	A_hap4
100	1700001	1800001	C_hap1,D_hap2,D_hap3,F_hap3,G_hap2,H_hap1
101	1700001	1800001	A_hap2,B_hap1,B_hap4,C_hap2,D_hap4,F_hap1,G_hap1,G_hap3,H_hap2,I_hap1,J_hap1,J_hap2,J_hap4
102	1700001	1800001	A_hap3,B_hap2,B_hap3,C_hap3,E_hap1,E_hap2,E_hap3,E_hap4,G_hap4,H_hap3,H_hap4,I_hap2,I_hap4
103	1800001	1900001	dm
104	1800001	1900001	A_hap3,B_hap2,B_hap3,C_hap3,E_hap1,E_hap2,E_hap3,E_hap4,G_hap4,H_hap3,H_hap4,I_hap2,I_hap4
105	1800001	1900001	C_hap4,D_hap1,F_hap2,J_hap3
106	1800001	1900001	A_hap4
107	1800001	1900001	C_hap1,D_hap2,D_hap3,F_hap3,G_hap2,H_hap1
108	1800001	1900001	A_hap1
109	1800001	1900001	A_hap2,B_hap1,B_hap4,C_hap2,D_hap4,F_hap1,G_hap1,G_hap3,H_hap2,I_hap1,J_hap1,J_hap2,J_hap4
110	1800001	1900001	F_hap4,I_hap3
111	1900001	2000001	dm
112	1900001	2000001	C_hap4,D_hap1,F_hap2,J_hap3
113	1900001	2000001	A_hap1,F_hap4,I_hap3
114	1900001	2000001	E_hap1,E_hap3
115	1900001	2000001	H_hap3
116	1900001	2000001	A_hap3,B_hap2,B_hap3,C_hap3,E_hap2,E_hap4,G_hap4,I_hap2,I_hap4
117	1900001	2000001	H_hap4
118	1900001	2000001	C_hap1,D_hap2,D_hap3,F_hap3,G_hap2,H_hap1
119	1900001	2000001	A_hap2,A_hap4,B_hap1,B_hap4,C_hap2,D_hap4,G_hap1,G_hap3,H_hap2,I_hap1,J_hap1,J_hap2,J_hap4
120	1900001	2000001	F_hap1
121	2000001	2100001	dm
122	2000001	2100001	H_hap4
123	2000001	2100001	E_hap1,E_hap3
124	2000001	2100001	C_hap1,D_hap2,D_hap3,F_hap3,G_hap2,H_hap1
125	2000001	2100001	C_hap4,D_hap1,F_hap1,F_hap2,J_hap3
126	2000001	2100001	H_hap3
127	2000001	2100001	A_hap3,B_hap2,B_hap3,C_hap3,E_hap2,E_hap4,G_hap4,I_hap2,I_hap4
128	2000001	2100001	A_hap4
129	2000001	2100001	A_hap2,B_hap1,B_hap4,C_hap2,D_hap4,G_hap1,G_hap3,H_hap2,I_hap1,J_hap1,J_hap2,J_hap4
130	2000001	2100001	A_hap1,F_hap4,I_hap3
131	2100001	2200001	dm
132	2100001	2200001	C_hap4,D_hap1,F_hap1,F_hap2,J_hap3
133	2100001	2200001	A_hap4
134	2100001	2200001	C_hap1,D_hap2,D_hap3,F_hap3,G_hap2,H_hap1
135	2100001	2200001	A_hap3,B_hap2,B_hap3,C_hap3,E_hap1,E_hap2,E_hap3,E_hap4,G_hap4,H_hap3,I_hap2,I_hap4
136	2100001	2200001	A_hap2,B_hap1,B_hap4,C_hap2,D_hap4,F_hap4,G_hap1,G_hap3,H_hap2,H_hap4,I_hap1,I_hap3,J_hap1,J_hap2,J_hap4
137	2100001	2200001	A_hap1
138	2200001	2300001	dm
139	2200001	2300001	A_hap4
140	2200001	2300001	C_hap1,D_hap2,D_hap3,F_hap3,G_hap2,H_hap1
141	2200001	2300001	A_hap1,A_hap2,B_hap1,B_hap4,C_hap2,C_hap4,D_hap1,D_hap4,F_hap1,F_hap2,F_hap4,G_hap1,G_hap3,H_hap2,I_hap1,I_hap3,J_hap1,J_hap2,J_hap3,J_hap4
142	2200001	2300001	H_hap3,H_hap4
143	2200001	2300001	A_hap3,B_hap2,B_hap3,C_hap3,E_hap1,E_hap2,E_hap3,E_hap4,G_hap4,I_hap4
144	2200001	2300001	I_hap2
145	2300001	2400001	dm
146	2300001	2400001	A_hap3,B_hap2,B_hap3,C_hap3,E_hap1,E_hap2,E_hap3,E_hap4,G_hap4,H_hap3,H_hap4,I_hap4
147	2300001	2400001	I_hap2
148	2300001	2400001	A_hap2,B_hap1,B_hap4,C_hap2,D_hap4,F_hap3,F_hap4,G_hap1,G_hap3,H_hap2,I_hap1,I_hap3,J_hap1,J_hap2,J_hap4
149	2300001	2400001	C_hap1,D_hap2,D_hap3,G_hap2,H_hap1
150	2300001	2400001	A_hap1
151	2300001	2400001	D_hap1,F_hap2
152	2300001	2400001	C_hap4,F_hap1,J_hap3
153	2300001	2400001	A_hap4
154	2400001	2500001	dm
155	2400001	2500001	C_hap4,F_hap1,I_hap2,J_hap3
156	2400001	2500001	D_hap1,F_hap2
157	2400001	2500001	A_hap3,B_hap2,B_hap3,C_hap3,E_hap1,E_hap2,E_hap3,E_hap4,G_hap4,H_hap3,H_hap4,I_hap4
158	2400001	2500001	C_hap1,D_hap3,G_hap2,H_hap1
159	2400001	2500001	D_hap2
160	2400001	2500001	I_hap1
161	2400001	2500001	A_hap2,B_hap1,B_hap4,C_hap2,D_hap4,F_hap3,F_hap4,G_hap1,G_hap3,H_hap2,I_hap3,J_hap1,J_hap2,J_hap4
162	2400001	2500001	A_hap4
163	2400001	2500001	A_hap1
164	2500001	2600001	dm
165	2500001	2600001	A_hap3,B_hap2,B_hap3,C_hap3,E_hap1,E_hap2,E_hap3,E_hap4,F_hap2,G_hap4,H_hap3,H_hap4,I_hap4,J_hap3
166	2500001	2600001	C_hap4
167	2500001	2600001	I_hap2
168	2500001	2600001	F_hap1
169	2500001	2600001	A_hap1
170	2500001	2600001	C_hap1,D_hap2,D_hap3,G_hap2,H_hap1
171	2500001	2600001	A_hap4
172	2500001	2600001	A_hap2,B_hap1,B_hap4,C_hap2,D_hap4,F_hap3,F_hap4,G_hap1,G_hap3,H_hap2,I_hap1,I_hap3,J_hap1,J_hap2,J_hap4
173	2500001	2600001	D_hap1
174	2600001	2700001	dm
175	2600001	2700001	A_hap3,B_hap2,B_hap3,C_hap3,C_hap4,E_hap1,E_hap2,E_hap3,E_hap4,F_hap2,G_hap4,H_hap3,H_hap4,I_hap4,J_hap3
176	2600001	2700001	D_hap1
177	2600001	2700001	I_hap2
178	2600001	2700001	A_hap4
179	2600001	2700001	A_hap1
180	2600001	2700001	A_hap2,B_hap1,B_hap4,C_hap2,D_hap4,F_hap3,F_hap4,G_hap1,G_hap3,H_hap2,I_hap1,I_hap3,J_hap1,J_hap2,J_hap4
181	2600001	2700001	C_hap1,D_hap2,D_hap3,H_hap1
182	2600001	2700001	G_hap2
183	2600001	2700001	F_hap1
184	2700001	2800001	D_hap1,dm
185	2700001	2800001	A_hap3,B_hap2,B_hap3,C_hap3,E_hap1,E_hap3,E_hap4,G_hap4,H_hap3,H_hap4,I_hap4
186	2700001	2800001	C_hap1,D_hap2,D_hap3,G_hap2,H_hap1
187	2700001	2800001	A_hap1
188	2700001	2800001	A_hap4
189	2700001	2800001	C_hap4,E_hap2,F_hap2,J_hap3
190	2700001	2800001	G_hap3
191	2700001	2800001	D_hap4
192	2700001	2800001	A_hap2,B_hap1,B_hap4,C_hap2,F_hap3,F_hap4,G_hap1,H_hap2,I_hap1,I_hap3,J_hap1,J_hap2,J_hap4
193	2700001	2800001	F_hap1,I_hap2
194	2800001	2900001	A_hap1,D_hap1,dm
195	2800001	2900001	C_hap4,D_hap4,E_hap2,F_hap2,G_hap3,J_hap3
196	2800001	2900001	C_hap1,D_hap2,D_hap3,G_hap2,H_hap1
197	2800001	2900001	A_hap4
198	2800001	2900001	A_hap2,B_hap1,B_hap4,C_hap2,F_hap3,F_hap4,G_hap1,H_hap2,I_hap1,I_hap3,J_hap1,J_hap2,J_hap4
199	2800001	2900001	A_hap3,B_hap2,B_hap3,C_hap3,E_hap1,E_hap3,E_hap4,G_hap4,H_hap3,H_hap4,I_hap4
200	2800001	2900001	I_hap2
201	2800001	2900001	F_hap1
202	2900001	3000001	A_hap1,D_hap1,F_hap2,dm
203	2900001	3000001	C_hap4,D_hap4,E_hap2,F_hap1,G_hap3,J_hap3
204	2900001	3000001	A_hap3,B_hap2,B_hap3,C_hap3,E_hap1,E_hap3,E_hap4,G_hap4,H_hap3,H_hap4,I_hap4
205	2900001	3000001	A_hap2,B_hap1,B_hap4,C_hap2,F_hap3,F_hap4,G_hap1,H_hap2,I_hap1,I_hap3,J_hap2,J_hap4
206	2900001	3000001	J_hap1
207	2900001	3000001	A_hap4
208	2900001	3000001	I_hap2
209	2900001	3000001	C_hap1,D_hap2,D_hap3,G_hap2,H_hap1
210	3000001	3100001	dm
211	3000001	3100001	A_hap1,A_hap2,B_hap1,B_hap4,C_hap2,D_hap1,F_hap2,G_hap1,H_hap2,I_hap1,I_hap3,J_hap1,J_hap2,J_hap4
212	3000001	3100001	F_hap3
213	3000001	3100001	I_hap2
214	3000001	3100001	A_hap4
215	3000001	3100001	A_hap3,B_hap2,B_hap3,C_hap3,E_hap1,E_hap3,E_hap4,G_hap4,H_hap3,H_hap4,I_hap4
216	3000001	3100001	C_hap1,D_hap2,D_hap3,G_hap2,H_hap1
217	3000001	3100001	C_hap4,D_hap4,E_hap2,F_hap1,G_hap3,J_hap3
218	3000001	3100001	F_hap4
219	3100001	3200001	dm
220	3100001	3200001	I_hap2
221	3100001	3200001	C_hap4,D_hap4,E_hap2,F_hap1,G_hap3,J_hap3
222	3100001	3200001	A_hap3,B_hap2,B_hap3,C_hap3,E_hap1,E_hap3,E_hap4,G_hap4,H_hap3,H_hap4,I_hap4
223	3100001	3200001	A_hap4
224	3100001	3200001	A_hap1,A_hap2,B_hap1,B_hap4,C_hap2,D_hap1,F_hap2,F_hap3,F_hap4,G_hap1,H_hap2,I_hap3,J_hap1,J_hap2,J_hap4
225	3100001	3200001	I_hap1
226	3100001	3200001	C_hap1,D_hap2,D_hap3,G_hap2,H_hap1
227	3200001	3300001	dm
228	3200001	3300001	A_hap3,B_hap2,B_hap3,C_hap3,E_hap1,E_hap3,E_hap4,G_hap4,H_hap3,H_hap4,I_hap4
229	3200001	3300001	A_hap4
230	3200001	3300001	C_hap1,D_hap2,D_hap3,G_hap2,H_hap1
231	3200001	3300001	C_hap4,D_hap4,E_hap2,F_hap1,G_hap3,J_hap3
232	3200001	3300001	A_hap1,A_hap2,B_hap1,B_hap4,C_hap2,G_hap1,J_hap1,J_hap2,J_hap4
233	3200001	3300001	F_hap2
234	3200001	3300001	I_hap1
235	3200001	3300001	I_hap3
236	3200001	3300001	F_hap4
237	3200001	3300001	D_hap1
238	3200001	3300001	H_hap2,I_hap2
239	3200001	3300001	F_hap3
240	3300001	3400001	C_hap2,H_hap2,I_hap2,dm
241	3300001	3400001	A_hap1,A_hap2,B_hap1,B_hap4,F_hap3,F_hap4,G_hap1,I_hap3,J_hap1,J_hap2,J_hap4
242	3300001	3400001	C_hap4,D_hap4,E_hap2,F_hap1,G_hap3,J_hap3
243	3300001	3400001	C_hap1,D_hap2,D_hap3,G_hap2,H_hap1
244	3300001	3400001	A_hap4
245	3300001	3400001	A_hap3,B_hap2,B_hap3,C_hap3,D_hap1,E_hap1,E_hap3,E_hap4,F_hap2,G_hap4,H_hap3,H_hap4,I_hap4
246	3300001	3400001	I_hap1
247	3400001	3500001	C_hap2,H_hap2,I_hap2,dm
248	3400001	3500001	A_hap1
249	3400001	3500001	A_hap2,B_hap1,B_hap4,C_hap1,D_hap2,D_hap3,F_hap3,F_hap4,G_hap2,H_hap1,I_hap3,J_hap1,J_hap2,J_hap4
250	3400001	3500001	G_hap1
251	3400001	3500001	A_hap3,B_hap2,B_hap3,C_hap3,D_hap1,E_hap1,E_hap3,E_hap4,F_hap2,G_hap4,H_hap3,H_hap4,I_hap4
252	3400001	3500001	A_hap4
253	3400001	3500001	C_hap4,D_hap4,E_hap2,F_hap1,G_hap3,J_hap3
254	3400001	3500001	I_hap1
255	3500001	3600001	C_hap2,H_hap2,I_hap2,dm
256	3500001	3600001	D_hap1
257	3500001	3600001	A_hap3,B_hap2,B_hap3,C_hap3,E_hap1,E_hap3,E_hap4,G_hap4,H_hap3,H_hap4,I_hap4
258	3500001	3600001	F_hap2
259	3500001	3600001	A_hap1
260	3500001	3600001	A_hap2,B_hap1,B_hap4,F_hap3,F_hap4,G_hap1,I_hap3,J_hap1,J_hap2,J_hap4
261	3500001	3600001	C_hap1,D_hap2,D_hap3,G_hap2,H_hap1
262	3500001	3600001	C_hap4,D_hap4,E_hap2,F_hap1,G_hap3,J_hap3
263	3500001	3600001	A_hap4
264	3500001	3600001	I_hap1
265	3600001	3700001	I_hap2,dm
266	3600001	3700001	C_hap2,H_hap2
267	3600001	3700001	I_hap4
268	3600001	3700001	A_hap3,B_hap2,B_hap3,C_hap3,E_hap1,E_hap3,E_hap4,G_hap4,H_hap3,H_hap4
269	3600001	3700001	C_hap4,D_hap4,E_hap2,F_hap1,G_hap3,J_hap3
270	3600001	3700001	I_hap1
271	3600001	3700001	A_hap2,B_hap1,B_hap4,F_hap3,F_hap4,G_hap1,I_hap3,J_hap1,J_hap2,J_hap4
272	3600001	3700001	A_hap1
273	3600001	3700001	A_hap4
274	3600001	3700001	C_hap1,D_hap1,D_hap2,D_hap3,G_hap2,H_hap1
275	3600001	3700001	F_hap2
276	3700001	3800001	dm
277	3700001	3800001	I_hap2
278	3700001	3800001	G_hap4
279	3700001	3800001	A_hap3,B_hap3,C_hap3,E_hap1,E_hap3,E_hap4
280	3700001	3800001	I_hap4
281	3700001	3800001	B_hap2
282	3700001	3800001	A_hap4
283	3700001	3800001	A_hap2,B_hap1,B_hap4,F_hap3,F_hap4,G_hap1,I_hap1,I_hap3,J_hap1,J_hap2,J_hap4
284	3700001	3800001	C_hap2,H_hap2,H_hap3,H_hap4
285	3700001	3800001	A_hap1,F_hap2
286	3700001	3800001	C_hap4,D_hap4,E_hap2,F_hap1,G_hap3,J_hap3
287	3700001	3800001	C_hap1,D_hap1,D_hap2,D_hap3,G_hap2,H_hap1
288	3800001	3900001	dm
289	3800001	3900001	C_hap1,D_hap1,D_hap2,D_hap3,G_hap2,H_hap1
290	3800001	3900001	C_hap2,H_hap2
291	3800001	3900001	B_hap2,G_hap4
292	3800001	3900001	A_hap1,F_hap2,I_hap2
293	3800001	3900001	C_hap4,D_hap4,E_hap2,F_hap1,G_hap3,J_hap3
294	3800001	3900001	A_hap3,B_hap3,C_hap3,E_hap1,E_hap3,E_hap4,H_hap3,H_hap4,I_hap4
295	3800001	3900001	A_hap2,B_hap1,B_hap4,F_hap3,F_hap4,G_hap1,I_hap1,I_hap3,J_hap1,J_hap2,J_hap4
296	3800001	3900001	A_hap4
297	3900001	4000001	dm
298	3900001	4000001	B_hap2,G_hap4
299	3900001	4000001	A_hap1,F_hap2,I_hap2
300	3900001	4000001	C_hap2,H_hap2
301	3900001	4000001	C_hap4,D_hap4,E_hap2,F_hap1,G_hap3,J_hap3
302	3900001	4000001	A_hap3,B_hap3,C_hap3,E_hap1,E_hap3,E_hap4,H_hap3,H_hap4,I_hap4
303	3900001	4000001	C_hap1,D_hap1,D_hap2,D_hap3,G_hap2,H_hap1
304	3900001	4000001	A_hap4
305	3900001	4000001	A_hap2,B_hap1,B_hap4,F_hap3,F_hap4,G_hap1,I_hap1,I_hap3,J_hap1,J_hap2,J_hap4
306	4000001	4100001	dm
307	4000001	4100001	C_hap1,D_hap1,D_hap2,D_hap3,G_hap2,H_hap1
308	4000001	4100001	C_hap4,D_hap4,E_hap2,F_hap1,G_hap3,J_hap3
309	4000001	4100001	A_hap3,B_hap3,C_hap3,E_hap1,E_hap3,E_hap4,H_hap3,H_hap4,I_hap4
310	4000001	4100001	B_hap2,G_hap4
311	4000001	4100001	I_hap2
312	4000001	4100001	A_hap2,B_hap1,B_hap4,F_hap3,F_hap4,G_hap1,I_hap1,I_hap3,J_hap1,J_hap2,J_hap4
313	4000001	4100001	A_hap4
314	4000001	4100001	F_hap2
315	4000001	4100001	A_hap1
316	4000001	4100001	C_hap2,H_hap2
317	4100001	4200001	dm
318	4100001	4200001	A_hap1
319	4100001	4200001	I_hap2
320	4100001	4200001	B_hap2,G_hap4
321	4100001	4200001	A_hap4
322	4100001	4200001	F_hap2
323	4100001	4200001	C_hap2,H_hap2
324	4100001	4200001	A_hap3,B_hap3,C_hap3,E_hap1,E_hap3,E_hap4,H_hap3,H_hap4,I_hap4
325	4100001	4200001	C_hap4,D_hap4,E_hap2,F_hap1,G_hap3,J_hap3
326	4100001	4200001	C_hap1,D_hap1,D_hap2,D_hap3,G_hap2,H_hap1
327	4100001	4200001	A_hap2,B_hap1,B_hap4,F_hap3,F_hap4,G_hap1,I_hap1,I_hap3,J_hap1,J_hap2,J_hap4
328	4200001	4300001	dm
329	4200001	4300001	A_hap1
330	4200001	4300001	A_hap3,B_hap3,C_hap3,E_hap1,E_hap3,E_hap4,H_hap3,H_hap4,I_hap4
331	4200001	4300001	B_hap2,G_hap4
332	4200001	4300001	A_hap4
333	4200001	4300001	C_hap1,D_hap1,D_hap2,D_hap3,G_hap2,H_hap1
334	4200001	4300001	C_hap4,D_hap4,E_hap2,F_hap1,G_hap3,J_hap3
335	4200001	4300001	A_hap2,B_hap1,B_hap4,F_hap3,F_hap4,G_hap1,I_hap1,I_hap3,J_hap1,J_hap2,J_hap4
336	4200001	4300001	C_hap2,H_hap2
337	4200001	4300001	F_hap2
338	4200001	4300001	I_hap2
339	4300001	4400001	I_hap2,dm
340	4300001	4400001	A_hap4
341	4300001	4400001	A_hap2,B_hap1,B_hap4,F_hap3,F_hap4,G_hap1,I_hap1,I_hap3,J_hap1,J_hap2,J_hap4
342	4300001	4400001	C_hap4,D_hap4,E_hap2,F_hap1,G_hap3,J_hap3
343	4300001	4400001	C_hap1,D_hap1,D_hap2,D_hap3,G_hap2,H_hap1
344	4300001	4400001	A_hap1
345	4300001	4400001	F_hap2
346	4300001	4400001	C_hap2,H_hap2
347	4300001	4400001	B_hap2,G_hap4
348	4300001	4400001	A_hap3,B_hap3,C_hap3,E_hap1,E_hap3,E_hap4,H_hap3,H_hap4,I_hap4
349	4400001	4500001	dm
350	4400001	4500001	I_hap2
351	4400001	4500001	A_hap1,B_hap2,G_hap4
352	4400001	4500001	C_hap2,H_hap2
353	4400001	4500001	A_hap4
354	4400001	4500001	A_hap2,B_hap1,B_hap4,F_hap3,F_hap4,G_hap1,I_hap1,I_hap3,J_hap1,J_hap2,J_hap4
355	4400001	4500001	A_hap3,B_hap3,C_hap3,E_hap1,E_hap3,E_hap4,H_hap3,H_hap4,I_hap4
356	4400001	4500001	C_hap1,D_hap1,D_hap2,D_hap3,G_hap2,H_hap1
357	4400001	4500001	C_hap4,D_hap4,E_hap2,F_hap1,G_hap3,J_hap3
358	4400001	4500001	F_hap2
359	4500001	4600001	B_hap2,G_hap4,dm
360	4500001	4600001	A_hap1,C_hap2,H_hap2
361	4500001	4600001	A_hap3,B_hap3,C_hap3,E_hap1,E_hap3,E_hap4,H_hap3,H_hap4,I_hap4
362	4500001	4600001	I_hap2
363	4500001	4600001	F_hap2
364	4500001	4600001	A_hap4
365	4500001	4600001	C_hap4,D_hap4,E_hap2,F_hap1,G_hap3,J_hap3
366	4500001	4600001	A_hap2,B_hap1,B_hap4,F_hap3,F_hap4,G_hap1,I_hap1,I_hap3,J_hap1,J_hap2,J_hap4
367	4500001	4600001	C_hap1,D_hap1,D_hap2,D_hap3,G_hap2,H_hap1
368	4600001	4700001	dm
369	4600001	4700001	B_hap2,G_hap4
370	4600001	4700001	C_hap1,D_hap1,D_hap2,D_hap3,G_hap2
371	4600001	4700001	H_hap1
372	4600001	4700001	A_hap4
373	4600001	4700001	A_hap3,B_hap3,C_hap3,E_hap1,E_hap3,E_hap4,H_hap3,H_hap4,I_hap4
374	4600001	4700001	F_hap2
375	4600001	4700001	A_hap1,C_hap2,H_hap2
376	4600001	4700001	I_hap2
377	4600001	4700001	C_hap4,D_hap4,E_hap2,F_hap1,G_hap3,J_hap3
378	4600001	4700001	A_hap2,B_hap1,B_hap4,F_hap3,F_hap4,G_hap1,I_hap1,I_hap3,J_hap1,J_hap2,J_hap4
379	4700001	4800001	dm
380	4700001	4800001	I_hap2
381	4700001	4800001	A_hap4
382	4700001	4800001	B_hap2,G_hap4
383	4700001	4800001	A_hap3,B_hap3,C_hap3,E_hap1,F_hap2,H_hap4,I_hap4
384	4700001	4800001	E_hap3,H_hap3
385	4700001	4800001	C_hap4,D_hap4,E_hap2,F_hap1,G_hap3,J_hap3
386	4700001	4800001	A_hap2,B_hap1,B_hap4,F_hap3,F_hap4,G_hap1,I_hap1,I_hap3,J_hap1,J_hap2,J_hap4
387	4700001	4800001	A_hap1,C_hap2,H_hap1,H_hap2
388	4700001	4800001	E_hap4
389	4700001	4800001	C_hap1,D_hap1,D_hap2,D_hap3,G_hap2
390	4800001	4900001	dm
391	4800001	4900001	A_hap1,C_hap2,H_hap1,H_hap2
392	4800001	4900001	A_hap3,B_hap3,C_hap3,E_hap1,E_hap4,F_hap2,H_hap4,I_hap4
393	4800001	4900001	I_hap2
394	4800001	4900001	C_hap4,D_hap4,E_hap2,F_hap1,G_hap3,J_hap3
395	4800001	4900001	A_hap2,B_hap1,B_hap4,E_hap3,F_hap3,F_hap4,G_hap1,H_hap3,I_hap3,J_hap1,J_hap2,J_hap4
396	4800001	4900001	I_hap1
397	4800001	4900001	A_hap4
398	4800001	4900001	C_hap1,D_hap1,D_hap2,D_hap3,G_hap2
399	4800001	4900001	B_hap2,G_hap4
400	4900001	5000001	B_hap2,C_hap4,D_hap4,E_hap2,F_hap1,G_hap3,G_hap4,J_hap3,dm
401	4900001	5000001	I_hap2
402	4900001	5000001	A_hap3,B_hap3,C_hap3,E_hap1,E_hap4,F_hap2,H_hap4,I_hap4
403	4900001	5000001	A_hap2,B_hap1,B_hap4,E_hap3,F_hap3,F_hap4,G_hap1,H_hap3,I_hap1,I_hap3,J_hap1,J_hap2,J_hap4
404	4900001	5000001	A_hap4
405	4900001	5000001	A_hap1,C_hap2,H_hap1,H_hap2
406	4900001	5000001	C_hap1,D_hap1,D_hap2,D_hap3,G_hap2
407	5000001	5100001	B_hap2,C_hap4,D_hap4,E_hap2,F_hap1,G_hap3,G_hap4,J_hap3,dm
408	5000001	5100001	I_hap2
409	5000001	5100001	A_hap3,B_hap3,C_hap3,E_hap1,E_hap4,F_hap2,H_hap4,I_hap4
410	5000001	5100001	A_hap1,C_hap2,H_hap1,H_hap2
411	5000001	5100001	A_hap4
412	5000001	5100001	C_hap1,D_hap1,D_hap2,D_hap3,G_hap2
413	5000001	5100001	A_hap2,B_hap1,B_hap4,E_hap3,F_hap3,F_hap4,G_hap1,H_hap3,I_hap3,J_hap1,J_hap2,J_hap4
414	5000001	5100001	I_hap1
415	5100001	5200001	B_hap2,C_hap4,D_hap4,E_hap2,F_hap1,G_hap3,G_hap4,I_hap2,J_hap3,dm
416	5100001	5200001	C_hap1,D_hap1,D_hap2,D_hap3,G_hap2
417	5100001	5200001	A_hap2,B_hap1,B_hap4,E_hap3,F_hap3,F_hap4,G_hap1,H_hap3,I_hap1,I_hap3,J_hap1,J_hap2,J_hap4
418	5100001	5200001	A_hap3,B_hap3,C_hap3,E_hap1,E_hap4,F_hap2,H_hap4,I_hap4
419	5100001	5200001	A_hap1,C_hap2,H_hap1,H_hap2
420	5100001	5200001	A_hap4
421	5200001	5300001	dm
422	5200001	5300001	A_hap3,B_hap2,B_hap3,C_hap3,D_hap4,E_hap2,E_hap4,G_hap3,H_hap4,I_hap4,J_hap3
423	5200001	5300001	G_hap4
424	5200001	5300001	C_hap4
425	5200001	5300001	A_hap2,B_hap1,B_hap4,E_hap3,F_hap1,G_hap1,H_hap3,I_hap1,I_hap3,J_hap1,J_hap2,J_hap4
426	5200001	5300001	I_hap2
427	5200001	5300001	A_hap1,C_hap2,H_hap1,H_hap2
428	5200001	5300001	E_hap1,F_hap3
429	5200001	5300001	F_hap2
430	5200001	5300001	A_hap4
431	5200001	5300001	F_hap4
432	5200001	5300001	C_hap1,D_hap1,D_hap2,D_hap3,G_hap2
433	5300001	5400001	dm
434	5300001	5400001	A_hap2,B_hap1,B_hap4,E_hap3,F_hap1,G_hap1,H_hap3,I_hap1,I_hap3,J_hap1,J_hap2,J_hap4
435	5300001	5400001	C_hap1,D_hap1,D_hap2,D_hap3,G_hap2
436	5300001	5400001	A_hap4
437	5300001	5400001	C_hap4,D_hap4,E_hap2,F_hap3,G_hap3,J_hap3
438	5300001	5400001	F_hap2
439	5300001	5400001	A_hap1,C_hap2,H_hap1,H_hap2
440	5300001	5400001	A_hap3,B_hap2,B_hap3,C_hap3,E_hap1,E_hap4,F_hap4,G_hap4,H_hap4,I_hap2,I_hap4
441	5400001	5500001	dm
442	5400001	5500001	C_hap4,D_hap4,E_hap2,F_hap3,G_hap3,J_hap3
443	5400001	5500001	A_hap1,C_hap2,H_hap1,H_hap2
444	5400001	5500001	F_hap2
445	5400001	5500001	C_hap1,D_hap1,D_hap2,D_hap3,G_hap2
446	5400001	5500001	A_hap2,A_hap3,A_hap4,B_hap1,B_hap2,B_hap3,B_hap4,C_hap3,E_hap1,E_hap3,E_hap4,F_hap1,F_hap4,G_hap1,G_hap4,H_hap3,H_hap4,I_hap1,I_hap2,I_hap3,I_hap4,J_hap1,J_hap2,J_hap4
447	5500001	5600001	dm
448	5500001	5600001	A_hap1,C_hap2,H_hap1,H_hap2
449	5500001	5600001	A_hap3,B_hap2,B_hap3,C_hap4,D_hap4,E_hap4,F_hap3,G_hap3,G_hap4,H_hap4,I_hap2,I_hap4,J_hap3
450	5500001	5600001	E_hap1,E_hap2
451	5500001	5600001	C_hap3
452	5500001	5600001	A_hap2,A_hap4,B_hap1,B_hap4,D_hap2,E_hap3,F_hap1,G_hap1,H_hap3,I_hap1,I_hap3,J_hap1,J_hap2,J_hap4
453	5500001	5600001	C_hap1,D_hap1,D_hap3,G_hap2
454	5500001	5600001	F_hap2
455	5500001	5600001	F_hap4
456	5600001	5700001	dm
457	5600001	5700001	C_hap1,D_hap1,D_hap3,G_hap2
458	5600001	5700001	A_hap2,A_hap4,B_hap1,B_hap4,D_hap2,E_hap3,F_hap1,F_hap4,G_hap1,H_hap3,I_hap1,I_hap3,J_hap1,J_hap2,J_hap4
459	5600001	5700001	B_hap2
460	5600001	5700001	A_hap3,B_hap3,C_hap3,C_hap4,D_hap4,E_hap2,E_hap4,F_hap3,G_hap3,G_hap4,H_hap4,I_hap4,J_hap3
461	5600001	5700001	I_hap2
462	5600001	5700001	F_hap2
463	5600001	5700001	E_hap1
464	5600001	5700001	A_hap1,C_hap2,H_hap1,H_hap2
465	5700001	5800001	A_hap1,C_hap2,H_hap1,H_hap2,dm
466	5700001	5800001	I_hap2
467	5700001	5800001	A_hap3,C_hap3,C_hap4,D_hap4,E_hap4,F_hap3,G_hap4,H_hap4,I_hap4,J_hap3
468	5700001	5800001	B_hap3,E_hap2
469	5700001	5800001	G_hap3
470	5700001	5800001	E_hap1
471	5700001	5800001	F_hap2
472	5700001	5800001	B_hap2
473	5700001	5800001	A_hap2,A_hap4,B_hap1,B_hap4,C_hap1,D_hap1,D_hap2,D_hap3,E_hap3,F_hap1,F_hap4,G_hap1,G_hap2,H_hap3,I_hap1,I_hap3,J_hap1,J_hap2,J_hap4
474	5800001	5900001	dm
475	5800001	5900001	A_hap1,C_hap2,H_hap1,H_hap2
476	5800001	5900001	A_hap3,B_hap2,C_hap3,C_hap4,D_hap4,E_hap1,E_hap4,F_hap3,G_hap3,G_hap4,H_hap4,I_hap4,J_hap3
477	5800001	5900001	I_hap2
478	5800001	5900001	F_hap2
479	5800001	5900001	A_hap2,A_hap4,B_hap1,B_hap3,B_hap4,C_hap1,D_hap1,D_hap2,D_hap3,E_hap2,E_hap3,F_hap1,F_hap4,G_hap1,G_hap2,H_hap3,I_hap1,I_hap3,J_hap1,J_hap2,J_hap4
480	5900001	6000001	dm
481	5900001	6000001	I_hap2
482	5900001	6000001	B_hap2,G_hap4
483	5900001	6000001	A_hap1,C_hap2,H_hap1,H_hap2
484	5900001	6000001	F_hap2
485	5900001	6000001	A_hap2,A_hap4,B_hap1,B_hap4,D_hap2,E_hap3,F_hap1,F_hap4,G_hap1,H_hap3,I_hap1,I_hap3,J_hap1,J_hap2,J_hap4
486	5900001	6000001	C_hap1,D_hap1,D_hap3,G_hap2
487	5900001	6000001	A_hap3,B_hap3,C_hap3,C_hap4,D_hap4,E_hap2,E_hap4,F_hap3,G_hap3,H_hap4,I_hap4,J_hap3
488	5900001	6000001	E_hap1
489	6000001	6100001	dm
490	6000001	6100001	G_hap4
491	6000001	6100001	B_hap2
492	6000001	6100001	C_hap1,D_hap1,D_hap3,G_hap2
493	6000001	6100001	A_hap2,A_hap4,B_hap1,B_hap4,D_hap2,E_hap3,F_hap1,G_hap1,H_hap3,I_hap1,I_hap3,J_hap1,J_hap2,J_hap4
494	6000001	6100001	F_hap4
495	6000001	6100001	A_hap3,B_hap3,C_hap3,E_hap4,H_hap4,I_hap4
496	6000001	6100001	C_hap4,D_hap4,E_hap2,F_hap3,G_hap3,I_hap2,J_hap3
497	6000001	6100001	E_hap1
498	6000001	6100001	A_hap1,C_hap2,H_hap1,H_hap2
499	6000001	6100001	F_hap2
500	6100001	6200001	dm
501	6100001	6200001	B_hap2,G_hap4
502	6100001	6200001	A_hap1,C_hap2,H_hap1,H_hap2
503	6100001	6200001	E_hap1
504	6100001	6200001	A_hap2,A_hap4,B_hap1,B_hap4,D_hap2,E_hap3,F_hap1,G_hap1,H_hap3,I_hap1,I_hap3,J_hap1,J_hap2,J_hap4
505	6100001	6200001	C_hap1,D_hap1,D_hap3,G_hap2
506	6100001	6200001	A_hap3,B_hap3,C_hap3,E_hap4,H_hap4,I_hap4
507	6100001	6200001	C_hap4,D_hap4,E_hap2,F_hap2,F_hap3,F_hap4,G_hap3,I_hap2,J_hap3
508	6200001	6300001	C_hap2,H_hap1,H_hap2,dm
509	6200001	6300001	A_hap1,A_hap3,B_hap2,B_hap3,C_hap3,E_hap1,E_hap4,F_hap2,F_hap4,G_hap4,H_hap4,I_hap4
510	6200001	6300001	C_hap4,D_hap4,E_hap2,F_hap3,G_hap3,I_hap2,J_hap3
511	6200001	6300001	C_hap1,D_hap1,D_hap3,G_hap2
512	6200001	6300001	A_hap2,A_hap4,B_hap1,B_hap4,D_hap2,E_hap3,F_hap1,G_hap1,H_hap3,I_hap1,I_hap3,J_hap1,J_hap2,J_hap4
513	6300001	6400001	C_hap2,H_hap1,H_hap2,dm
514	6300001	6400001	A_hap2,A_hap4,B_hap1,B_hap4,D_hap2,E_hap3,F_hap1,G_hap1,H_hap3,I_hap1,I_hap3,J_hap1,J_hap2,J_hap4
515	6300001	6400001	C_hap4,D_hap4,E_hap2,F_hap3,G_hap3,I_hap2,J_hap3
516	6300001	6400001	A_hap1
517	6300001	6400001	C_hap1,D_hap1,D_hap3,G_hap2
518	6300001	6400001	F_hap2
519	6300001	6400001	B_hap2,E_hap1,G_hap4
520	6300001	6400001	A_hap3,B_hap3,C_hap3,E_hap4,F_hap4,H_hap4,I_hap4
521	6400001	6500001	A_hap1,C_hap2,H_hap1,H_hap2,dm
522	6400001	6500001	B_hap2,G_hap4
523	6400001	6500001	C_hap1,D_hap1,D_hap3,G_hap2
524	6400001	6500001	A_hap2,A_hap4,B_hap1,B_hap4,D_hap2,E_hap3,F_hap1,G_hap1,H_hap3,I_hap1,I_hap3,J_hap1,J_hap2,J_hap4
525	6400001	6500001	C_hap4,D_hap4,E_hap2,F_hap3,G_hap3,I_hap2,J_hap3
526	6400001	6500001	E_hap1
527	6400001	6500001	A_hap3,B_hap3,C_hap3,E_hap4,F_hap4,H_hap4,I_hap4
528	6400001	6500001	F_hap2
529	6500001	6600001	dm
530	6500001	6600001	C_hap2
531	6500001	6600001	A_hap1,H_hap1,H_hap2
532	6500001	6600001	B_hap2,G_hap4
533	6500001	6600001	A_hap3,B_hap3,C_hap3,E_hap4,F_hap4,H_hap4,I_hap4
534	6500001	6600001	F_hap2
535	6500001	6600001	J_hap1
536	6500001	6600001	A_hap2,A_hap4,B_hap1,B_hap4,D_hap2,E_hap3,F_hap1,G_hap1,H_hap3,I_hap1,I_hap3,J_hap2,J_hap4
537	6500001	6600001	C_hap1,C_hap4,D_hap1,D_hap3,D_hap4,E_hap1,E_hap2,F_hap3,G_hap2,G_hap3,I_hap2,J_hap3
538	6600001	6700001	dm
539	6600001	6700001	B_hap2,G_hap4
540	6600001	6700001	A_hap1,A_hap2,A_hap3,A_hap4,B_hap1,B_hap3,B_hap4,C_hap1,C_hap2,C_hap3,C_hap4,D_hap1,D_hap2,D_hap3,D_hap4,E_hap1,E_hap2,E_hap3,E_hap4,F_hap1,F_hap2,F_hap3,F_hap4,G_hap1,G_hap2,G_hap3,H_hap1,H_hap2,H_hap3,H_hap4,I_hap1,I_hap2,I_hap3,I_hap4,J_hap1,J_hap2,J_hap3,J_hap4
541	6800001	6900001	dm
542	6800001	6900001	A_hap1,C_hap4,D_hap4,E_hap1,E_hap2,F_hap3,G_hap3,H_hap2,I_hap2,J_hap3
543	6800001	6900001	H_hap1
544	6800001	6900001	D_hap2
545	6800001	6900001	C_hap1,D_hap1,D_hap3,G_hap2
546	6800001	6900001	A_hap2,A_hap3,A_hap4,B_hap1,B_hap2,B_hap3,B_hap4,C_hap2,C_hap3,E_hap3,E_hap4,F_hap1,F_hap2,F_hap4,G_hap1,G_hap4,H_hap3,H_hap4,I_hap1,I_hap3,I_hap4,J_hap1,J_hap2,J_hap4
547	6900001	7000001	dm
548	6900001	7000001	B_hap2,G_hap4
549	6900001	7000001	A_hap1,C_hap4,D_hap4,E_hap1,E_hap2,F_hap3,G_hap3,H_hap2,I_hap2,J_hap3
550	6900001	7000001	F_hap2
551	6900001	7000001	A_hap2,A_hap3,A_hap4,B_hap1,B_hap3,B_hap4,C_hap1,C_hap2,C_hap3,D_hap1,D_hap2,D_hap3,E_hap3,E_hap4,F_hap1,F_hap4,G_hap1,G_hap2,H_hap1,H_hap3,H_hap4,I_hap1,I_hap3,I_hap4,J_hap1,J_hap2,J_hap4
552	7000001	7100001	dm
553	7000001	7100001	A_hap1,A_hap2,A_hap4,B_hap1,B_hap2,B_hap4,C_hap1,C_hap2,C_hap4,D_hap1,D_hap2,D_hap3,D_hap4,E_hap1,E_hap2,E_hap3,F_hap1,F_hap3,G_hap1,G_hap2,G_hap3,G_hap4,H_hap1,H_hap2,H_hap3,I_hap1,I_hap2,I_hap3,J_hap1,J_hap2,J_hap3,J_hap4
554	7000001	7100001	F_hap2
555	7000001	7100001	A_hap3,B_hap3,C_hap3,E_hap4,F_hap4,H_hap4,I_hap4
556	7100001	7200001	dm
557	7100001	7200001	B_hap2,G_hap4
558	7100001	7200001	F_hap2
559	7100001	7200001	A_hap2,A_hap4,B_hap1,B_hap4,D_hap2,F_hap1,G_hap1,H_hap3,I_hap1,I_hap3,J_hap2,J_hap4
560	7100001	7200001	E_hap3
561	7100001	7200001	A_hap1,C_hap4,D_hap4,E_hap2,F_hap3,G_hap3,H_hap2,I_hap2,J_hap3
562	7100001	7200001	J_hap1
563	7100001	7200001	A_hap3,B_hap3,C_hap1,C_hap2,C_hap3,D_hap1,D_hap3,E_hap1,E_hap4,F_hap4,G_hap2,H_hap1,H_hap4,I_hap4
564	7200001	7300001	dm
565	7200001	7300001	F_hap2
566	7200001	7300001	C_hap1,D_hap1,D_hap3,G_hap2
567	7200001	7300001	A_hap3,B_hap3,C_hap3,E_hap4,F_hap4,H_hap4,I_hap4
568	7200001	7300001	B_hap2,G_hap4
569	7200001	7300001	C_hap2
570	7200001	7300001	A_hap2,A_hap4,B_hap1,B_hap4,D_hap2,E_hap3,F_hap1,G_hap1,H_hap3,I_hap1,I_hap3,J_hap2,J_hap4
571	7200001	7300001	A_hap1,C_hap4,D_hap4,E_hap1,E_hap2,F_hap3,G_hap3,H_hap1,H_hap2,I_hap2,J_hap3
572	7200001	7300001	J_hap1
573	7300001	7400001	dm
574	7300001	7400001	B_hap2,G_hap4
575	7300001	7400001	C_hap1,D_hap1,D_hap3,G_hap2
576	7300001	7400001	F_hap2
577	7300001	7400001	A_hap2,A_hap4,B_hap1,B_hap4,D_hap2,E_hap3,F_hap1,G_hap1,H_hap3,I_hap1,I_hap3,J_hap1,J_hap2,J_hap4
578	7300001	7400001	A_hap3,B_hap3,C_hap3,E_hap4,F_hap4,H_hap4,I_hap4
579	7300001	7400001	A_hap1,C_hap2,C_hap4,D_hap4,E_hap2,F_hap3,G_hap3,H_hap1,H_hap2,I_hap2,J_hap3
580	7300001	7400001	E_hap1
581	7400001	7500001	dm
582	7400001	7500001	E_hap1
583	7400001	7500001	B_hap2,G_hap4
584	7400001	7500001	A_hap2,A_hap4,B_hap1,B_hap4,C_hap1,D_hap1,D_hap2,D_hap3,E_hap3,F_hap1,G_hap1,G_hap2,H_hap3,I_hap1,I_hap3,J_hap1,J_hap2,J_hap4
585	7400001	7500001	C_hap4,F_hap2
586	7400001	7500001	A_hap3,B_hap3,C_hap3,E_hap4,F_hap4,H_hap4,I_hap4
587	7400001	7500001	A_hap1,C_hap2,D_hap4,E_hap2,F_hap3,G_hap3,H_hap1,H_hap2,I_hap2,J_hap3
588	7500001	7600001	dm
589	7500001	7600001	B_hap1,I_hap1,J_hap1
590	7500001	7600001	E_hap1
591	7500001	7600001	B_hap2,G_hap4
592	7500001	7600001	A_hap3,B_hap3,C_hap3,E_hap4,F_hap4,H_hap4,I_hap4
593	7500001	7600001	C_hap1,D_hap1,D_hap3,G_hap2
594	7500001	7600001	A_hap2,A_hap4,B_hap4,D_hap2,E_hap3,F_hap1,G_hap1,H_hap3,I_hap3,J_hap2,J_hap4
595	7500001	7600001	I_hap2
596	7500001	7600001	A_hap1,C_hap2,D_hap4,E_hap2,F_hap3,G_hap3,H_hap1,H_hap2,J_hap3
597	7500001	7600001	C_hap4,F_hap2
598	7600001	7700001	dm
599	7600001	7700001	A_hap1,C_hap2,D_hap4,E_hap2,F_hap3,G_hap3,H_hap1,H_hap2,J_hap3
600	7600001	7700001	E_hap1
601	7600001	7700001	A_hap3,B_hap3,C_hap3,E_hap4,F_hap4,H_hap4,I_hap4
602	7600001	7700001	I_hap2
603	7600001	7700001	C_hap1,D_hap1,D_hap3,G_hap2
604	7600001	7700001	A_hap2,A_hap4,B_hap1,B_hap2,B_hap4,D_hap2,E_hap3,F_hap1,F_hap2,G_hap1,G_hap4,H_hap3,I_hap1,I_hap3,J_hap1,J_hap2,J_hap4
605	7600001	7700001	C_hap4
606	7700001	7800001	dm
607	7700001	7800001	C_hap1,D_hap1,D_hap3,G_hap2
608	7700001	7800001	A_hap2,A_hap4,B_hap1,B_hap4,D_hap2,E_hap3,F_hap1,G_hap1,H_hap3,I_hap1,I_hap3,J_hap1,J_hap2,J_hap4
609	7700001	7800001	A_hap3,B_hap3,C_hap3,C_hap4,D_hap4,E_hap2,E_hap4,F_hap2,F_hap3,F_hap4,G_hap3,H_hap4,I_hap2,I_hap4,J_hap3
610	7700001	7800001	B_hap2,G_hap4
611	7700001	7800001	A_hap1,C_hap2,E_hap1,H_hap1,H_hap2
612	7800001	7900001	dm
613	7800001	7900001	B_hap2,C_hap4,D_hap4,E_hap2,F_hap3,G_hap3,G_hap4,I_hap2,J_hap3
614	7800001	7900001	A_hap2,A_hap4,B_hap1,B_hap4,D_hap2,E_hap3,F_hap1,G_hap1,H_hap3,I_hap1,I_hap3,J_hap1,J_hap2
615	7800001	7900001	J_hap4
616	7800001	7900001	A_hap1,C_hap2,E_hap1,H_hap1,H_hap2
617	7800001	7900001	C_hap1,D_hap1,D_hap3,G_hap2
618	7800001	7900001	F_hap2
619	7800001	7900001	A_hap3,B_hap3,C_hap3,E_hap4,F_hap4,H_hap4,I_hap4
620	7900001	8000001	dm
621	7900001	8000001	A_hap3,B_hap3,C_hap3,E_hap4,H_hap4,I_hap4
622	7900001	8000001	F_hap2
623	7900001	8000001	C_hap1,D_hap1,D_hap3,G_hap2
624	7900001	8000001	A_hap1,C_hap2,H_hap1,H_hap2
625	7900001	8000001	A_hap2,A_hap4,B_hap1,B_hap4,D_hap2,E_hap1,E_hap3,F_hap1,G_hap1,G_hap4,H_hap3,I_hap1,I_hap3,J_hap1,J_hap2,J_hap4
626	7900001	8000001	B_hap2,C_hap4,D_hap4,E_hap2,F_hap3,F_hap4,G_hap3,I_hap2,J_hap3
627	8000001	8100001	dm
628	8000001	8100001	C_hap1,D_hap1,D_hap3,G_hap2
629	8000001	8100001	A_hap1,A_hap2,A_hap3,A_hap4,B_hap1,B_hap2,B_hap3,B_hap4,C_hap2,C_hap3,C_hap4,D_hap2,D_hap4,E_hap1,E_hap2,E_hap3,E_hap4,F_hap1,F_hap2,F_hap3,F_hap4,G_hap1,G_hap3,G_hap4,H_hap1,H_hap2,H_hap3,H_hap4,I_hap1,I_hap2,I_hap3,I_hap4,J_hap1,J_hap2,J_hap3,J_hap4
630	8100001	8200001	dm
631	8100001	8200001	F_hap2
632	8100001	8200001	A_hap1,C_hap2,H_hap1,H_hap2
633	8100001	8200001	A_hap3,B_hap3,C_hap3,E_hap1,E_hap4,H_hap4,I_hap4
634	8100001	8200001	A_hap2,A_hap4,B_hap1,B_hap4,D_hap2,E_hap3,F_hap1,G_hap1,H_hap3,I_hap1,I_hap3,J_hap1,J_hap2,J_hap4
635	8100001	8200001	C_hap1,D_hap1,D_hap3,G_hap2
636	8100001	8200001	B_hap2,C_hap4,D_hap4,E_hap2,F_hap3,F_hap4,G_hap3,G_hap4,I_hap2,J_hap3
637	8200001	8300001	dm
638	8200001	8300001	A_hap1,C_hap2,H_hap1,H_hap2
639	8200001	8300001	A_hap3,B_hap3,C_hap3,E_hap1,E_hap4,H_hap4,I_hap4
640	8200001	8300001	B_hap2,C_hap4,D_hap4,E_hap2,F_hap3,F_hap4,G_hap3,G_hap4,I_hap2,J_hap3
641	8200001	8300001	C_hap1,D_hap1,D_hap3,G_hap2
642	8200001	8300001	A_hap2,A_hap4,B_hap1,B_hap4,D_hap2,E_hap3,F_hap1,G_hap1,H_hap3,I_hap1,I_hap3,J_hap1,J_hap2,J_hap4
643	8200001	8300001	F_hap2
644	8300001	8400001	dm
645	8300001	8400001	B_hap2,C_hap4,D_hap4,E_hap2,F_hap3,F_hap4,G_hap4,I_hap2,J_hap3
646	8300001	8400001	G_hap3
647	8300001	8400001	A_hap3,B_hap3,C_hap3,E_hap1,E_hap4,H_hap4,I_hap4
648	8300001	8400001	A_hap1,C_hap2,H_hap1,H_hap2
649	8300001	8400001	A_hap4,B_hap1,B_hap4,D_hap2,E_hap3,F_hap1,G_hap1,H_hap3,I_hap1,I_hap3,J_hap1,J_hap2,J_hap4
650	8300001	8400001	C_hap1,D_hap1,D_hap3,G_hap2
651	8300001	8400001	A_hap2
652	8300001	8400001	F_hap2
653	8400001	8500001	A_hap4,dm
654	8400001	8500001	F_hap4
655	8400001	8500001	B_hap2,C_hap4,D_hap4,E_hap2,F_hap3,G_hap3,I_hap2,J_hap3
656	8400001	8500001	G_hap4
657	8400001	8500001	A_hap2,B_hap1,B_hap4,D_hap2,E_hap3,F_hap1,G_hap1,H_hap3,I_hap1,I_hap3,J_hap1,J_hap2,J_hap4
658	8400001	8500001	C_hap1,D_hap1,D_hap3,G_hap2
659	8400001	8500001	A_hap3,B_hap3,C_hap3,E_hap1,E_hap4,H_hap4,I_hap4
660	8400001	8500001	F_hap2
661	8400001	8500001	A_hap1,C_hap2,H_hap1,H_hap2
662	8500001	8600001	A_hap4,dm
663	8500001	8600001	A_hap1,A_hap3,B_hap3,C_hap2,C_hap3,E_hap1,E_hap4,H_hap1,H_hap2,H_hap4,I_hap4
664	8500001	8600001	F_hap2
665	8500001	8600001	A_hap2,B_hap1,B_hap4,D_hap2,E_hap3,F_hap1,G_hap1,H_hap3,I_hap1,I_hap3,J_hap1,J_hap2,J_hap4
666	8500001	8600001	C_hap1,D_hap1,D_hap3,G_hap2
667	8500001	8600001	F_hap4
668	8500001	8600001	B_hap2,C_hap4,D_hap4,E_hap2,F_hap3,G_hap3,G_hap4,I_hap2
669	8500001	8600001	J_hap3
670	8600001	8700001	A_hap4,dm
671	8600001	8700001	B_hap2,C_hap4,D_hap4,E_hap2,F_hap3,G_hap3,G_hap4,I_hap2
672	8600001	8700001	F_hap2
673	8600001	8700001	A_hap1,A_hap2,B_hap1,B_hap4,C_hap1,C_hap2,D_hap1,D_hap2,D_hap3,E_hap3,F_hap1,G_hap1,G_hap2,H_hap1,H_hap2,H_hap3,I_hap1,I_hap3,J_hap1,J_hap2,J_hap4
674	8600001	8700001	F_hap4
675	8600001	8700001	J_hap3
676	8600001	8700001	A_hap3,B_hap3,C_hap3,E_hap1,E_hap4,H_hap4,I_hap4
677	8700001	8800001	A_hap4,dm
678	8700001	8800001	F_hap4
679	8700001	8800001	B_hap2,C_hap4,D_hap4,E_hap2,F_hap3,G_hap3,G_hap4,I_hap2,J_hap3
680	8700001	8800001	A_hap3,B_hap3,C_hap3,E_hap1,E_hap4,H_hap4,I_hap4
681	8700001	8800001	F_hap2
682	8700001	8800001	A_hap2,B_hap1,B_hap4,C_hap1,D_hap1,D_hap2,D_hap3,E_hap3,F_hap1,G_hap1,G_hap2,H_hap3,I_hap1,I_hap3,J_hap1,J_hap2,J_hap4
683	8700001	8800001	A_hap1,C_hap2,H_hap1,H_hap2
684	8800001	8900001	dm
685	8800001	8900001	A_hap4
686	8800001	8900001	C_hap1,D_hap1,D_hap3,G_hap2
687	8800001	8900001	F_hap4
688	8800001	8900001	A_hap2,B_hap1,B_hap4,D_hap2,E_hap3,F_hap1,G_hap1,H_hap3,I_hap1,I_hap3,J_hap1,J_hap2,J_hap4
689	8800001	8900001	A_hap3,B_hap3,C_hap3,E_hap1,E_hap4,H_hap4,I_hap4
690	8800001	8900001	F_hap2
691	8800001	8900001	A_hap1,C_hap2,H_hap1,H_hap2
692	8800001	8900001	B_hap2,G_hap4
693	8800001	8900001	C_hap4,D_hap4,E_hap2,F_hap3,G_hap3,I_hap2,J_hap3
694	8900001	9000001	F_hap4,dm
695	8900001	9000001	C_hap1,D_hap1,D_hap3,G_hap2
696	8900001	9000001	A_hap4,C_hap4,D_hap4,E_hap2,F_hap3,G_hap3,I_hap2,J_hap3
697	8900001	9000001	A_hap3,B_hap3,C_hap3,E_hap1,E_hap4,H_hap4,I_hap4
698	8900001	9000001	A_hap2,B_hap1,B_hap4,D_hap2,E_hap3,F_hap1,G_hap1,H_hap3,I_hap1,I_hap3,J_hap1,J_hap2,J_hap4
699	8900001	9000001	A_hap1,C_hap2,H_hap1,H_hap2
700	8900001	9000001	B_hap2,G_hap4
701	8900001	9000001	F_hap2
702	9000001	9100001	F_hap4,dm
703	9000001	9100001	B_hap2,G_hap4
704	9000001	9100001	A_hap1,C_hap2,H_hap1,H_hap2
705	9000001	9100001	C_hap1,D_hap1,D_hap3,G_hap2
706	9000001	9100001	A_hap2,B_hap1,B_hap4,D_hap2,E_hap3,F_hap1,G_hap1,H_hap3,I_hap1,I_hap3,J_hap1,J_hap2,J_hap4
707	9000001	9100001	A_hap4,C_hap4,D_hap4,E_hap2,F_hap2,F_hap3,G_hap3,I_hap2,J_hap3
708	9000001	9100001	A_hap3,B_hap3,C_hap3,E_hap1,E_hap4,H_hap4,I_hap4
709	9100001	9200001	F_hap4,dm
710	9100001	9200001	C_hap2
711	9100001	9200001	A_hap1,C_hap4,D_hap4,E_hap2,F_hap3,G_hap3,H_hap1,H_hap2,J_hap3
712	9100001	9200001	I_hap2
713	9100001	9200001	A_hap2,B_hap1,B_hap4,C_hap1,D_hap1,D_hap2,D_hap3,E_hap3,F_hap1,G_hap1,G_hap2,H_hap3,I_hap3,J_hap1,J_hap2,J_hap4
714	9100001	9200001	A_hap3,B_hap3,C_hap3,E_hap1,E_hap4,H_hap4,I_hap4
715	9100001	9200001	F_hap2
716	9100001	9200001	A_hap4
717	9100001	9200001	B_hap2,G_hap4,I_hap1
718	9200001	9300001	F_hap4,dm
719	9200001	9300001	F_hap2
720	9200001	9300001	B_hap2,G_hap4
721	9200001	9300001	A_hap2,B_hap1,B_hap4,D_hap2,E_hap3,F_hap1,G_hap1,H_hap3,I_hap1,J_hap1,J_hap2,J_hap4
722	9200001	9300001	A_hap1,A_hap3,A_hap4,B_hap3,C_hap1,C_hap2,C_hap3,C_hap4,D_hap1,D_hap3,D_hap4,E_hap1,E_hap2,E_hap4,F_hap3,G_hap2,G_hap3,H_hap1,H_hap2,H_hap4,I_hap2,I_hap3,I_hap4,J_hap3
723	9300001	9400001	F_hap4,dm
724	9300001	9400001	B_hap2,G_hap4
725	9300001	9400001	A_hap1,A_hap4,C_hap2,C_hap4,D_hap4,E_hap2,F_hap2,F_hap3,G_hap3,H_hap1,H_hap2,I_hap2,J_hap3
726	9300001	9400001	C_hap1,D_hap1,D_hap3,G_hap2,I_hap3
727	9300001	9400001	A_hap2,B_hap1,B_hap4,D_hap2,E_hap3,F_hap1,G_hap1,H_hap3,I_hap1,J_hap1,J_hap2,J_hap4
728	9300001	9400001	A_hap3,B_hap3,C_hap3,E_hap4,H_hap4,I_hap4
729	9300001	9400001	E_hap1
730	9400001	9500001	F_hap4,dm
731	9400001	9500001	C_hap1,D_hap1,D_hap3,G_hap2,I_hap3
732	9400001	9500001	A_hap3,B_hap3,C_hap3,E_hap1,E_hap4,H_hap4,I_hap4
733	9400001	9500001	A_hap2,B_hap1,B_hap4,D_hap2,E_hap3,F_hap1,G_hap1,H_hap3,I_hap1,J_hap1,J_hap2,J_hap4
734	9400001	9500001	B_hap2,G_hap4
735	9400001	9500001	C_hap2
736	9400001	9500001	A_hap1,C_hap4,D_hap4,F_hap3,G_hap3,H_hap1,H_hap2,J_hap3
737	9400001	9500001	A_hap4,F_hap2,I_hap2
738	9400001	9500001	E_hap2
739	9500001	9600001	F_hap4,dm
740	9500001	9600001	A_hap2,B_hap1,B_hap4,D_hap2,E_hap3,F_hap1,G_hap1,H_hap3,I_hap1,J_hap1,J_hap2,J_hap4
741	9500001	9600001	A_hap1,A_hap3,A_hap4,B_hap2,B_hap3,C_hap1,C_hap2,C_hap3,C_hap4,D_hap1,D_hap3,D_hap4,E_hap1,E_hap2,E_hap4,F_hap2,F_hap3,G_hap2,G_hap3,G_hap4,H_hap1,H_hap2,H_hap4,I_hap2,I_hap3,I_hap4,J_hap3
742	9600001	9700001	F_hap4,dm
743	9600001	9700001	A_hap2,B_hap1,B_hap4,D_hap2,E_hap3,F_hap1,G_hap1,H_hap3,I_hap1,J_hap1,J_hap2,J_hap4
744	9600001	9700001	A_hap3,B_hap3,C_hap3,E_hap1,E_hap4,H_hap4,I_hap4
745	9600001	9700001	A_hap1,C_hap4,F_hap3,H_hap1,J_hap3
746	9600001	9700001	D_hap4,G_hap3,H_hap2
747	9600001	9700001	E_hap2
748	9600001	9700001	C_hap1,D_hap1,D_hap3,G_hap2,I_hap3
749	9600001	9700001	B_hap2,G_hap4
750	9600001	9700001	A_hap4,I_hap2
751	9600001	9700001	C_hap2,F_hap2
752	9700001	9800001	F_hap4,dm
753	9700001	9800001	C_hap1,D_hap1,D_hap3,G_hap2,I_hap3
754	9700001	9800001	B_hap2,G_hap4
755	9700001	9800001	A_hap1,A_hap2,A_hap3,B_hap1,B_hap3,B_hap4,C_hap2,C_hap3,C_hap4,D_hap2,D_hap4,E_hap1,E_hap2,E_hap3,E_hap4,F_hap1,F_hap2,F_hap3,G_hap1,G_hap3,H_hap1,H_hap2,H_hap3,H_hap4,I_hap1,I_hap4,J_hap1,J_hap2,J_hap3
756	9700001	9800001	A_hap4,I_hap2
757	9700001	9800001	J_hap4
758	9800001	9900001	F_hap4,dm
759	9800001	9900001	A_hap4,I_hap2
760	9800001	9900001	J_hap4
761	9800001	9900001	E_hap4
762	9800001	9900001	A_hap3,B_hap3,C_hap4,I_hap4
763	9800001	9900001	A_hap1,D_hap4,F_hap3,G_hap3,H_hap1,H_hap2,J_hap3
764	9800001	9900001	C_hap1,D_hap1,D_hap3,G_hap2,I_hap3
765	9800001	9900001	C_hap2
766	9800001	9900001	A_hap2,B_hap1,B_hap2,B_hap4,C_hap3,D_hap2,E_hap1,E_hap2,E_hap3,F_hap1,F_hap2,G_hap1,G_hap4,H_hap3,H_hap4,I_hap1,J_hap1,J_hap2
767	9900001	10000001	dm
768	9900001	10000001	F_hap4
769	9900001	10000001	A_hap1,A_hap2,A_hap3,A_hap4,B_hap1,B_hap2,B_hap3,B_hap4,C_hap1,C_hap2,C_hap3,C_hap4,D_hap1,D_hap2,D_hap3,D_hap4,E_hap1,E_hap2,E_hap3,E_hap4,F_hap1,F_hap2,F_hap3,G_hap1,G_hap2,G_hap3,G_hap4,H_hap1,H_hap2,H_hap3,H_hap4,I_hap1,I_hap2,I_hap3,I_hap4,J_hap1,J_hap2,J_hap3,J_hap4
770	10000001	10100001	F_hap4,dm
771	10000001	10100001	C_hap4
772	10000001	10100001	A_hap1,D_hap4,E_hap2,F_hap3,G_hap3,H_hap1,H_hap2,J_hap3
773	10000001	10100001	C_hap1,D_hap1,D_hap3,G_hap2,I_hap3
774	10000001	10100001	A_hap4,I_hap2
775	10000001	10100001	E_hap1
776	10000001	10100001	E_hap4
777	10000001	10100001	A_hap3,B_hap3,C_hap3,H_hap4,I_hap4
778	10000001	10100001	F_hap2
779	10000001	10100001	A_hap2,B_hap1,B_hap4,D_hap2,E_hap3,F_hap1,G_hap1,H_hap3,I_hap1,J_hap1,J_hap2,J_hap4
780	10000001	10100001	B_hap2,G_hap4
781	10000001	10100001	C_hap2
782	10100001	10200001	dm
783	10100001	10200001	F_hap4
784	10100001	10200001	A_hap4
785	10100001	10200001	I_hap2
786	10100001	10200001	A_hap1,A_hap2,A_hap3,B_hap1,B_hap3,B_hap4,C_hap2,C_hap3,C_hap4,D_hap2,D_hap4,E_hap1,E_hap2,E_hap3,E_hap4,F_hap1,F_hap3,G_hap1,G_hap3,H_hap1,H_hap2,H_hap3,H_hap4,I_hap1,I_hap4,J_hap1,J_hap2,J_hap3,J_hap4
787	10100001	10200001	B_hap2,G_hap4
788	10100001	10200001	F_hap2
789	10100001	10200001	C_hap1,D_hap1,D_hap3,G_hap2,I_hap3
790	10200001	10300001	dm
791	10200001	10300001	A_hap4
792	10200001	10300001	A_hap2,B_hap1,B_hap4,D_hap2,D_hap4,E_hap3,F_hap1,F_hap2,F_hap4,G_hap1,H_hap3,I_hap2,J_hap1,J_hap2,J_hap4
793	10200001	10300001	A_hap3,B_hap2,C_hap3,E_hap1,E_hap4,G_hap4,H_hap4,I_hap4
794	10200001	10300001	I_hap1
795	10200001	10300001	C_hap2
796	10200001	10300001	A_hap1,C_hap4,E_hap2,F_hap3,G_hap3,H_hap1,H_hap2,J_hap3
797	10200001	10300001	C_hap1,D_hap1,G_hap2,I_hap3
798	10200001	10300001	D_hap3
799	10200001	10300001	B_hap3
800	10300001	10400001	dm
801	10300001	10400001	A_hap2,B_hap1,B_hap4,D_hap2,F_hap1,G_hap1,J_hap1,J_hap2,J_hap4
802	10300001	10400001	C_hap4
803	10300001	10400001	A_hap1,A_hap3,A_hap4,B_hap2,B_hap3,C_hap1,C_hap2,D_hap1,D_hap3,E_hap1,E_hap2,E_hap3,E_hap4,F_hap2,F_hap3,F_hap4,G_hap2,G_hap3,G_hap4,H_hap1,H_hap2,H_hap3,H_hap4,I_hap1,I_hap2,I_hap3,I_hap4,J_hap3
804	10300001	10400001	C_hap3
805	10300001	10400001	D_hap4
806	10400001	10500001	dm
807	10400001	10500001	F_hap4
808	10400001	10500001	B_hap3,C_hap2,C_hap4,D_hap3,D_hap4,E_hap1,F_hap2,G_hap3,I_hap1,I_hap2
809	10400001	10500001	A_hap1,A_hap3,A_hap4,B_hap2,C_hap1,C_hap3,D_hap1,E_hap2,E_hap3,E_hap4,F_hap3,G_hap2,G_hap4,H_hap1,H_hap2,H_hap3,H_hap4,I_hap3,I_hap4,J_hap3
810	10400001	10500001	A_hap2,B_hap1,B_hap4,D_hap2,F_hap1,G_hap1,J_hap1,J_hap2,J_hap4
811	10500001	10600001	F_hap4,dm
812	10500001	10600001	A_hap3,B_hap2,B_hap3,C_hap3,D_hap3,E_hap3,E_hap4,G_hap4,H_hap3,H_hap4,I_hap4
813	10500001	10600001	A_hap4,C_hap1,C_hap2,D_hap1,D_hap4,E_hap1,E_hap2,F_hap2,F_hap3,G_hap2,I_hap1,I_hap2,I_hap3,J_hap3
814	10500001	10600001	A_hap1,H_hap1,H_hap2
815	10500001	10600001	C_hap4,G_hap3
816	10500001	10600001	A_hap2,B_hap1,B_hap4,D_hap2,F_hap1,G_hap1,J_hap1,J_hap2,J_hap4
817	10600001	10700001	F_hap4,dm
818	10600001	10700001	C_hap1,H_hap1,H_hap2
819	10600001	10700001	D_hap3
820	10600001	10700001	A_hap3,B_hap2,B_hap3,C_hap3,E_hap3,E_hap4,G_hap4,H_hap3,H_hap4,I_hap4
821	10600001	10700001	A_hap2,B_hap1,B_hap4,D_hap2,F_hap1,G_hap1,J_hap1,J_hap2,J_hap4
822	10600001	10700001	A_hap1
823	10600001	10700001	D_hap4,E_hap2,F_hap3,I_hap3,J_hap3
824	10600001	10700001	C_hap2
825	10600001	10700001	D_hap1
826	10600001	10700001	A_hap4,C_hap4,E_hap1,F_hap2,G_hap2,G_hap3,I_hap1,I_hap2
827	10700001	10800001	F_hap4,dm
828	10700001	10800001	A_hap1,D_hap3,E_hap2,F_hap3,I_hap3,J_hap3
829	10700001	10800001	D_hap4
830	10700001	10800001	A_hap3,B_hap2,B_hap3,C_hap3,E_hap3,E_hap4,G_hap4,H_hap3,H_hap4,I_hap4
831	10700001	10800001	C_hap4
832	10700001	10800001	A_hap2,B_hap1,B_hap4,D_hap2,F_hap1,G_hap1,J_hap1,J_hap2,J_hap4
833	10700001	10800001	I_hap2
834	10700001	10800001	F_hap2
835	10700001	10800001	G_hap3
836	10700001	10800001	D_hap1
837	10700001	10800001	C_hap2
838	10700001	10800001	A_hap4,C_hap1,E_hap1,G_hap2,H_hap1,H_hap2,I_hap1
839	10800001	10900001	F_hap2,F_hap4,dm
840	10800001	10900001	A_hap3,B_hap2,B_hap3,C_hap3,E_hap3,E_hap4,G_hap4,H_hap3,H_hap4,I_hap2,I_hap4
841	10800001	10900001	A_hap1,E_hap2,F_hap3,I_hap3,J_hap3
842	10800001	10900001	G_hap3
843	10800001	10900001	D_hap3
844	10800001	10900001	D_hap1
845	10800001	10900001	D_hap4,G_hap2,H_hap1,H_hap2
846	10800001	10900001	A_hap4,C_hap1
847	10800001	10900001	A_hap2,B_hap1,B_hap4,D_hap2,F_hap1,G_hap1,J_hap1,J_hap2,J_hap4
848	10800001	10900001	C_hap2
849	10800001	10900001	C_hap4,E_hap1,I_hap1
850	10900001	11000001	F_hap4,dm
851	10900001	11000001	F_hap2
852	10900001	11000001	A_hap1,D_hap1,D_hap4,E_hap2,F_hap3,G_hap2,G_hap3,H_hap1,H_hap2,I_hap3,J_hap3
853	10900001	11000001	A_hap2,B_hap1,B_hap4,D_hap2,F_hap1,G_hap1,J_hap1,J_hap2,J_hap4
854	10900001	11000001	D_hap3
855	10900001	11000001	A_hap3,B_hap2,B_hap3,C_hap3,E_hap3,E_hap4,G_hap4,H_hap3,H_hap4
856	10900001	11000001	A_hap4,C_hap1,C_hap2,C_hap4,E_hap1,I_hap1,I_hap2,I_hap4
857	11000001	11100001	F_hap4,dm
858	11000001	11100001	A_hap3,B_hap2,B_hap3,C_hap3,E_hap3,E_hap4,G_hap4,H_hap3,H_hap4
859	11000001	11100001	A_hap1,D_hap3,D_hap4,E_hap2,F_hap3,G_hap2,G_hap3,H_hap1,H_hap2,I_hap3,J_hap3
860	11000001	11100001	D_hap1
861	11000001	11100001	C_hap2
862	11000001	11100001	I_hap4
863	11000001	11100001	A_hap2,A_hap4,B_hap1,B_hap4,C_hap1,C_hap4,D_hap2,E_hap1,F_hap1,F_hap2,G_hap1,I_hap1,I_hap2,J_hap1,J_hap2,J_hap4
864	11100001	11200001	F_hap4,dm
865	11100001	11200001	A_hap2,D_hap2,F_hap1,G_hap1,J_hap1,J_hap2,J_hap4
866	11100001	11200001	B_hap1,B_hap4
867	11100001	11200001	A_hap1,A_hap3,A_hap4,B_hap2,B_hap3,C_hap1,C_hap2,C_hap3,C_hap4,D_hap1,D_hap3,D_hap4,E_hap1,E_hap2,E_hap3,E_hap4,F_hap2,F_hap3,G_hap2,G_hap3,G_hap4,H_hap1,H_hap2,H_hap3,H_hap4,I_hap1,I_hap2,I_hap3,I_hap4,J_hap3
868	11200001	11300001	dm
869	11200001	11300001	F_hap4
870	11200001	11300001	A_hap2,B_hap1,B_hap4,D_hap2,F_hap1,G_hap1,J_hap1,J_hap2,J_hap4
871	11200001	11300001	C_hap1
872	11200001	11300001	F_hap2
873	11200001	11300001	A_hap3,A_hap4,B_hap2,B_hap3,C_hap3,D_hap3,D_hap4,E_hap2,E_hap3,E_hap4,F_hap3,G_hap2,G_hap4,H_hap1,H_hap2,H_hap3,H_hap4,I_hap2,I_hap3,I_hap4,J_hap3
874	11200001	11300001	A_hap1,C_hap2,C_hap4,D_hap1,E_hap1,G_hap3,I_hap1
875	11300001	11400001	F_hap2,F_hap4,dm
876	11300001	11400001	A_hap2,A_hap3,B_hap1,B_hap2,B_hap3,B_hap4,C_hap1,C_hap3,C_hap4,D_hap1,D_hap2,D_hap4,E_hap2,E_hap3,E_hap4,F_hap1,F_hap3,G_hap1,G_hap2,G_hap4,H_hap1,H_hap2,H_hap3,H_hap4,I_hap1,I_hap2,I_hap3,I_hap4,J_hap1,J_hap2,J_hap3,J_hap4
877	11300001	11400001	A_hap4,D_hap3
878	11300001	11400001	A_hap1,G_hap3
879	11300001	11400001	E_hap1
880	11300001	11400001	C_hap2
881	11400001	11500001	F_hap2,F_hap4,dm
882	11400001	11500001	C_hap4
883	11400001	11500001	A_hap3,B_hap2,B_hap3,C_hap3,D_hap1,E_hap1,E_hap2,E_hap3,E_hap4,F_hap3,G_hap2,G_hap3,G_hap4,H_hap3,H_hap4,I_hap4,J_hap3
884	11400001	11500001	A_hap1
885	11400001	11500001	A_hap4
886	11400001	11500001	D_hap2,G_hap1,J_hap2
887	11400001	11500001	C_hap1,D_hap3,D_hap4,H_hap1,H_hap2,I_hap2,I_hap3
888	11400001	11500001	A_hap2,B_hap1,B_hap4,F_hap1,J_hap1,J_hap4
889	11400001	11500001	I_hap1
890	11400001	11500001	C_hap2
891	11500001	11600001	dm
892	11500001	11600001	F_hap2,F_hap4
893	11500001	11600001	A_hap2,B_hap1,B_hap4,D_hap2,F_hap1,G_hap1,J_hap1,J_hap2,J_hap4
894	11500001	11600001	A_hap3,B_hap2,B_hap3,C_hap3,E_hap1,E_hap3,E_hap4,G_hap4,H_hap3,H_hap4,I_hap2,I_hap4
895	11500001	11600001	A_hap4,C_hap1,D_hap1,D_hap3,D_hap4,E_hap2,F_hap3,G_hap2,G_hap3,H_hap1,H_hap2,I_hap3,J_hap3
896	11500001	11600001	I_hap1
897	11500001	11600001	A_hap1,C_hap2,C_hap4
898	11600001	11700001	F_hap2,F_hap4,dm
899	11600001	11700001	I_hap1
900	11600001	11700001	A_hap1,A_hap4,C_hap1,D_hap1,D_hap3,D_hap4,E_hap2,F_hap3,G_hap2,G_hap3,H_hap1,H_hap2,I_hap3,J_hap3
901	11600001	11700001	C_hap4
902	11600001	11700001	H_hap4
903	11600001	11700001	A_hap3,B_hap2,B_hap3,C_hap3,E_hap1,E_hap3,I_hap4
904	11600001	11700001	E_hap4,G_hap4,H_hap3,I_hap2
905	11600001	11700001	C_hap2
906	11600001	11700001	A_hap2,B_hap1,B_hap4,D_hap2,F_hap1,G_hap1,J_hap1,J_hap2,J_hap4
907	11700001	11800001	F_hap2,F_hap4,dm
908	11700001	11800001	I_hap2
909	11700001	11800001	D_hap1
910	11700001	11800001	I_hap1
911	11700001	11800001	C_hap4
912	11700001	11800001	A_hap1,A_hap2,A_hap3,A_hap4,B_hap1,B_hap2,B_hap3,B_hap4,C_hap1,C_hap2,C_hap3,D_hap2,D_hap3,D_hap4,E_hap1,E_hap2,E_hap3,E_hap4,F_hap1,F_hap3,G_hap1,G_hap2,G_hap3,G_hap4,H_hap1,H_hap2,H_hap3,H_hap4,I_hap3,I_hap4,J_hap1,J_hap2,J_hap3,J_hap4
913	11800001	11900001	F_hap4,dm
914	11800001	11900001	F_hap2
915	11800001	11900001	D_hap1
916	11800001	11900001	C_hap4
917	11800001	11900001	A_hap1,A_hap2,A_hap3,A_hap4,B_hap1,B_hap2,B_hap3,B_hap4,C_hap1,C_hap2,C_hap3,D_hap2,D_hap3,D_hap4,E_hap1,E_hap2,E_hap3,E_hap4,F_hap1,F_hap3,G_hap1,G_hap2,G_hap3,G_hap4,H_hap1,H_hap2,H_hap3,H_hap4,I_hap1,I_hap2,I_hap3,I_hap4,J_hap1,J_hap2,J_hap3,J_hap4
918	11900001	12000001	F_hap4,dm
919	11900001	12000001	E_hap1
920	11900001	12000001	D_hap1
921	11900001	12000001	A_hap4
922	11900001	12000001	A_hap1,A_hap2,A_hap3,B_hap1,B_hap2,B_hap3,B_hap4,C_hap1,C_hap2,C_hap3,C_hap4,D_hap2,D_hap3,D_hap4,E_hap2,E_hap3,E_hap4,F_hap1,F_hap2,F_hap3,G_hap1,G_hap2,G_hap3,G_hap4,H_hap1,H_hap2,H_hap3,H_hap4,I_hap1,I_hap2,I_hap3,I_hap4,J_hap1,J_hap2,J_hap3,J_hap4
923	12000001	12100001	dm
924	12000001	12100001	F_hap4
925	12000001	12100001	A_hap2,B_hap1,B_hap4,D_hap2,F_hap1,G_hap1,J_hap1,J_hap2,J_hap4
926	12000001	12100001	A_hap1,A_hap3,A_hap4,B_hap2,B_hap3,C_hap1,C_hap2,C_hap3,C_hap4,D_hap1,D_hap3,D_hap4,E_hap1,E_hap2,E_hap3,E_hap4,F_hap2,F_hap3,G_hap2,G_hap3,G_hap4,H_hap1,H_hap2,H_hap3,H_hap4,I_hap1,I_hap2,I_hap3,I_hap4,J_hap3
927	12100001	12200001	F_hap4,dm
928	12100001	12200001	A_hap2,B_hap1,B_hap4,D_hap2,F_hap1,G_hap1,J_hap1,J_hap2,J_hap4
929	12100001	12200001	C_hap1,D_hap1,D_hap3,D_hap4,E_hap2,F_hap3,G_hap2,H_hap1,H_hap2,I_hap3,J_hap3
930	12100001	12200001	C_hap4
931	12100001	12200001	I_hap4
932	12100001	12200001	I_hap1
933	12100001	12200001	A_hap1,A_hap3,A_hap4,B_hap2,B_hap3,C_hap2,C_hap3,E_hap1,E_hap3,E_hap4,F_hap2,G_hap3,G_hap4,H_hap3,H_hap4,I_hap2
934	12200001	12300001	F_hap4,dm
935	12200001	12300001	A_hap2,B_hap1,B_hap4,C_hap1,D_hap2,D_hap3,D_hap4,E_hap2,F_hap1,F_hap3,G_hap1,G_hap2,H_hap1,H_hap2,I_hap3,J_hap1,J_hap2,J_hap3,J_hap4
936	12200001	12300001	D_hap1
937	12200001	12300001	I_hap1
938	12200001	12300001	A_hap1,A_hap3,A_hap4,B_hap2,B_hap3,C_hap2,C_hap3,C_hap4,E_hap1,E_hap3,E_hap4,F_hap2,G_hap3,G_hap4,H_hap3,H_hap4,I_hap2,I_hap4
939	12300001	12400001	F_hap4,dm
940	12300001	12400001	I_hap1
941	12300001	12400001	A_hap2,B_hap1,B_hap4,F_hap1,G_hap1,J_hap1,J_hap2,J_hap4
942	12300001	12400001	C_hap1,D_hap4,G_hap2,G_hap3,H_hap1,H_hap2,I_hap3
943	12300001	12400001	B_hap2,B_hap3
944	12300001	12400001	F_hap2
945	12300001	12400001	A_hap1,D_hap3
946	12300001	12400001	A_hap3,A_hap4,C_hap2,C_hap3,C_hap4,D_hap1,D_hap2,E_hap1,E_hap2,E_hap3,E_hap4,F_hap3,G_hap4,H_hap3,H_hap4,I_hap2,I_hap4,J_hap3
947	12400001	12500001	F_hap2,F_hap4,dm
948	12400001	12500001	A_hap2,B_hap1,B_hap2,B_hap3,B_hap4,F_hap1,G_hap1,J_hap1,J_hap2,J_hap4
949	12400001	12500001	A_hap1,A_hap4,C_hap1,D_hap4,G_hap2,G_hap3,H_hap1,H_hap2,I_hap3
950	12400001	12500001	D_hap3
951	12400001	12500001	A_hap3,C_hap2,C_hap3,C_hap4,D_hap1,D_hap2,E_hap1,E_hap2,E_hap3,E_hap4,F_hap3,G_hap4,H_hap3,H_hap4,I_hap1,I_hap2,I_hap4,J_hap3
952	12500001	12600001	F_hap2,F_hap4,dm
953	12500001	12600001	A_hap1,C_hap1,D_hap3,D_hap4,G_hap2,G_hap3,H_hap1,H_hap2,I_hap3
954	12500001	12600001	A_hap4
955	12500001	12600001	A_hap2,B_hap1,B_hap4,F_hap1,G_hap1,J_hap1,J_hap2,J_hap4
956	12500001	12600001	B_hap2,B_hap3
957	12500001	12600001	D_hap2
958	12500001	12600001	A_hap3,C_hap3,E_hap1,E_hap3,E_hap4,G_hap4,H_hap3,H_hap4,I_hap4
959	12500001	12600001	C_hap4,I_hap1,I_hap2
960	12500001	12600001	C_hap2,D_hap1,E_hap2,F_hap3,J_hap3
961	12600001	12700001	F_hap2,dm
962	12600001	12700001	F_hap4
963	12600001	12700001	A_hap3,C_hap3,E_hap1,E_hap3,E_hap4,G_hap4,H_hap3
964	12600001	12700001	H_hap4,I_hap4
965	12600001	12700001	A_hap2,B_hap1,B_hap4,D_hap2,F_hap1,G_hap1,J_hap1,J_hap2,J_hap4
966	12600001	12700001	A_hap1,C_hap1,D_hap1,D_hap4,E_hap2,F_hap3,G_hap2,H_hap2,I_hap3,J_hap3
967	12600001	12700001	H_hap1
968	12600001	12700001	C_hap2,D_hap3,G_hap3
969	12600001	12700001	B_hap2,B_hap3,I_hap2
970	12600001	12700001	C_hap4
971	12600001	12700001	A_hap4,I_hap1
972	12700001	12800001	dm
973	12700001	12800001	F_hap2
974	12700001	12800001	A_hap3,B_hap2,B_hap3,C_hap3,E_hap3,E_hap4,G_hap4,H_hap3
975	12700001	12800001	I_hap2
976	12700001	12800001	A_hap4,C_hap2,C_hap4,D_hap1,D_hap3,E_hap1,G_hap3,I_hap1,I_hap4
977	12700001	12800001	A_hap1,C_hap1,D_hap4,E_hap2,F_hap3,G_hap2,H_hap1,H_hap2,I_hap3,J_hap3
978	12700001	12800001	A_hap2,B_hap1,B_hap4,D_hap2,F_hap1,G_hap1,J_hap1,J_hap2,J_hap4
979	12700001	12800001	H_hap4
980	12700001	12800001	F_hap4
981	12800001	12900001	F_hap4,dm
982	12800001	12900001	D_hap4,E_hap2,F_hap3,G_hap2,H_hap1,H_hap2,I_hap3,J_hap3
983	12800001	12900001	A_hap1,C_hap1
984	12800001	12900001	A_hap2,B_hap1,B_hap4,D_hap2,F_hap1,G_hap1,J_hap1,J_hap2,J_hap4
985	12800001	12900001	A_hap3,B_hap2,B_hap3,C_hap3,E_hap3,E_hap4,G_hap4,H_hap3,H_hap4,I_hap2
986	12800001	12900001	C_hap2
987	12800001	12900001	D_hap3
988	12800001	12900001	E_hap1,I_hap4
989	12800001	12900001	C_hap4
990	12800001	12900001	A_hap4,D_hap1,F_hap2,G_hap3,I_hap1
991	12900001	13000001	F_hap4,dm
992	12900001	13000001	A_hap3,B_hap2,B_hap3,C_hap3,E_hap1,E_hap4,G_hap4,H_hap4,I_hap2,I_hap4
993	12900001	13000001	E_hap3,H_hap3
994	12900001	13000001	A_hap2,B_hap1,B_hap4,D_hap2,F_hap1,G_hap1,J_hap1,J_hap2,J_hap4
995	12900001	13000001	D_hap4
996	12900001	13000001	E_hap2,F_hap3,G_hap2,H_hap1,H_hap2,I_hap3,J_hap3
997	12900001	13000001	C_hap4
998	12900001	13000001	G_hap3
999	12900001	13000001	D_hap1
1000	12900001	13000001	F_hap2
1001	12900001	13000001	A_hap1,C_hap1
1002	12900001	13000001	A_hap4,C_hap2,D_hap3,I_hap1
1003	13000001	13100001	F_hap4,dm
1004	13000001	13100001	A_hap1,C_hap1,E_hap2,F_hap3,G_hap2,H_hap1,H_hap2,I_hap3,J_hap3
1005	13000001	13100001	G_hap3,H_hap3
1006	13000001	13100001	A_hap2,B_hap1,B_hap4,D_hap2,F_hap1,G_hap1,J_hap1,J_hap2,J_hap4
1007	13000001	13100001	E_hap3
1008	13000001	13100001	D_hap3
1009	13000001	13100001	A_hap4
1010	13000001	13100001	A_hap3,B_hap2,B_hap3,C_hap2,C_hap3,C_hap4,D_hap1,D_hap4,E_hap1,E_hap4,F_hap2,G_hap4,H_hap4,I_hap1,I_hap2,I_hap4
1011	13100001	13200001	F_hap4,dm
1012	13100001	13200001	A_hap2,B_hap1,B_hap4,D_hap2,F_hap1,G_hap1,J_hap1,J_hap2,J_hap4
1013	13100001	13200001	A_hap1,D_hap4,E_hap2,F_hap3,G_hap2,H_hap1,H_hap2,I_hap3,J_hap3
1014	13100001	13200001	A_hap4
1015	13100001	13200001	C_hap1,C_hap2,C_hap4
1016	13100001	13200001	A_hap3,B_hap2,B_hap3,C_hap3,D_hap1,D_hap3,E_hap1,E_hap3,E_hap4,G_hap3,G_hap4,H_hap3,H_hap4,I_hap1,I_hap2,I_hap4
1017	13100001	13200001	F_hap2
1018	13200001	13300001	F_hap4,dm
1019	13200001	13300001	F_hap2
1020	13200001	13300001	A_hap1,D_hap4,E_hap2,F_hap3,G_hap2,H_hap1,H_hap2,I_hap3,J_hap3
1021	13200001	13300001	A_hap2,B_hap1,B_hap4,D_hap2,F_hap1,G_hap1,J_hap1,J_hap2,J_hap4
1022	13200001	13300001	E_hap3
1023	13200001	13300001	D_hap1,D_hap3
1024	13200001	13300001	A_hap3,B_hap2,B_hap3,C_hap3,E_hap1,E_hap4,G_hap4,H_hap3,H_hap4
1025	13200001	13300001	I_hap2
1026	13200001	13300001	C_hap4
1027	13200001	13300001	G_hap3
1028	13200001	13300001	I_hap4
1029	13200001	13300001	A_hap4,C_hap1,C_hap2,I_hap1
1030	13300001	13400001	F_hap4,dm
1031	13300001	13400001	A_hap1,E_hap2,F_hap3,G_hap2,H_hap1,H_hap2,I_hap3,J_hap3
1032	13300001	13400001	C_hap4
1033	13300001	13400001	D_hap3
1034	13300001	13400001	D_hap1,D_hap4,G_hap3
1035	13300001	13400001	E_hap1
1036	13300001	13400001	A_hap3,B_hap2,B_hap3,C_hap3,E_hap3,E_hap4,G_hap4,H_hap3,H_hap4,I_hap4
1037	13300001	13400001	A_hap2,B_hap1,B_hap4,D_hap2,F_hap1,G_hap1,J_hap1,J_hap2,J_hap4
1038	13300001	13400001	C_hap2
1039	13300001	13400001	I_hap2
1040	13300001	13400001	A_hap4,C_hap1,F_hap2,I_hap1
1041	13400001	13500001	F_hap4,dm
1042	13400001	13500001	C_hap2
1043	13400001	13500001	G_hap3
1044	13400001	13500001	A_hap1,A_hap2,A_hap3,A_hap4,B_hap1,B_hap2,B_hap3,B_hap4,C_hap1,C_hap3,C_hap4,D_hap1,D_hap2,D_hap3,D_hap4,E_hap1,E_hap2,E_hap3,E_hap4,F_hap1,F_hap3,G_hap1,G_hap2,G_hap4,H_hap1,H_hap2,H_hap3,H_hap4,I_hap1,I_hap2,I_hap3,I_hap4,J_hap1,J_hap2,J_hap3,J_hap4
1045	13400001	13500001	F_hap2
1046	13500001	13600001	F_hap4,dm
1047	13500001	13600001	F_hap2
1048	13500001	13600001	A_hap1,A_hap2,A_hap3,A_hap4,B_hap1,B_hap4,C_hap3,D_hap1,D_hap2,D_hap3,D_hap4,E_hap1,E_hap2,E_hap3,E_hap4,F_hap1,F_hap3,G_hap1,G_hap2,G_hap3,H_hap1,H_hap2,H_hap3,H_hap4,I_hap1,I_hap3,I_hap4,J_hap1,J_hap2,J_hap3,J_hap4
1049	13500001	13600001	I_hap2
1050	13500001	13600001	C_hap2
1051	13500001	13600001	C_hap4
1052	13500001	13600001	B_hap2,B_hap3,G_hap4
1053	13500001	13600001	C_hap1
1054	13600001	13700001	dm
1055	13600001	13700001	F_hap4
1056	13600001	13700001	C_hap1
1057	13600001	13700001	A_hap1,E_hap2,F_hap3,G_hap2,H_hap1,H_hap2,I_hap3,J_hap3
1058	13600001	13700001	C_hap4,D_hap4
1059	13600001	13700001	J_hap1
1060	13600001	13700001	A_hap3,C_hap3,E_hap4,H_hap3,H_hap4
1061	13600001	13700001	B_hap2,B_hap3,G_hap4,I_hap4
1062	13600001	13700001	F_hap2
1063	13600001	13700001	I_hap1
1064	13600001	13700001	A_hap2,A_hap4,B_hap1,B_hap4,C_hap2,D_hap1,D_hap2,D_hap3,E_hap1,E_hap3,F_hap1,G_hap1,G_hap3,I_hap2,J_hap2,J_hap4
1065	13700001	13800001	dm
1066	13700001	13800001	F_hap2
1067	13700001	13800001	A_hap1,E_hap2,F_hap3,G_hap2,H_hap1,H_hap2,I_hap3,J_hap3
1068	13700001	13800001	A_hap3,B_hap2,B_hap3,C_hap3,E_hap4,G_hap4,H_hap3,H_hap4,I_hap1,I_hap4
1069	13700001	13800001	F_hap4
1070	13700001	13800001	A_hap2,A_hap4,B_hap1,B_hap4,C_hap1,C_hap2,C_hap4,D_hap1,D_hap2,D_hap3,D_hap4,E_hap1,E_hap3,F_hap1,G_hap1,G_hap3,I_hap2,J_hap1,J_hap2,J_hap4
1071	13800001	13900001	F_hap4,dm
1072	13800001	13900001	A_hap3,B_hap2,B_hap3,C_hap3,E_hap1,E_hap4,G_hap4,H_hap3,H_hap4,I_hap1,I_hap4
1073	13800001	13900001	A_hap1,E_hap2,F_hap3,G_hap2,H_hap1,H_hap2,I_hap3,J_hap3
1074	13800001	13900001	A_hap4
1075	13800001	13900001	A_hap2,B_hap1,B_hap4,C_hap1,C_hap2,C_hap4,D_hap1,D_hap2,D_hap3,D_hap4,E_hap3,F_hap1,F_hap2,G_hap1,G_hap3,I_hap2,J_hap1,J_hap2,J_hap4
1076	13900001	14000001	F_hap2,F_hap4,dm
1077	13900001	14000001	A_hap1,E_hap2,F_hap3,G_hap2,H_hap1,H_hap2,I_hap3,J_hap3
1078	13900001	14000001	A_hap4
1079	13900001	14000001	A_hap3,B_hap2,B_hap3,C_hap3,E_hap1,E_hap4,G_hap4,H_hap3,H_hap4,I_hap1,I_hap4
1080	13900001	14000001	D_hap3
1081	13900001	14000001	D_hap1
1082	13900001	14000001	A_hap2,B_hap1,B_hap4,C_hap1,C_hap2,C_hap4,D_hap2,D_hap4,E_hap3,F_hap1,G_hap1,G_hap3,I_hap2,J_hap1,J_hap2,J_hap4
1083	14000001	14100001	F_hap4,dm
1084	14000001	14100001	F_hap2
1085	14000001	14100001	A_hap3,B_hap2,B_hap3,C_hap3,E_hap1,E_hap4,G_hap4,H_hap3,H_hap4,I_hap4
1086	14000001	14100001	I_hap1
1087	14000001	14100001	A_hap1,E_hap2,F_hap3,G_hap2,H_hap1,H_hap2,I_hap3,J_hap3
1088	14000001	14100001	A_hap2,A_hap4,B_hap1,B_hap4,C_hap1,C_hap2,C_hap4,D_hap1,D_hap2,D_hap3,D_hap4,E_hap3,F_hap1,G_hap1,G_hap3,I_hap2,J_hap1,J_hap2,J_hap4
1089	14100001	14200001	F_hap4,dm
1090	14100001	14200001	A_hap1,E_hap2,F_hap3,G_hap2,H_hap1,H_hap2,I_hap3,J_hap3
1091	14100001	14200001	G_hap3
1092	14100001	14200001	C_hap4
1093	14100001	14200001	B_hap2,B_hap3
1094	14100001	14200001	A_hap3,C_hap3,E_hap3,E_hap4,G_hap4,H_hap3,H_hap4,I_hap4
1095	14100001	14200001	E_hap1
1096	14100001	14200001	B_hap4
1097	14100001	14200001	A_hap2,B_hap1,D_hap2,F_hap1,G_hap1,J_hap1,J_hap2,J_hap4
1098	14100001	14200001	A_hap4,I_hap2
1099	14100001	14200001	D_hap1
1100	14100001	14200001	C_hap1,D_hap3,D_hap4
1101	14100001	14200001	C_hap2,F_hap2,I_hap1
1102	14200001	14300001	dm
1103	14200001	14300001	F_hap4
1104	14200001	14300001	A_hap3,B_hap4,C_hap3,E_hap1,E_hap3,E_hap4,G_hap4,H_hap3,H_hap4,I_hap4
1105	14200001	14300001	I_hap1
1106	14200001	14300001	I_hap2
1107	14200001	14300001	B_hap1,B_hap2,B_hap3,D_hap2,F_hap1,G_hap1,J_hap1,J_hap2,J_hap4
1108	14200001	14300001	A_hap1,A_hap2,A_hap4,C_hap1,C_hap2,C_hap4,D_hap1,D_hap3,D_hap4,E_hap2,F_hap2,F_hap3,G_hap2,G_hap3,H_hap1,H_hap2,I_hap3,J_hap3
1109	14300001	14400001	F_hap4,dm
1110	14300001	14400001	I_hap1
1111	14300001	14400001	F_hap2
1112	14300001	14400001	E_hap4
1113	14300001	14400001	A_hap1,A_hap2,A_hap4,B_hap1,B_hap4,C_hap1,C_hap2,C_hap4,D_hap1,D_hap2,D_hap3,D_hap4,E_hap2,F_hap1,F_hap3,G_hap1,G_hap2,G_hap3,H_hap1,H_hap2,I_hap3,J_hap1,J_hap2,J_hap3,J_hap4
1114	14300001	14400001	A_hap3,B_hap2,B_hap3,C_hap3,E_hap1,E_hap3,G_hap4,H_hap3,H_hap4,I_hap2,I_hap4
1115	14400001	14500001	dm
1116	14400001	14500001	F_hap4
1117	14400001	14500001	F_hap2
1118	14400001	14500001	I_hap2
1119	14400001	14500001	I_hap1
1120	14400001	14500001	A_hap3,B_hap2,B_hap3,C_hap3,E_hap1,E_hap3,G_hap4,H_hap3,H_hap4,I_hap4
1121	14400001	14500001	A_hap1,D_hap1,D_hap4,E_hap2,F_hap3,G_hap3,H_hap1,H_hap2,I_hap3,J_hap3
1122	14400001	14500001	B_hap4,C_hap2,D_hap2,D_hap3,E_hap4,F_hap1,G_hap1,J_hap1,J_hap2,J_hap4
1123	14400001	14500001	C_hap1
1124	14400001	14500001	G_hap2
1125	14400001	14500001	C_hap4
1126	14400001	14500001	A_hap2,A_hap4
1127	14400001	14500001	B_hap1
1128	14500001	14600001	dm
1129	14500001	14600001	F_hap4
1130	14500001	14600001	A_hap3,B_hap2,B_hap3,C_hap3,E_hap1,E_hap3,E_hap4,G_hap4,H_hap3,H_hap4,I_hap2
1131	14500001	14600001	A_hap2,B_hap4,D_hap2,F_hap1,G_hap1,J_hap1,J_hap2,J_hap4
1132	14500001	14600001	B_hap1
1133	14500001	14600001	C_hap1
1134	14500001	14600001	A_hap1,A_hap4,E_hap2,F_hap3,G_hap2,H_hap1,H_hap2,I_hap3,J_hap3
1135	14500001	14600001	C_hap4
1136	14500001	14600001	C_hap2
1137	14500001	14600001	I_hap1
1138	14500001	14600001	D_hap1,D_hap3,F_hap2,G_hap3,I_hap4
1139	14500001	14600001	D_hap4
1140	14600001	14700001	F_hap4,dm
1141	14600001	14700001	A_hap1,A_hap4,C_hap1,C_hap2,C_hap4,D_hap1,D_hap3,E_hap2,F_hap3,G_hap3,H_hap1,H_hap2,I_hap3,J_hap3
1142	14600001	14700001	F_hap2
1143	14600001	14700001	A_hap2,A_hap3,B_hap1,B_hap2,B_hap3,B_hap4,C_hap3,D_hap2,D_hap4,E_hap1,E_hap3,E_hap4,F_hap1,G_hap1,G_hap2,G_hap4,H_hap3,H_hap4,I_hap1,I_hap2,I_hap4,J_hap1,J_hap2,J_hap4
1144	14700001	14800001	dm
1145	14700001	14800001	A_hap1,C_hap1,H_hap1,H_hap2
1146	14700001	14800001	A_hap2,A_hap3,A_hap4,B_hap1,B_hap2,B_hap3,B_hap4,C_hap2,C_hap3,C_hap4,D_hap1,D_hap2,D_hap3,D_hap4,E_hap1,E_hap2,E_hap3,E_hap4,F_hap1,F_hap2,F_hap3,F_hap4,G_hap1,G_hap2,G_hap3,G_hap4,H_hap3,H_hap4,I_hap1,I_hap2,I_hap3,I_hap4,J_hap1,J_hap2,J_hap3,J_hap4
1147	14800001	14900001	dm
1148	14800001	14900001	F_hap2
1149	14800001	14900001	C_hap1
1150	14800001	14900001	A_hap1,D_hap1,D_hap4,E_hap2,F_hap3,H_hap1,H_hap2,I_hap3,J_hap3
1151	14800001	14900001	D_hap3
1152	14800001	14900001	A_hap2,D_hap2,F_hap1,G_hap1,J_hap1,J_hap2,J_hap4
1153	14800001	14900001	G_hap2
1154	14800001	14900001	B_hap4
1155	14800001	14900001	A_hap3,A_hap4,B_hap1,B_hap2,B_hap3,C_hap2,C_hap3,C_hap4,E_hap1,E_hap3,E_hap4,F_hap4,G_hap3,G_hap4,H_hap3,H_hap4,I_hap1,I_hap2,I_hap4
1156	14900001	15000001	dm
1157	14900001	15000001	C_hap4,D_hap4
1158	14900001	15000001	A_hap3,A_hap4,B_hap2,B_hap3,B_hap4,C_hap2,C_hap3,D_hap1,D_hap3,E_hap1,E_hap3,E_hap4,F_hap2,G_hap3,G_hap4,H_hap3,H_hap4,I_hap1,I_hap2,I_hap4
1159	14900001	15000001	A_hap2,B_hap1,D_hap2,F_hap1,G_hap1,J_hap1,J_hap2,J_hap4
1160	14900001	15000001	F_hap4
1161	14900001	15000001	A_hap1,C_hap1,E_hap2,F_hap3,G_hap2,H_hap1,H_hap2,I_hap3,J_hap3
1162	15000001	15100001	dm
1163	15000001	15100001	F_hap4
1164	15000001	15100001	A_hap1,A_hap2,A_hap3,B_hap1,B_hap2,B_hap3,B_hap4,C_hap1,C_hap2,C_hap3,C_hap4,D_hap1,D_hap2,D_hap3,E_hap2,E_hap4,F_hap1,F_hap2,F_hap3,G_hap1,G_hap2,G_hap3,G_hap4,H_hap1,H_hap2,H_hap3,H_hap4,I_hap2,I_hap3,J_hap1,J_hap2,J_hap3,J_hap4
1165	15000001	15100001	D_hap4
1166	15000001	15100001	E_hap1,E_hap3,I_hap1
1167	15000001	15100001	A_hap4,I_hap4
1168	15100001	15200001	dm
1169	15100001	15200001	F_hap4
1170	15100001	15200001	I_hap4
1171	15100001	15200001	A_hap4
1172	15100001	15200001	A_hap3,B_hap2,B_hap4,C_hap3,E_hap1,E_hap3,G_hap4,H_hap3,H_hap4,I_hap2
1173	15100001	15200001	B_hap3,C_hap1,C_hap2,D_hap1,D_hap3,D_hap4,E_hap4,I_hap1
1174	15100001	15200001	A_hap2,B_hap1,D_hap2,F_hap1,G_hap1,J_hap1,J_hap2,J_hap4
1175	15100001	15200001	C_hap4
1176	15100001	15200001	A_hap1,E_hap2,F_hap3,G_hap2,G_hap3,H_hap1,H_hap2,I_hap3,J_hap3
1177	15100001	15200001	F_hap2
1178	15200001	15300001	F_hap2,F_hap4,dm
1179	15200001	15300001	A_hap2,B_hap1,B_hap4,D_hap2,F_hap1,G_hap1,J_hap2,J_hap4
1180	15200001	15300001	A_hap1,E_hap2,F_hap3,G_hap2,G_hap3,H_hap1,H_hap2,I_hap3,J_hap3
1181	15200001	15300001	A_hap3,B_hap2,C_hap3,G_hap4,H_hap3,H_hap4,I_hap2,I_hap4
1182	15200001	15300001	E_hap1,E_hap3
1183	15200001	15300001	B_hap3,E_hap4
1184	15200001	15300001	A_hap4,C_hap1,C_hap2,C_hap4,D_hap1,D_hap3,D_hap4,I_hap1,J_hap1
1185	15300001	15400001	dm
1186	15300001	15400001	F_hap2,F_hap4
1187	15300001	15400001	A_hap1,E_hap2,F_hap3,G_hap2,H_hap1,H_hap2,I_hap3,J_hap3
1188	15300001	15400001	G_hap3
1189	15300001	15400001	A_hap3,B_hap2,B_hap3,C_hap3,E_hap1,E_hap3,E_hap4,G_hap4
1190	15300001	15400001	I_hap2
1191	15300001	15400001	H_hap3,H_hap4,I_hap4
1192	15300001	15400001	I_hap1
1193	15300001	15400001	C_hap1,D_hap4
1194	15300001	15400001	A_hap2,B_hap1,B_hap4,D_hap2,D_hap3,F_hap1,G_hap1,J_hap1,J_hap2,J_hap4
1195	15300001	15400001	A_hap4,C_hap2,C_hap4,D_hap1
1196	15400001	15500001	dm
1197	15400001	15500001	I_hap3
1198	15400001	15500001	D_hap4
1199	15400001	15500001	C_hap1,E_hap2,F_hap3,G_hap2,J_hap3
1200	15400001	15500001	A_hap1
1201	15400001	15500001	H_hap1,H_hap2
1202	15400001	15500001	A_hap3,B_hap2,B_hap3,C_hap3,E_hap1,E_hap3,G_hap4
1203	15400001	15500001	E_hap4
1204	15400001	15500001	I_hap1
1205	15400001	15500001	F_hap4
1206	15400001	15500001	A_hap2,B_hap1,B_hap4,D_hap2,F_hap1,G_hap1,J_hap1,J_hap2,J_hap4
1207	15400001	15500001	A_hap4,C_hap2
1208	15400001	15500001	C_hap4,D_hap1,D_hap3,F_hap2,G_hap3,I_hap2
1209	15400001	15500001	H_hap3,H_hap4,I_hap4
1210	15500001	15600001	dm
1211	15500001	15600001	J_hap1
1212	15500001	15600001	A_hap2,B_hap1,B_hap2,B_hap3,B_hap4,D_hap2,E_hap1,E_hap3,F_hap1,G_hap1,J_hap2,J_hap4
1213	15500001	15600001	H_hap1,H_hap2
1214	15500001	15600001	A_hap3,C_hap3,G_hap4,H_hap3,H_hap4,I_hap4
1215	15500001	15600001	E_hap4
1216	15500001	15600001	F_hap4
1217	15500001	15600001	A_hap1,A_hap4,C_hap1,C_hap2,C_hap4,D_hap1,D_hap3,D_hap4,E_hap2,F_hap2,F_hap3,G_hap2,G_hap3,I_hap1,I_hap2,I_hap3,J_hap3
1218	15600001	15700001	F_hap4,dm
1219	15600001	15700001	H_hap1,H_hap2
1220	15600001	15700001	A_hap3,C_hap3,G_hap4,H_hap3,H_hap4,I_hap4
1221	15600001	15700001	A_hap1,C_hap1,I_hap3
1222	15600001	15700001	D_hap3
1223	15600001	15700001	A_hap2,A_hap4,B_hap1,B_hap2,B_hap3,B_hap4,C_hap2,C_hap4,D_hap1,D_hap2,D_hap4,E_hap1,E_hap2,E_hap3,E_hap4,F_hap1,F_hap2,F_hap3,G_hap1,G_hap2,G_hap3,I_hap1,I_hap2,J_hap1,J_hap2,J_hap3,J_hap4
1224	15700001	15800001	F_hap4,dm
1225	15700001	15800001	A_hap3,C_hap3,G_hap4,H_hap3,H_hap4,I_hap4
1226	15700001	15800001	A_hap1,C_hap1,D_hap3,H_hap1,H_hap2,I_hap3
1227	15700001	15800001	A_hap4,B_hap2,B_hap3,D_hap1,E_hap1,E_hap3,E_hap4,F_hap2,G_hap3,I_hap2
1228	15700001	15800001	A_hap2,B_hap1,B_hap4,D_hap2,F_hap1,G_hap1,J_hap1,J_hap2,J_hap4
1229	15700001	15800001	C_hap4,D_hap4,E_hap2,F_hap3,G_hap2,J_hap3
1230	15700001	15800001	C_hap2
1231	15700001	15800001	I_hap1
1232	15800001	15900001	F_hap4,dm
1233	15800001	15900001	A_hap2,B_hap1,B_hap4,D_hap2,F_hap1,G_hap1,J_hap1,J_hap2,J_hap4
1234	15800001	15900001	I_hap1
1235	15800001	15900001	E_hap4
1236	15800001	15900001	A_hap1,A_hap3,A_hap4,B_hap2,B_hap3,C_hap1,C_hap2,C_hap3,C_hap4,D_hap1,D_hap3,D_hap4,E_hap1,E_hap2,E_hap3,F_hap2,F_hap3,G_hap2,G_hap3,G_hap4,H_hap1,H_hap2,H_hap3,H_hap4,I_hap2,I_hap3,I_hap4,J_hap3
1237	15900001	16000001	dm
1238	15900001	16000001	F_hap4
1239	15900001	16000001	E_hap4
1240	15900001	16000001	A_hap2,B_hap1,B_hap4,D_hap2,F_hap1,G_hap1,J_hap1,J_hap2,J_hap4
1241	15900001	16000001	F_hap2
1242	15900001	16000001	C_hap2
1243	15900001	16000001	A_hap1,C_hap1,D_hap4,E_hap2,F_hap3,H_hap1,H_hap2,I_hap3,J_hap3
1244	15900001	16000001	C_hap4
1245	15900001	16000001	D_hap1
1246	15900001	16000001	A_hap3,A_hap4,B_hap2,B_hap3,C_hap3,D_hap3,E_hap1,E_hap3,G_hap2,G_hap3,G_hap4,H_hap3,H_hap4,I_hap1,I_hap2,I_hap4
1247	16000001	16100001	dm
1248	16000001	16100001	A_hap2,B_hap1,B_hap4,D_hap2,F_hap1,G_hap1,J_hap1,J_hap2,J_hap4
1249	16000001	16100001	D_hap1
1250	16000001	16100001	I_hap3
1251	16000001	16100001	A_hap1,A_hap3,A_hap4,B_hap2,B_hap3,C_hap1,C_hap2,C_hap3,C_hap4,D_hap4,E_hap1,E_hap2,E_hap3,E_hap4,F_hap2,F_hap3,F_hap4,G_hap2,G_hap4,H_hap1,H_hap2,H_hap3,H_hap4,I_hap1,I_hap2,I_hap4,J_hap3
1252	16000001	16100001	D_hap3
1253	16000001	16100001	G_hap3
1254	16100001	16200001	dm
1255	16100001	16200001	G_hap3,I_hap3
1256	16100001	16200001	D_hap3
1257	16100001	16200001	A_hap3,B_hap2,B_hap3,C_hap3,E_hap4,G_hap4,H_hap3,H_hap4,I_hap1,I_hap2,I_hap4
1258	16100001	16200001	E_hap1,E_hap3
1259	16100001	16200001	D_hap1
1260	16100001	16200001	A_hap1,A_hap2,A_hap4,B_hap1,B_hap4,C_hap1,C_hap2,C_hap4,D_hap2,D_hap4,E_hap2,F_hap1,F_hap2,F_hap3,F_hap4,G_hap1,G_hap2,H_hap1,H_hap2,J_hap1,J_hap2,J_hap3,J_hap4
1261	16200001	16300001	dm
1262	16200001	16300001	C_hap2
1263	16200001	16300001	C_hap4,D_hap1,D_hap4,E_hap2,F_hap3,G_hap3,H_hap1,H_hap2,I_hap3,J_hap3
1264	16200001	16300001	A_hap3,B_hap2,B_hap3,C_hap3,E_hap1,E_hap3,E_hap4,G_hap4,H_hap3,H_hap4,I_hap1,I_hap2,I_hap4
1265	16200001	16300001	A_hap1
1266	16200001	16300001	G_hap2
1267	16200001	16300001	A_hap2,B_hap1,B_hap4,D_hap2,F_hap1,G_hap1,J_hap1,J_hap2,J_hap4
1268	16200001	16300001	A_hap4,C_hap1,D_hap3,F_hap2,F_hap4
1269	16300001	16400001	dm
1270	16300001	16400001	A_hap2,B_hap1,B_hap4,D_hap2,F_hap1,G_hap1,J_hap1,J_hap2,J_hap4
1271	16300001	16400001	A_hap3,B_hap2,B_hap3,C_hap3,E_hap1,E_hap3,E_hap4,G_hap4,H_hap3,H_hap4,I_hap1,I_hap2,I_hap4
1272	16300001	16400001	A_hap1,D_hap1,D_hap4,E_hap2,F_hap3,G_hap2,G_hap3,H_hap1,H_hap2,I_hap3,J_hap3
1273	16300001	16400001	A_hap4,C_hap1,C_hap2,C_hap4,D_hap3,F_hap2,F_hap4
1274	16400001	16500001	dm
1275	16400001	16500001	E_hap2,F_hap3,G_hap2,G_hap3,H_hap1,H_hap2,I_hap3,J_hap3
1276	16400001	16500001	A_hap1,D_hap4
1277	16400001	16500001	D_hap1
1278	16400001	16500001	A_hap3,B_hap2,B_hap3,C_hap3,E_hap1,E_hap3,E_hap4,G_hap4,H_hap3,H_hap4,I_hap2,I_hap4
1279	16400001	16500001	I_hap1
1280	16400001	16500001	A_hap2,A_hap4,B_hap1,B_hap4,C_hap2,C_hap4,D_hap2,F_hap1,G_hap1,J_hap1,J_hap2,J_hap4
1281	16400001	16500001	C_hap1
1282	16400001	16500001	D_hap3
1283	16400001	16500001	F_hap2,F_hap4
1284	16500001	16600001	F_hap2,F_hap4,dm
1285	16500001	16600001	E_hap2,F_hap3,G_hap2,G_hap3,H_hap1,H_hap2,I_hap3,J_hap3
1286	16500001	16600001	A_hap1,A_hap3,A_hap4,B_hap2,B_hap3,C_hap1,C_hap2,C_hap3,C_hap4,D_hap3,D_hap4,E_hap1,E_hap3,E_hap4,G_hap4,H_hap3,H_hap4,I_hap2,I_hap4
1287	16500001	16600001	I_hap1
1288	16500001	16600001	D_hap1
1289	16500001	16600001	A_hap2,B_hap1,B_hap4,D_hap2,F_hap1,G_hap1,J_hap1,J_hap2,J_hap4
1290	16600001	16700001	F_hap2,F_hap4,dm
1291	16600001	16700001	A_hap2,B_hap1,B_hap4,D_hap2,F_hap1,G_hap1,J_hap1,J_hap2,J_hap4
1292	16600001	16700001	E_hap2,F_hap3,G_hap2,G_hap3,H_hap1,H_hap2,I_hap3,J_hap3
1293	16600001	16700001	A_hap1,A_hap3,A_hap4,B_hap2,B_hap3,C_hap1,C_hap2,C_hap3,C_hap4,D_hap1,D_hap3,D_hap4,E_hap1,E_hap3,E_hap4,G_hap4,H_hap3,H_hap4,I_hap1,I_hap2,I_hap4
1294	16700001	16800001	F_hap2,F_hap4,dm
1295	16700001	16800001	A_hap2,B_hap1,B_hap4,D_hap2,F_hap1,G_hap1,J_hap1,J_hap2,J_hap4
1296	16700001	16800001	E_hap2,F_hap3,G_hap2,G_hap3,H_hap1,H_hap2,I_hap3,J_hap3
1297	16700001	16800001	A_hap4,D_hap3
1298	16700001	16800001	E_hap4
1299	16700001	16800001	A_hap1,A_hap3,B_hap2,B_hap3,C_hap1,C_hap2,C_hap3,C_hap4,D_hap1,D_hap4,E_hap1,E_hap3,G_hap4,H_hap3,H_hap4,I_hap1,I_hap2,I_hap4
1300	16800001	16900001	F_hap2,F_hap4,dm
1301	16800001	16900001	A_hap2,B_hap1,B_hap4,D_hap2,F_hap1,G_hap1,J_hap1,J_hap2,J_hap4
1302	16800001	16900001	E_hap1,E_hap3,E_hap4
1303	16800001	16900001	A_hap4,D_hap3,E_hap2,F_hap3,G_hap2,H_hap1,H_hap2,I_hap3,J_hap3
1304	16800001	16900001	G_hap3
1305	16800001	16900001	A_hap1,A_hap3,B_hap2,B_hap3,C_hap1,C_hap2,C_hap3,C_hap4,D_hap1,D_hap4,G_hap4,H_hap3,H_hap4,I_hap1,I_hap2,I_hap4
1306	16900001	17000001	F_hap4,dm
1307	16900001	17000001	F_hap2
1308	16900001	17000001	A_hap2,B_hap1,B_hap4,D_hap2,F_hap1,G_hap1,J_hap1,J_hap2,J_hap4
1309	16900001	17000001	A_hap4,D_hap3,E_hap2,F_hap3,G_hap2,H_hap1,H_hap2,I_hap3,J_hap3
1310	16900001	17000001	E_hap1,E_hap3,E_hap4
1311	16900001	17000001	A_hap3,B_hap2,B_hap3,C_hap3,G_hap4,H_hap3,I_hap1,I_hap2,I_hap4
1312	16900001	17000001	A_hap1,C_hap2,D_hap4,G_hap3
1313	16900001	17000001	C_hap1,C_hap4,D_hap1,H_hap4
1314	17000001	17100001	dm
1315	17000001	17100001	F_hap4
1316	17000001	17100001	F_hap2
1317	17000001	17100001	A_hap1,H_hap1,H_hap2
1318	17000001	17100001	A_hap3,B_hap2,B_hap3,C_hap3,E_hap1,E_hap3,E_hap4,G_hap4,H_hap3,H_hap4,I_hap1,I_hap4
1319	17000001	17100001	A_hap2,A_hap4,B_hap1,B_hap4,C_hap1,C_hap2,C_hap4,D_hap1,D_hap2,D_hap3,D_hap4,E_hap2,F_hap1,F_hap3,G_hap1,G_hap2,G_hap3,I_hap2,I_hap3,J_hap1,J_hap2,J_hap3,J_hap4
1320	17100001	17200001	dm
1321	17100001	17200001	F_hap2,F_hap4
1322	17100001	17200001	H_hap1,H_hap2
1323	17100001	17200001	A_hap1
1324	17100001	17200001	A_hap3,B_hap2,B_hap3,C_hap3,E_hap1,E_hap3,E_hap4,G_hap4,H_hap3,H_hap4,I_hap4
1325	17100001	17200001	A_hap2,B_hap1,B_hap4,C_hap1,C_hap4,D_hap1,D_hap2,D_hap3,D_hap4,E_hap2,F_hap1,F_hap3,G_hap1,G_hap2,G_hap3,I_hap1,I_hap2,I_hap3,J_hap1,J_hap2,J_hap3,J_hap4
1326	17100001	17200001	C_hap2
1327	17100001	17200001	A_hap4
1328	17300001	17400001	dm
1329	17300001	17400001	A_hap1,A_hap2,A_hap3,A_hap4,B_hap1,B_hap2,B_hap3,B_hap4,C_hap1,C_hap2,C_hap3,C_hap4,D_hap1,D_hap2,D_hap3,D_hap4,E_hap1,E_hap2,E_hap3,E_hap4,F_hap1,F_hap2,F_hap3,F_hap4,G_hap1,G_hap2,G_hap4,H_hap3,H_hap4,I_hap1,I_hap2,I_hap3,I_hap4,J_hap1,J_hap2,J_hap3,J_hap4
1330	17300001	17400001	H_hap1,H_hap2
1331	17300001	17400001	G_hap3
1332	17400001	17500001	dm
1333	17400001	17500001	G_hap3,H_hap1,H_hap2
1334	17400001	17500001	A_hap2,B_hap1,B_hap4,D_hap2,F_hap1,G_hap1,J_hap1,J_hap2,J_hap4
1335	17400001	17500001	A_hap1,A_hap3,A_hap4,B_hap2,B_hap3,C_hap1,C_hap2,C_hap3,C_hap4,D_hap1,D_hap3,D_hap4,E_hap1,E_hap2,E_hap3,E_hap4,F_hap2,F_hap3,F_hap4,G_hap2,G_hap4,H_hap3,H_hap4,I_hap1,I_hap2,I_hap3,I_hap4,J_hap3
1336	17500001	17600001	dm
1337	17500001	17600001	A_hap2,B_hap1,B_hap4,D_hap2,F_hap1,G_hap1,J_hap1,J_hap2,J_hap4
1338	17500001	17600001	A_hap4
1339	17500001	17600001	A_hap1,A_hap3,B_hap2,B_hap3,C_hap1,C_hap2,C_hap3,C_hap4,D_hap1,D_hap3,D_hap4,E_hap1,E_hap2,E_hap3,E_hap4,F_hap2,F_hap3,F_hap4,G_hap2,G_hap3,G_hap4,H_hap1,H_hap2,H_hap3,H_hap4,I_hap1,I_hap2,I_hap3,I_hap4,J_hap3
1340	17600001	17700001	dm
1341	17600001	17700001	A_hap2,B_hap1,B_hap4,D_hap2,F_hap1,G_hap1,J_hap1,J_hap2,J_hap4
1342	17600001	17700001	A_hap4
1343	17600001	17700001	C_hap1
1344	17600001	17700001	A_hap1,A_hap3,B_hap2,B_hap3,C_hap2,C_hap3,C_hap4,D_hap1,D_hap3,D_hap4,E_hap1,E_hap2,E_hap3,E_hap4,F_hap2,F_hap3,F_hap4,G_hap2,G_hap4,H_hap1,H_hap2,H_hap3,H_hap4,I_hap1,I_hap2,I_hap3,I_hap4,J_hap3
1345	17600001	17700001	G_hap3
1346	17700001	17800001	dm
1347	17700001	17800001	C_hap1
1348	17700001	17800001	G_hap3
1349	17700001	17800001	A_hap2,B_hap1,B_hap4,D_hap2,F_hap1,G_hap1,J_hap1,J_hap2,J_hap4
1350	17700001	17800001	D_hap3
1351	17700001	17800001	A_hap1,A_hap3,A_hap4,B_hap2,B_hap3,C_hap2,C_hap3,C_hap4,D_hap1,D_hap4,E_hap1,E_hap2,E_hap3,E_hap4,F_hap2,F_hap3,F_hap4,G_hap2,G_hap4,H_hap1,H_hap2,H_hap3,H_hap4,I_hap1,I_hap2,I_hap3,I_hap4,J_hap3
1352	17800001	17900001	dm
1353	17800001	17900001	G_hap3
1354	17800001	17900001	D_hap3
1355	17800001	17900001	A_hap2,B_hap1,B_hap4,D_hap2,F_hap1,G_hap1,J_hap1,J_hap2,J_hap4
1356	17800001	17900001	A_hap4
1357	17800001	17900001	D_hap1
1358	17800001	17900001	A_hap1,A_hap3,B_hap2,B_hap3,C_hap1,C_hap2,C_hap3,C_hap4,D_hap4,E_hap1,E_hap2,E_hap3,E_hap4,F_hap2,F_hap3,F_hap4,G_hap2,G_hap4,H_hap1,H_hap2,H_hap3,H_hap4,I_hap1,I_hap2,I_hap3,I_hap4,J_hap3
1359	17900001	18000001	dm
1360	17900001	18000001	A_hap4,G_hap3
1361	17900001	18000001	D_hap1,D_hap3
1362	17900001	18000001	A_hap2,B_hap1,B_hap4,D_hap2,F_hap1,G_hap1,J_hap1,J_hap2,J_hap4
1363	17900001	18000001	I_hap4
1364	17900001	18000001	C_hap1
1365	17900001	18000001	A_hap1,A_hap3,B_hap2,B_hap3,C_hap2,C_hap3,C_hap4,D_hap4,E_hap1,E_hap2,E_hap3,E_hap4,F_hap2,F_hap3,F_hap4,G_hap2,G_hap4,H_hap1,H_hap2,H_hap3,H_hap4,I_hap1,I_hap2,I_hap3,J_hap3
1366	18000001	18100001	dm
1367	18000001	18100001	C_hap1
1368	18000001	18100001	D_hap3
1369	18000001	18100001	D_hap1
1370	18000001	18100001	A_hap2,B_hap1,B_hap4,D_hap2,F_hap1,G_hap1,J_hap1,J_hap2,J_hap4
1371	18000001	18100001	I_hap4
1372	18000001	18100001	A_hap1,A_hap3,A_hap4,B_hap2,B_hap3,C_hap2,C_hap3,C_hap4,D_hap4,E_hap1,E_hap2,E_hap3,E_hap4,F_hap2,F_hap3,F_hap4,G_hap2,G_hap3,G_hap4,H_hap1,H_hap2,H_hap3,H_hap4,I_hap1,I_hap2,I_hap3,J_hap3
1373	18100001	18200001	dm
1374	18100001	18200001	A_hap2,B_hap1,B_hap4,D_hap2,F_hap1,G_hap1,J_hap1,J_hap2,J_hap4
1375	18100001	18200001	A_hap1,B_hap2,C_hap1,D_hap1,G_hap3,I_hap1,I_hap4
1376	18100001	18200001	D_hap3
1377	18100001	18200001	A_hap4
1378	18100001	18200001	C_hap4
1379	18100001	18200001	G_hap2
1380	18100001	18200001	A_hap3,B_hap3,C_hap3,E_hap4,G_hap4,H_hap3,H_hap4,I_hap2
1381	18100001	18200001	F_hap2,F_hap4
1382	18100001	18200001	C_hap2,D_hap4,E_hap2,F_hap3,H_hap1,H_hap2,I_hap3,J_hap3
1383	18100001	18200001	E_hap1,E_hap3
1384	18200001	18300001	F_hap2,F_hap4,dm
1385	18200001	18300001	E_hap2,F_hap3,H_hap1,H_hap2,I_hap3,J_hap3
1386	18200001	18300001	D_hap4
1387	18200001	18300001	C_hap2
1388	18200001	18300001	A_hap4
1389	18200001	18300001	A_hap3,B_hap2,B_hap3,C_hap3,G_hap4,H_hap3,H_hap4,I_hap2
1390	18200001	18300001	A_hap2,B_hap1,B_hap4,D_hap2,F_hap1,G_hap1,J_hap1,J_hap2,J_hap4
1391	18200001	18300001	I_hap4
1392	18200001	18300001	C_hap1
1393	18200001	18300001	C_hap4
1394	18200001	18300001	D_hap1
1395	18200001	18300001	A_hap1,D_hap3,E_hap1,E_hap3,E_hap4,G_hap2,G_hap3,I_hap1
1396	18300001	18400001	F_hap2,F_hap4,dm
1397	18300001	18400001	A_hap2,B_hap1,B_hap4,D_hap2,F_hap1,G_hap1,J_hap1,J_hap2,J_hap4
1398	18300001	18400001	G_hap4
1399	18300001	18400001	D_hap1,D_hap3,D_hap4
1400	18300001	18400001	E_hap2,F_hap3,H_hap1,H_hap2,I_hap3,J_hap3
1401	18300001	18400001	G_hap2
1402	18300001	18400001	A_hap1,A_hap3,A_hap4,B_hap2,B_hap3,C_hap1,C_hap2,C_hap3,C_hap4,E_hap1,E_hap3,E_hap4,G_hap3,H_hap3,H_hap4,I_hap1,I_hap2,I_hap4
1403	18400001	18500001	F_hap2,F_hap4,dm
1404	18400001	18500001	A_hap2,B_hap1,B_hap4,D_hap2,F_hap1,G_hap1,J_hap1,J_hap2,J_hap4
1405	18400001	18500001	D_hap1,D_hap3,D_hap4,G_hap2
1406	18400001	18500001	G_hap4
1407	18400001	18500001	E_hap2,F_hap3,H_hap1,H_hap2,I_hap3,J_hap3
1408	18400001	18500001	G_hap3
1409	18400001	18500001	C_hap1,C_hap2,C_hap4
1410	18400001	18500001	A_hap3,B_hap2,B_hap3,C_hap3,E_hap1,E_hap3,E_hap4,H_hap3,H_hap4
1411	18400001	18500001	I_hap1
1412	18400001	18500001	I_hap2,I_hap4
1413	18400001	18500001	A_hap4
1414	18400001	18500001	A_hap1
1415	18500001	18600001	F_hap4,dm
1416	18500001	18600001	A_hap1
1417	18500001	18600001	A_hap2,B_hap1,B_hap4,D_hap2,F_hap1,G_hap1,J_hap1,J_hap2,J_hap4
1418	18500001	18600001	A_hap3,B_hap2,C_hap3,E_hap1,E_hap3,E_hap4,G_hap4,H_hap3,H_hap4
1419	18500001	18600001	B_hap3
1420	18500001	18600001	E_hap2,F_hap3,H_hap1,H_hap2,I_hap3,J_hap3
1421	18500001	18600001	C_hap4
1422	18500001	18600001	G_hap3
1423	18500001	18600001	A_hap4,C_hap1,C_hap2,D_hap1,D_hap3,D_hap4,F_hap2,G_hap2,I_hap1,I_hap2,I_hap4
1424	18600001	18700001	F_hap4,dm
1425	18600001	18700001	A_hap1
1426	18600001	18700001	G_hap3
1427	18600001	18700001	A_hap2,B_hap1,B_hap4,D_hap2,F_hap1,G_hap1,J_hap1,J_hap2,J_hap4
1428	18600001	18700001	A_hap3,C_hap3,E_hap1,E_hap3,G_hap4,H_hap3,H_hap4
1429	18600001	18700001	E_hap4
1430	18600001	18700001	B_hap2
1431	18600001	18700001	E_hap2,F_hap3,H_hap1,H_hap2,I_hap3,J_hap3
1432	18600001	18700001	B_hap3
1433	18600001	18700001	A_hap4,C_hap1,C_hap2,C_hap4,D_hap1,D_hap3,D_hap4,F_hap2,G_hap2,I_hap1,I_hap2,I_hap4
1434	18700001	18800001	F_hap4,dm
1435	18700001	18800001	A_hap2,B_hap1,B_hap4,D_hap2,F_hap1,G_hap1,J_hap1,J_hap2,J_hap4
1436	18700001	18800001	A_hap1
1437	18700001	18800001	A_hap3,B_hap2,B_hap3,C_hap3,G_hap4,H_hap3,H_hap4
1438	18700001	18800001	E_hap1,E_hap3
1439	18700001	18800001	E_hap2,F_hap3,H_hap1,H_hap2,I_hap3,J_hap3
1440	18700001	18800001	C_hap1
1441	18700001	18800001	C_hap4
1442	18700001	18800001	A_hap4,C_hap2,D_hap1,D_hap3,D_hap4,E_hap4,F_hap2,G_hap2,G_hap3,I_hap1,I_hap2,I_hap4
1443	18800001	18900001	dm
1444	18800001	18900001	F_hap4
1445	18800001	18900001	A_hap2,B_hap1,B_hap4,D_hap2,F_hap1,G_hap1,J_hap1,J_hap2,J_hap4
1446	18800001	18900001	A_hap1
1447	18800001	18900001	C_hap4
1448	18800001	18900001	A_hap3,B_hap2,E_hap1,E_hap3,G_hap4,H_hap3,H_hap4
1449	18800001	18900001	B_hap3
1450	18800001	18900001	A_hap4,C_hap1,C_hap2,C_hap3,D_hap1,D_hap3,D_hap4,E_hap4,F_hap2,G_hap2,G_hap3,I_hap1,I_hap2,I_hap4
1451	18800001	18900001	E_hap2,F_hap3,H_hap1,H_hap2,I_hap3,J_hap3
1452	18900001	19000001	dm
1453	18900001	19000001	F_hap4
1454	18900001	19000001	A_hap1
1455	18900001	19000001	A_hap3,B_hap2,E_hap1,E_hap3,G_hap4,H_hap3,H_hap4
1456	18900001	19000001	E_hap2,F_hap3,H_hap1,H_hap2,I_hap3,J_hap3
1457	18900001	19000001	F_hap2
1458	18900001	19000001	A_hap2,A_hap4,B_hap1,B_hap3,B_hap4,C_hap1,C_hap2,C_hap3,C_hap4,D_hap1,D_hap2,D_hap3,D_hap4,E_hap4,F_hap1,G_hap1,G_hap2,G_hap3,I_hap1,I_hap2,I_hap4,J_hap1,J_hap2,J_hap4
1459	19000001	19100001	F_hap2,F_hap4,dm
1460	19000001	19100001	A_hap1
1461	19000001	19100001	A_hap3,E_hap1,E_hap3,G_hap4,H_hap3,H_hap4
1462	19000001	19100001	B_hap2
1463	19000001	19100001	E_hap2,F_hap3,H_hap1,H_hap2,I_hap3,J_hap3
1464	19000001	19100001	G_hap2
1465	19000001	19100001	A_hap4
1466	19000001	19100001	A_hap2,B_hap1,B_hap3,B_hap4,C_hap1,C_hap2,C_hap3,C_hap4,D_hap1,D_hap2,D_hap3,D_hap4,E_hap4,F_hap1,G_hap1,G_hap3,I_hap1,I_hap2,I_hap4,J_hap1,J_hap2,J_hap4
1467	19100001	19200001	dm
1468	19100001	19200001	F_hap4
1469	19100001	19200001	F_hap2
1470	19100001	19200001	A_hap3,G_hap4,H_hap3,H_hap4
1471	19100001	19200001	E_hap1,E_hap3
1472	19100001	19200001	A_hap1,G_hap2
1473	19100001	19200001	A_hap4
1474	19100001	19200001	E_hap2,F_hap3,H_hap1,H_hap2,I_hap3,J_hap3
1475	19100001	19200001	C_hap2,C_hap4,D_hap1,D_hap4
1476	19100001	19200001	A_hap2,B_hap1,B_hap4,D_hap2,F_hap1,G_hap1,J_hap1,J_hap2,J_hap4
1477	19100001	19200001	I_hap2,I_hap4
1478	19100001	19200001	B_hap2,B_hap3,C_hap1,C_hap3,D_hap3,E_hap4,G_hap3,I_hap1
1479	19200001	19300001	F_hap2,dm
1480	19200001	19300001	A_hap2,B_hap1,B_hap4,D_hap2,F_hap1,G_hap1,J_hap1,J_hap2,J_hap4
1481	19200001	19300001	A_hap3,B_hap2,C_hap1,C_hap3,D_hap4,E_hap1,E_hap3,E_hap4,G_hap2,G_hap4,H_hap3,H_hap4,I_hap1,I_hap2,I_hap4
1482	19200001	19300001	D_hap1
1483	19200001	19300001	C_hap4
1484	19200001	19300001	C_hap2
1485	19200001	19300001	A_hap1
1486	19200001	19300001	B_hap3
1487	19200001	19300001	E_hap2,F_hap3,H_hap1,H_hap2,I_hap3,J_hap3
1488	19200001	19300001	D_hap3
1489	19200001	19300001	A_hap4
1490	19200001	19300001	F_hap4
1491	19200001	19300001	G_hap3
1492	19300001	19400001	F_hap2,F_hap4,dm
1493	19300001	19400001	A_hap2,B_hap1,B_hap4,D_hap2,F_hap1,G_hap1,J_hap1,J_hap2,J_hap4
1494	19300001	19400001	A_hap1,D_hap3,G_hap3
1495	19300001	19400001	B_hap3
1496	19300001	19400001	A_hap3,A_hap4,B_hap2,C_hap1,C_hap3,C_hap4,D_hap1,D_hap4,E_hap1,E_hap3,E_hap4,G_hap2,G_hap4,H_hap3,H_hap4,I_hap1,I_hap2,I_hap4
1497	19300001	19400001	C_hap2
1498	19300001	19400001	E_hap2,F_hap3,H_hap1,H_hap2,I_hap3,J_hap3
1499	19400001	19500001	dm
1500	19400001	19500001	F_hap2,F_hap4
1501	19400001	19500001	A_hap2,B_hap1,B_hap4,D_hap2,F_hap1,G_hap1,J_hap1,J_hap2,J_hap4
1502	19400001	19500001	A_hap1,D_hap3
1503	19400001	19500001	G_hap3
1504	19400001	19500001	E_hap2,F_hap3,H_hap1,H_hap2,I_hap3,J_hap3
1505	19400001	19500001	A_hap3,B_hap2,B_hap3,C_hap3,G_hap4,H_hap3,H_hap4,I_hap1,I_hap2,I_hap4
1506	19400001	19500001	E_hap1,E_hap3
1507	19400001	19500001	A_hap4
1508	19400001	19500001	D_hap4,G_hap2
1509	19400001	19500001	C_hap2
1510	19400001	19500001	C_hap1,C_hap4,D_hap1,E_hap4
1511	19500001	19600001	dm
1512	19500001	19600001	A_hap3,B_hap2,B_hap3,C_hap3,E_hap1,E_hap3,G_hap4,H_hap3,H_hap4,I_hap1,I_hap2,I_hap4
1513	19500001	19600001	A_hap4,C_hap2,D_hap3,D_hap4,G_hap2,G_hap3
1514	19500001	19600001	A_hap1
1515	19500001	19600001	A_hap2,B_hap1,B_hap4,D_hap2,F_hap1,G_hap1,J_hap1,J_hap2,J_hap4
1516	19500001	19600001	E_hap2,F_hap3,H_hap1,H_hap2,I_hap3,J_hap3
1517	19500001	19600001	C_hap1,C_hap4,D_hap1,E_hap4,F_hap2,F_hap4
1518	19600001	19700001	F_hap2,dm
1519	19600001	19700001	F_hap4
1520	19600001	19700001	A_hap3,B_hap2,B_hap3,C_hap3,E_hap1,E_hap3,E_hap4,G_hap4,H_hap3,H_hap4,I_hap1,I_hap2
1521	19600001	19700001	A_hap2,B_hap1,B_hap4,D_hap2,F_hap1,G_hap1,J_hap1,J_hap2,J_hap4
1522	19600001	19700001	A_hap1,A_hap4,C_hap1,C_hap2,C_hap4,D_hap1,D_hap3,D_hap4,E_hap2,F_hap3,G_hap2,G_hap3,H_hap1,H_hap2,I_hap3,I_hap4,J_hap3
1523	19700001	19800001	dm
1524	19700001	19800001	F_hap4
1525	19700001	19800001	F_hap2
1526	19700001	19800001	A_hap1,A_hap2,A_hap3,A_hap4,B_hap1,B_hap2,B_hap3,B_hap4,C_hap1,C_hap2,C_hap3,C_hap4,D_hap1,D_hap2,D_hap3,D_hap4,E_hap1,E_hap2,E_hap3,E_hap4,F_hap1,F_hap3,G_hap1,G_hap2,G_hap3,G_hap4,H_hap1,H_hap2,H_hap3,H_hap4,I_hap1,I_hap2,I_hap3,I_hap4,J_hap1,J_hap2,J_hap3,J_hap4
1527	19800001	19900001	dm
1528	19800001	19900001	F_hap2,F_hap4
1529	19800001	19900001	A_hap2,B_hap1,B_hap4,D_hap2,F_hap1,G_hap1,J_hap1,J_hap2,J_hap4
1530	19800001	19900001	A_hap1,A_hap3,A_hap4,B_hap2,B_hap3,C_hap1,C_hap2,C_hap3,C_hap4,D_hap1,D_hap3,D_hap4,E_hap1,E_hap2,E_hap3,E_hap4,F_hap3,G_hap2,G_hap3,G_hap4,H_hap1,H_hap2,H_hap3,H_hap4,I_hap1,I_hap2,I_hap3,I_hap4,J_hap3
1531	19900001	20000001	F_hap2,F_hap4,dm
1532	19900001	20000001	A_hap2,B_hap1,B_hap4,D_hap2,F_hap1,G_hap1,J_hap1,J_hap2,J_hap4
1533	19900001	20000001	A_hap1,A_hap3,A_hap4,B_hap2,B_hap3,C_hap1,C_hap2,C_hap3,C_hap4,D_hap1,D_hap3,D_hap4,E_hap1,E_hap2,E_hap3,E_hap4,F_hap3,G_hap2,G_hap3,G_hap4,H_hap1,H_hap2,H_hap3,H_hap4,I_hap1,I_hap2,I_hap3,I_hap4,J_hap3
1534	20000001	20100001	dm
1535	20000001	20100001	F_hap4
1536	20000001	20100001	A_hap1,A_hap2,A_hap3,A_hap4,B_hap1,B_hap2,B_hap3,B_hap4,C_hap1,C_hap2,C_hap3,C_hap4,D_hap1,D_hap2,D_hap3,D_hap4,E_hap1,E_hap2,E_hap3,E_hap4,F_hap1,F_hap2,F_hap3,G_hap1,G_hap2,G_hap3,G_hap4,H_hap1,H_hap2,H_hap3,H_hap4,I_hap1,I_hap2,I_hap3,I_hap4,J_hap1,J_hap2,J_hap3,J_hap4
1537	20100001	20200001	dm
1538	20100001	20200001	F_hap4
1539	20100001	20200001	A_hap1,A_hap2,A_hap3,A_hap4,B_hap1,B_hap2,B_hap3,B_hap4,C_hap1,C_hap2,C_hap3,C_hap4,D_hap1,D_hap2,D_hap3,D_hap4,E_hap1,E_hap2,E_hap3,E_hap4,F_hap1,F_hap2,F_hap3,G_hap1,G_hap2,G_hap3,G_hap4,H_hap1,H_hap2,H_hap3,H_hap4,I_hap1,I_hap2,I_hap3,I_hap4,J_hap1,J_hap2,J_hap3,J_hap4
1540	20200001	20300001	dm
1541	20200001	20300001	F_hap4
1542	20200001	20300001	A_hap1,A_hap2,A_hap3,A_hap4,B_hap1,B_hap2,B_hap3,B_hap4,C_hap1,C_hap2,C_hap3,C_hap4,D_hap1,D_hap2,D_hap3,D_hap4,E_hap1,E_hap2,E_hap3,E_hap4,F_hap1,F_hap2,F_hap3,G_hap1,G_hap2,G_hap3,G_hap4,H_hap1,H_hap2,H_hap3,H_hap4,I_hap1,I_hap2,I_hap3,I_hap4,J_hap1,J_hap2,J_hap3,J_hap4
1543	20300001	20400001	dm
1544	20300001	20400001	F_hap4
1545	20300001	20400001	F_hap2
1546	20300001	20400001	A_hap1,A_hap2,A_hap3,A_hap4,B_hap1,B_hap2,B_hap3,B_hap4,C_hap1,C_hap2,C_hap3,C_hap4,D_hap1,D_hap2,D_hap3,D_hap4,E_hap1,E_hap2,E_hap3,E_hap4,F_hap1,F_hap3,G_hap1,G_hap2,G_hap3,G_hap4,H_hap1,H_hap2,H_hap3,H_hap4,I_hap1,I_hap2,I_hap3,I_hap4,J_hap1,J_hap2,J_hap3,J_hap4
1547	20400001	20500001	F_hap2,F_hap4,dm
1548	20400001	20500001	A_hap2,B_hap1,B_hap4,D_hap2,F_hap1,G_hap1,J_hap1,J_hap2,J_hap4
1549	20400001	20500001	A_hap3,B_hap2,B_hap3,C_hap3,E_hap1,E_hap3,E_hap4,G_hap4,H_hap3,H_hap4,I_hap1,I_hap2,I_hap4
1550	20400001	20500001	A_hap1,C_hap2,D_hap3,D_hap4,G_hap2,G_hap3
1551	20400001	20500001	C_hap4
1552	20400001	20500001	E_hap2,F_hap3,H_hap1,H_hap2,I_hap3,J_hap3
1553	20400001	20500001	D_hap1
1554	20400001	20500001	C_hap1
1555	20400001	20500001	A_hap4
1556	20500001	20600001	F_hap2,dm
1557	20500001	20600001	C_hap1,C_hap4,D_hap1,F_hap4,G_hap2
1558	20500001	20600001	I_hap1
1559	20500001	20600001	A_hap1,A_hap3,A_hap4,B_hap2,B_hap3,C_hap2,C_hap3,E_hap1,E_hap3,E_hap4,G_hap4,H_hap3,H_hap4,I_hap2,I_hap4
1560	20500001	20600001	A_hap2,B_hap1,B_hap4,D_hap2,F_hap1,G_hap1,J_hap1,J_hap2,J_hap4
1561	20500001	20600001	D_hap3
1562	20500001	20600001	D_hap4,G_hap3
1563	20500001	20600001	E_hap2,F_hap3,H_hap1,H_hap2,I_hap3,J_hap3
1564	20600001	20700001	F_hap2,dm
1565	20600001	20700001	A_hap2,B_hap1,B_hap4,D_hap2,F_hap1,G_hap1,J_hap1,J_hap2,J_hap4
1566	20600001	20700001	A_hap4,C_hap2
1567	20600001	20700001	A_hap1,A_hap3,B_hap2,B_hap3,C_hap1,C_hap3,C_hap4,D_hap1,D_hap3,D_hap4,E_hap1,E_hap2,E_hap3,E_hap4,F_hap3,G_hap2,G_hap3,G_hap4,H_hap1,H_hap2,H_hap3,H_hap4,I_hap1,I_hap2,I_hap3,I_hap4,J_hap3
1568	20600001	20700001	F_hap4
1569	20700001	20800001	F_hap2,F_hap4,dm
1570	20700001	20800001	A_hap2,B_hap1,B_hap4,D_hap2,F_hap1,G_hap1,J_hap1,J_hap2,J_hap4
1571	20700001	20800001	A_hap1,E_hap4
1572	20700001	20800001	A_hap3,A_hap4,B_hap2,B_hap3,C_hap1,C_hap2,C_hap3,C_hap4,D_hap1,D_hap3,D_hap4,E_hap1,E_hap2,E_hap3,F_hap3,G_hap2,G_hap3,G_hap4,H_hap1,H_hap2,H_hap3,H_hap4,I_hap1,I_hap2,I_hap3,I_hap4,J_hap3
1573	20800001	20900001	F_hap2,F_hap4,dm
1574	20800001	20900001	E_hap4
1575	20800001	20900001	A_hap2,B_hap1,B_hap4,D_hap2,F_hap1,G_hap1,J_hap1,J_hap2,J_hap4
1576	20800001	20900001	A_hap1,C_hap4,D_hap3,G_hap3
1577	20800001	20900001	A_hap3,B_hap2,B_hap3,C_hap3,G_hap4,H_hap3,H_hap4,I_hap2
1578	20800001	20900001	D_hap4
1579	20800001	20900001	E_hap2,F_hap3,H_hap1,H_hap2,I_hap3,J_hap3
1580	20800001	20900001	D_hap1
1581	20800001	20900001	E_hap1,E_hap3
1582	20800001	20900001	A_hap4,C_hap1,C_hap2,G_hap2,I_hap1,I_hap4
1583	20900001	21000001	F_hap2,F_hap4,dm
1584	20900001	21000001	A_hap3,B_hap2,B_hap3,C_hap3,E_hap1,E_hap3,E_hap4,G_hap4,H_hap3,H_hap4,I_hap2
1585	20900001	21000001	A_hap4,D_hap1,D_hap3,G_hap2,G_hap3
1586	20900001	21000001	C_hap4
1587	20900001	21000001	A_hap1,C_hap2
1588	20900001	21000001	E_hap2,F_hap3,H_hap1,H_hap2,I_hap3,J_hap3
1589	20900001	21000001	C_hap1
1590	20900001	21000001	I_hap1,I_hap4
1591	20900001	21000001	A_hap2,B_hap1,B_hap4,D_hap2,F_hap1,G_hap1,J_hap1,J_hap2,J_hap4
1592	20900001	21000001	D_hap4
1593	21000001	21100001	F_hap2,dm
1594	21000001	21100001	F_hap4
1595	21000001	21100001	A_hap1,D_hap1,D_hap3,G_hap2,G_hap3
1596	21000001	21100001	C_hap2
1597	21000001	21100001	A_hap3,B_hap2,B_hap3,C_hap3,E_hap1,E_hap3,E_hap4,G_hap4,H_hap3,I_hap1,I_hap2,I_hap4
1598	21000001	21100001	H_hap4
1599	21000001	21100001	A_hap2,B_hap1,B_hap4,D_hap2,F_hap1,G_hap1,J_hap1,J_hap2,J_hap4
1600	21000001	21100001	E_hap2,F_hap3,H_hap1,H_hap2,I_hap3,J_hap3
1601	21000001	21100001	A_hap4,C_hap4
1602	21000001	21100001	C_hap1
1603	21000001	21100001	D_hap4
1604	21100001	21200001	F_hap2,dm
1605	21100001	21200001	A_hap2,B_hap1,B_hap4,D_hap2,F_hap1,G_hap1,J_hap1,J_hap2,J_hap4
1606	21100001	21200001	C_hap1
1607	21100001	21200001	A_hap1,A_hap3,A_hap4,B_hap2,B_hap3,C_hap2,C_hap3,C_hap4,D_hap1,D_hap3,D_hap4,E_hap1,E_hap2,E_hap3,E_hap4,F_hap3,F_hap4,G_hap2,G_hap3,G_hap4,H_hap1,H_hap2,H_hap3,H_hap4,I_hap1,I_hap2,I_hap3,I_hap4,J_hap3
1608	21200001	21300001	F_hap2,dm
1609	21200001	21300001	A_hap2,B_hap1,B_hap4,D_hap2,F_hap1,G_hap1,J_hap1,J_hap2,J_hap4
1610	21200001	21300001	G_hap2
1611	21200001	21300001	A_hap3,B_hap2,B_hap3,C_hap3,E_hap1,E_hap3,E_hap4,G_hap4,H_hap3,H_hap4,I_hap1,I_hap2,I_hap4
1612	21200001	21300001	A_hap1,C_hap2,D_hap3
1613	21200001	21300001	C_hap1,D_hap4
1614	21200001	21300001	E_hap2,F_hap3,H_hap1,H_hap2,J_hap3
1615	21200001	21300001	I_hap3
1616	21200001	21300001	F_hap4
1617	21200001	21300001	A_hap4,C_hap4,D_hap1,G_hap3
1618	21300001	21400001	F_hap2,dm
1619	21300001	21400001	F_hap4
1620	21300001	21400001	A_hap1,D_hap3
1621	21300001	21400001	C_hap2
1622	21300001	21400001	E_hap2,F_hap3,H_hap1,H_hap2,J_hap3
1623	21300001	21400001	D_hap4,G_hap2
1624	21300001	21400001	I_hap3
1625	21300001	21400001	A_hap2,A_hap3,A_hap4,B_hap1,B_hap2,B_hap3,B_hap4,C_hap1,C_hap3,C_hap4,D_hap1,D_hap2,E_hap1,E_hap3,E_hap4,F_hap1,G_hap1,G_hap3,G_hap4,H_hap3,H_hap4,I_hap1,I_hap2,I_hap4,J_hap1,J_hap2,J_hap4
1626	21400001	21500001	dm
1627	21400001	21500001	F_hap2
1628	21400001	21500001	F_hap4
1629	21400001	21500001	D_hap1
1630	21400001	21500001	A_hap1,A_hap2,A_hap3,A_hap4,B_hap1,B_hap2,B_hap3,B_hap4,C_hap1,C_hap2,C_hap3,C_hap4,D_hap2,D_hap3,D_hap4,E_hap1,E_hap2,E_hap3,E_hap4,F_hap1,F_hap3,G_hap1,G_hap2,G_hap3,G_hap4,H_hap1,H_hap2,H_hap3,H_hap4,I_hap1,I_hap2,I_hap3,I_hap4,J_hap1,J_hap2,J_hap3,J_hap4
1631	21500001	21600001	F_hap2,F_hap4,dm
1632	21500001	21600001	D_hap1
1633	21500001	21600001	A_hap1,A_hap2,A_hap3,B_hap1,B_hap2,B_hap3,B_hap4,C_hap1,C_hap3,C_hap4,D_hap2,D_hap3,D_hap4,E_hap1,E_hap2,E_hap3,E_hap4,F_hap1,F_hap3,G_hap1,G_hap2,G_hap4,H_hap1,H_hap2,H_hap3,H_hap4,I_hap1,I_hap2,I_hap3,I_hap4,J_hap1,J_hap2,J_hap3,J_hap4
1634	21500001	21600001	A_hap4
1635	21500001	21600001	C_hap2
1636	21500001	21600001	G_hap3
1637	21600001	21700001	F_hap2,F_hap4,dm
1638	21600001	21700001	C_hap1,C_hap2,D_hap4,G_hap2
1639	21600001	21700001	I_hap1
1640	21600001	21700001	A_hap3,B_hap2,B_hap3,C_hap3,C_hap4,D_hap3,E_hap1,E_hap3,E_hap4,G_hap3,G_hap4,H_hap3,H_hap4,I_hap2,I_hap4
1641	21600001	21700001	A_hap2,B_hap1,B_hap4,D_hap2,F_hap1,G_hap1,J_hap1,J_hap2,J_hap4
1642	21600001	21700001	D_hap1
1643	21600001	21700001	A_hap1
1644	21600001	21700001	E_hap2,F_hap3,H_hap1,H_hap2,I_hap3,J_hap3
1645	21600001	21700001	A_hap4
1646	21700001	21800001	F_hap2,F_hap4,dm
1647	21700001	21800001	A_hap2,B_hap1,B_hap4,D_hap2,F_hap1,G_hap1,J_hap1,J_hap2,J_hap4
1648	21700001	21800001	C_hap2,G_hap2
1649	21700001	21800001	D_hap4
1650	21700001	21800001	A_hap4
1651	21700001	21800001	E_hap2,F_hap3,H_hap1,H_hap2,I_hap3,J_hap3
1652	21700001	21800001	A_hap1,D_hap3
1653	21700001	21800001	A_hap3,B_hap2,B_hap3,C_hap1,C_hap3,C_hap4,D_hap1,E_hap1,E_hap3,E_hap4,G_hap3,G_hap4,H_hap3,H_hap4,I_hap1,I_hap2,I_hap4
1654	21800001	21900001	dm
1655	21800001	21900001	F_hap2,F_hap4
1656	21800001	21900001	C_hap1,C_hap4
1657	21800001	21900001	A_hap1,A_hap2,A_hap3,A_hap4,B_hap1,B_hap2,B_hap3,B_hap4,C_hap2,C_hap3,D_hap1,D_hap2,D_hap3,D_hap4,E_hap1,E_hap2,E_hap3,E_hap4,F_hap1,F_hap3,G_hap1,G_hap2,G_hap3,G_hap4,H_hap1,H_hap2,H_hap3,H_hap4,I_hap1,I_hap2,I_hap3,I_hap4,J_hap1,J_hap2,J_hap3,J_hap4
1658	21900001	22000001	F_hap2,F_hap4,dm
1659	21900001	22000001	C_hap1
1660	21900001	22000001	A_hap4,B_hap2,C_hap4
1661	21900001	22000001	D_hap3
1662	21900001	22000001	A_hap3,B_hap3,C_hap3,E_hap1,E_hap3,E_hap4,G_hap4,H_hap3,H_hap4,I_hap2,I_hap4
1663	21900001	22000001	C_hap2,G_hap3
1664	21900001	22000001	A_hap1,D_hap1,G_hap2
1665	21900001	22000001	A_hap2,B_hap1,B_hap4,D_hap2,F_hap1,G_hap1,J_hap1,J_hap2,J_hap4
1666	21900001	22000001	E_hap2,F_hap3,H_hap1,H_hap2,I_hap3,J_hap3
1667	21900001	22000001	D_hap4
1668	21900001	22000001	I_hap1
1669	22000001	22100001	F_hap2,F_hap4,dm
1670	22000001	22100001	A_hap2,B_hap1,B_hap4,D_hap2,F_hap1,G_hap1,J_hap1,J_hap2,J_hap4
1671	22000001	22100001	A_hap1,C_hap1,G_hap2,G_hap3
1672	22000001	22100001	D_hap1
1673	22000001	22100001	C_hap2,C_hap4,D_hap3,D_hap4
1674	22000001	22100001	A_hap3,B_hap3,C_hap3,E_hap1,E_hap3,E_hap4,G_hap4,H_hap3,H_hap4,I_hap1,I_hap2,I_hap4
1675	22000001	22100001	E_hap2,F_hap3,H_hap1,H_hap2,I_hap3,J_hap3
1676	22000001	22100001	A_hap4
1677	22000001	22100001	B_hap2
1678	22100001	22200001	F_hap2,dm
1679	22100001	22200001	F_hap4
1680	22100001	22200001	A_hap2,B_hap1,B_hap4,D_hap2,F_hap1,G_hap1,J_hap1,J_hap2,J_hap4
1681	22100001	22200001	A_hap3,B_hap2,B_hap3,C_hap3,E_hap1,E_hap3,G_hap4,H_hap3,H_hap4,I_hap1,I_hap2,I_hap4
1682	22100001	22200001	E_hap4
1683	22100001	22200001	A_hap1,A_hap4,C_hap1,C_hap2,C_hap4,D_hap1,D_hap3,D_hap4,E_hap2,F_hap3,G_hap2,G_hap3,H_hap1,H_hap2,I_hap3,J_hap3
1684	22200001	22300001	dm
1685	22200001	22300001	F_hap2
1686	22200001	22300001	A_hap2,B_hap1,B_hap4,D_hap2,F_hap1,G_hap1,J_hap1,J_hap2,J_hap4
1687	22200001	22300001	A_hap3,B_hap2,B_hap3,C_hap3,E_hap1,E_hap3,G_hap4,H_hap3,H_hap4,I_hap1,I_hap2,I_hap4
1688	22200001	22300001	D_hap4
1689	22200001	22300001	A_hap1,A_hap4,C_hap1,C_hap2,C_hap4,D_hap1,D_hap3,E_hap2,E_hap4,F_hap3,F_hap4,G_hap2,G_hap3,H_hap1,H_hap2,I_hap3,J_hap3
1690	22300001	22400001	F_hap2,dm
1691	22300001	22400001	A_hap2,B_hap1,B_hap4,D_hap2,F_hap1,G_hap1,J_hap1,J_hap2,J_hap4
1692	22300001	22400001	E_hap1,E_hap3
1693	22300001	22400001	G_hap3
1694	22300001	22400001	D_hap4
1695	22300001	22400001	I_hap1
1696	22300001	22400001	A_hap4,C_hap1,C_hap4,D_hap3,F_hap4,I_hap2
1697	22300001	22400001	A_hap1,C_hap2,D_hap1,G_hap2
1698	22300001	22400001	E_hap2,F_hap3,H_hap1,H_hap2,I_hap3,J_hap3
1699	22300001	22400001	A_hap3,B_hap2,B_hap3,C_hap3,E_hap4,G_hap4,H_hap3,H_hap4,I_hap4
1700	22400001	22500001	F_hap2,dm
1701	22400001	22500001	A_hap3,B_hap3,C_hap3,G_hap4,H_hap3,H_hap4,I_hap4
1702	22400001	22500001	A_hap4,C_hap4,E_hap1,E_hap3,F_hap4,G_hap3,I_hap2
1703	22400001	22500001	B_hap2
1704	22400001	22500001	A_hap2,B_hap1,B_hap4,D_hap2,F_hap1,G_hap1,J_hap1,J_hap2,J_hap4
1705	22400001	22500001	C_hap2
1706	22400001	22500001	A_hap1,G_hap2
1707	22400001	22500001	D_hap1
1708	22400001	22500001	E_hap2,F_hap3,H_hap1,H_hap2,I_hap3,J_hap3
1709	22400001	22500001	D_hap3,D_hap4
1710	22400001	22500001	E_hap4,I_hap1
1711	22400001	22500001	C_hap1
1712	22500001	22600001	F_hap2,dm
1713	22500001	22600001	A_hap3,B_hap2,B_hap3,C_hap3,E_hap4,G_hap4,H_hap3,H_hap4,I_hap1,I_hap4
1714	22500001	22600001	C_hap1,C_hap2,C_hap4
1715	22500001	22600001	A_hap2,B_hap1,B_hap4,D_hap2,F_hap1,G_hap1,J_hap1,J_hap2,J_hap4
1716	22500001	22600001	E_hap2,F_hap3,H_hap1,H_hap2,I_hap3,J_hap3
1717	22500001	22600001	A_hap4
1718	22500001	22600001	G_hap3
1719	22500001	22600001	A_hap1,D_hap1,D_hap3,D_hap4,E_hap1,E_hap3,F_hap4,G_hap2,I_hap2
1720	22600001	22700001	F_hap2,dm
1721	22600001	22700001	A_hap2
1722	22600001	22700001	B_hap1,B_hap4,D_hap2,F_hap1,G_hap1,J_hap1,J_hap2,J_hap4
1723	22600001	22700001	A_hap3,C_hap3,G_hap4,H_hap3,H_hap4,I_hap4
1724	22600001	22700001	B_hap2,B_hap3,E_hap4,I_hap1
1725	22600001	22700001	A_hap4,C_hap1,C_hap2,C_hap4,G_hap3
1726	22600001	22700001	E_hap2,F_hap3,H_hap1,H_hap2,I_hap3,J_hap3
1727	22600001	22700001	F_hap4
1728	22600001	22700001	E_hap1,E_hap3,I_hap2
1729	22600001	22700001	D_hap4
1730	22600001	22700001	A_hap1,D_hap1,D_hap3,G_hap2
1731	22700001	22800001	F_hap2,F_hap4,dm
1732	22700001	22800001	D_hap4
1733	22700001	22800001	A_hap3,C_hap3,E_hap1,E_hap3,G_hap4,H_hap3,H_hap4,I_hap2,I_hap4
1734	22700001	22800001	A_hap1,A_hap2,A_hap4,B_hap1,B_hap2,B_hap3,B_hap4,C_hap1,C_hap2,C_hap4,D_hap1,D_hap2,D_hap3,E_hap2,E_hap4,F_hap1,F_hap3,G_hap1,G_hap2,G_hap3,H_hap1,H_hap2,I_hap1,I_hap3,J_hap1,J_hap2,J_hap3,J_hap4
1735	22800001	22900001	F_hap2,dm
1736	22800001	22900001	F_hap4
1737	22800001	22900001	A_hap3,C_hap3,E_hap1,E_hap3,G_hap4,H_hap3,H_hap4,I_hap2,I_hap4
1738	22800001	22900001	D_hap4
1739	22800001	22900001	D_hap1
1740	22800001	22900001	A_hap1,A_hap2,A_hap4,B_hap1,B_hap2,B_hap3,B_hap4,C_hap1,C_hap2,C_hap4,D_hap2,D_hap3,E_hap2,E_hap4,F_hap1,F_hap3,G_hap1,G_hap2,G_hap3,H_hap1,H_hap2,I_hap1,I_hap3,J_hap1,J_hap2,J_hap3,J_hap4
1741	22900001	23000001	dm
1742	22900001	23000001	F_hap2
1743	22900001	23000001	D_hap1
1744	22900001	23000001	I_hap4
1745	22900001	23000001	A_hap3,C_hap3,G_hap4,H_hap3,H_hap4,I_hap2
1746	22900001	23000001	E_hap1,E_hap3
1747	22900001	23000001	F_hap4
1748	22900001	23000001	G_hap1,J_hap2
1749	22900001	23000001	A_hap1,A_hap2,A_hap4,B_hap1,B_hap2,B_hap3,B_hap4,C_hap1,C_hap2,C_hap4,D_hap2,D_hap3,D_hap4,E_hap2,F_hap1,F_hap3,G_hap2,G_hap3,H_hap1,H_hap2,I_hap1,I_hap3,J_hap1,J_hap3,J_hap4
1750	22900001	23000001	E_hap4
1751	23000001	23100001	F_hap2,dm
1752	23000001	23100001	E_hap1,E_hap3,E_hap4
1753	23000001	23100001	G_hap1,J_hap2
1754	23000001	23100001	C_hap2
1755	23000001	23100001	I_hap1
1756	23000001	23100001	A_hap1,A_hap2,A_hap3,A_hap4,B_hap1,B_hap2,B_hap3,B_hap4,C_hap1,C_hap3,C_hap4,D_hap1,D_hap2,D_hap3,D_hap4,E_hap2,F_hap1,F_hap3,F_hap4,G_hap2,G_hap3,G_hap4,H_hap1,H_hap2,H_hap3,H_hap4,I_hap2,I_hap3,I_hap4,J_hap1,J_hap3,J_hap4
1757	23100001	23200001	F_hap2,dm
1758	23100001	23200001	C_hap2
1759	23100001	23200001	J_hap2
1760	23100001	23200001	G_hap1
1761	23100001	23200001	E_hap1,E_hap3
1762	23100001	23200001	E_hap4,I_hap1
1763	23100001	23200001	A_hap1,A_hap2,A_hap3,A_hap4,B_hap1,B_hap2,B_hap3,B_hap4,C_hap1,C_hap3,C_hap4,D_hap1,D_hap2,D_hap3,D_hap4,E_hap2,F_hap1,F_hap3,F_hap4,G_hap2,G_hap3,G_hap4,H_hap1,H_hap2,H_hap3,H_hap4,I_hap2,I_hap3,I_hap4,J_hap1,J_hap3,J_hap4
1764	23200001	23300001	dm
1765	23200001	23300001	F_hap2
1766	23200001	23300001	J_hap2
1767	23200001	23300001	G_hap3
1768	23200001	23300001	I_hap2
1769	23200001	23300001	A_hap1,A_hap2,A_hap3,A_hap4,B_hap1,B_hap2,B_hap3,B_hap4,C_hap1,C_hap2,C_hap3,C_hap4,D_hap1,D_hap2,D_hap3,D_hap4,E_hap1,E_hap2,E_hap3,E_hap4,F_hap1,F_hap3,F_hap4,G_hap1,G_hap2,G_hap4,H_hap1,H_hap2,H_hap3,H_hap4,I_hap1,I_hap3,I_hap4,J_hap1,J_hap3,J_hap4
1770	23300001	23400001	F_hap2,F_hap4,dm
1771	23300001	23400001	A_hap1,A_hap3,B_hap2,B_hap3,C_hap1,C_hap2,C_hap3,D_hap4,E_hap1,E_hap3,E_hap4,G_hap4,H_hap3,H_hap4,I_hap1,I_hap2,I_hap4
1772	23300001	23400001	A_hap4,C_hap4,D_hap1,D_hap3,G_hap2,G_hap3
1773	23300001	23400001	A_hap2,B_hap1,B_hap4,D_hap2,F_hap1,G_hap1,J_hap1,J_hap2,J_hap4
1774	23300001	23400001	E_hap2,F_hap3,H_hap1,H_hap2,I_hap3,J_hap3
1775	23400001	23500001	F_hap2,F_hap4,dm
1776	23400001	23500001	A_hap2,B_hap1,B_hap4,D_hap2,F_hap1,G_hap1,J_hap1,J_hap2,J_hap4
1777	23400001	23500001	A_hap4,G_hap2
1778	23400001	23500001	D_hap3
1779	23400001	23500001	G_hap3
1780	23400001	23500001	D_hap1
1781	23400001	23500001	C_hap4
1782	23400001	23500001	E_hap2,F_hap3,H_hap1,H_hap2,I_hap3,J_hap3
1783	23400001	23500001	A_hap1
1784	23400001	23500001	C_hap2
1785	23400001	23500001	I_hap1
1786	23400001	23500001	B_hap3,E_hap4,I_hap4
1787	23400001	23500001	A_hap3,C_hap3,H_hap3,H_hap4,I_hap2
1788	23400001	23500001	E_hap1,E_hap3
1789	23400001	23500001	B_hap2,C_hap1,D_hap4,G_hap4
1790	23500001	23600001	F_hap2,F_hap4,dm
1791	23500001	23600001	A_hap3,C_hap3,E_hap1,E_hap3,G_hap4,H_hap3,H_hap4,I_hap1
1792	23500001	23600001	A_hap1,G_hap2
1793	23500001	23600001	C_hap4
1794	23500001	23600001	A_hap4,D_hap3
1795	23500001	23600001	A_hap2,B_hap1,B_hap4,D_hap2,F_hap1,G_hap1,J_hap1,J_hap2,J_hap4
1796	23500001	23600001	I_hap2
1797	23500001	23600001	E_hap2,F_hap3,H_hap1,H_hap2,I_hap3,J_hap3
1798	23500001	23600001	I_hap4
1799	23500001	23600001	D_hap4
1800	23500001	23600001	G_hap3
1801	23500001	23600001	E_hap4
1802	23500001	23600001	C_hap2
1803	23500001	23600001	D_hap1
1804	23500001	23600001	B_hap2
1805	23500001	23600001	C_hap1
1806	23500001	23600001	B_hap3
1807	23600001	23700001	F_hap2,F_hap4,dm
1808	23600001	23700001	A_hap2,B_hap1,B_hap4,D_hap2,F_hap1,G_hap1,J_hap1,J_hap2,J_hap4
1809	23600001	23700001	A_hap1,C_hap1,D_hap1,D_hap4,G_hap2
1810	23600001	23700001	A_hap3,B_hap2,C_hap3,E_hap1,E_hap3,G_hap4,H_hap3,H_hap4,I_hap2,I_hap4
1811	23600001	23700001	I_hap1
1812	23600001	23700001	E_hap4
1813	23600001	23700001	E_hap2,F_hap3,H_hap1,H_hap2,I_hap3,J_hap3
1814	23600001	23700001	A_hap4
1815	23600001	23700001	B_hap3,C_hap2,C_hap4,D_hap3,G_hap3
1816	23700001	23800001	F_hap2,F_hap4,dm
1817	23700001	23800001	A_hap2,B_hap1,B_hap4,D_hap2,F_hap1,G_hap1,J_hap1,J_hap2,J_hap4
1818	23700001	23800001	E_hap1,E_hap3
1819	23700001	23800001	A_hap3,B_hap2,C_hap3,G_hap4,H_hap3,H_hap4,I_hap2,I_hap4
1820	23700001	23800001	E_hap4
1821	23700001	23800001	A_hap1,D_hap4,G_hap2
1822	23700001	23800001	A_hap4
1823	23700001	23800001	C_hap1,D_hap1
1824	23700001	23800001	E_hap2,F_hap3,H_hap1,H_hap2,I_hap3,J_hap3
1825	23700001	23800001	C_hap2
1826	23700001	23800001	B_hap3
1827	23700001	23800001	C_hap4,D_hap3,G_hap3,I_hap1
1828	23800001	23900001	F_hap2,dm
1829	23800001	23900001	A_hap4,B_hap2,C_hap4,D_hap1,D_hap3,E_hap4,F_hap4,G_hap2,G_hap3
1830	23800001	23900001	A_hap3,B_hap3,C_hap3,G_hap4,H_hap3,H_hap4,I_hap2,I_hap4
1831	23800001	23900001	E_hap1,E_hap3
1832	23800001	23900001	A_hap1,C_hap1,D_hap4
1833	23800001	23900001	C_hap2
1834	23800001	23900001	E_hap2,F_hap3,H_hap1,H_hap2,I_hap3,J_hap3
1835	23800001	23900001	A_hap2,B_hap1,B_hap4,D_hap2,F_hap1,G_hap1,J_hap1,J_hap2,J_hap4
1836	23800001	23900001	I_hap1
1837	23900001	24000001	F_hap2,dm
1838	23900001	24000001	A_hap1
1839	23900001	24000001	C_hap1
1840	23900001	24000001	A_hap3,B_hap3,C_hap3,E_hap1,E_hap3,G_hap4,H_hap3,H_hap4,I_hap1,I_hap2
1841	23900001	24000001	I_hap4
1842	23900001	24000001	A_hap2,B_hap1,B_hap4,D_hap2,F_hap1,G_hap1,J_hap1,J_hap2,J_hap4
1843	23900001	24000001	E_hap2,F_hap3,H_hap1,H_hap2,I_hap3,J_hap3
1844	23900001	24000001	D_hap3
1845	23900001	24000001	B_hap2,D_hap4,E_hap4,G_hap2
1846	23900001	24000001	A_hap4,C_hap2,C_hap4,D_hap1,F_hap4,G_hap3
1847	24000001	24100001	F_hap2,dm
1848	24000001	24100001	A_hap2,B_hap1,B_hap4,D_hap2,F_hap1,G_hap1,J_hap1,J_hap2,J_hap4
1849	24000001	24100001	D_hap3,D_hap4,G_hap2
1850	24000001	24100001	A_hap3,B_hap2,B_hap3,C_hap3,E_hap1,E_hap3,E_hap4,G_hap4,H_hap3,H_hap4
1851	24000001	24100001	I_hap2
1852	24000001	24100001	I_hap1
1853	24000001	24100001	E_hap2,F_hap3,H_hap1,H_hap2,I_hap3,J_hap3
1854	24000001	24100001	C_hap1,I_hap4
1855	24000001	24100001	A_hap1,A_hap4,C_hap2,C_hap4,D_hap1,F_hap4,G_hap3
1856	24100001	24200001	F_hap2,dm
1857	24100001	24200001	J_hap1
1858	24100001	24200001	A_hap2,B_hap1,B_hap4,D_hap2,F_hap1,G_hap1,J_hap2,J_hap4
1859	24100001	24200001	A_hap3,B_hap2,B_hap3,C_hap3,E_hap1,E_hap3,E_hap4,G_hap4,H_hap3,H_hap4,I_hap2
1860	24100001	24200001	I_hap1
1861	24100001	24200001	C_hap2,G_hap2
1862	24100001	24200001	D_hap4
1863	24100001	24200001	A_hap1,C_hap4,D_hap1,D_hap3
1864	24100001	24200001	A_hap4,E_hap2,F_hap3,G_hap3,H_hap1,H_hap2,I_hap3,J_hap3
1865	24100001	24200001	C_hap1
1866	24100001	24200001	I_hap4
1867	24100001	24200001	F_hap4
1868	24200001	24300001	F_hap2,F_hap4,dm
1869	24200001	24300001	J_hap1
1870	24200001	24300001	C_hap1,C_hap2,D_hap4,G_hap2
1871	24200001	24300001	A_hap3,B_hap2,B_hap3,C_hap3,E_hap1,E_hap3,E_hap4,G_hap4,H_hap3,H_hap4,I_hap2,I_hap4
1872	24200001	24300001	A_hap2,B_hap1,B_hap4,D_hap2,F_hap1,G_hap1,J_hap2,J_hap4
1873	24200001	24300001	I_hap1
1874	24200001	24300001	A_hap1,A_hap4,C_hap4,D_hap1,D_hap3,E_hap2,F_hap3,G_hap3,H_hap1,H_hap2,I_hap3,J_hap3
1875	24300001	24400001	F_hap2,F_hap4,dm
1876	24300001	24400001	A_hap3,B_hap2,B_hap3,C_hap3,E_hap1,E_hap3,E_hap4,G_hap4,H_hap3,H_hap4,I_hap1,I_hap2,I_hap4
1877	24300001	24400001	A_hap2,B_hap1,B_hap4,D_hap2,F_hap1,G_hap1,J_hap1,J_hap2,J_hap4
1878	24300001	24400001	C_hap1
1879	24300001	24400001	D_hap1,D_hap3,G_hap2
1880	24300001	24400001	D_hap4
1881	24300001	24400001	E_hap2,F_hap3,H_hap1,H_hap2,I_hap3,J_hap3
1882	24300001	24400001	A_hap1,C_hap2
1883	24300001	24400001	A_hap4,C_hap4,G_hap3
1884	24400001	24500001	F_hap2,dm
1885	24400001	24500001	B_hap2,E_hap4
1886	24400001	24500001	A_hap3,B_hap3,C_hap3,E_hap1,E_hap3,G_hap4,H_hap3,H_hap4,I_hap1,I_hap2,I_hap4
1887	24400001	24500001	A_hap2,B_hap1,B_hap4,D_hap2,F_hap1,G_hap1,J_hap1,J_hap2,J_hap4
1888	24400001	24500001	A_hap1,C_hap1,C_hap2,D_hap1,D_hap4
1889	24400001	24500001	D_hap3,G_hap2,G_hap3
1890	24400001	24500001	F_hap3,H_hap1,H_hap2,I_hap3,J_hap3
1891	24400001	24500001	E_hap2
1892	24400001	24500001	A_hap4,C_hap4,F_hap4
1893	24500001	24600001	F_hap2,dm
1894	24500001	24600001	D_hap3,G_hap2,G_hap3
1895	24500001	24600001	B_hap2
1896	24500001	24600001	A_hap2,B_hap1,B_hap4,D_hap2,F_hap1,G_hap1,J_hap1,J_hap2,J_hap4
1897	24500001	24600001	F_hap3,H_hap1,H_hap2,I_hap3,J_hap3
1898	24500001	24600001	E_hap4
1899	24500001	24600001	F_hap4
1900	24500001	24600001	A_hap4
1901	24500001	24600001	A_hap1,A_hap3,B_hap3,C_hap1,C_hap2,C_hap3,C_hap4,D_hap1,D_hap4,E_hap1,E_hap2,E_hap3,G_hap4,H_hap3,H_hap4,I_hap1,I_hap2,I_hap4
1902	24600001	24700001	F_hap2,F_hap4,dm
1903	24600001	24700001	B_hap2
1904	24600001	24700001	D_hap3,G_hap2,G_hap3
1905	24600001	24700001	A_hap1,A_hap4,B_hap3,C_hap1,C_hap2,D_hap4,E_hap1,E_hap3,E_hap4
1906	24600001	24700001	A_hap2,B_hap1,B_hap4,D_hap2,F_hap1,G_hap1,J_hap1,J_hap2,J_hap4
1907	24600001	24700001	F_hap3,H_hap1,H_hap2,I_hap3,J_hap3
1908	24600001	24700001	C_hap4,D_hap1
1909	24600001	24700001	E_hap2
1910	24600001	24700001	A_hap3,C_hap3,G_hap4,H_hap3,H_hap4,I_hap1,I_hap2,I_hap4
1911	24700001	24800001	F_hap2,dm
1912	24700001	24800001	F_hap4
1913	24700001	24800001	C_hap1,D_hap3,G_hap2,G_hap3
1914	24700001	24800001	D_hap1
1915	24700001	24800001	A_hap3,B_hap2,C_hap3,G_hap4,H_hap3,H_hap4,I_hap1,I_hap2,I_hap4
1916	24700001	24800001	A_hap2,B_hap1,B_hap4,D_hap2,F_hap1,G_hap1,J_hap1,J_hap2,J_hap4
1917	24700001	24800001	E_hap2,F_hap3,H_hap1,H_hap2,I_hap3,J_hap3
1918	24700001	24800001	A_hap1,A_hap4,B_hap3,C_hap2,C_hap4,D_hap4,E_hap1,E_hap3,E_hap4
1919	24800001	24900001	F_hap2,dm
1920	24800001	24900001	A_hap2,B_hap1,B_hap4,D_hap2,F_hap1,G_hap1,J_hap1,J_hap2,J_hap4
1921	24800001	24900001	A_hap1,C_hap1,G_hap3
1922	24800001	24900001	A_hap3,A_hap4,B_hap3,C_hap3,D_hap1,D_hap3,D_hap4,E_hap1,E_hap3,E_hap4,F_hap4,G_hap2,G_hap4,H_hap3,H_hap4,I_hap1,I_hap2
1923	24800001	24900001	B_hap2
1924	24800001	24900001	I_hap4
1925	24800001	24900001	E_hap2,F_hap3,H_hap1,H_hap2,I_hap3,J_hap3
1926	24800001	24900001	C_hap2
1927	24800001	24900001	C_hap4
1928	24900001	25000001	F_hap2,dm
1929	24900001	25000001	A_hap2,B_hap1,B_hap4,D_hap2,F_hap1,G_hap1,J_hap1,J_hap2,J_hap4
1930	24900001	25000001	I_hap4
1931	24900001	25000001	H_hap1
1932	24900001	25000001	A_hap3,B_hap3,C_hap3,E_hap1,E_hap3,G_hap4,H_hap3,H_hap4,I_hap2
1933	24900001	25000001	A_hap1,A_hap4,B_hap2,C_hap1,C_hap2,C_hap4,D_hap1,D_hap3,D_hap4,E_hap2,E_hap4,F_hap3,F_hap4,G_hap2,G_hap3,H_hap2,I_hap1,I_hap3,J_hap3
1934	25000001	25100001	F_hap2,dm
1935	25000001	25100001	A_hap3,B_hap2,B_hap3,C_hap3,E_hap1,E_hap3,G_hap4,H_hap1,H_hap3,H_hap4,I_hap2,I_hap4
1936	25000001	25100001	A_hap2,B_hap1,B_hap4,D_hap2,F_hap1,G_hap1,J_hap1,J_hap2,J_hap4
1937	25000001	25100001	A_hap1,D_hap4,E_hap2,G_hap2,G_hap3,H_hap2,I_hap3,J_hap3
1938	25000001	25100001	A_hap4,C_hap1,C_hap2,C_hap4,D_hap1,D_hap3,E_hap4,F_hap3,F_hap4,I_hap1
1939	25100001	25200001	C_hap4,D_hap4,E_hap2,F_hap2,G_hap3,J_hap3,dm
1940	25100001	25200001	A_hap1,G_hap2,H_hap3,I_hap3
1941	25100001	25200001	H_hap2
1942	25100001	25200001	A_hap3,B_hap2,B_hap3,C_hap3,E_hap1,E_hap3,G_hap4,H_hap1,H_hap4,I_hap2,I_hap4
1943	25100001	25200001	A_hap2,B_hap1,B_hap4,D_hap2,F_hap1,G_hap1,J_hap1,J_hap2,J_hap4
1944	25100001	25200001	D_hap1,D_hap3
1945	25100001	25200001	C_hap2
1946	25100001	25200001	C_hap1
1947	25100001	25200001	A_hap4,E_hap4,F_hap3,F_hap4,I_hap1
1948	25200001	25300001	C_hap4,D_hap4,E_hap2,F_hap2,G_hap3,J_hap3,dm
1949	25200001	25300001	C_hap1
1950	25200001	25300001	A_hap1,H_hap3
1951	25200001	25300001	A_hap3,B_hap2,C_hap3,G_hap4,H_hap1,H_hap4,I_hap1,I_hap2,I_hap4
1952	25200001	25300001	J_hap1
1953	25200001	25300001	A_hap2,B_hap1,B_hap4,D_hap2,F_hap1,G_hap1,J_hap2,J_hap4
1954	25200001	25300001	A_hap4,C_hap2,D_hap1,D_hap3,G_hap2,H_hap2,I_hap3
1955	25200001	25300001	B_hap3,E_hap1,E_hap3,E_hap4,F_hap3,F_hap4
1956	25300001	25400001	C_hap4,D_hap4,E_hap2,F_hap2,G_hap3,J_hap3,dm
1957	25300001	25400001	A_hap3,B_hap2,C_hap3,G_hap4,H_hap1,H_hap4,I_hap1,I_hap2,I_hap4
1958	25300001	25400001	A_hap2,B_hap1,B_hap4,D_hap2,F_hap1,G_hap1,J_hap1,J_hap2,J_hap4
1959	25300001	25400001	A_hap1,A_hap4,C_hap2,D_hap1,D_hap3,G_hap2,H_hap2,H_hap3,I_hap3
1960	25300001	25400001	B_hap3,C_hap1,E_hap1,E_hap3,E_hap4,F_hap3,F_hap4
1961	25400001	25500001	C_hap4,D_hap4,E_hap2,G_hap3,J_hap3,dm
1962	25400001	25500001	F_hap2
1963	25400001	25500001	A_hap1,C_hap2,D_hap1,D_hap3,G_hap2,H_hap2,H_hap3,I_hap3
1964	25400001	25500001	A_hap4,B_hap3,E_hap1,E_hap3,E_hap4,F_hap3,F_hap4
1965	25400001	25500001	A_hap2,B_hap1,B_hap4,D_hap2,F_hap1,G_hap1,J_hap1,J_hap2,J_hap4
1966	25400001	25500001	A_hap3,B_hap2,C_hap3,G_hap4,H_hap1,H_hap4,I_hap1,I_hap2,I_hap4
1967	25400001	25500001	C_hap1
1968	25500001	25600001	C_hap4,D_hap4,E_hap2,G_hap3,J_hap3,dm
1969	25500001	25600001	C_hap1,C_hap2,D_hap1,D_hap3,G_hap2,H_hap2,H_hap3,I_hap3
1970	25500001	25600001	A_hap1
1971	25500001	25600001	A_hap2,B_hap1,B_hap4,D_hap2,F_hap1,G_hap1,J_hap1,J_hap2,J_hap4
1972	25500001	25600001	A_hap3,B_hap2,C_hap3,G_hap4,H_hap1,H_hap4,I_hap1,I_hap2,I_hap4
1973	25500001	25600001	F_hap2
1974	25500001	25600001	A_hap4,B_hap3,E_hap1,E_hap3,E_hap4,F_hap3,F_hap4
1975	25600001	25700001	C_hap4,D_hap4,E_hap2,F_hap2,G_hap3,J_hap3,dm
1976	25600001	25700001	A_hap3,B_hap2,C_hap3,G_hap4,H_hap1,H_hap4,I_hap1,I_hap2,I_hap4
1977	25600001	25700001	C_hap1,C_hap2
1978	25600001	25700001	D_hap1,D_hap3,G_hap2,H_hap3,I_hap3
1979	25600001	25700001	A_hap1
1980	25600001	25700001	H_hap2
1981	25600001	25700001	A_hap2,B_hap1,B_hap4,D_hap2,F_hap1,G_hap1,J_hap1,J_hap2,J_hap4
1982	25600001	25700001	A_hap4,B_hap3,E_hap1,E_hap3,E_hap4,F_hap3,F_hap4
1983	25700001	25800001	dm
1984	25700001	25800001	C_hap4,D_hap4,E_hap2,G_hap3,J_hap3
1985	25700001	25800001	F_hap2
1986	25700001	25800001	A_hap3,C_hap3,E_hap1,E_hap3,E_hap4,G_hap4,H_hap1,H_hap4,I_hap1,I_hap2,I_hap4
1987	25700001	25800001	A_hap1,A_hap4,B_hap2,B_hap3,C_hap1,C_hap2,F_hap3,F_hap4
1988	25700001	25800001	D_hap1,D_hap3,G_hap2,H_hap2,H_hap3,I_hap3
1989	25700001	25800001	A_hap2,B_hap1,B_hap4,D_hap2,F_hap1,G_hap1,J_hap1,J_hap2,J_hap4
1990	25800001	25900001	C_hap4,D_hap4,E_hap2,G_hap3,J_hap3,dm
1991	25800001	25900001	A_hap1,A_hap2,A_hap4,B_hap1,B_hap2,B_hap3,B_hap4,C_hap1,C_hap2,D_hap1,D_hap2,D_hap3,F_hap1,F_hap4,G_hap1,G_hap2,G_hap4,H_hap2,H_hap3,I_hap3,J_hap1,J_hap2,J_hap4
1992	25800001	25900001	I_hap2
1993	25800001	25900001	A_hap3,C_hap3,E_hap1,E_hap3,E_hap4,H_hap1,H_hap4,I_hap1,I_hap4
1994	25800001	25900001	F_hap2,F_hap3
1995	25900001	26000001	C_hap4,D_hap4,E_hap2,F_hap2,F_hap3,G_hap3,J_hap3,dm
1996	25900001	26000001	I_hap2
1997	25900001	26000001	A_hap2,B_hap1,B_hap4,D_hap2,F_hap1,G_hap1,J_hap1,J_hap2,J_hap4
1998	25900001	26000001	C_hap1
[truncated: 3,143 more rows]

## Sheet: Figure5b_Pseudocontigs
Pseudo-contig	Starting Window (100kb)	Nodes	Cumulative Pseudo-contig coverage (Mb)	Nodes traversed
1	363	78	7.8	2815,2826,2845,2857,2869,imputed_2885,2892,2910,2922,2932,2947,2954,2965,2977,2986,2993,3002,3010,3023,imputed_3031,3035,3052,3058,3076,3085,3101,3120,3123,imputed_3138,3149,3156,3164,3183,3191,3203,3207,3223,3230,3244,3254,3268,3279,3294,3302,3315,3326,3339,3351,3360,3378,3387,3397,3404,3421,3428,3438,3453,3464,3475,imputed_3482,3498,3505,3516,3522,3531,3538,imputed_3549,3556,3569,3574,3583,3594…
2	358	48	12.6	2768,2777,2784,imputed_2799,2805,2813,2825,2846,2863,2871,imputed_2885,2894,2909,2921,2931,2942,2957,2964,imputed_2978,2990,2994,3003,3012,3021,3030,3034,3047,3057,3077,3086,imputed_3105,3117,3124,imputed_3142,3147,3154,3162,3184,3190,3205,imputed_3207,3221,3232,3243,3257,imputed_3270,3280,3292
3	538	45	17.1	4622,4633,4640,4652,imputed_4663,4676,4686,imputed_4693,4709,4718,4727,4745,4755,4763,imputed_4768,4778,4788,4799,4822,4831,4833,4849,4854,4866,4875,4892,4902,4905,imputed_4915,4928,4942,4952,4964,4972,4983,4991,5001,5006,5017,5024,5030,5042,5054,5065,5072
4	493	43	21.4	4160,4171,4183,4189,4194,4199,4206,4219,4227,4240,4248,imputed_4256,4266,4288,4294,4307,4316,4330,4338,4351,4362,4371,4373,4384,4395,4407,4417,4424,4437,4446,4459,4462,4474,4480,4495,imputed_4506,4515,4529,4534,4544,4559,4571,4578
5	16	41	25.5	95,99,106,119,128,133,139,153,162,171,178,imputed_188,197,207,214,223,229,244,252,263,273,282,296,304,313,321,332,340,353,364,372,381,397,404,411,420,430,436,446,452,458
6	528	32	28.7	4502,4519,4524,4535,4545,imputed_4552,4570,4580,4586,4605,4616,4637,4649,4657,4668,4670,4681,4694,4708,4720,4731,4741,4751,4762,4774,4786,4794,4808,4816,4830,4837,4841
7	230	32	31.9	1753,1759,1766,1773,1776,1795,1808,1817,1835,1842,1848,imputed_1858,1872,1877,1887,1896,1906,1916,1920,1929,1936,1943,imputed_1953,1958,1965,1971,1981,1989,1991,1997,2002,2011
8	441	30	34.9	3658,3665,3676,3683,3696,3708,3715,3719,3729,3733,3742,3752,3761,3766,3778,3787,3793,3806,3808,3820,3834,3839,3849,3859,3875,3886,3894,3904,3920,3922
9	442	29	37.8	3668,3677,3688,3695,3706,3715,3719,3729,3733,3742,3752,3761,3766,3778,3787,3793,3806,3808,3820,3834,3839,3849,3859,3875,3886,3894,3904,3920,3922
10	33	29	40.7	241,248,259,272,285,292,299,315,318,329,344,351,360,375,387,391,405,410,419,427,439,443,448,464,465,475,483,498,502
11	306	28	43.5	2339,2352,2358,2363,2374,2382,2391,2397,2413,2423,2434,2443,2447,2455,2461,2467,2474,2481,2496,2504,2511,2517,2530,2537,imputed_2543,2549,2556,2563
12	519	23	45.8	4409,4422,4435,4442,4453,4463,4470,4479,4492,4499,4509,4523,4531,4541,4558,4573,4581,4594,4603,imputed_4625,4635,4647,4654
13	406	22	48	3300,3315,3326,3339,3351,3360,3378,3387,3397,3404,3421,3428,imputed_3438,3453,3464,3475,imputed_3482,3498,3505,3516,3522,3531
14	70	22	50.2	555,imputed_563,567,578,586,592,601,imputed_609,619,621,imputed_629,633,639,647,659,663,676,680,689,697,708,714
15	484	20	52.2	4047,4056,imputed_4064,4093,4098,4125,4129,4136,4145,4159,4176,4179,4186,4191,4197,4208,4212,4229,4242,4247
16	340	20	54.2	2604,2609,2617,2620,2626,2630,2641,2652,2659,2669,2683,2695,2704,2718,2728,2732,2744,2756,2762,2769
17	553	19	56.1	4785,4793,imputed_4805,4815,4829,4834,4846,4857,4870,4878,4891,4896,4906,4913,4927,4936,4947,4960,4968
18	458	19	58	3802,3812,3816,3829,3836,3846,3865,3869,3882,3891,3900,3918,3925,3930,3941,3948,3958,3966,3976
19	19	19	59.9	117,122,136,142,146,157,165,175,185,199,204,215,222,228,245,251,257,268,279
20	359	17	61.6	2769,2786,2794,imputed_2809,2820,2836,2847,2855,2876,2886,2893,2905,2914,2930,2940,2958,2968
21	35	17	63.3	260,271,283,295,305,312,327,335,341,354,366,378,386,imputed_395,403,413,417
22	286	15	64.8	2181,2190,2193,2196,2209,imputed_2222,2229,imputed_2238,2242,2246,2253,2261,imputed_2269,2271,2277
23	174	15	66.3	1334,1337,1341,1349,1355,1362,1370,1374,1390,1397,1404,1417,1427,1435,1445
24	83	14	67.7	651,657,665,673,682,688,698,706,imputed_713,721,727,733,740,743
25	578	13	69	5036,5043,5053,5064,5070,5076,5088,5099,5111,5116,5124,5130,5134
26	578	13	70.3	5031,5040,5051,5058,5068,5079,5087,5100,5106,5117,5125,5128,5140
27	444	13	71.6	3686,3693,3704,3712,3721,3726,imputed_3734,3744,3753,3757,3767,3774,3783
28	428	13	72.9	3538,imputed_3549,3556,3569,3574,3583,3594,3604,3618,3629,imputed_3639,3648,3651
29	325	13	74.2	2506,2512,imputed_2522,2529,2536,2545,imputed_2550,2554,2564,2569,imputed_2577,2580,2587
30	301	13	75.5	2283,2288,2301,imputed_2315,2334,2338,2347,2355,imputed_2360,2370,2378,2385,2393
31	157	13	76.8	1228,1233,1240,1248,imputed_1260,1267,1270,1280,1289,1291,1295,1301,1308
32	39	13	78.1	302,309,324,330,348,355,361,373,383,392,402,409,418
33	579	12	79.3	5049,5055,5060,5071,5080,5086,5098,5109,5118,5120,5127,5133
34	566	12	80.5	4920,4924,4940,4954,imputed_4958,4973,4980,4990,4994,5009,5019,5025
35	471	12	81.7	3937,3945,3953,3960,3969,imputed_3975,3982,3989,4001,imputed_4011,4019,4025
36	471	12	82.9	3937,3945,3953,3960,3969,imputed_3975,3982,3989,4001,imputed_4011,4019,4025
37	448	12	84.1	3717,3725,3735,3741,3748,3758,3769,3777,imputed_3784,3792,3800,3811
38	430	12	85.3	3554,3567,3573,3582,imputed_3593,3605,3617,3628,3632,3641,3655,3659
39	261	12	86.5	2010,2020,2023,2034,2042,2056,2060,2067,2076,2085,2091,2096
40	261	12	87.7	2010,2020,2023,2034,2042,2056,2060,2067,2076,2085,2091,2096
41	392	11	88.8	3146,3153,3160,3171,3194,3202,3209,3214,3227,3238,3256
42	345	11	89.9	2632,2642,2649,2661,2670,2687,imputed_2699,2708,2717,2726,2734
43	143	11	91	1114,1120,1138,1141,1145,1149,1161,imputed_1164,1176,1180,1187
44	123	11	92.1	941,948,955,965,978,984,994,1006,1012,1021,1037
45	21	11	93.2	137,141,150,163,169,179,187,194,202,211,224
46	4	11	94.3	17,23,28,33,39,42,49,58,imputed_65,67,73
47	4	11	95.4	17,23,28,33,39,42,49,58,imputed_65,67,73
48	4	11	96.5	15,21,27,33,39,42,imputed_49,58,imputed_65,67,73
49	567	10	97.5	4930,4939,4946,4957,4967,4981,4985,4993,5003,5014
50	526	10	98.5	4482,4488,4500,4516,4525,4536,4543,4549,4563,4576
51	494	10	99.5	4168,4182,4187,imputed_4192,4202,4207,4216,4222,4238,4251
52	419	10	100.5	3455,3463,3477,3485,3499,3504,3513,imputed_3524,3532,3535
53	408	10	101.5	3328,3341,3352,3361,3377,3388,3396,3406,3416,3429
54	324	10	102.5	2491,2505,2509,2519,2527,2535,2544,imputed_2550,2558,2566
55	324	10	103.5	2491,2505,2509,2519,2527,2535,2544,imputed_2550,2558,2566
56	216	10	104.5	1641,1647,imputed_1657,1665,1670,1680,1686,1691,1704,1715
57	184	10	105.5	1414,1416,1425,1436,1446,1454,1460,imputed_1472,1485,1494
58	184	10	106.5	1414,1416,1425,1436,1446,1454,1460,imputed_1472,1485,1494
59	3	10	107.5	11,14,20,29,32,37,44,imputed_52,59,64
69	263	10	108.5	2027,2036,2043,imputed_2056,2061,2069,2073,2084,2088,2095
60	460	9	109.4	3817,3832,3838,3848,3862,3871,3878,3892,3905
61	401	9	110.3	3242,3251,3273,3276,3287,3296,3311,3322,3332
62	290	9	111.2	2208,2224,2226,2236,2240,imputed_2251,2254,2262,2268
63	204	9	112.1	1548,1560,1565,1570,1575,1591,1599,1605,1609
64	191	9	113	1476,1480,1493,1501,1515,1521,imputed_1526,1529,1532
65	145	9	113.9	1136,1141,1145,1149,1161,imputed_1164,1176,1180,1187
66	68	9	114.8	542,549,imputed_553,561,571,579,587,596,599
67	57	9	115.7	469,476,487,495,506,imputed_509,520,527,533
68	545	8	116.5	4697,4703,4722,4733,4739,4754,4757,4767
70	519	8	117.3	4410,4420,imputed_4439,4451,4454,4466,imputed_4470,4485
71	492	8	118.1	4148,4157,4175,4181,4188,4195,4198,4209
72	485	8	118.9	4057,4073,4089,4112,4120,4133,4137,4147
73	386	8	119.7	3068,3081,3094,3109,3122,imputed_3134,3143,3152
74	276	8	120.5	2115,2120,2126,2133,2140,2148,2151,2161
75	265	8	121.3	2047,2050,2062,2066,2075,2081,2091,2096
76	103	8	122.1	804,809,812,820,830,840,imputed_855,858
77	75	8	122.9	594,604,608,imputed_614,625,imputed_629,634,642
78	75	8	123.7	594,604,608,imputed_614,625,imputed_629,634,642
79	24	8	124.5	161,172,180,imputed_192,198,205,211,224
80	583	7	125.2	5081,5087,imputed_5100,5106,5117,5125,5128
81	546	7	125.9	4707,4716,4729,4743,4753,4759,4767
82	512	7	126.6	4344,4357,4370,4374,4383,4387,4404
83	469	7	127.3	3917,3923,3931,3942,3947,3955,3965
84	376	7	128	2982,2988,2992,3005,3008,3018,3028
85	352	7	128.7	2706,2713,2729,2737,2742,2754,2768
86	237	7	129.4	1818,1831,1840,1850,1859,1871,1876
87	148	7	130.1	1152,1159,1164,1174,imputed_1179,1194,1206
88	135	7	130.8	1048,1057,1067,1073,1077,1087,1090
89	126	7	131.5	966,977,982,996,1004,imputed_1013,1020
90	126	7	132.2	966,977,982,996,1004,imputed_1013,1020
91	103	7	132.9	801,810,816,821,832,847,853
92	411	6	133.5	3368,3379,3382,3394,3408,3414
93	385	6	134.1	3060,3080,3088,3106,3121,3126
94	356	6	134.7	2749,imputed_2759,2767,2775,2790,2801
95	352	6	135.3	2706,2713,2729,2737,2742,2754
96	318	6	135.9	2450,2453,2463,imputed_2466,2475,2486
97	309	6	136.5	2365,2371,2384,2390,2396,2409
98	305	6	137.1	2335,2343,2350,imputed_2359,2368,2372
99	289	6	137.7	2202,2204,2218,2227,2237,2244
100	289	6	138.3	2202,2204,2218,2227,2237,2244
101	182	6	138.9	1389,1398,1406,1418,1428,1437
102	164	6	139.5	1275,1285,1292,1296,1303,1309
103	164	6	140.1	1275,1285,1292,1296,1303,1309
104	136	6	140.7	1057,1067,1073,1077,1087,1090
105	79	6	141.3	624,imputed_629,632,638,648,661
106	59	6	141.9	485,493,504,512,514,524
107	59	6	142.5	485,493,504,512,514,524
108	512	5	143	4346,4360,4369,4372,4377
109	500	5	143.5	4217,imputed_4230,4239,4250,4257
110	439	5	144	3643,3656,3662,3670,3678
111	300	5	144.5	2275,2285,2292,2307,2323
112	281	5	145	2146,2152,2160,2166,2177
113	281	5	145.5	2146,2152,2160,2166,2177
114	260	5	146	2005,2012,2018,imputed_2024,2037
115	244	5	146.5	1889,1894,1904,1913,1921
116	244	5	147	1889,1894,1904,1913,1921
117	244	5	147.5	1885,1895,1903,1915,1923
118	208	5	148	1574,1584,1597,imputed_1607,1611
119	176	5	148.5	1343,1347,imputed_1358,1364,1367
120	176	5	149	1343,1347,imputed_1358,1364,1367
121	167	5	149.5	1298,1302,1310,1318,1324
122	100	5	150	775,786,793,804,809
123	96	5	150.5	750,756,759,imputed_769,774
124	93	5	151	728,732,imputed_741,744,755
125	16	5	151.5	94,101,109,imputed_119,129
126	15	5	152	81,90,imputed_98,108,113
127	556	4	152.4	4813,4828,4838,4844
128	522	4	152.8	4445,4457,4461,4472
129	482	4	153.2	4027,4037,4043,4057
130	479	4	153.6	4000,4007,4021,4026
131	435	4	154	3601,3612,3622,3636
132	423	4	154.4	3492,3502,3515,3520
133	404	4	154.8	3281,3290,imputed_3305,3312
134	363	4	155.2	2816,2831,2848,2854
135	318	4	155.6	2446,2456,2459,2469
136	318	4	156	2446,2456,2459,2469
137	251	4	156.4	1940,1950,1959,1963
138	229	4	156.8	1749,1754,1758,1769
139	229	4	157.2	1749,1754,1758,1769
140	225	4	157.6	1713,1723,1733,1737
141	154	4	158	1201,1213,1219,1226
142	130	4	158.4	1007,1016,1022,1036
143	116	4	158.8	900,909,915,920
144	116	4	159.2	900,909,915,920
145	114	4	159.6	889,896,899,910
146	93	4	160	728,732,imputed_741,744
147	87	4	160.4	677,685,696,707
148	71	4	160.8	560,570,577,584
149	71	4	161.2	560,570,577,584
150	15	4	161.6	84,91,102,104
151	563	3	161.9	4890,4901,4908
152	542	3	162.2	4666,4675,4682
153	539	3	162.5	4627,4647,4654
154	513	3	162.8	4360,4369,4372
155	507	3	163.1	4296,4301,4317
156	489	3	163.4	4124,4132,4142
157	479	3	163.7	3999,4004,4022
158	443	3	164	3678,3685,3694
159	418	3	164.3	3439,3452,3461
160	394	3	164.6	3161,3175,3193
161	383	3	164.9	3040,3045,3061
162	378	3	165.2	2998,3004,3013
163	314	3	165.5	2408,2419,2427
164	306	3	165.8	2346,2354,2357
165	302	3	166.1	2295,2306,2319
166	297	3	166.4	2260,2267,2272
167	282	3	166.7	2154,imputed_2160,2167
168	278	3	167	2129,2134,2136
169	278	3	167.3	2129,2134,2136
170	277	3	167.6	2123,2125,2134
171	255	3	167.9	1969,1978,1988
172	255	3	168.2	1969,1978,1988
173	252	3	168.5	1950,1959,1963
174	241	3	168.8	1861,1870,1882
175	234	3	169.1	1783,1792,1809
176	229	3	169.4	1746,1752,1761
177	226	3	169.7	1729,1732,1738
178	226	3	170	1729,1732,1738
179	215	3	170.3	1635,1638,1648
180	215	3	170.6	1635,1638,1648
181	214	3	170.9	1629,1632,1642
182	190	3	171.2	1465,1473,1489
183	188	3	171.5	1448,1455,1461
184	179	3	171.8	1361,1368,1376
185	162	3	172.1	1265,1272,1276
186	161	3	172.4	1257,1264,1271
187	155	3	172.7	1214,1220,1225
188	137	3	173	1068,1072,1079
189	133	3	173.3	1038,1042,1050
190	133	3	173.6	1038,1042,1050
191	121	3	173.9	932,937,940
192	120	3	174.2	925,928,935
193	114	3	174.5	886,893,906
194	113	3	174.8	877,885,895
195	113	3	175.1	877,885,895
196	88	3	175.4	691,699,704
197	84	3	175.7	653,662,670
198	62	3	176	508,513,521
199	52	3	176.3	422,437,442
210	508	3	176.6	4306,imputed_4313,4329
200	573	2	176.8	4986,4996
201	565	2	177	4911,4915
202	560	2	177.2	4858,4864
203	560	2	177.4	4852,4871
204	554	2	177.6	4795,4806
205	536	2	177.8	4599,4606
206	519	2	178	4413,4425
207	517	2	178.2	4397,4403
208	510	2	178.4	4325,4340
209	508	2	178.6	4306,4313
211	505	2	178.8	4261,4275
212	490	2	179	4132,4142
213	484	2	179.2	4042,4055
214	483	2	179.4	4037,4043
215	446	2	179.6	3701,3711
216	429	2	179.8	3547,3553
217	428	2	180	3540,3545
218	399	2	180.2	3217,3226
219	375	2	180.4	2962,2973
220	367	2	180.6	2866,2880
221	361	2	180.8	2800,2808
222	345	2	181	2633,2637
223	345	2	181.2	2633,2637
224	315	2	181.4	2419,2427
225	315	2	181.6	2419,2427
226	303	2	181.8	2308,2313
227	301	2	182	2287,2290
228	300	2	182.2	2278,2282
229	296	2	182.4	2256,2260
230	295	2	182.6	2250,2256
231	286	2	182.8	2180,2187
232	286	2	183	2180,2187
233	286	2	183.2	2180,2187
234	284	2	183.4	2169,2174
235	280	2	183.6	2137,2145
236	276	2	183.8	2116,2119
237	276	2	184	2116,2119
238	258	2	184.2	1992,1996
239	255	2	184.4	1970,1979
240	241	2	184.6	1862,1870
241	238	2	184.8	1832,1838
242	238	2	185	1832,1838
243	234	2	185.2	1785,1791
244	232	2	185.4	1767,1772
245	228	2	185.6	1739,1743
246	225	2	185.8	1714,1725
247	223	2	186	1699,1701
248	220	2	186.2	1674,1681
249	214	2	186.4	1629,1632
250	212	2	186.6	1612,1620
251	212	2	186.8	1610,1623
252	210	2	187	1602,1606
253	210	2	187.2	1602,1606
254	208	2	187.4	1576,1585
255	208	2	187.6	1576,1585
256	205	2	187.8	1559,1566
257	195	2	188	1512,1520
258	181	2	188.2	1377,1388
259	181	2	188.4	1377,1388
260	175	2	188.6	1338,1342
261	173	2	188.8	1330,1333
262	173	2	189	1330,1333
263	170	2	189.2	1317,1322
264	170	2	189.4	1317,1322
265	162	2	189.6	1265,1272
266	160	2	189.8	1252,1256
267	160	2	190	1252,1256
268	158	2	190.2	1235,1239
269	157	2	190.4	1231,1234
270	144	2	190.6	1125,1135
271	144	2	190.8	1125,1135
272	142	2	191	1105,1110
273	123	2	191.2	945,949
274	123	2	191.4	942,949
275	112	2	191.6	873,877
276	111	2	191.8	865,870
277	109	2	192	852,859
278	109	2	192.2	852,859
279	105	2	192.4	814,822
280	103	2	192.6	804,809
281	101	2	192.8	784,791
282	97	2	193	757,760
283	55	2	193.2	452,458
284	52	2	193.4	425,434
285	20	2	193.6	127,135
286	590	1	193.7	5140
287	578	1	193.8	5033
288	577	1	193.9	5022
289	577	1	194	5022
290	572	1	194.1	4977
291	562	1	194.2	4877
292	553	1	194.3	4782
293	545	1	194.4	4693
294	544	1	194.5	4682
295	542	1	194.6	4665
296	538	1	194.7	4615
297	536	1	194.8	4593
298	521	1	194.9	4433
299	517	1	195	4397
300	516	1	195.1	4377
301	510	1	195.2	4329
302	506	1	195.3	4287
303	504	1	195.4	4253
304	504	1	195.5	4253
305	492	1	195.6	4150
306	483	1	195.7	4038
307	483	1	195.8	4035
308	478	1	195.9	3986
309	478	1	196	3986
310	476	1	196.1	3975
311	442	1	196.2	3666
312	418	1	196.3	3445
313	417	1	196.4	3431
314	403	1	196.5	3270
315	398	1	196.6	3208
316	391	1	196.7	3134
317	384	1	196.8	3053
318	383	1	196.9	3033
319	382	1	197	3028
320	374	1	197.1	2951
321	373	1	197.2	2943
322	372	1	197.3	2936
323	371	1	197.4	2915
324	370	1	197.5	2907
325	369	1	197.6	2896
326	362	1	197.7	2804
327	351	1	197.8	2699
328	351	1	197.9	2694
329	349	1	198	2672
330	349	1	198.1	2672
331	322	1	198.2	2476
332	322	1	198.3	2476
333	314	1	198.4	2409
334	312	1	198.5	2387
335	311	1	198.6	2380
336	305	1	198.7	2331
337	298	1	198.8	2269
338	295	1	198.9	2250
339	289	1	199	2199
340	285	1	199.1	2175
341	276	1	199.2	2113
342	275	1	199.3	2107
343	275	1	199.4	2107
344	275	1	199.5	2107
345	260	1	199.6	2003
346	260	1	199.7	2003
347	259	1	199.8	1998
348	259	1	199.9	1998
349	257	1	200	1986
350	252	1	200.1	1953
351	250	1	200.2	1937
352	250	1	200.3	1937
353	240	1	200.4	1849
354	240	1	200.5	1849
355	236	1	200.6	1809
356	235	1	200.7	1802
357	234	1	200.8	1787
358	233	1	200.9	1772
359	225	1	201	1714
360	223	1	201.1	1696
361	223	1	201.2	1696
362	222	1	201.3	1689
363	222	1	201.4	1689
364	222	1	201.5	1688
365	220	1	201.6	1676
366	220	1	201.7	1671
367	219	1	201.8	1667
368	219	1	201.9	1667
369	219	1	202	1662
370	218	1	202.1	1656
371	218	1	202.2	1656
372	217	1	202.3	1652
373	214	1	202.4	1627
374	214	1	202.5	1627
375	207	1	202.6	1571
376	206	1	202.7	1566
377	205	1	202.8	1561
378	205	1	202.9	1561
379	204	1	203	1550
380	204	1	203.1	1550
381	204	1	203.2	1549
382	195	1	203.3	1513
383	195	1	203.4	1513
384	194	1	203.5	1505
385	183	1	203.6	1399
386	183	1	203.7	1399
387	177	1	203.8	1350
388	175	1	203.9	1338
389	174	1	204	1333
390	171	1	204.1	1327
391	170	1	204.2	1315
392	165	1	204.3	1287
393	160	1	204.4	1249
394	159	1	204.5	1244
395	159	1	204.6	1243
396	155	1	204.7	1212
397	155	1	204.8	1211
398	152	1	204.9	1179
399	151	1	205	1175
400	150	1	205.1	1166
401	149	1	205.2	1157
402	148	1	205.3	1155
403	144	1	205.4	1127
404	143	1	205.5	1113
405	143	1	205.6	1113
406	140	1	205.7	1088
407	140	1	205.8	1085
408	135	1	205.9	1051
409	129	1	206	993
410	127	1	206.1	974
411	125	1	206.2	958
412	122	1	206.3	936
413	122	1	206.4	936
414	121	1	206.5	931
415	121	1	206.6	929
416	119	1	206.7	921
417	119	1	206.8	921
418	113	1	206.9	879
419	112	1	207	871
420	112	1	207.1	871
421	105	1	207.2	814
422	102	1	207.3	799
423	102	1	207.4	799
424	100	1	207.5	779
425	100	1	207.6	777
426	98	1	207.7	761
427	94	1	207.8	737
428	91	1	207.9	713
429	91	1	208	711
430	83	1	208.1	651
431	78	1	208.2	616
432	68	1	208.3	544
433	68	1	208.4	544
434	68	1	208.5	543
435	65	1	208.6	535
436	65	1	208.7	535
437	65	1	208.8	530
438	57	1	208.9	467
439	56	1	209	460
440	33	1	209.1	241
441	23	1	209.2	148
442	15	1	209.3	82
443	15	1	209.4	82
444	1	1	209.5	1
445	1	1	209.6	1

## Sheet: Figure5c-f_Precision_Recall_N50
Figure Key			Fig6d (Chr. arms)	Fig6c (Chr. arms)	Fig6e (Chromosome arms)			Fig6f (Chromosome arms)		Fig6d (Chrs.)	Fig6c (Chrs.)	Fig6e (Chromsomes)			Fig6f (Chromosomes)
Sample	Chromosome	Pericentromeres	Precision	Recall	N50 (Mb)	Maximum Coverage (Mb)	Pseudo-contig coverage (Mb)	Genome Coverage (%)	Pericentromeres	Precision	Recall	N50 (Mb)	Maximum Coverage (Mb)	Pseudo-contig coverage (Mb)	Genome Coverage (%)
White Rose	chr01	Excluded	0.93424	0.880342	1.1	204.8	176.4	86.1328	Included	0.896873	0.848538	0.8	354.8	268.6	75.7046
	chr02		0.900528	0.807419	1.4	134.8	113.6	84.273		0.903012	0.787821	1.2	184.8	136.1	73.6472
	chr03		0.734258	0.800931	0.9	110.8	93.7	84.5668		0.689275	0.647956	0.5	243.6	172.5	70.8128
	chr04		0.804159	0.733597	0.6	152	115.4	75.9211		0.779275	0.744554	0.5	277.6	193	69.5245
	chr05		0.926061	0.938575	1.2	93.2	82.5	88.5193		0.93816	0.893037	0.7	222.8	132.6	59.5153
	chr06		0.93722	0.903198	1.2	124	111.5	89.9194		0.832128	0.829557	0.8	236.8	193.6	81.7568
	chr07		0.916084	0.838668	1	84.4	71.5	84.7156		0.904052	0.838122	1.1	231.2	167.8	72.5779
	chr08		0.945455	0.863071	1	106.4	88	82.7068		0.847401	0.853604	0.8	237.6	178.9	75.2946
	chr09		0.854764	0.786383	0.7	129.6	108.1	83.4105		0.747711	0.727723	0.4	270.8	196.6	72.5997
	chr10		0.84748	0.776428	0.5	90.8	75.4	83.0396		0.749396	0.639032	0.4	244.4	165.6	67.7578
	chr11		0.937435	0.852941	0.8	114.4	95.9	83.8287		0.932336	0.817104	0.8	187.6	140.4	74.8401
	chr12		0.924303	0.913386	1.6	82.8	75.3	90.942		0.832952	0.918419	0.5	239.2	131.1	54.8077
Kenva	chr01		NA	NA	1	204.8	169.7	82.8613		NA	NA	0.7	354.8	264.5	74.549
	chr02		NA	NA	0.9	134.8	104.1	77.2255		NA	NA	0.7	184.8	134.3	72.6732
	chr03		NA	NA	0.6	110.8	90.9	82.0397		NA	NA	0.4	243.6	166.8	68.4729
	chr04		NA	NA	0.5	152	112.1	73.75		NA	NA	0.5	277.6	201.8	72.6945
	chr05		NA	NA	0.9	93.2	74.7	80.1502		NA	NA	0.6	222.8	142.1	63.7792
	chr06		NA	NA	0.7	124	103.6	83.5484		NA	NA	0.7	236.8	191.2	80.7432
	chr07		NA	NA	0.8	84.4	68.4	81.0427		NA	NA	1	231.2	163.5	70.718
	chr08		NA	NA	0.7	106.4	85.1	79.9812		NA	NA	0.6	237.6	170.3	71.6751
	chr09		NA	NA	0.7	129.6	105.7	81.5586		NA	NA	0.3	270.8	190.3	70.2733
	chr10		NA	NA	0.5	90.8	71.1	78.304		NA	NA	0.3	244.4	151.1	61.8249
	chr11		NA	NA	0.9	114.4	92.7	81.0315		NA	NA	0.7	187.6	134.6	71.7484
	chr12		NA	NA	0.9	82.8	75.6	91.3043		NA	NA	1.2	239.2	168.4	70.4013
Russet Burbank	chr01		NA	NA	0.9	204.8	168.1	82.0801		NA	NA	0.6	354.8	251	70.7441
	chr02		NA	NA	1.1	134.8	103.9	77.0772		NA	NA	0.6	184.8	132	71.4286
	chr03		NA	NA	0.7	110.8	94.4	85.1986		NA	NA	0.6	243.6	174.6	71.6749
	chr04		NA	NA	0.5	152	111	73.0263		NA	NA	0.5	277.6	192.2	69.2363
	chr05		NA	NA	1.1	93.2	80.1	85.9442		NA	NA	0.7	222.8	148.9	66.8312
	chr06		NA	NA	1.3	124	105.5	85.0806		NA	NA	0.7	236.8	181.8	76.7736
	chr07		NA	NA	1.2	84.4	74.1	87.7962		NA	NA	0.6	231.2	152.7	66.0467
	chr08		NA	NA	0.8	106.4	86.6	81.391		NA	NA	0.8	237.6	173.3	72.9377
	chr09		NA	NA	0.6	129.6	79.5	61.3426		NA	NA	0.4	270.8	157	57.9764
	chr10		NA	NA	0.4	90.8	62.2	68.5022		NA	NA	0.2	244.4	125	51.1457
	chr11		NA	NA	0.7	114.4	93	81.2937		NA	NA	0.5	187.6	139.4	74.307
	chr12		NA	NA	1.1	82.8	74.5	89.9758		NA	NA	1	239.2	160.1	66.9314
			from table s7	from table s7	from table s7		derived from table s7			from table s7	from table s7	from table s7		derived from table s7
Column description:
Precision	Pseudo-contig nodes correct / Pseudo-contig coverage (see supp table 8)
Recall	Pseudo-contig nodes correct / Visible nodes (see supp table 8)
N50	Size of the smallest Pseudo-contig in the set of pseudocontigs covering 50% of the tetraploid haplotype graph
Maximum Coverage	The size of 4 paths through the haplotype graph =#Windows in haplotype graph (including or excluding pericentromeres) * window size (0.1 Mb) * 4
Pseudo-contig Coverage	The size of pseudocontigs of length >=2 nodes
Genome Coverage	Pseudo-contig coverage / Maximum Coverage * 100
