# Supplementary material for: The phased pan-genome of tetraploid European potato
Source: Nature. 2025 Apr 16;642(8067):389–97. doi: 10.1038/s41586-025-08843-0 (PMC12158759; doi:10.1038/s41586-025-08843-0)
Supplement: Supplementary file 11 — Source Data Extended Data Fig. 1 [file 41586_2025_8843_MOESM11_ESM.xlsx]

## Sheet: Extended_Figure_1a
Variety	Label	k-mer_estimates_of_tetraploid_genome_size(Gb)	Non_phased_assembly_size(Gb)	Phased_assembly_size(Gb)
WhR	A	3.15	2.62	2.94
BdF	B	3.35	2.34	3
EgH	C	3.19	2.69	2.92
PrW	D	3.15	2.47	2.84
Flo	E	3.24	2.55	2.94
Ack	F	3.21	2.46	2.95
Fla	G	3.18	2.63	2.93
Kat	H	3.27	2.33	2.95
Lum	I	3.24	2.42	2.89
EdB	J	3.26	2.66	2.93
RuB	R	3.84	2.6	3.08

## Sheet: Extended_Figure_1b
dm_A	dm_B	dm_C	dm_D	dm_E	dm_F	dm_G	dm_H	dm_I	dm_J	dm_R	dm_O	dm-b	dm-e	ps_A_1	ps_A_2	ps_A_3	ps_A_4	ps_B_1	ps_B_2	ps_B_3	ps_B_4	ps_C_1	ps_C_2	ps_C_3	ps_C_4	ps_D_1	ps_D_2	ps_D_3	ps_D_4	ps_E_1	ps_E_2	ps_E_3	ps_E_4	ps_F_1	ps_F_2	ps_F_3	ps_F_4	ps_G_1	ps_G_2	ps_G_3	ps_G_4	ps_H_1	ps_H_2	ps_H_3	ps_H_4	ps_I_1	ps_I_2	ps_I_3	ps_I_4
90.911	84.114	88.7506	75.9905	86.9492	74.4029	94.4193	69.8551	62.7364	88.216	88.9249	77.3948	88.5917	88.5917	88.9093	82.9383	90.8906	89.5633	86.5334	86.3386	83.8757	86.7138	83.6847	86.5197	92.4444	84.1872	96.4005	87.9189	85.4446	87.2487	92.6436	87.7592	90.7389	82.2975	88.4072	94.0377	92.3978	95.7731	91.7754	87.1425	93.2702	96.644	94.4985	81.2093	76.7498	87.2511	89.1774	84.693	88.2007	90.2631
46.8035	38.8812	42.3951	40.2811	45.001	42.712	51.2518	40.5564	42.0656	45.2413	46.7113	33.1162	46.1029	46.1029	48.9183	46.7895	48.5779	44.0281	51.1874	43.3531	51.8793	53.7319	46.206	47.6731	47.5606	46.8509	47.5793	42.1144	42.2516	41.6852	46.4467	48.2013	47.2064	44.9516	46.9452	53.2573	51.9814	43.3095	44.8841	49.2576	50.6052	47.8314	45.2909	39.8019	47.694	47.0988	47.6729	47.4873	41.8493	43.715
52.0775	38.1983	53.0245	47.8536	49.3368	45.7358	35.7009	35.9423	44.5661	52.091	43.994	37.5918	60.7076	60.7076	53.7484	49.5461	56.6022	59.3479	59.5248	53.9793	53.0842	59.388	57.0376	50.7401	53.9605	59.6246	51.1901	52.5574	58.5168	60.8914	56.2503	50.4638	57.5538	52.2357	58.2337	52.0157	56.7504	55.6211	56.8208	54.3547	55.5749	52.7065	58.039	63.9445	61.7442	58.4481	58.2426	58.2378	59.3147	51.7871
67.467	58.5876	72.4141	67.7396	73.28	68.8117	70.2738	72.0664	75.8766	68.7719	65.1792	50.1598	69.2363	69.2363	76.8634	63.8387	70.7394	71.1949	71.4458	80.7381	68.043	74.9465	78.2643	73.0842	73.6011	68.1097	71.1005	80.8788	78.6623	76.7774	87.3038	71.9418	85.2004	70.6138	71.9099	68.128	67.7912	67.9333	73.5338	65.6818	69.2571	69.2306	72.8217	76.178	73.9228	77.4544	86.9151	69.9074	75.8824	66.1699
51.2777	49.6799	51.5456	57.7238	48.1352	39.5822	52.5013	57.6425	49.1558	62.0627	58.2657	37.7239	55.5997	55.5997	56.524	60.0419	56.3052	55.9044	56.4799	58.6646	56.8103	57.0141	58.9027	53.5848	60.0343	55.8952	55.7485	55.7403	59.859	57.2602	55.7427	53.0252	57.7262	57.9132	58.5906	60.487	62.7216	59.3412	54.9714	61.7928	58.3007	58.1974	57.3736	60.9977	56.0444	63.5355	55.9283	56.9061	68.0618	58.0833
53.8425	42.2297	49.5983	42.0827	37.2558	48.8747	53.4392	39.6134	44.0285	36.9989	41.5894	48.5891	59.0916	59.0916	55.1807	58.7183	58.9571	50.8961	56.5951	59.0421	57.9223	59.7187	53.8	50.3632	58.66	48.2062	50.901	62.1502	54.4384	54.2885	60.0342	57.5078	57.6448	53.326	59.2603	53.1437	58.838	52.89	57.3269	56.9527	52.8255	55.5797	59.0526	58.3043	61.1382	60.7057	50.0038	54.572	57.9407	54.0204
45.0128	31.3236	54.9509	44.2278	48.8122	51.2334	49.9311	41.9824	41.5013	54.7488	40.4151	48.8041	57.6393	57.6393	52.2276	60.9756	51.1135	59.4728	52.5368	53.4262	57.7985	60.0012	58.8745	58.3419	60.1578	59.7726	52.1826	58.4314	55.442	56.2589	52.8465	60.1678	57.8485	52.2331	52.1252	53.1616	60.0077	53.0374	58.7327	52.7852	50.9304	51.3252	59.7661	52.6287	57.8362	58.2698	57.8903	47.66	46.1063	61.2948
49.1392	56.5468	53.5817	47.6261	54.0957	53.8014	51.2191	45.9679	43.5625	54.5893	55.3003	35.1662	59.226	59.226	59.4764	60.2419	59.9363	61.5699	61.2162	61.3435	55.7159	59.2917	63.023	57.6435	57.0366	59.9344	64.57	60.3822	45.6715	61.2041	59.5385	60.7887	61.8717	61.2593	63.3247	59.7636	57.1669	57.0909	63.9967	57.9618	59.6025	57.7887	58.1089	60.9249	59.6335	61.0706	61.7354	55.8233	59.3555	56.984
59.3652	67.4457	68.6581	53.4131	60.4791	51.0345	61.3763	55.0619	61.5588	64.1417	56.7179	49.0955	67.6003	67.6003	64.4794	68.7249	57.7581	71.9637	70.0983	69.709	72.085	75.5745	70.036	72.5277	71.867	72.2059	59.521	64.4815	53.1337	58.1669	65.525	59.8636	68.0846	65.7549	61.32	66.0143	71.5276	61.8107	58.1093	67.165	70.4735	64.118	63.2729	60.3707	60.4019	59.0715	60.1251	70.0808	74.0085	66.1695
40.2134	33.6362	35.2237	45.062	34.2102	29.8942	44.749	30.8395	40.039	37.3634	42.739	30.2407	61.0442	61.0442	53.2313	62.6283	60.1332	56.716	61.6858	63.391	59.7875	58.1744	51.1355	58.2048	51.0635	46.9693	50.353	49.1804	50.518	47.9656	56.4508	57.1374	52.3214	56.6115	57.1398	55.0498	58.6503	57.4778	57.399	53.1444	62.4993	56.4779	61.5285	58.2333	57.2217	57.5344	55.9678	53.7215	54.2138	47.7344
43.8565	40.661	42.2684	40.0019	38.3805	46.0532	38.1218	31.7455	35.1323	41.7161	44.2982	47.3481	46.7774	46.7774	46.8443	49.0461	52.0661	48.824	54.2339	40.0684	45.3897	44.2559	50.968	48.39	46.4912	45.7404	40.7482	44.6412	41.7585	43.4244	42.8919	50.7463	47.64	48.589	52.9993	49.212	46.4937	49.6799	44.1479	52.3154	46.4883	54.6848	47.6644	45.4898	46.698	48.2095	38.5973	37.9692	44.5623	44.0255
50.3661	39.4379	55.0043	50.9458	53.4095	57.4532	49.6206	56.9767	59.1185	51.4706	59.8046	47.6481	59.6708	59.6708	66.0083	64.5715	56.3362	60.5224	62.3493	64.5472	66.2786	61.2485	56.5108	62.2529	62.8361	58.6637	63.464	65.0183	65.7935	60.5927	63.8088	63.1178	62.9352	58.8927	61.6148	59.3661	64.2288	66.0159	58.5728	63.4495	66.6659	63.8033	57.6746	67.5881	67.1396	61.235	66.6066	64.2045	64.7028	60.8238
note, 1. dm_A to dm_O ('O' refers to 'Otava'): related to size of contigs grouped for sample A to O based on homology with DM reference genome (divided by a factor of 4). 2. dm-b and dm-e refer to chromosomes size for DM 3. ps_A_1, ps_A_2, ..., ps_R_4 refer to phased haplotype size of A, B, ..., R.
[truncated: 12 more columns]

## Sheet: Extended_Figure_1c
sample	erroneous_kmer	full_kmer	qv	error_rate	kmer_in_assembly	kmer_in_short_reads	completeness
A_WhR	1619786	2943989248	45.8158	2.62069e-05	865210843	871661043	99.26
B_BdF	2502311	2995496655	44.0017	3.97948e-05	774661421	797061152	97.1897
C_EgH	2351420	2920824051	44.1623	3.83506e-05	855705055	869967927	98.3605
D_PrW	3014354	2841892573	42.9641	5.05344e-05	816421760	838203712	97.4014
E_Flo	2128861	2940951078	44.6241	3.44818e-05	805789447	823883343	97.8038
F_Ack	2142597	2951364976	44.6115	3.45819e-05	820367189	833687978	98.4022
G_Fla	2471563	2926446965	43.9541	4.02334e-05	865295904	880870279	98.2319
H_Kat	2486933	2946571549	43.957	4.02071e-05	796920838	814820491	97.8032
I_Lum	2594037	2884638413	43.6815	4.28402e-05	794481744	811921002	97.8521
J_EdB	2085640	2930639096	44.698	3.39004e-05	831507700	852973348	97.4834
R_RuB	4110356	3084503697	41.9725	6.34966e-05	836950041	854805564	97.9112

## Sheet: Extended_Figure_1d
Accession	Haplotype	annotation_BUSCO_single	annotation_BUSCO_dup	annotation_BUSCO_complete	annotation_BUSCO_frag	annotation_BUSCO_miss	ID	sequence_BUSCO_single	sequence_BUSCO_dup	sequence_BUSCO_complete	sequence_BUSCO_frag	sequence_BUSCO_miss
White_Rose	All	1.4	97.3	98.7	0.4	0.9	WhR	4.8	90.8	95.6	0.2	4.2
White_Rose	hap1	89.6	3.6	93.2	0.9	5.9	WhR	91.9	2	93.9	0.5	5.6
White_Rose	hap2	89.6	3.5	93.1	0.8	6.1	WhR	91.6	2.1	93.7	0.3	6
White_Rose	hap3	90.4	3.3	93.7	0.8	5.5	WhR	91.8	2	93.8	0.4	5.8
White_Rose	hap4	90	3.7	93.7	1	5.3	WhR	92.4	1.8	94.2	0.5	5.3
NA	NA	0	0	0	0	0	WhR	0	0	0	0	0
Belle_de_Fontenay	All	1.5	96.9	98.4	0.5	1.1	BdF	4.7	90.5	95.2	0.2	4.6
Belle_de_Fontenay	hap1	86.8	3.9	90.7	0.9	8.4	BdF	89.1	1.9	91	0.5	8.5
Belle_de_Fontenay	hap2	87.2	4.9	92.1	1	6.9	BdF	90.8	2.2	93	0.5	6.5
Belle_de_Fontenay	hap3	87.1	3.9	91	0.9	8.1	BdF	90.1	1.9	92	0.4	7.6
Belle_de_Fontenay	hap4	88.7	4.2	92.9	1	6.1	BdF	90.6	2.8	93.4	0.5	6.1
NA	NA	0	0	0	0	0	BdF	0	0	0	0	0
Eigenheimer	All	1.7	97.5	99.2	0.3	0.5	Eig	5	90.5	95.5	0.2	4.3
Eigenheimer	hap1	88.1	3.8	91.9	1	7.1	Eig	90.4	2.3	92.7	0.6	6.7
Eigenheimer	hap2	88.6	4.2	92.8	0.9	6.3	Eig	90.7	2.1	92.8	0.5	6.7
Eigenheimer	hap3	88.4	3.4	91.8	0.8	7.4	Eig	89.5	2.2	91.7	0.5	7.8
Eigenheimer	hap4	89.3	3.7	93	0.9	6.1	Eig	91.1	1.9	93	0.5	6.5
NA	NA	0	0	0	0	0	Eig	0	0	0	0	0
Professor_Wohltmann	All	2.1	96.7	98.8	0.3	0.9	PrW	4.9	90.5	95.4	0.2	4.4
Professor_Wohltmann	hap1	85.8	4.6	90.4	0.8	8.8	PrW	89	2	91	0.5	8.5
Professor_Wohltmann	hap2	85.6	4.4	90	0.8	9.2	PrW	88.7	1.9	90.6	0.5	8.9
Professor_Wohltmann	hap3	85.4	4	89.4	0.8	9.8	PrW	87.7	2.1	89.8	0.4	9.8
Professor_Wohltmann	hap4	86.4	4.5	90.9	0.7	8.4	PrW	88.7	2.2	90.9	0.6	8.5
NA	NA	0	0	0	0	0	PrW	0	0	0	0	0
Flourball	All	2.1	93.8	95.9	1.2	2.9	Flo	4.5	91	95.5	0.2	4.3
Flourball	hap1	84.6	3.9	88.5	1.8	9.7	Flo	90.1	1.9	92	0.5	7.5
Flourball	hap2	83.8	4.2	88	1.7	10.3	Flo	89.6	2.1	91.7	0.4	7.9
Flourball	hap3	87.8	3.7	91.5	1.8	6.7	Flo	92.8	2.1	94.9	0.6	4.5
Flourball	hap4	83.4	3.2	86.6	1.7	11.7	Flo	88.1	2.2	90.3	0.6	9.1
NA	NA	0	0	0	0	0	Flo	0	0	0	0	0
Ackersegen	All	1.7	97	98.7	0.5	0.8	Ack	4.2	91.1	95.3	0.3	4.4
Ackersegen	hap1	90.6	3.2	93.8	1	5.2	Ack	92.4	2.2	94.6	0.5	4.9
Ackersegen	hap2	90.4	3.5	93.9	1	5.1	Ack	92.6	2	94.6	0.5	4.9
Ackersegen	hap3	88.2	3.7	91.9	0.9	7.2	Ack	89.7	2.3	92	0.5	7.5
Ackersegen	hap4	89.6	3.3	92.9	0.9	6.2	Ack	91.5	2.1	93.6	0.5	5.9
NA	NA	0	0	0	0	0	Ack	0	0	0	0	0
Flava	All	1.5	97.2	98.7	0.4	0.9	Fla	5.1	90.4	95.5	0.2	4.3
Flava	hap1	86.1	4.2	90.3	1.1	8.6	Fla	89.2	2	91.2	0.5	8.3
Flava	hap2	88.2	4.1	92.3	0.8	6.9	Fla	90.5	2	92.5	0.6	6.9
Flava	hap3	86.2	4.2	90.4	0.8	8.8	Fla	88.5	2.1	90.6	0.5	8.9
Flava	hap4	86	3.9	89.9	0.8	9.3	Fla	88.9	2	90.9	0.4	8.7
NA	NA	0	0	0	0	0	Fla	0	0	0	0	0
Katahdin	All	2.2	96.5	98.7	0.4	0.9	Kat	5.3	90.3	95.6	0.2	4.2
Katahdin	hap1	90.1	3.4	93.5	1	5.5	Kat	91.8	1.9	93.7	0.5	5.8
Katahdin	hap2	82.2	3.3	85.5	0.9	13.6	Kat	84.2	2	86.2	0.5	13.3
Katahdin	hap3	82.4	4.2	86.6	0.8	12.6	Kat	84.7	2.5	87.2	0.4	12.4
Katahdin	hap4	84.8	3.3	88.1	1	10.9	Kat	86.9	2.2	89.1	0.5	10.4
NA	NA	0	0	0	0	0	Kat	0	0	0	0	0
Lumpers	All	1.5	96.4	97.9	0.4	1.7	Lum	4.9	90.6	95.5	0.3	4.2
Lumpers	hap1	86.8	3.5	90.3	1	8.7	Lum	89.6	2.2	91.8	0.6	7.6
Lumpers	hap2	86	3.6	89.6	0.9	9.5	Lum	88.5	2.2	90.7	0.6	8.7
Lumpers	hap3	87.4	3.8	91.2	0.8	8	Lum	90.1	2.1	92.2	0.6	7.2
Lumpers	hap4	87.3	3.8	91.1	0.9	8	Lum	90.3	2	92.3	0.5	7.2
NA	NA	0	0	0	0	0	Lum	0	0	0	0	0
Edzell_Blue	All	2.4	95.9	98.3	0.6	1.1	EdB	4.9	90.5	95.4	0.2	4.4
Edzell_Blue	hap1	86.8	4.8	91.6	1	7.4	EdB	90.5	2	92.5	0.5	7
Edzell_Blue	hap2	82.3	4	86.3	1.2	12.5	EdB	85.2	2.2	87.4	0.7	11.9
Edzell_Blue	hap3	86	4.2	90.2	1.1	8.7	EdB	89.1	2.2	91.3	0.5	8.2
Edzell_Blue	hap4	83.2	4	87.2	1.2	11.6	EdB	86.7	1.9	88.6	0.4	11
NA	NA	0	0	0	0	0	EdB	0	0	0	0	0
Russet_Burbank	All	1.6	96.3	97.9	0.6	1.5	RuB	4.7	90.2	94.9	0.3	4.8
Russet_Burbank	hap1	89.6	3.6	93.2	1.1	5.7	RuB	91.9	2.1	94	0.5	5.5
Russet_Burbank	hap2	90	4.3	94.3	1.1	4.6	RuB	92.5	2.3	94.8	0.6	4.6
Russet_Burbank	hap3	89.9	3.6	93.5	1.2	5.3	RuB	92.6	1.9	94.5	0.5	5
Russet_Burbank	hap4	89.5	4.6	94.1	1.1	4.8	RuB	92.3	2.3	94.6	0.6	4.8
NA	NA	0	0	0	0	0	RuB	0	0	0	0	0
