# Supplementary material for: The phased pan-genome of tetraploid European potato
Source: Nature. 2025 Apr 16;642(8067):389–97. doi: 10.1038/s41586-025-08843-0 (PMC12158759; doi:10.1038/s41586-025-08843-0)
Supplement: Supplementary file 12 — Source Data Extended Data Fig. 2 [file 41586_2025_8843_MOESM12_ESM.xlsx]

## Sheet: Extended_Figure_2a
chr	Position	Pi
chr01	10000	0.0410296
chr01	20000	0.067496
chr01	30000	0.0137807
chr01	40000	0.0149811
chr01	50000	0.0134126
chr01	60000	0.035945
chr01	70000	0.029571
chr01	80000	0.0314073
chr01	90000	0.0231436
chr01	100000	0.0370081
chr01	110000	0.0199884
chr01	120000	0.0233265
chr01	130000	0.0982521
chr01	140000	0.0513358
chr01	150000	0.0267754
chr01	160000	0.0549333
chr01	170000	0.0269
chr01	180000	0.0581667
chr01	190000	0.0367089
chr01	200000	0.0255591
chr01	210000	0.0179752
chr01	220000	0.00894859
chr01	230000	0.0243133
chr01	240000	0.00836711
chr01	250000	0.0146058
chr01	260000	0.0170182
chr01	270000	0.047496
chr01	280000	0.0158294
chr01	290000	0.0241286
chr01	300000	0.00845833
chr01	310000	0.0575067
chr01	320000	0.0234706
chr01	330000	0.0153394
chr01	340000	0.0162889
chr01	350000	0.0227391
chr01	360000	0.00793929
chr01	370000	0.00532143
chr01	380000	0.0504857
chr01	390000	0.00720167
chr01	400000	0.00730788
chr01	410000	0.0128386
chr01	420000	0.0180181
chr01	430000	0.0110173
chr01	440000	0.0150799
chr01	450000	0.017884
chr01	460000	0.0208791
chr01	470000	0.0172654
chr01	480000	0.0113505
chr01	490000	0.0249781
chr01	500000	0.0173768
chr01	510000	0.0266747
chr01	520000	0.0239874
chr01	530000	0.0224539
chr01	540000	0.0295629
chr01	550000	0.0206724
chr01	560000	0.0212752
chr01	570000	0.0206027
chr01	580000	0.034983
chr01	590000	0.0347483
chr01	600000	0.0312794
chr01	610000	0.0255664
chr01	620000	0.0212467
chr01	630000	0.0189678
chr01	640000	0.0145747
chr01	650000	0.0323597
chr01	660000	0.0294024
chr01	670000	0.0213148
chr01	680000	0.0295405
chr01	690000	0.0178153
chr01	700000	0.028852
chr01	710000	0.0367179
chr01	720000	0.0198185
chr01	730000	0.0237025
chr01	740000	0.0385749
chr01	750000	0.0281667
chr01	760000	0.0297268
chr01	770000	0.0262041
chr01	780000	0.0264828
chr01	790000	0.0375523
chr01	800000	0.0196022
chr01	810000	0.0263489
chr01	820000	0.0302298
chr01	830000	0.0321777
chr01	840000	0.019179
chr01	850000	0.0289597
chr01	860000	0.0367898
chr01	870000	0.0254605
chr01	880000	0.00972115
chr01	890000	0.030472
chr01	900000	0.0324445
chr01	910000	0.0290217
chr01	920000	0.0278356
chr01	930000	0.0258611
chr01	940000	0.0172954
chr01	950000	0.0319286
chr01	960000	0.0217706
chr01	970000	0.0217776
chr01	980000	0.0228976
chr01	990000	0.0367051
chr01	1000000	0.0239503
chr01	1010000	0.0307881
chr01	1020000	0.0379253
chr01	1030000	0.0307659
chr01	1040000	0.00844909
chr01	1050000	0.0295956
chr01	1060000	0.0162999
chr01	1070000	0.00548021
chr01	1080000	0.0215001
chr01	1090000	0.0210777
chr01	1100000	0.0417152
chr01	1110000	0.0324518
chr01	1120000	0.0263898
chr01	1130000	0.0271607
chr01	1140000	0.0407189
chr01	1150000	0.0355894
chr01	1160000	0.0285608
chr01	1170000	0.0336202
chr01	1180000	0.0257753
chr01	1190000	0.0273504
chr01	1200000	0.0279175
chr01	1210000	0.0288115
chr01	1220000	0.0379235
chr01	1230000	0.0309914
chr01	1240000	0.0287335
chr01	1250000	0.0349613
chr01	1260000	0.0409465
chr01	1270000	0.0305758
chr01	1280000	0.0207982
chr01	1290000	0.013995
chr01	1300000	0.00437509
chr01	1310000	0.0230743
chr01	1320000	0.0100206
chr01	1330000	0.0137406
chr01	1340000	0.0311456
chr01	1350000	0.0281161
chr01	1360000	0.0271027
chr01	1370000	0.0209749
chr01	1380000	0.0192755
chr01	1390000	0.0187202
chr01	1400000	0.0361623
chr01	1410000	0.0358999
chr01	1420000	0.0321003
chr01	1430000	0.0165962
chr01	1440000	0.0242242
chr01	1450000	0.0216428
chr01	1460000	0.0392056
chr01	1470000	0.0193333
chr01	1480000	0.0344567
chr01	1490000	0.0375646
chr01	1500000	0.0298098
chr01	1510000	0.0278385
chr01	1520000	0.0222934
chr01	1530000	0.0255366
chr01	1540000	0.0266177
chr01	1550000	0.0262796
chr01	1560000	0.0386303
chr01	1570000	0.0352518
chr01	1580000	0.0333093
chr01	1590000	0.0285287
chr01	1600000	0.0304321
chr01	1610000	0.0377314
chr01	1620000	0.0315693
chr01	1630000	0.0218682
chr01	1640000	0.0382882
chr01	1650000	0.00985157
chr01	1660000	0.0405093
chr01	1670000	0.0304203
chr01	1680000	0.0326693
chr01	1690000	0.0215358
chr01	1700000	0.0275942
chr01	1710000	0.0198481
chr01	1720000	0.031081
chr01	1730000	0.027993
chr01	1740000	0.0348165
chr01	1750000	0.0191342
chr01	1760000	0.0285642
chr01	1770000	0.0245981
chr01	1780000	0.0229751
chr01	1790000	0.0240856
chr01	1800000	0.0170455
chr01	1810000	0.0201815
chr01	1820000	0.0443035
chr01	1830000	0.0174755
chr01	1840000	0.0402264
chr01	1850000	0.0317258
chr01	1860000	0.0328245
chr01	1870000	0.0214234
chr01	1880000	0.0268814
chr01	1890000	0.0202368
chr01	1900000	0.0301488
chr01	1910000	0.0250789
chr01	1920000	0.0163595
chr01	1930000	0.0204084
chr01	1940000	0.0115786
chr01	1950000	0.0169286
chr01	1960000	0.0217948
chr01	1970000	0.0245429
chr01	1980000	0.0210953
chr01	1990000	0.0141556
chr01	2000000	0.0219541
chr01	2010000	0.0168164
chr01	2020000	0.0344046
chr01	2030000	0.0171489
chr01	2040000	0.0111507
chr01	2050000	0.0193096
chr01	2060000	0.0339102
chr01	2070000	0.0207444
chr01	2080000	0.0195162
chr01	2090000	0.0273877
chr01	2100000	0.00716381
chr01	2110000	0.0113965
chr01	2120000	0.0289033
chr01	2130000	0.0313905
chr01	2140000	0.0376747
chr01	2150000	0.0354435
chr01	2160000	0.00879087
chr01	2170000	0.0145179
chr01	2180000	0.022941
chr01	2190000	0.0304197
chr01	2200000	0.0287632
chr01	2210000	0.0282257
chr01	2220000	0.0241293
chr01	2230000	0.0276736
chr01	2240000	0.0251708
chr01	2250000	0.0226184
chr01	2260000	0.0210366
chr01	2270000	0.0150387
chr01	2280000	0.034121
chr01	2290000	0.0223203
chr01	2300000	0.0124229
chr01	2310000	0.0175653
chr01	2320000	0.0145135
chr01	2330000	0.0173105
chr01	2340000	0.0244575
chr01	2350000	0.0158403
chr01	2360000	0.0280117
chr01	2370000	0.0112933
chr01	2380000	0.015941
chr01	2390000	0.0243709
chr01	2400000	0.0276428
chr01	2410000	0.021889
chr01	2420000	0.018105
chr01	2430000	0.00285245
chr01	2440000	0.0198634
chr01	2450000	0.0178761
chr01	2460000	0.0136268
chr01	2470000	0.0226474
chr01	2480000	0.0152603
chr01	2490000	0.0216567
chr01	2500000	0.0222835
chr01	2510000	0.0146161
chr01	2520000	0.0151388
chr01	2530000	0.0262204
chr01	2540000	0.0241729
chr01	2550000	0.0117195
chr01	2560000	0.0305999
chr01	2570000	0.0210601
chr01	2580000	0.00970729
chr01	2590000	0.024414
chr01	2600000	0.0508776
chr01	2610000	0.0302966
chr01	2620000	0.0325173
chr01	2630000	0.0349275
chr01	2640000	0.0383938
chr01	2650000	0.0339877
chr01	2660000	0.0300672
chr01	2670000	0.029066
chr01	2680000	0.0401352
chr01	2690000	0.0361282
chr01	2700000	0.035542
chr01	2710000	0.0251729
chr01	2720000	0.0372143
chr01	2730000	0.021999
chr01	2740000	0.0262799
chr01	2750000	0.0208313
chr01	2760000	0.0118462
chr01	2770000	0.0379462
chr01	2780000	0.027663
chr01	2790000	0.0312681
chr01	2800000	0.0459617
chr01	2810000	0.0292943
chr01	2820000	0.0380941
chr01	2830000	0.025932
chr01	2840000	0.0275011
chr01	2850000	0.0115384
chr01	2860000	0.017166
chr01	2870000	0.0150737
chr01	2880000	0.0311439
chr01	2890000	0.0395711
chr01	2900000	0.0290448
chr01	2910000	0.0259322
chr01	2920000	0.0251697
chr01	2930000	0.0316954
chr01	2940000	0.0295937
chr01	2950000	0.0247764
chr01	2960000	0.0166169
chr01	2970000	0.0273746
chr01	2980000	0.0299881
chr01	2990000	0.0328807
chr01	3000000	0.0266987
chr01	3010000	0.0283641
chr01	3020000	0.0332209
chr01	3030000	0.0239786
chr01	3040000	0.0296386
chr01	3050000	0.0283028
chr01	3060000	0.0343425
chr01	3070000	0.0326728
chr01	3080000	0.0272855
chr01	3090000	0.0202969
chr01	3100000	0.0225382
chr01	3110000	0.0298627
chr01	3120000	0.0355669
chr01	3130000	0.0191698
chr01	3140000	0.0172931
chr01	3150000	0.0231195
chr01	3160000	0.0183409
chr01	3170000	0.032599
chr01	3180000	0.0289364
chr01	3190000	0.0261214
chr01	3200000	0.0273947
chr01	3210000	0.0364384
chr01	3220000	0.04407
chr01	3230000	0.0313114
chr01	3240000	0.0350168
chr01	3250000	0.0242963
chr01	3260000	0.0330391
chr01	3270000	0.0281151
chr01	3280000	0.0271209
chr01	3290000	0.0335079
chr01	3300000	0.0338557
chr01	3310000	0.0311922
chr01	3320000	0.0292561
chr01	3330000	0.0336528
chr01	3340000	0.0341909
chr01	3350000	0.0193199
chr01	3360000	0.0393921
chr01	3370000	0.0312117
chr01	3380000	0.0325896
chr01	3390000	0.026953
chr01	3400000	0.0290423
chr01	3410000	0.017581
chr01	3420000	0.0230765
chr01	3430000	0.0257659
chr01	3440000	0.030432
chr01	3450000	0.025057
chr01	3460000	0.0324065
chr01	3470000	0.0248213
chr01	3480000	0.0119209
chr01	3490000	0.0325004
chr01	3500000	0.0316335
chr01	3510000	0.0349989
chr01	3520000	0.0367166
chr01	3530000	0.0267562
chr01	3540000	0.0346562
chr01	3550000	0.0399804
chr01	3560000	0.027027
chr01	3570000	0.0197778
chr01	3580000	0.0258033
chr01	3590000	0.0319418
chr01	3600000	0.0261465
chr01	3610000	0.0206465
chr01	3620000	0.0287231
chr01	3630000	0.0322398
chr01	3640000	0.0308207
chr01	3650000	0.0319161
chr01	3660000	0.0286532
chr01	3670000	0.0229194
chr01	3680000	0.0301621
chr01	3690000	0.0320602
chr01	3700000	0.0360355
chr01	3710000	0.0212418
chr01	3720000	0.0317284
chr01	3730000	0.0288073
chr01	3740000	0.039161
chr01	3750000	0.0193095
chr01	3760000	0.0143471
chr01	3770000	0.0282336
chr01	3780000	0.0177686
chr01	3790000	0.0408329
chr01	3800000	0.0324108
chr01	3810000	0.023407
chr01	3820000	0.0212374
chr01	3830000	0.0157523
chr01	3840000	0.020247
chr01	3850000	0.0289777
chr01	3860000	0.0366138
chr01	3870000	0.0316345
chr01	3880000	0.0263254
chr01	3890000	0.0198925
chr01	3900000	0.0345673
chr01	3910000	0.0212023
chr01	3920000	0.0341694
chr01	3930000	0.0361231
chr01	3940000	0.0318367
chr01	3950000	0.0270727
chr01	3960000	0.0325857
chr01	3970000	0.0220306
chr01	3980000	0.0201455
chr01	3990000	0.0178997
chr01	4000000	0.0124954
chr01	4010000	0.0216626
chr01	4020000	0.0212444
chr01	4030000	0.0310717
chr01	4040000	0.0395704
chr01	4050000	0.029311
chr01	4060000	0.0230677
chr01	4070000	0.0274533
chr01	4080000	0.0383844
chr01	4090000	0.027971
chr01	4100000	0.0040265
chr01	4110000	0.0106803
chr01	4120000	0.0056016
chr01	4130000	0.00727848
chr01	4140000	0.0164049
chr01	4150000	0.0118469
chr01	4160000	0.0073562
chr01	4170000	0.0249969
chr01	4180000	0.00945491
chr01	4190000	0.0238215
chr01	4200000	0.00717529
chr01	4210000	0.014974
chr01	4220000	0.00842422
chr01	4230000	0.00417109
chr01	4240000	0.0176845
chr01	4250000	0.0204256
chr01	4260000	0.0134384
chr01	4270000	0.00973388
chr01	4280000	0.0187061
chr01	4290000	0.00861071
chr01	4300000	0.0161033
chr01	4310000	0.00142476
chr01	4320000	0.0130869
chr01	4330000	0.0344974
chr01	4340000	0.0122388
chr01	4350000	0.0118833
chr01	4360000	0.0201603
chr01	4370000	0.0268124
chr01	4380000	0.019244
chr01	4390000	0.0452793
chr01	4400000	0.037263
chr01	4410000	0.0255892
chr01	4420000	0.0282538
chr01	4430000	0.0285306
chr01	4440000	0.0126116
chr01	4450000	0.00459998
chr01	4460000	0.0130288
chr01	4470000	0.0181098
chr01	4480000	0.0283136
chr01	4490000	0.0221274
chr01	4500000	0.016703
chr01	4510000	0.0174614
chr01	4520000	0.0172913
chr01	4530000	0.0219725
chr01	4540000	0.039455
chr01	4550000	0.0177764
chr01	4560000	0.0213978
chr01	4570000	0.0296744
chr01	4580000	0.0292507
chr01	4590000	0.0228714
chr01	4600000	0.0314829
chr01	4610000	0.0287276
chr01	4620000	0.0302503
chr01	4630000	0.029661
chr01	4640000	0.026272
chr01	4650000	0.0312892
chr01	4660000	0.035277
chr01	4670000	0.0180467
chr01	4680000	0.0356791
chr01	4690000	0.0290705
chr01	4700000	0.00821463
chr01	4710000	0.0273297
chr01	4720000	0.0248093
chr01	4730000	0.0365992
chr01	4740000	0.0200642
chr01	4750000	0.0317479
chr01	4760000	0.0197114
chr01	4770000	0.0307814
chr01	4780000	0.0270514
chr01	4790000	0.0126696
chr01	4800000	0.0191458
chr01	4810000	0.0114855
chr01	4820000	0.021312
chr01	4830000	0.00856014
chr01	4840000	0.00304275
chr01	4850000	0.0253115
chr01	4860000	0.0168614
chr01	4870000	0.00867364
chr01	4880000	0.0193594
chr01	4890000	0.0196833
chr01	4900000	0.0247197
chr01	4910000	0.0354148
chr01	4920000	0.0204642
chr01	4930000	0.0219517
chr01	4940000	0.0102829
chr01	4950000	0.00497214
chr01	4960000	0.00944154
chr01	4970000	0.0114713
chr01	4980000	0.0112157
chr01	4990000	0.0320614
chr01	5000000	0.0316132
chr01	5010000	0.0282763
chr01	5020000	0.033777
chr01	5030000	0.0406377
chr01	5040000	0.0284829
chr01	5050000	0.0276203
chr01	5060000	0.0152163
chr01	5070000	0.0162341
chr01	5080000	0.0280438
chr01	5090000	0.0230588
chr01	5100000	0.0200993
chr01	5110000	0.0227895
chr01	5120000	0.0348333
chr01	5130000	0.0234824
chr01	5140000	0.0354815
chr01	5150000	0.0256983
chr01	5160000	0.0405621
chr01	5170000	0.0520243
chr01	5180000	0.0191456
chr01	5190000	0.0336344
chr01	5200000	0.0393234
chr01	5210000	0.0327529
chr01	5220000	0.0202218
chr01	5230000	0.0259475
chr01	5240000	0.04363
chr01	5250000	0.0259468
chr01	5260000	0.0331869
chr01	5270000	0.0267144
chr01	5280000	0.0248948
chr01	5290000	0.0181583
chr01	5300000	0.0204146
chr01	5310000	0.0286699
chr01	5320000	0.0174851
chr01	5330000	0.0168336
chr01	5340000	0.0312251
chr01	5350000	0.0223696
chr01	5360000	0.0272791
chr01	5370000	0.0257497
chr01	5380000	0.0145844
chr01	5390000	0.00765377
chr01	5400000	0.0243303
chr01	5410000	0.0126085
chr01	5420000	0.0237142
chr01	5430000	0.0177488
chr01	5440000	0.0290534
chr01	5450000	0.0361162
chr01	5460000	0.0209175
chr01	5470000	0.0111252
chr01	5480000	0.00870265
chr01	5490000	0.0159336
chr01	5500000	0.0183096
chr01	5510000	0.00491465
chr01	5520000	0.00961313
chr01	5530000	0.00858665
chr01	5540000	0.00855923
chr01	5550000	0.0194857
chr01	5560000	0.0123763
chr01	5570000	0.0089457
chr01	5580000	0.0109941
chr01	5590000	0.0127446
chr01	5600000	0.0190555
chr01	5610000	0.0320546
chr01	5620000	0.0337909
chr01	5630000	0.0237729
chr01	5640000	0.0335283
chr01	5650000	0.0274104
chr01	5660000	0.021744
chr01	5670000	0.0244248
chr01	5680000	0.0342699
chr01	5690000	0.0194065
chr01	5700000	0.0417928
chr01	5710000	0.0194216
chr01	5720000	0.0171309
chr01	5730000	0.0310005
chr01	5740000	0.0398065
chr01	5750000	0.0292478
chr01	5760000	0.0173997
chr01	5770000	0.0185036
chr01	5780000	0.0304306
chr01	5790000	0.0410447
chr01	5800000	0.0348214
chr01	5810000	0.039271
chr01	5820000	0.0183708
chr01	5830000	0.0278793
chr01	5840000	0.0187517
chr01	5850000	0.0234874
chr01	5860000	0.026655
chr01	5870000	0.0146072
chr01	5880000	0.0194932
chr01	5890000	0.0165495
chr01	5900000	0.0280326
chr01	5910000	0.00756307
chr01	5920000	0.0031078
chr01	5930000	0.0239494
chr01	5940000	0.016899
chr01	5950000	0.0108694
chr01	5960000	0.0237777
chr01	5970000	0.0247648
chr01	5980000	0.0357274
chr01	5990000	0.0648895
chr01	6000000	0.062229
chr01	6010000	0.0521302
chr01	6020000	0.0278139
chr01	6030000	0.0340832
chr01	6040000	0.0375074
chr01	6050000	0.0274465
chr01	6060000	0.0257988
chr01	6070000	0.0321076
chr01	6080000	0.0224106
chr01	6090000	0.0258336
chr01	6100000	0.0195452
chr01	6110000	0.0290318
chr01	6120000	0.0284615
chr01	6130000	0.0182863
chr01	6140000	0.0237934
chr01	6150000	0.0250017
chr01	6160000	0.0266342
chr01	6170000	0.0214413
chr01	6180000	0.0286047
chr01	6190000	0.0257051
chr01	6200000	0.0152013
chr01	6210000	0.0137192
chr01	6220000	0.0223748
chr01	6230000	0.0237546
chr01	6240000	0.0357122
chr01	6250000	0.01278
chr01	6260000	0.032884
chr01	6270000	0.037335
chr01	6280000	0.0311766
chr01	6290000	0.0143408
chr01	6300000	0.0356268
chr01	6310000	0.0294856
chr01	6320000	0.0317453
chr01	6330000	0.0202208
chr01	6340000	0.0217523
chr01	6350000	0.0332897
chr01	6360000	0.036897
chr01	6370000	0.02755
chr01	6380000	0.0188119
chr01	6390000	0.0215268
chr01	6400000	0.00275762
chr01	6410000	0.0251837
chr01	6420000	0.0157523
chr01	6430000	0.00426708
chr01	6440000	0.0187471
chr01	6450000	0.0182211
chr01	6460000	0.034023
chr01	6470000	0.025587
chr01	6480000	0.033893
chr01	6490000	0.0161904
chr01	6500000	0.018498
chr01	6510000	0.018649
chr01	6520000	0.0139438
chr01	6530000	0.0160509
chr01	6540000	0.0174961
chr01	6550000	0.016131
chr01	6560000	0.0156212
chr01	6570000	0.00958804
chr01	6580000	0.0147115
chr01	6590000	0.0306195
chr01	6600000	0.0409445
chr01	6610000	0.0394543
chr01	6620000	0.0268573
chr01	6630000	0.0207755
chr01	6640000	0.0279953
chr01	6650000	0.0244768
chr01	6660000	0.0182274
chr01	6670000	0.02285
chr01	6680000	0.0185697
chr01	6690000	0.0157303
chr01	6700000	0.0105593
chr01	6710000	0.0219911
chr01	6720000	0.0240555
chr01	6730000	0.0170484
chr01	6740000	0.0129518
chr01	6750000	0.0202365
chr01	6760000	0.0448545
chr01	6770000	0.039035
chr01	6780000	0.0208897
chr01	6790000	0.0296145
chr01	6800000	0.0224924
chr01	6810000	0.016501
chr01	6820000	0.029798
chr01	6830000	0.00308898
chr01	6840000	0.0426681
chr01	6850000	0.0393259
chr01	6860000	0.0295378
chr01	6870000	0.0365691
chr01	6880000	0.0458883
chr01	6890000	0.051305
chr01	6900000	0.0237421
chr01	6910000	0.022866
chr01	6920000	0.0161894
chr01	6930000	0.0283177
chr01	6940000	0.0325041
chr01	6950000	0.0187987
chr01	6960000	0.0275622
chr01	6970000	0.0145671
chr01	6980000	0.0279961
chr01	6990000	0.0339791
chr01	7000000	0.0252003
chr01	7010000	0.0445092
chr01	7020000	0.0274212
chr01	7030000	0.0183642
chr01	7040000	0.0289493
chr01	7050000	0.0350618
chr01	7060000	0.016296
chr01	7070000	0.0223258
chr01	7080000	0.0329928
chr01	7090000	0.0159872
chr01	7100000	0.0165631
chr01	7110000	0.0416151
chr01	7120000	0.0342789
chr01	7130000	0.0231765
chr01	7140000	0.0377561
chr01	7150000	0.0358371
chr01	7160000	0.0303923
chr01	7170000	0.0221506
chr01	7180000	0.0236863
chr01	7190000	0.0171878
chr01	7200000	0.0108833
chr01	7210000	0.00973102
chr01	7220000	0.00569705
chr01	7230000	0.0170158
chr01	7240000	0.0232187
chr01	7250000	0.0244813
chr01	7260000	0.0154697
chr01	7270000	0.0203886
chr01	7280000	0.0317413
chr01	7290000	0.0310904
chr01	7300000	0.018861
chr01	7310000	0.0188526
chr01	7320000	0.0319984
chr01	7330000	0.0449534
chr01	7340000	0.0290207
chr01	7350000	0.0214105
chr01	7360000	0.0267639
chr01	7370000	0.0240109
chr01	7380000	0.0343228
chr01	7390000	0.0367464
chr01	7400000	0.0280066
chr01	7410000	0.0148447
chr01	7420000	0.0266016
chr01	7430000	0.0226469
chr01	7440000	0.03436
chr01	7450000	0.0322343
chr01	7460000	0.0175218
chr01	7470000	0.0276896
chr01	7480000	0.0305061
chr01	7490000	0.0373115
chr01	7500000	0.0222029
chr01	7510000	0.0314703
chr01	7520000	0.046795
chr01	7530000	0.017548
chr01	7540000	0.0157018
chr01	7550000	0.0244856
chr01	7560000	0.0253884
chr01	7570000	0.0267887
chr01	7580000	0.0141147
chr01	7590000	0.0158505
chr01	7600000	0.0188818
chr01	7610000	0.0225494
chr01	7620000	0.0200739
chr01	7630000	0.0186961
chr01	7640000	0.0194178
chr01	7650000	0.0207247
chr01	7660000	0.0240247
chr01	7670000	0.0141399
chr01	7680000	0.0248784
chr01	7690000	0.0280786
chr01	7700000	0.037168
chr01	7710000	0.019694
chr01	7720000	0.00960475
chr01	7730000	0.02053
chr01	7740000	0.0260003
chr01	7750000	0.00946832
chr01	7760000	0.0085871
chr01	7770000	0.00955541
chr01	7780000	0.00357778
chr01	7790000	0.0470276
chr01	7800000	0.0372359
chr01	7810000	0.029693
chr01	7820000	0.0362048
chr01	7830000	0.0329108
chr01	7840000	0.0380699
chr01	7850000	0.027066
chr01	7860000	0.0300753
chr01	7870000	0.0331239
chr01	7880000	0.0196691
chr01	7890000	0.0101964
chr01	7900000	0.0156884
chr01	7910000	0.0270896
chr01	7920000	0.0261267
chr01	7930000	0.0319263
chr01	7940000	0.0228109
chr01	7950000	0.0254774
chr01	7960000	0.0257314
chr01	7970000	0.0163917
chr01	7980000	0.0174654
chr01	7990000	0.0194881
chr01	8000000	0.0242193
chr01	8010000	0.023077
chr01	8020000	0.0259393
chr01	8030000	0.0399908
chr01	8040000	0.0288766
chr01	8050000	0.0319982
chr01	8060000	0.0444036
chr01	8070000	0.0290588
chr01	8080000	0.0229422
chr01	8090000	0.0194695
chr01	8100000	0.0157992
chr01	8110000	0.0282767
chr01	8120000	0.0262531
chr01	8130000	0.0283554
chr01	8140000	0.0269427
chr01	8150000	0.00712666
chr01	8160000	0.0227365
chr01	8170000	0.0101075
chr01	8180000	0.0303384
chr01	8190000	0.0305707
chr01	8200000	0.019687
chr01	8210000	0.0148244
chr01	8220000	0.0206642
chr01	8230000	0.0158819
chr01	8240000	0.0349577
chr01	8250000	0.018509
chr01	8260000	0.0167943
chr01	8270000	0.0135134
chr01	8280000	0.0110513
chr01	8290000	0.0274309
chr01	8300000	0.0339328
chr01	8310000	0.0245498
chr01	8320000	0.026318
chr01	8330000	0.0212997
chr01	8340000	0.0296909
chr01	8350000	0.0320419
chr01	8360000	0.0343021
chr01	8370000	0.0162778
chr01	8380000	0.0260964
chr01	8390000	0.0156387
chr01	8400000	0.0167155
chr01	8410000	0.0190982
chr01	8420000	0.00706212
chr01	8430000	0.00689726
chr01	8440000	0.0165553
chr01	8450000	0.0195754
chr01	8460000	0.0384225
chr01	8470000	0.0184154
chr01	8480000	0.0210233
chr01	8490000	0.00978741
chr01	8500000	0.012528
chr01	8510000	0.00812427
chr01	8520000	0.0107198
chr01	8530000	0.0121916
chr01	8540000	0.0182089
chr01	8550000	0.0152932
chr01	8560000	0.0116388
chr01	8570000	0.015431
chr01	8580000	0.0145671
chr01	8590000	0.0168224
chr01	8600000	0.0157313
chr01	8610000	0.016171
chr01	8620000	0.0179718
chr01	8630000	0.0281261
chr01	8640000	0.0254957
chr01	8650000	0.0186169
chr01	8660000	0.00960551
chr01	8670000	0.0168984
chr01	8680000	0.0151952
chr01	8690000	0.0251761
chr01	8700000	0.0238966
chr01	8710000	0.0170954
chr01	8720000	0.0166327
chr01	8730000	0.0334273
chr01	8740000	0.0134226
chr01	8750000	0.0344173
chr01	8760000	0.0262363
chr01	8770000	0.0240979
chr01	8780000	0.0227233
chr01	8790000	0.0194926
chr01	8800000	0.0181759
chr01	8810000	0.0167814
chr01	8820000	0.0214412
chr01	8830000	0.0169268
chr01	8840000	0.00955381
chr01	8850000	0.00936391
chr01	8860000	0.017305
chr01	8870000	0.0138059
chr01	8880000	0.0156884
chr01	8890000	0.0214402
chr01	8900000	0.0178688
chr01	8910000	0.0198187
chr01	8920000	0.0119357
chr01	8930000	0.00793997
chr01	8940000	0.0140722
chr01	8950000	0.0232949
chr01	8960000	0.0250348
chr01	8970000	0.0192677
chr01	8980000	0.0170879
chr01	8990000	0.00521408
chr01	9000000	0.0171684
chr01	9010000	0.001125
chr01	9020000	0.0232709
chr01	9030000	0.00892562
chr01	9040000	0.00714815
chr01	9050000	0.0137047
chr01	9060000	0.0218592
chr01	9070000	0.0102785
chr01	9080000	0.00446543
chr01	9090000	0.0143513
chr01	9100000	0.0184159
chr01	9110000	0.0212132
chr01	9120000	0.0158983
chr01	9130000	0.0286331
chr01	9140000	0.0395635
chr01	9150000	0.022072
chr01	9160000	0.0236991
chr01	9170000	0.0603183
chr01	9180000	0.0203851
chr01	9190000	0.0319569
chr01	9200000	0.0178771
chr01	9210000	0.0255651
chr01	9220000	0.0207724
chr01	9230000	0.0246697
chr01	9240000	0.0489211
chr01	9250000	0.0327181
chr01	9260000	0.0292817
chr01	9270000	0.0261767
chr01	9280000	0.0176322
chr01	9290000	0.0184937
chr01	9300000	0.0237391
chr01	9310000	0.0289126
chr01	9320000	0.007893
chr01	9330000	0.0212303
chr01	9340000	0.066578
chr01	9350000	0.0146907
chr01	9360000	0.00426298
chr01	9370000	0.00722909
chr01	9380000	0.0123113
chr01	9390000	0.010991
chr01	9400000	0.0345259
chr01	9410000	0.0281915
chr01	9420000	0.0117642
chr01	9430000	0.00426954
chr01	9440000	0.00489796
chr01	9450000	0.0166258
chr01	9460000	0.0051467
chr01	9470000	0
chr01	9480000	0.000616552
chr01	9510000	0.00403917
chr01	9570000	0.0235289
chr01	9580000	0.0226167
chr01	9600000	0.024987
chr01	9610000	0.0429514
chr01	9620000	0.0200765
chr01	9630000	0.0118414
chr01	9640000	0.00641863
chr01	9660000	0.00370091
chr01	9670000	0.00256734
chr01	9680000	0.00460586
chr01	9690000	0.0121541
chr01	9700000	0.000384615
chr01	9710000	6.66667e-05
chr01	9730000	0.00180733
chr01	9760000	0.00992869
chr01	9770000	0.0305009
chr01	9780000	0.0274977
chr01	9790000	0.0208455
chr01	9800000	0.0243711
chr01	9810000	0.0199249
chr01	9820000	0.0244606
chr01	9830000	0.022398
chr01	9840000	0.0176603
chr01	9850000	0.0235417
chr01	9860000	0.027714
chr01	9870000	0.0340311
chr01	9880000	0.0310686
chr01	9890000	0.0259458
chr01	9900000	0.0254164
chr01	9910000	0.0169816
chr01	9920000	0.0258102
chr01	9930000	0.0181622
chr01	9940000	0.037481
chr01	9950000	0.0293373
chr01	9960000	0.0267177
chr01	9970000	0.0353471
chr01	9980000	0.0337587
chr01	9990000	0.0172965
chr01	10000000	0.0171512
chr01	10010000	0.0241336
chr01	10020000	0.0120785
chr01	10030000	0.00646387
chr01	10040000	0.0111449
chr01	10050000	0.0279776
chr01	10060000	0.00640043
chr01	10070000	0.0202775
chr01	10080000	0.0086573
chr01	10090000	0.0205113
chr01	10100000	0.0287622
chr01	10110000	0.0257374
chr01	10120000	0.0184999
chr01	10130000	0.00647319
chr01	10140000	0.00634676
chr01	10150000	0.0105145
chr01	10160000	0.0260705
chr01	10170000	0.022322
chr01	10180000	0.0149742
chr01	10190000	0.0172217
chr01	10200000	0.0333006
chr01	10210000	0.0270888
chr01	10220000	0.0242854
chr01	10230000	0.0133937
chr01	10240000	0.0247048
chr01	10250000	0.0205746
chr01	10260000	0.0143383
chr01	10270000	0.00121098
chr01	10280000	0.0236452
chr01	10290000	0.0209044
chr01	10300000	0.0208938
chr01	10310000	0.0266456
chr01	10320000	0.0179157
chr01	10330000	0.0138989
chr01	10340000	0.0203237
chr01	10350000	0.0239673
chr01	10360000	0.0129007
chr01	10370000	0.0253221
chr01	10380000	0.0111358
chr01	10390000	0.0159025
chr01	10400000	0.00779643
chr01	10410000	0.0289875
chr01	10420000	0.0207429
chr01	10430000	0.0115344
chr01	10440000	0.0162454
chr01	10450000	0.0293676
chr01	10460000	0.0184459
chr01	10470000	0.00877914
chr01	10480000	0.014894
chr01	10490000	0.0238539
chr01	10500000	0.0178296
chr01	10510000	0.021108
chr01	10520000	0.0288318
chr01	10530000	0.0254695
chr01	10540000	0.0217378
chr01	10550000	0.0253949
chr01	10560000	0.0171153
chr01	10570000	0.0169825
chr01	10580000	0.0120813
chr01	10590000	0.0178512
chr01	10600000	0.0081179
chr01	10610000	0.0132032
chr01	10620000	0.0255087
chr01	10630000	0.0162821
chr01	10640000	0.0138613
chr01	10650000	0.0158247
chr01	10660000	0.018239
chr01	10670000	0.023916
chr01	10680000	0.00742222
chr01	10690000	0.0228698
chr01	10700000	0.0253827
chr01	10710000	0.0241626
chr01	10720000	0.0317955
chr01	10730000	0.0279078
chr01	10740000	0.0272058
chr01	10750000	0.0123084
chr01	10760000	0.0196196
chr01	10770000	0.0208871
chr01	10780000	0.0262131
chr01	10790000	0.0361364
chr01	10800000	0.037522
chr01	10810000	0.0412491
chr01	10820000	0.0294612
chr01	10830000	0.02251
chr01	10840000	0.0192866
chr01	10850000	0.0104641
chr01	10860000	0.022833
chr01	10870000	0.0298697
chr01	10880000	0.0290485
chr01	10890000	0.0240468
chr01	10900000	0.0276235
chr01	10910000	0.0195419
chr01	10920000	0.0295683
chr01	10930000	0.0113271
chr01	10940000	0.0111582
chr01	10950000	0.0202604
chr01	10960000	0.0221627
chr01	10970000	0.0159461
chr01	10980000	0.030628
chr01	10990000	0.0229473
chr01	11000000	0.0178244
chr01	11010000	0.0213615
chr01	11020000	0.0176118
chr01	11030000	0.0179163
chr01	11040000	0.00985085
chr01	11050000	0.0166482
chr01	11060000	0.00629641
chr01	11070000	0.0013034
chr01	11080000	0.0272405
chr01	11090000	0.0143786
chr01	11100000	0.02033
chr01	11110000	0.0312898
chr01	11120000	0.0175637
chr01	11130000	0.0203483
chr01	11140000	0.00909273
chr01	11150000	0.0121341
chr01	11160000	0.0225293
chr01	11170000	0.0238424
chr01	11180000	0.0104759
chr01	11190000	0.0231172
chr01	11200000	0.0205479
chr01	11210000	0.0241985
chr01	11220000	0.010844
chr01	11230000	0.0255019
chr01	11240000	0.0162231
chr01	11250000	0.00376416
chr01	11260000	0.0118082
chr01	11270000	0.0126192
chr01	11280000	0.00716339
chr01	11290000	0.00773153
chr01	11300000	0.00739788
chr01	11310000	0.0298574
chr01	11320000	0.0303
chr01	11330000	0.0131602
chr01	11340000	0.0125546
chr01	11350000	0.00774646
chr01	11360000	0.0157486
chr01	11370000	0.0131178
chr01	11380000	0.0191872
chr01	11390000	0.0226504
chr01	11400000	0.0365745
chr01	11410000	0.0199906
chr01	11420000	0.0124094
chr01	11430000	0.00777225
chr01	11440000	0.0208861
chr01	11450000	0.0150431
chr01	11460000	0.0225422
chr01	11470000	0.0138815
chr01	11480000	0.0161412
chr01	11490000	0.006687
chr01	11500000	0.00843979
chr01	11510000	0.0185274
chr01	11520000	0.0175395
chr01	11530000	0.0044624
chr01	11540000	0.0190604
chr01	11550000	0.0159668
chr01	11560000	0.0269853
chr01	11570000	0.015859
chr01	11580000	0.0139603
chr01	11590000	0.0258788
chr01	11600000	0.0192989
chr01	11610000	0.0279414
chr01	11620000	0.0168736
chr01	11630000	0.022662
chr01	11640000	0.0168186
chr01	11650000	0.0314817
chr01	11660000	0.0188374
chr01	11670000	0.0166007
chr01	11680000	0.0432282
chr01	11690000	0.0200013
chr01	11700000	0.0299774
chr01	11710000	0.0385719
chr01	11720000	0.037313
chr01	11730000	0.0317205
chr01	11740000	0.0228903
chr01	11750000	0.0133078
chr01	11760000	0.0227002
chr01	11770000	0.0225612
chr01	11780000	0.0195355
chr01	11790000	0.0332184
chr01	11800000	0.0278585
chr01	11810000	0.0279983
chr01	11820000	0.0144826
chr01	11830000	0.0160304
chr01	11840000	0.0228036
chr01	11850000	0.00902568
chr01	11860000	0.0176666
chr01	11870000	0.0178472
chr01	11880000	0.0237256
chr01	11890000	0.0280855
chr01	11900000	0.00788337
chr01	11910000	0.0250008
chr01	11920000	0.029297
chr01	11930000	0.0329498
chr01	11940000	0.0300064
chr01	11950000	0.015501
chr01	11960000	0.0192722
chr01	11970000	0.0265858
chr01	11980000	0.0100809
chr01	11990000	0.0140604
chr01	12000000	0.0280051
chr01	12010000	0.0233506
chr01	12020000	0.0153194
chr01	12030000	0.0122077
chr01	12040000	0.0151916
chr01	12050000	0.0152399
chr01	12060000	0.0171829
chr01	12070000	0.00962577
chr01	12080000	0.0142574
chr01	12090000	0.0118775
chr01	12100000	0.0233152
chr01	12110000	0.011293
chr01	12120000	0.000515192
chr01	12130000	0.0157055
chr01	12140000	0.00607183
chr01	12150000	0.00394617
chr01	12160000	0.0122014
chr01	12170000	0.0146521
chr01	12180000	0.00761745
chr01	12190000	0.0155839
chr01	12200000	0.00563373
chr01	12210000	0.0144215
chr01	12220000	0.00191641
chr01	12230000	0.00400647
chr01	12240000	0.00896511
chr01	12250000	0.00315572
chr01	12260000	0.00915154
chr01	12270000	0.00119516
chr01	12280000	0.00692643
chr01	12290000	0.0116318
chr01	12300000	0.0249655
chr01	12310000	0.0260595
chr01	12320000	0.0307345
chr01	12330000	0.00916699
chr01	12340000	0.0101064
chr01	12350000	0.000267368
chr01	12360000	0.00831296
chr01	12370000	0.0293469
chr01	12380000	0.0174891
chr01	12390000	0.0204997
chr01	12400000	0.0294355
chr01	12410000	0.0352639
chr01	12420000	0.0296947
chr01	12430000	0.0274245
chr01	12440000	0.0208076
chr01	12450000	0.0170172
chr01	12460000	0.019249
chr01	12470000	0.0373187
chr01	12480000	0.0303997
chr01	12490000	0.0217089
chr01	12500000	0.0214309
chr01	12510000	0.00982677
chr01	12520000	0.0181603
chr01	12530000	0.0202275
chr01	12540000	0.0306658
chr01	12550000	0.0266548
chr01	12560000	0.00774016
chr01	12570000	0.0234029
chr01	12580000	0.0222376
chr01	12590000	0.0205493
chr01	12600000	0.0170221
chr01	12610000	0.0271404
chr01	12620000	0.0233141
chr01	12630000	0.0213725
chr01	12640000	0.0135211
chr01	12650000	0.0207515
chr01	12660000	0.0315618
chr01	12670000	0.0189366
chr01	12680000	0.0122473
chr01	12690000	0.0245911
chr01	12700000	0.0156085
chr01	12710000	0.0047168
chr01	12720000	0.0251806
chr01	12730000	0.0110553
chr01	12740000	0.00459743
chr01	12750000	0.0213624
chr01	12760000	0.023152
chr01	12770000	0.0107503
chr01	12780000	0.00913198
chr01	12790000	0.00881714
chr01	12800000	0.0130789
chr01	12810000	0.00983618
chr01	12820000	0.0077487
chr01	12830000	0.013314
chr01	12840000	0.0202713
chr01	12850000	0.00966553
chr01	12860000	0.00821966
chr01	12870000	0.0222531
chr01	12880000	0.0341464
chr01	12890000	0.0149836
chr01	12900000	0.0317251
chr01	12910000	0.0201433
chr01	12920000	0.0141612
chr01	12930000	0.0342255
chr01	12940000	0.035904
chr01	12950000	0.0167312
chr01	12960000	0.0297402
chr01	12970000	0.0242066
chr01	12980000	0.0231943
chr01	12990000	0.0136823
chr01	13000000	0.015442
chr01	13010000	0.024722
chr01	13020000	0.0394905
chr01	13030000	0.0222009
chr01	13040000	0.0214315
chr01	13050000	0.0190272
chr01	13060000	0.0457421
chr01	13070000	0.0376684
chr01	13080000	0.0237219
chr01	13090000	0.0299075
chr01	13100000	0.0357815
chr01	13110000	0.0255116
chr01	13120000	0.0283998
chr01	13130000	0.0212238
chr01	13140000	0.0228627
chr01	13150000	0.0283993
chr01	13160000	0.0303369
chr01	13170000	0.0159413
chr01	13180000	0.0255921
chr01	13190000	0.0222681
chr01	13200000	0.0123075
chr01	13210000	0.0268024
chr01	13220000	0.01213
chr01	13230000	0.0182674
chr01	13240000	0.0207838
chr01	13250000	0.0114966
chr01	13260000	0.0178281
chr01	13270000	0.0329341
chr01	13280000	0.0227214
chr01	13290000	0.0182074
chr01	13300000	0.00643214
chr01	13310000	0.00789511
chr01	13320000	0.00646021
chr01	13330000	0.00697033
chr01	13340000	0.00510508
chr01	13350000	0.00587503
chr01	13360000	0.00918524
chr01	13370000	0.00985359
chr01	13380000	0.00506557
chr01	13390000	0.00682629
chr01	13400000	0.00885536
chr01	13410000	0.0157234
chr01	13420000	0.0117813
chr01	13430000	0.0140986
chr01	13440000	0.0149836
chr01	13450000	0.0198854
chr01	13460000	0.00967334
chr01	13470000	0.018727
chr01	13480000	0.0195345
chr01	13490000	0.00863425
chr01	13500000	0.0182447
chr01	13510000	0.0195108
chr01	13520000	0.0330852
chr01	13530000	0.0215935
chr01	13540000	0.0247863
chr01	13550000	0.026736
chr01	13560000	0.0262419
chr01	13570000	0.0380759
chr01	13580000	0.0259111
chr01	13590000	0.0248644
chr01	13600000	0.0303362
chr01	13610000	0.0256458
chr01	13620000	0.0389812
chr01	13630000	0.0231832
chr01	13640000	0.0336694
chr01	13650000	0.0208292
chr01	13660000	0.0243791
chr01	13670000	0.0279147
chr01	13680000	0.031826
chr01	13690000	0.0205606
chr01	13700000	0.0192099
chr01	13710000	0.0264132
chr01	13720000	0.0142416
chr01	13730000	0.0184748
chr01	13740000	0.0191081
chr01	13750000	0.0154539
chr01	13760000	0.0210995
chr01	13770000	0.0242003
chr01	13780000	0.0234413
chr01	13790000	0.0130584
chr01	13800000	0.0188803
chr01	13810000	0.0222432
chr01	13820000	0.0224521
chr01	13830000	0.0220185
chr01	13840000	0.022641
chr01	13850000	0.019584
chr01	13860000	0.0184887
chr01	13870000	0.0188914
chr01	13880000	0.0118721
chr01	13890000	0.0207709
chr01	13900000	0.0256764
chr01	13910000	0.0181645
chr01	13920000	0.0239591
chr01	13930000	0.0310666
chr01	13940000	0.0256456
chr01	13950000	0.0230677
chr01	13960000	0.0312091
chr01	13970000	0.0291092
chr01	13980000	0.0263201
chr01	13990000	0.018008
chr01	14000000	0.0257948
chr01	14010000	0.0425468
chr01	14020000	0.0321989
chr01	14030000	0.0267654
chr01	14040000	0.0260524
chr01	14050000	0.0269736
chr01	14060000	0.035602
chr01	14070000	0.041466
chr01	14080000	0.0453526
chr01	14090000	0.0295287
chr01	14100000	0.0230099
chr01	14110000	0.0180571
chr01	14120000	0.0250184
chr01	14130000	0.0377542
chr01	14140000	0.0369955
chr01	14150000	0.0521323
chr01	14160000	0.0213958
chr01	14170000	0.0246639
chr01	14180000	0.0219996
chr01	14190000	0.0383204
chr01	14200000	0.0302408
chr01	14210000	0.0228384
chr01	14220000	0.0201824
chr01	14230000	0.0453051
chr01	14240000	0.0220875
chr01	14250000	0.0210335
chr01	14260000	0.0291685
chr01	14270000	0.0188788
chr01	14280000	0.0119037
chr01	14290000	0.0295066
chr01	14300000	0.0274132
chr01	14310000	0.0302648
chr01	14320000	0.0333853
chr01	14330000	0.0406963
chr01	14340000	0.0375926
chr01	14350000	0.027727
chr01	14360000	0.0217698
chr01	14370000	0.0229748
chr01	14380000	0.0359295
chr01	14390000	0.0464094
chr01	14400000	0.0187944
chr01	14410000	0.0205824
chr01	14420000	0.0232564
chr01	14430000	0.0252937
chr01	14440000	0.0372829
chr01	14450000	0.0241367
chr01	14460000	0.0248399
chr01	14470000	0.0287632
chr01	14480000	0.0359979
chr01	14490000	0.032195
chr01	14500000	0.029201
chr01	14510000	0.0319538
chr01	14520000	0.030002
chr01	14530000	0.0329779
chr01	14540000	0.0238532
chr01	14550000	0.023696
chr01	14560000	0.0281426
chr01	14570000	0.0413252
chr01	14580000	0.0200658
chr01	14590000	0.0250915
chr01	14600000	0.046383
chr01	14610000	0.0480854
chr01	14620000	0.0282769
chr01	14630000	0.0274757
chr01	14640000	0.0377813
chr01	14650000	0.0315575
chr01	14660000	0.0207168
chr01	14670000	0.0296531
chr01	14680000	0.0329425
chr01	14690000	0.0413564
chr01	14700000	0.0347777
chr01	14710000	0.0325461
chr01	14720000	0.0243317
chr01	14730000	0.0248688
chr01	14740000	0.0270499
chr01	14750000	0.0294683
chr01	14760000	0.0213156
chr01	14770000	0.0209709
chr01	14780000	0.0179668
chr01	14790000	0.0221328
chr01	14800000	0.0285349
chr01	14810000	0.0229804
chr01	14820000	0.0228963
chr01	14830000	0.0242751
chr01	14840000	0.0108704
chr01	14850000	0.0280563
chr01	14860000	0.0351574
chr01	14870000	0.0342125
chr01	14880000	0.0386336
chr01	14890000	0.0394501
chr01	14900000	0.0289463
chr01	14910000	0.0263296
chr01	14920000	0.0376312
chr01	14930000	0.027297
chr01	14940000	0.0352483
chr01	14950000	0.023789
chr01	14960000	0.0151587
chr01	14970000	0.0084596
chr01	14980000	0.00804179
chr01	14990000	0.0138981
chr01	15000000	0.00606667
chr01	15010000	0.0134768
chr01	15020000	0.0153152
chr01	15030000	0.0195833
chr01	15040000	0.0131576
chr01	15050000	0.00330666
chr01	15060000	0.0101902
chr01	15070000	0.0101234
chr01	15080000	0.0132263
chr01	15090000	0.011936
chr01	15100000	0.0189781
chr01	15110000	0.0224162
chr01	15120000	0.020807
chr01	15130000	0.0186825
chr01	15140000	0.0214133
chr01	15150000	0.01828
chr01	15160000	0.0226781
chr01	15170000	0.0201207
chr01	15180000	0.0196329
chr01	15190000	0.0160526
chr01	15200000	0.0243774
chr01	15210000	0.0207994
chr01	15220000	0.0142685
chr01	15230000	0.0187907
chr01	15240000	0.0276843
chr01	15250000	0.0252209
chr01	15260000	0.0221318
chr01	15270000	0.0196907
chr01	15280000	0.0307895
chr01	15290000	0.0272779
chr01	15300000	0.00462753
chr01	15310000	0.0312224
chr01	15320000	0.0300297
chr01	15330000	0.0398189
chr01	15340000	0.0307391
chr01	15350000	0.0115456
chr01	15360000	0.0155436
chr01	15370000	0.00412207
chr01	15380000	0.0163783
chr01	15390000	0.033099
chr01	15400000	0.0303286
chr01	15410000	0.0402246
chr01	15420000	0.0202308
chr01	15430000	0.0376475
chr01	15440000	0.0407113
chr01	15450000	0.0319402
chr01	15460000	0.0106571
chr01	15470000	0.0228887
chr01	15480000	0.0342159
chr01	15490000	0.0542794
chr01	15500000	0.0261437
chr01	15510000	0.0160197
chr01	15520000	0.0222271
chr01	15530000	0.0190782
chr01	15540000	0.0311857
chr01	15550000	0.014107
chr01	15560000	0.0205084
chr01	15570000	0.0162583
chr01	15580000	0.0276661
chr01	15590000	0.015821
chr01	15600000	0.0272584
chr01	15610000	0.0309404
chr01	15620000	0.0399999
chr01	15630000	0.0413243
chr01	15640000	0.018299
chr01	15650000	0.0321841
chr01	15660000	0.0473266
chr01	15670000	0.0507406
chr01	15680000	0.0392695
chr01	15690000	0.0206473
chr01	15700000	0.00498248
chr01	15710000	0.0183789
chr01	15720000	0.00573669
chr01	15730000	0.00623529
chr01	15740000	0.0102056
chr01	15750000	0.0175613
chr01	15760000	0.0122954
chr01	15770000	0.00513333
chr01	15780000	0.0269327
chr01	15790000	0.0178391
chr01	15800000	0.0300999
chr01	15810000	0.0106027
chr01	15820000	0.012485
chr01	15830000	0.015836
chr01	15840000	0.0203606
chr01	15850000	0.0181979
chr01	15860000	0.0173339
chr01	15870000	0.0258692
chr01	15880000	0.0246653
chr01	15890000	0.0282339
chr01	15900000	0.0189726
chr01	15910000	0.0217309
chr01	15920000	0.0117072
chr01	15930000	0.0149102
chr01	15940000	0.020777
chr01	15950000	0.0223304
chr01	15960000	0.0163408
chr01	15970000	0.00617334
chr01	15980000	0.00929755
chr01	16000000	0.00489976
chr01	16010000	0.0199317
chr01	16020000	0.0374768
chr01	16030000	0.0566782
chr01	16040000	0.0469866
chr01	16050000	0.0242499
chr01	16060000	0.0192914
chr01	16070000	0.0179469
chr01	16080000	0.0201032
chr01	16090000	0.0194297
chr01	16100000	0.034623
chr01	16110000	0.0333689
chr01	16120000	0.0335842
chr01	16130000	0.0304088
chr01	16140000	0.0264308
chr01	16150000	0.018034
chr01	16160000	0.0356013
chr01	16170000	0.0319172
chr01	16180000	0.0205702
chr01	16190000	0.0180486
chr01	16200000	0.0351721
chr01	16210000	0.019364
chr01	16220000	0.0298362
chr01	16230000	0.0178225
chr01	16240000	0.0235877
chr01	16250000	0.0145934
chr01	16260000	0.0121413
chr01	16270000	0.0256698
chr01	16280000	0.0204224
chr01	16290000	0.0159684
chr01	16300000	0.01964
chr01	16310000	0.0285929
chr01	16320000	0.0262165
chr01	16330000	0.0254849
chr01	16340000	0.013897
chr01	16350000	0.0249236
chr01	16360000	0.0329874
chr01	16370000	0.0218476
chr01	16380000	0.0282968
chr01	16390000	0.0343799
chr01	16400000	0.0318593
chr01	16410000	0.0286611
chr01	16420000	0.0442599
chr01	16430000	0.0376768
chr01	16440000	0.0378639
chr01	16450000	0.0340406
chr01	16460000	0.0399294
chr01	16470000	0.0324382
chr01	16480000	0.0307792
chr01	16490000	0.0426007
chr01	16500000	0.0213336
chr01	16510000	0.0257225
chr01	16520000	0.0110965
chr01	16530000	0.0303352
chr01	16540000	0.0225531
chr01	16550000	0.0284048
chr01	16560000	0.0321908
chr01	16570000	0.0234596
chr01	16580000	0.0294772
chr01	16590000	0.0286442
chr01	16600000	0.0166467
chr01	16610000	0.0112241
chr01	16620000	0.0223502
chr01	16630000	0.0262621
chr01	16640000	0.0184408
chr01	16650000	0.0214081
chr01	16660000	0.0301827
chr01	16670000	0.014864
chr01	16680000	0.00911762
chr01	16690000	0.0158371
chr01	16700000	0.0338383
chr01	16710000	0.0189603
chr01	16720000	0.0193723
chr01	16730000	0.0245525
chr01	16740000	0.022031
chr01	16750000	0.017647
chr01	16760000	0.0185284
chr01	16770000	0.0262345
chr01	16780000	0.0227619
chr01	16790000	0.0110026
chr01	16800000	0.0157393
chr01	16810000	0.0186932
chr01	16820000	0.0204421
chr01	16830000	0.0220324
chr01	16840000	0.0162723
chr01	16850000	0.0251258
chr01	16860000	0.0248065
chr01	16870000	0.0265239
chr01	16880000	0.0136468
chr01	16890000	0.0164813
chr01	16900000	0.0329555
chr01	16910000	0.0267586
chr01	16920000	0.0159527
chr01	16930000	0.0102793
chr01	16940000	0.0141184
chr01	16950000	0.0123996
chr01	16960000	0.0170449
chr01	16970000	0.0169905
chr01	16980000	0.0149774
chr01	16990000	0.0150218
chr01	17000000	0.0142067
chr01	17010000	0.0146076
chr01	17020000	0.0190656
chr01	17030000	0.0390537
chr01	17040000	0.0246186
chr01	17050000	0.0250199
chr01	17060000	0.0179601
chr01	17070000	0.0216012
chr01	17080000	0.0248589
chr01	17090000	0.0242214
chr01	17100000	0.0316883
chr01	17110000	0.0362174
chr01	17120000	0.0301983
chr01	17130000	0.0270032
chr01	17140000	0.0221226
chr01	17150000	0.020587
chr01	17160000	0.0351964
chr01	17170000	0.0292885
chr01	17180000	0.024633
chr01	17190000	0.0137351
chr01	17200000	0.0193298
chr01	17210000	0.0199477
chr01	17220000	0.0262601
chr01	17230000	0.032366
chr01	17240000	0.0185889
chr01	17250000	0.0186093
chr01	17260000	0.0339279
chr01	17270000	0.0256386
chr01	17280000	0.0183323
chr01	17290000	0.0185319
chr01	17300000	0.0197301
chr01	17310000	0.0116911
chr01	17320000	0.00780435
chr01	17330000	0.00728583
chr01	17340000	0.00785516
chr01	17350000	0.0171541
chr01	17360000	0.0188642
chr01	17370000	0.00982552
chr01	17380000	0.00923826
chr01	17390000	0.0122494
chr01	17400000	0.0239211
chr01	17410000	0.0131578
chr01	17420000	0.0269154
chr01	17430000	0.0195034
chr01	17440000	0.0119788
chr01	17450000	0.0132164
chr01	17460000	0.0119867
chr01	17470000	0.0157709
chr01	17480000	0.0108861
chr01	17490000	0.0124361
chr01	17500000	0.0178309
chr01	17510000	0.0137855
chr01	17520000	0.00247333
chr01	17530000	0.00862625
chr01	17540000	0.0129761
chr01	17550000	0.0166168
chr01	17560000	0.0164526
chr01	17570000	0.0217142
chr01	17580000	0.0146094
chr01	17590000	0.00447093
chr01	17600000	0.0137954
chr01	17610000	0.0114276
chr01	17620000	0.0136232
chr01	17630000	0.0221742
chr01	17640000	0.0266777
chr01	17650000	0.00684522
chr01	17660000	0.0163544
chr01	17670000	0.0147992
chr01	17680000	0.0136089
chr01	17690000	0.0167895
chr01	17700000	0.00999604
chr01	17710000	0.018891
chr01	17720000	0.0159071
chr01	17730000	0.00723309
chr01	17740000	0.0038593
chr01	17750000	0.00436308
chr01	17760000	0.00809051
chr01	17770000	0.0158893
chr01	17780000	0.00804778
chr01	17790000	0.0122084
chr01	17800000	0.0165034
chr01	17810000	0.0188091
chr01	17820000	0.0251514
chr01	17830000	0.0116826
chr01	17840000	0.0197075
chr01	17850000	0.0130408
chr01	17860000	0.0149673
chr01	17870000	0.0128685
chr01	17880000	0.0165856
chr01	17890000	0.0221662
chr01	17900000	0.0204423
chr01	17910000	0.0234237
chr01	17920000	0.0253876
chr01	17930000	0.0241671
chr01	17940000	0.0255665
chr01	17950000	0.0220339
chr01	17960000	0.0322099
chr01	17970000	0.0188294
chr01	17980000	0.0342834
chr01	17990000	0.0223703
chr01	18000000	0.0201761
chr01	18010000	0.0151681
chr01	18020000	0.0232892
chr01	18030000	0.0237984
chr01	18040000	0.0197002
chr01	18050000	0.00832222
chr01	18060000	0.0129767
chr01	18070000	0.0133924
chr01	18080000	0.0100196
chr01	18090000	0.0119598
chr01	18100000	0.0148991
chr01	18110000	0.00831827
chr01	18120000	0.0110526
chr01	18130000	0.016271
chr01	18140000	0.017831
chr01	18150000	0.05559
chr01	18160000	0.0438698
chr01	18170000	0.00876841
chr01	18180000	0.0286514
chr01	18190000	0.00014
chr01	18200000	0.0150084
chr01	18210000	0.00322017
chr01	18220000	0.0150232
chr01	18230000	0.00138533
chr01	18240000	0.0108102
chr01	18250000	0.0318551
chr01	18260000	0.00788445
chr01	18270000	0.0113856
chr01	18280000	0.00750851
chr01	18290000	0.0276671
chr01	18300000	0.0120835
chr01	18310000	0.0192245
chr01	18320000	0.00860485
chr01	18330000	0.0192514
chr01	18340000	0.0301323
chr01	18350000	0.0247478
chr01	18360000	0.0171629
chr01	18370000	0.00619652
chr01	18380000	0.00936864
chr01	18390000	0.0155238
chr01	18400000	0.014235
chr01	18410000	0.0231699
chr01	18420000	0.0202278
chr01	18430000	0.023775
chr01	18440000	0.0158826
chr01	18450000	0.00846538
chr01	18460000	0.0236905
chr01	18470000	0.0235316
chr01	18480000	0.0236392
chr01	18490000	0.0119554
chr01	18500000	0.0112055
chr01	18510000	0.0132874
chr01	18520000	0.0111345
chr01	18530000	0.0221742
chr01	18540000	0.0233839
chr01	18550000	0.0176802
chr01	18560000	0.0194097
chr01	18570000	0.0203218
chr01	18580000	0.0268631
chr01	18590000	0.0199288
chr01	18600000	0.0273121
chr01	18610000	0.00838924
chr01	18620000	0.0146277
chr01	18630000	0.0215981
chr01	18640000	0.0312383
chr01	18650000	0.0171853
chr01	18660000	0.0187376
chr01	18670000	0.0152311
chr01	18680000	0.013505
chr01	18690000	0.025129
chr01	18700000	0.0198528
chr01	18710000	0.0227625
chr01	18720000	0.0194124
chr01	18730000	0.0183051
chr01	18740000	0.0189489
chr01	18750000	0.0200425
chr01	18760000	0.030515
chr01	18770000	0.0289741
chr01	18780000	0.00951829
chr01	18790000	0.0227463
chr01	18800000	0.0315221
chr01	18810000	0.0245017
chr01	18820000	0.0242885
chr01	18830000	0.0333131
chr01	18840000	0.0360005
chr01	18850000	0.0211838
chr01	18860000	0.0236484
chr01	18870000	0.0216699
chr01	18880000	0.0179686
chr01	18890000	0.0143301
chr01	18900000	0.0198041
chr01	18910000	0.0173418
chr01	18920000	0.012192
chr01	18930000	0.0177319
chr01	18940000	0.0357032
chr01	18950000	0.0284807
chr01	18960000	0.0213455
chr01	18970000	0.00868354
chr01	18980000	0.010995
chr01	18990000	0.0153722
chr01	19000000	0.0195378
chr01	19010000	0.0152287
chr01	19020000	0.0148
chr01	19030000	0.0155183
chr01	19040000	0.0277062
chr01	19050000	0.0137065
chr01	19060000	0.0139009
chr01	19070000	0.0197325
chr01	19080000	0.0163243
chr01	19090000	0.013651
chr01	19100000	0.0236471
chr01	19110000	0.0162758
chr01	19120000	0.0124437
chr01	19130000	0.0168278
chr01	19140000	0.0269832
chr01	19150000	0.0228966
chr01	19160000	0.0220137
chr01	19170000	0.0218567
chr01	19180000	0.0248147
chr01	19190000	0.0189633
chr01	19200000	0.01067
chr01	19210000	0.0117443
chr01	19220000	0.0174254
chr01	19230000	0.0223782
chr01	19240000	0.018382
chr01	19250000	0.0224137
chr01	19260000	0.0261418
chr01	19270000	0.0137647
chr01	19280000	0.0268643
chr01	19290000	0.0258375
chr01	19300000	0.0211242
chr01	19310000	0.0117512
chr01	19320000	0.0184157
chr01	19330000	0.0117959
chr01	19340000	0.011488
chr01	19350000	0.0322103
chr01	19360000	0.0275555
chr01	19370000	0.0250655
chr01	19380000	0.0330699
chr01	19390000	0.0191673
chr01	19400000	0.0245109
chr01	19410000	0.0205973
chr01	19420000	0.0297158
chr01	19430000	0.0254322
chr01	19440000	0.0175858
chr01	19450000	0.0174747
chr01	19460000	0.0173911
chr01	19470000	0.0123657
chr01	19480000	0.0178736
chr01	19490000	0.015482
chr01	19500000	0.0147577
chr01	19510000	0.0134131
chr01	19520000	0.015658
chr01	19530000	0.0263626
chr01	19540000	0.0214664
chr01	19550000	0.0258687
chr01	19560000	0.0169552
chr01	19570000	0.0260882
chr01	19580000	0.0293278
chr01	19590000	0.0247873
chr01	19600000	0.0129332
chr01	19610000	0.0341971
chr01	19620000	0.00647811
chr01	19630000	0.00667323
chr01	19640000	0.00556092
chr01	19650000	0.00771641
chr01	19660000	0.0072709
chr01	19670000	0.0172793
chr01	19680000	0.018867
chr01	19690000	0.00622354
chr01	19700000	0.00687249
chr01	19710000	0.00798684
chr01	19720000	0.00545812
chr01	19730000	0.00403201
chr01	19740000	0.00741667
chr01	19750000	0.00465053
chr01	19760000	0.00524416
chr01	19770000	0.00657196
chr01	19780000	0.00536132
chr01	19790000	0.00415381
chr01	19800000	0.011036
chr01	19810000	0.019871
chr01	19820000	0.0198875
chr01	19830000	0.0243683
chr01	19840000	0.0135081
chr01	19850000	0.00728121
chr01	19860000	0.0048453
chr01	19870000	0.00818783
chr01	19880000	0.0133585
chr01	19890000	0.0250019
chr01	19900000	0.0131662
chr01	19910000	0.0214486
chr01	19920000	0.00509632
chr01	19930000	0.00894709
chr01	19940000	0.0209784
chr01	19950000	0.0221612
chr01	19960000	0.0178695
chr01	19970000	0.0218963
chr01	19980000	0.0118453
chr01	19990000	0.0175717
chr01	20000000	0.0238878
chr01	20010000	0.0273851
chr01	20020000	0.0331872
chr01	20030000	0.0119322
chr01	20040000	0.0208087
chr01	20050000	0.0240617
chr01	20060000	0.017003
chr01	20070000	0.0120139
chr01	20080000	0.0254958
chr01	20090000	0.0303343
chr01	20100000	0.0281186
chr01	20110000	0.0352306
chr01	20120000	0.0450355
[truncated: 70,681 more rows]

## Sheet: Extended_Figure_2b
chr	pos	meanLD_r2
chr01	0	0.225204
chr01	500000	0.267016
chr01	1000000	0.234092
chr01	1500000	0.242536
chr01	2000000	0.243972
chr01	2500000	0.176377
chr01	3000000	0.17793
chr01	3500000	0.208438
chr01	4000000	0.196316
chr01	4500000	0.211975
chr01	5000000	0.200635
chr01	5500000	0.232589
chr01	6000000	0.158372
chr01	6500000	0.129917
chr01	7000000	0.190785
chr01	7500000	0.169493
chr01	8000000	0.263681
chr01	8500000	0.297656
chr01	9000000	0.170903
chr01	9500000	0.186886
chr01	10000000	0.304109
chr01	10500000	0.302441
chr01	11000000	0.265095
chr01	11500000	0.29523
chr01	12000000	0.143332
chr01	12500000	0.275079
chr01	13000000	0.198185
chr01	13500000	0.220201
chr01	14000000	0.275341
chr01	14500000	0.327119
chr01	15000000	0.398583
chr01	15500000	0.277184
chr01	16000000	0.232192
chr01	16500000	0.316295
chr01	17000000	0.236659
chr01	17500000	0.386435
chr01	18000000	0.250618
chr01	18500000	0.383906
chr01	19000000	0.344937
chr01	19500000	0.433248
chr01	20000000	0.32666
chr01	20500000	0.391758
chr01	21000000	0.352302
chr01	21500000	0.466892
chr01	22000000	0.426392
chr01	22500000	0.433757
chr01	23000000	0.47733
chr01	23500000	0.502306
chr01	24000000	0.338332
chr01	24500000	0.481014
chr01	25000000	0.478024
chr01	25500000	0.461118
chr01	26000000	0.365485
chr01	26500000	0.410212
chr01	27000000	0.276238
chr01	27500000	0.423176
chr01	28000000	0.248082
chr01	28500000	0.3913
chr01	29000000	0.321808
chr01	29500000	0.334896
chr01	30000000	0.303944
chr01	30500000	0.340513
chr01	31000000	0.308551
chr01	31500000	0.433887
chr01	32000000	0.474934
chr01	32500000	0.33094
chr01	33000000	0.185138
chr01	33500000	0.311714
chr01	34000000	0.351837
chr01	34500000	0.303381
chr01	35000000	0.304601
chr01	35500000	0.425977
chr01	36000000	0.324287
chr01	36500000	0.231465
chr01	37000000	0.130883
chr01	37500000	0.167021
chr01	38000000	0.103911
chr01	38500000	0.122466
chr01	39000000	0.249327
chr01	39500000	0.267648
chr01	40000000	0.211708
chr01	40500000	0.162724
chr01	41000000	0.20002
chr01	41500000	0.332129
chr01	42000000	0.385828
chr01	42500000	0.370784
chr01	43000000	0.363147
chr01	43500000	0.328437
chr01	44000000	0.479687
chr01	44500000	0.286232
chr01	45000000	0.306757
chr01	45500000	0.400074
chr01	46000000	0.498514
chr01	46500000	0.414787
chr01	47000000	0.394826
chr01	47500000	0.397207
chr01	48000000	0.303701
chr01	48500000	0.301953
chr01	49000000	0.379354
chr01	49500000	0.422143
chr01	50000000	0.384331
chr01	50500000	0.441915
chr01	51000000	0.274451
chr01	51500000	0.308761
chr01	52000000	0.256573
chr01	52500000	0.327548
chr01	53000000	0.286712
chr01	53500000	0.245782
chr01	54000000	0.276795
chr01	54500000	0.459185
chr01	55000000	0.466828
chr01	55500000	0.282637
chr01	56000000	0.363418
chr01	56500000	0.341226
chr01	57000000	0.303987
chr01	57500000	0.351572
chr01	58000000	0.253818
chr01	58500000	0.266675
chr01	59000000	0.234659
chr01	59500000	0.215083
chr01	60000000	0.286841
chr01	60500000	0.3375
chr01	61000000	0.233284
chr01	61500000	0.319932
chr01	62000000	0.240654
chr01	62500000	0.219676
chr01	63000000	0.254394
chr01	63500000	0.22016
chr01	64000000	0.354539
chr01	64500000	0.278956
chr01	65000000	0.235811
chr01	65500000	0.208859
chr01	66000000	0.167453
chr01	66500000	0.219889
chr01	67000000	0.177436
chr01	67500000	0.193223
chr01	68000000	0.220457
chr01	68500000	0.182267
chr01	69000000	0.199482
chr01	69500000	0.199764
chr01	70000000	0.223595
chr01	70500000	0.292907
chr01	71000000	0.361711
chr01	71500000	0.279031
chr01	72000000	0.280419
chr01	72500000	0.2903
chr01	73000000	0.275104
chr01	73500000	0.279754
chr01	74000000	0.407
chr01	74500000	0.344672
chr01	75000000	0.379326
chr01	75500000	0.308158
chr01	76000000	0.28412
chr01	76500000	0.285192
chr01	77000000	0.23998
chr01	77500000	0.297217
chr01	78000000	0.268895
chr01	78500000	0.244884
chr01	79000000	0.27685
chr01	79500000	0.25055
chr01	80000000	0.294535
chr01	80500000	0.216899
chr01	81000000	0.227015
chr01	81500000	0.213242
chr01	82000000	0.171879
chr01	82500000	0.182081
chr01	83000000	0.250945
chr01	83500000	0.199398
chr01	84000000	0.212924
chr01	84500000	0.253389
chr01	85000000	0.236429
chr01	85500000	0.244779
chr01	86000000	0.247599
chr01	86500000	0.398745
chr01	87000000	0.266619
chr01	87500000	0.222781
chr01	88000000	0.293007
chr01	88500000	0.437654
chr02	0	0.613158
chr02	500000	0.659718
chr02	1000000	0.342473
chr02	1500000	0.448905
chr02	2000000	0.748198
chr02	2500000	0.578511
chr02	3000000	0.67264
chr02	3500000	0.524759
chr02	4000000	0.700096
chr02	4500000	0.49532
chr02	5000000	0.485238
chr02	5500000	0.454173
chr02	6000000	0.508627
chr02	6500000	0.384054
chr02	7000000	0.316655
chr02	7500000	0.285359
chr02	8000000	0.323421
chr02	8500000	0.27237
chr02	9000000	0.294074
chr02	9500000	0.334377
chr02	10000000	0.403984
chr02	10500000	0.308339
chr02	11000000	0.304476
chr02	11500000	0.276926
chr02	12000000	0.278112
chr02	12500000	0.280407
chr02	13000000	0.208158
chr02	13500000	0.293289
chr02	14000000	0.309341
chr02	14500000	0.273998
chr02	15000000	0.281556
chr02	15500000	0.217969
chr02	16000000	0.239866
chr02	16500000	0.239353
chr02	17000000	0.251814
chr02	17500000	0.257786
chr02	18000000	0.363994
chr02	18500000	0.20999
chr02	19000000	0.175619
chr02	19500000	0.22818
chr02	20000000	0.265831
chr02	20500000	0.179633
chr02	21000000	0.189339
chr02	21500000	0.197794
chr02	22000000	0.201425
chr02	22500000	0.233019
chr02	23000000	0.185863
chr02	23500000	0.220804
chr02	24000000	0.178587
chr02	24500000	0.170265
chr02	25000000	0.295895
chr02	25500000	0.275598
chr02	26000000	0.254773
chr02	26500000	0.291529
chr02	27000000	0.319371
chr02	27500000	0.259568
chr02	28000000	0.252147
chr02	28500000	0.252209
chr02	29000000	0.289728
chr02	29500000	0.227991
chr02	30000000	0.233208
chr02	30500000	0.206687
chr02	31000000	0.207812
chr02	31500000	0.258235
chr02	32000000	0.279905
chr02	32500000	0.22385
chr02	33000000	0.199509
chr02	33500000	0.196872
chr02	34000000	0.209743
chr02	34500000	0.267303
chr02	35000000	0.183461
chr02	35500000	0.216272
chr02	36000000	0.245801
chr02	36500000	0.282059
chr02	37000000	0.224892
chr02	37500000	0.227998
chr02	38000000	0.241561
chr02	38500000	0.325599
chr02	39000000	0.297946
chr02	39500000	0.257236
chr02	40000000	0.383585
chr02	40500000	0.275332
chr02	41000000	0.343909
chr02	41500000	0.321211
chr02	42000000	0.291156
chr02	42500000	0.342857
chr02	43000000	0.395132
chr02	43500000	0.39238
chr02	44000000	0.317357
chr02	44500000	0.278371
chr02	45000000	0.32446
chr02	45500000	0.350019
chr02	46000000	0.356917
chr03	0	0.242982
chr03	500000	0.218806
chr03	1000000	0.164
chr03	1500000	0.178226
chr03	2000000	0.221741
chr03	2500000	0.25386
chr03	3000000	0.203993
chr03	3500000	0.199626
chr03	4000000	0.207434
chr03	4500000	0.280807
chr03	5000000	0.204405
chr03	5500000	0.241857
chr03	6000000	0.217016
chr03	6500000	0.261822
chr03	7000000	0.348298
chr03	7500000	0.339486
chr03	8000000	0.437531
chr03	8500000	0.239053
chr03	9000000	0.406382
chr03	9500000	0.545775
chr03	10000000	0.742797
chr03	10500000	0.604561
chr03	11000000	0.686934
chr03	11500000	0.175046
chr03	12000000	0.157191
chr03	12500000	0.72369
chr03	13000000	0.321253
chr03	13500000	0.183162
chr03	14000000	0.619915
chr03	14500000	0.350421
chr03	15000000	0.259434
chr03	15500000	0.26352
chr03	16000000	0.519956
chr03	16500000	0.271317
chr03	17000000	0.499654
chr03	17500000	0.906666
chr03	18000000	0.444691
chr03	18500000	0.318613
chr03	19000000	0.465661
chr03	19500000	0.100491
chr03	20000000	0.733906
chr03	20500000	0.605978
chr03	21000000	0.755496
chr03	21500000	0.632925
chr03	22000000	0.680279
chr03	22500000	0.731257
chr03	23000000	0.657543
chr03	23500000	0.456478
chr03	24000000	0.587901
chr03	24500000	0.521587
chr03	25000000	0.36201
chr03	25500000	0.586465
chr03	26000000	0.44517
chr03	26500000	0.498318
chr03	27000000	0.492798
chr03	27500000	0.305242
chr03	28000000	0.397498
chr03	28500000	0.301076
chr03	29000000	0.425986
chr03	29500000	0.35208
chr03	30000000	0.394209
chr03	30500000	0.395731
chr03	31000000	0.506674
chr03	31500000	0.361816
chr03	32000000	0.240444
chr03	32500000	0.230664
chr03	33000000	0.276062
chr03	33500000	0.221202
chr03	34000000	0.231254
chr03	34500000	0.309987
chr03	35000000	0.238882
chr03	35500000	0.249156
chr03	36000000	0.293732
chr03	36500000	0.350856
chr03	37000000	0.346682
chr03	37500000	0.439126
chr03	38000000	0.262134
chr03	38500000	0.318283
chr03	39000000	0.249545
chr03	39500000	0.292308
chr03	40000000	0.426534
chr03	40500000	0.343338
chr03	41000000	0.286745
chr03	41500000	0.29038
chr03	42000000	0.288782
chr03	42500000	0.190367
chr03	43000000	0.351141
chr03	43500000	0.254866
chr03	44000000	0.219701
chr03	44500000	0.262823
chr03	45000000	0.265261
chr03	45500000	0.218498
chr03	46000000	0.208849
chr03	46500000	0.244804
chr03	47000000	0.218012
chr03	47500000	0.231552
chr03	48000000	0.290582
chr03	48500000	0.16569
chr03	49000000	0.192921
chr03	49500000	0.181997
chr03	50000000	0.210491
chr03	50500000	0.247374
chr03	51000000	0.211158
chr03	51500000	0.192034
chr03	52000000	0.211935
chr03	52500000	0.245563
chr03	53000000	0.273398
chr03	53500000	0.24029
chr03	54000000	0.278744
chr03	54500000	0.291513
chr03	55000000	0.261037
chr03	55500000	0.232147
chr03	56000000	0.24636
chr03	56500000	0.372794
chr03	57000000	0.297547
chr03	57500000	0.445218
chr03	58000000	0.426701
chr03	58500000	0.259769
chr03	59000000	0.253922
chr03	59500000	0.264098
chr03	60000000	0.316855
chr03	60500000	0.372512
chr04	0	0.164958
chr04	500000	0.227638
chr04	1000000	0.164673
chr04	1500000	0.129811
chr04	2000000	0.167574
chr04	2500000	0.174929
chr04	3000000	0.218976
chr04	3500000	0.181241
chr04	4000000	0.18297
chr04	4500000	0.149249
chr04	5000000	0.172853
chr04	5500000	0.163543
chr04	6000000	0.196447
chr04	6500000	0.199496
chr04	7000000	0.242903
chr04	7500000	0.172317
chr04	8000000	0.202636
chr04	8500000	0.177761
chr04	9000000	0.232937
chr04	9500000	0.288394
chr04	10000000	0.254168
chr04	10500000	0.223405
chr04	11000000	0.20869
chr04	11500000	0.266744
chr04	12000000	0.183894
chr04	12500000	0.341526
chr04	13000000	0.272558
chr04	13500000	0.332497
chr04	14000000	0.329591
chr04	14500000	0.344964
chr04	15000000	0.353885
chr04	15500000	0.317598
chr04	16000000	0.306344
chr04	16500000	0.282104
chr04	17000000	0.289875
chr04	17500000	0.359351
chr04	18000000	0.319799
chr04	18500000	0.538054
chr04	19000000	0.351415
chr04	19500000	0.363403
chr04	20000000	0.369287
chr04	20500000	0.317979
chr04	21000000	0.57048
chr04	21500000	0.454884
chr04	22000000	0.348164
chr04	22500000	0.560456
chr04	23000000	0.362884
chr04	23500000	0.478527
chr04	24000000	0.44826
chr04	24500000	0.48848
chr04	25000000	0.440271
chr04	25500000	0.428035
chr04	26000000	0.387047
chr04	26500000	0.439088
chr04	27000000	0.324474
chr04	27500000	0.389011
chr04	28000000	0.345503
chr04	28500000	0.409389
chr04	29000000	0.461338
chr04	29500000	0.223384
chr04	30000000	0.252216
chr04	30500000	0.410186
chr04	31000000	0.410407
chr04	31500000	0.372304
chr04	32000000	0.551818
chr04	32500000	0.300723
chr04	33000000	0.381647
chr04	33500000	0.433215
chr04	34000000	0.523379
chr04	34500000	0.425538
chr04	35000000	0.339851
chr04	35500000	0.559415
chr04	36000000	0.461422
chr04	36500000	0.53896
chr04	37000000	0.371576
chr04	37500000	0.387167
chr04	38000000	0.426095
chr04	38500000	0.476363
chr04	39000000	0.393673
chr04	39500000	0.428243
chr04	40000000	0.415811
chr04	40500000	0.306137
chr04	41000000	0.265347
chr04	41500000	0.430227
chr04	42000000	0.267444
chr04	42500000	0.290553
chr04	43000000	0.333429
chr04	43500000	0.313797
chr04	44000000	0.350858
chr04	44500000	0.440257
chr04	45000000	0.431755
chr04	45500000	0.272016
chr04	46000000	0.184831
chr04	46500000	0.28354
chr04	47000000	0.225023
chr04	47500000	0.298201
chr04	48000000	0.291634
chr04	48500000	0.269148
chr04	49000000	0.279563
chr04	49500000	0.271339
chr04	50000000	0.227333
chr04	50500000	0.213406
chr04	51000000	0.244899
chr04	51500000	0.368198
chr04	52000000	0.214634
chr04	52500000	0.249134
chr04	53000000	0.224068
chr04	53500000	0.46698
chr04	54000000	0.308678
chr04	54500000	0.240847
chr04	55000000	0.242157
chr04	55500000	0.281496
chr04	56000000	0.280696
chr04	56500000	0.255356
chr04	57000000	0.131789
chr04	57500000	0.255559
chr04	58000000	0.492822
chr04	58500000	0.308289
chr04	59000000	0.298271
chr04	59500000	0.288543
chr04	60000000	0.288295
chr04	60500000	0.273203
chr04	61000000	0.339239
chr04	61500000	0.254066
chr04	62000000	0.234749
chr04	62500000	0.175711
chr04	63000000	0.198004
chr04	63500000	0.253727
chr04	64000000	0.275571
chr04	64500000	0.190134
chr04	65000000	0.201817
chr04	65500000	0.257578
chr04	66000000	0.231525
chr04	66500000	0.260519
chr04	67000000	0.247498
chr04	67500000	0.238347
chr04	68000000	0.242592
chr04	68500000	0.184828
chr04	69000000	0.132162
chr05	0	0.207416
chr05	500000	0.189836
chr05	1000000	0.241767
chr05	1500000	0.214109
chr05	2000000	0.215081
chr05	2500000	0.297284
chr05	3000000	0.17262
chr05	3500000	0.230166
chr05	4000000	0.210717
chr05	4500000	0.26227
chr05	5000000	0.237469
chr05	5500000	0.188035
chr05	6000000	0.176334
chr05	6500000	0.190961
chr05	7000000	0.153496
chr05	7500000	0.231407
chr05	8000000	0.329577
chr05	8500000	0.255814
chr05	9000000	0.265917
chr05	9500000	0.306625
chr05	10000000	0.247878
chr05	10500000	0.22508
chr05	11000000	0.284737
chr05	11500000	0.37483
chr05	12000000	0.294176
chr05	12500000	0.298614
chr05	13000000	0.232491
chr05	13500000	0.224335
chr05	14000000	0.267892
chr05	14500000	0.254935
chr05	15000000	0.279725
chr05	15500000	0.404533
chr05	16000000	0.213104
chr05	16500000	0.284663
chr05	17000000	0.308654
chr05	17500000	0.293544
chr05	18000000	0.246979
chr05	18500000	0.341806
chr05	19000000	0.316173
chr05	19500000	0.463293
chr05	20000000	0.451011
chr05	20500000	0.531189
chr05	21000000	0.518193
chr05	21500000	0.432713
chr05	22000000	0.50569
chr05	22500000	0.400236
chr05	23000000	0.399717
chr05	23500000	0.41826
chr05	24000000	0.430282
chr05	24500000	0.637276
chr05	25000000	0.340012
chr05	25500000	0.425966
chr05	26000000	0.310291
chr05	26500000	0.438569
chr05	27000000	0.241664
chr05	27500000	0.29046
chr05	28000000	0.406116
chr05	28500000	0.418166
chr05	29000000	0.400968
chr05	29500000	0.385247
chr05	30000000	0.504817
chr05	30500000	0.379859
chr05	31000000	0.400976
chr05	31500000	0.282197
chr05	32000000	0.386864
chr05	32500000	0.58006
chr05	33000000	0.653427
chr05	33500000	0.665492
chr05	34000000	0.275689
chr05	34500000	0.398479
chr05	35000000	0.466417
chr05	35500000	0.472126
chr05	36000000	0.454293
chr05	36500000	0.474448
chr05	37000000	0.654453
chr05	37500000	0.467489
chr05	38000000	0.672995
chr05	38500000	0.421411
chr05	39000000	0.596191
chr05	39500000	0.41385
chr05	40000000	0.515326
chr05	40500000	0.326361
chr05	41000000	0.358883
chr05	41500000	0.389866
chr05	42000000	0.420545
chr05	42500000	0.578638
chr05	43000000	0.379251
chr05	43500000	0.560741
chr05	44000000	0.323115
chr05	44500000	0.405797
chr05	45000000	0.323326
chr05	45500000	0.408694
chr05	46000000	0.276067
chr05	46500000	0.289077
chr05	47000000	0.235818
chr05	47500000	0.252292
chr05	48000000	0.297917
chr05	48500000	0.220051
chr05	49000000	0.18336
chr05	49500000	0.188088
chr05	50000000	0.177409
chr05	50500000	0.1946
chr05	51000000	0.195062
chr05	51500000	0.180294
chr05	52000000	0.212884
chr05	52500000	0.187818
chr05	53000000	0.198558
chr05	53500000	0.197046
chr05	54000000	0.259743
chr05	54500000	0.261762
chr05	55000000	0.268259
chr05	55500000	0.247463
chr06	0	0.59293
chr06	500000	0.372903
chr06	1000000	0.316611
chr06	1500000	0.306457
chr06	2000000	0.276978
chr06	2500000	0.297578
chr06	3000000	0.323784
chr06	3500000	0.270996
chr06	4000000	0.253732
chr06	4500000	0.253318
chr06	5000000	0.296142
chr06	5500000	0.409984
chr06	6000000	0.2936
chr06	6500000	0.298067
chr06	7000000	0.316472
chr06	7500000	0.312787
chr06	8000000	0.310117
chr06	8500000	0.308683
chr06	9000000	0.280954
chr06	9500000	0.248607
chr06	10000000	0.296285
chr06	10500000	0.440386
chr06	11000000	0.268491
chr06	11500000	0.321291
chr06	12000000	0.29448
chr06	12500000	0.330611
chr06	13000000	0.348003
chr06	13500000	0.340162
chr06	14000000	0.338862
chr06	14500000	0.334171
chr06	15000000	0.332783
chr06	15500000	0.54099
chr06	16000000	0.420766
chr06	16500000	0.360477
chr06	17000000	0.348211
chr06	17500000	0.403229
chr06	18000000	0.355735
chr06	18500000	0.351586
chr06	19000000	0.325124
chr06	19500000	0.751324
chr06	20000000	0.762023
chr06	20500000	0.318535
chr06	21000000	0.390969
chr06	21500000	0.425586
chr06	22000000	0.310863
chr06	22500000	0.297541
chr06	23000000	0.32492
chr06	23500000	0.325824
chr06	24000000	0.359563
chr06	24500000	0.407113
chr06	25000000	0.338146
chr06	25500000	0.398584
chr06	26000000	0.282229
chr06	26500000	0.250052
chr06	27000000	0.406622
chr06	27500000	0.382479
chr06	28000000	0.427123
chr06	28500000	0.527683
chr06	29000000	0.455857
chr06	29500000	0.376156
chr06	30000000	0.263287
chr06	30500000	0.336992
chr06	31000000	0.342501
chr06	31500000	0.283015
chr06	32000000	0.25175
chr06	32500000	0.273735
chr06	33000000	0.437175
chr06	33500000	0.755254
chr06	34000000	0.461862
chr06	34500000	0.29186
chr06	35000000	0.195377
chr06	35500000	0.244746
chr06	36000000	0.244716
chr06	36500000	0.201303
chr06	37000000	0.220018
chr06	37500000	0.225252
chr06	38000000	0.266837
chr06	38500000	0.193208
chr06	39000000	0.214543
chr06	39500000	0.261045
chr06	40000000	0.253862
chr06	40500000	0.240161
chr06	41000000	0.274574
chr06	41500000	0.237401
chr06	42000000	0.378836
chr06	42500000	0.335491
chr06	43000000	0.221963
chr06	43500000	0.223785
chr06	44000000	0.197903
chr06	44500000	0.268818
chr06	45000000	0.244473
chr06	45500000	0.262976
chr06	46000000	0.21616
chr06	46500000	0.25257
chr06	47000000	0.252516
chr06	47500000	0.234655
chr06	48000000	0.255132
chr06	48500000	0.29046
chr06	49000000	0.338085
chr06	49500000	0.305573
chr06	50000000	0.300747
chr06	50500000	0.37473
chr06	51000000	0.407647
chr06	51500000	0.321699
chr06	52000000	0.320518
chr06	52500000	0.346613
chr06	53000000	0.292314
chr06	53500000	0.233695
chr06	54000000	0.270541
chr06	54500000	0.182277
chr06	55000000	0.224371
chr06	55500000	0.250918
chr06	56000000	0.253483
chr06	56500000	0.226247
chr06	57000000	0.22399
chr06	57500000	0.229433
chr06	58000000	0.340921
chr06	58500000	0.288379
chr06	59000000	0.440209
chr07	0	0.237118
chr07	500000	0.228747
chr07	1000000	0.247347
chr07	1500000	0.22916
chr07	2000000	0.186817
chr07	2500000	0.189714
chr07	3000000	0.222919
chr07	3500000	0.237113
chr07	4000000	0.236334
chr07	4500000	0.246841
chr07	5000000	0.186607
chr07	5500000	0.196582
chr07	6000000	0.210312
chr07	6500000	0.240234
chr07	7000000	0.253274
chr07	7500000	0.242564
chr07	8000000	0.263366
chr07	8500000	0.21988
chr07	9000000	0.283844
chr07	9500000	0.229204
chr07	10000000	0.265183
chr07	10500000	0.212134
chr07	11000000	0.242773
chr07	11500000	0.267815
chr07	12000000	0.304748
chr07	12500000	0.322664
chr07	13000000	0.387904
chr07	13500000	0.301676
chr07	14000000	0.417306
chr07	14500000	0.263484
chr07	15000000	0.26211
chr07	15500000	0.360248
chr07	16000000	0.412704
chr07	16500000	0.434583
chr07	17000000	0.374729
chr07	17500000	0.455819
chr07	18000000	0.335349
chr07	18500000	0.39728
chr07	19000000	0.592882
chr07	19500000	0.623715
chr07	20000000	0.565066
chr07	20500000	0.380971
chr07	21000000	0.454055
chr07	21500000	0.552348
chr07	22000000	0.56417
chr07	22500000	0.633266
chr07	23000000	0.37561
chr07	23500000	0.377409
chr07	24000000	0.419826
chr07	24500000	0.259203
chr07	25000000	0.336744
chr07	25500000	0.268655
chr07	26000000	0.439763
chr07	26500000	0.41205
chr07	27000000	0.35367
chr07	27500000	0.522366
chr07	28000000	0.534146
chr07	28500000	0.50467
chr07	29000000	0.441072
chr07	29500000	0.465368
chr07	30000000	0.456175
chr07	30500000	0.466449
chr07	31000000	0.337318
chr07	31500000	0.438121
chr07	32000000	0.429489
chr07	32500000	0.370335
chr07	33000000	0.336778
chr07	33500000	0.428198
chr07	34000000	0.410589
chr07	34500000	0.393324
chr07	35000000	0.282086
chr07	35500000	0.240307
chr07	36000000	0.381173
chr07	36500000	0.270679
chr07	37000000	0.338013
chr07	37500000	0.315484
chr07	38000000	0.271538
chr07	38500000	0.247558
chr07	39000000	0.191001
chr07	39500000	0.286209
chr07	40000000	0.283351
chr07	40500000	0.280501
chr07	41000000	0.221456
chr07	41500000	0.236177
chr07	42000000	0.332981
chr07	42500000	0.242272
chr07	43000000	0.262133
chr07	43500000	0.217073
chr07	44000000	0.234317
chr07	44500000	0.261487
chr07	45000000	0.165045
chr07	45500000	0.182544
chr07	46000000	0.28402
chr07	46500000	0.201279
chr07	47000000	0.225063
chr07	47500000	0.325794
chr07	48000000	0.210448
chr07	48500000	0.340812
chr07	49000000	0.256429
chr07	49500000	0.243533
chr07	50000000	0.204185
chr07	50500000	0.212008
chr07	51000000	0.255784
chr07	51500000	0.215895
chr07	52000000	0.238092
chr07	52500000	0.24304
chr07	53000000	0.206929
chr07	53500000	0.190695
chr07	54000000	0.19698
chr07	54500000	0.174947
chr07	55000000	0.230405
chr07	55500000	0.191615
chr07	56000000	0.232362
chr07	56500000	0.279249
chr07	57000000	0.327776
chr07	57500000	0.345925
chr08	0	0.417478
chr08	500000	0.409721
chr08	1000000	0.331281
chr08	1500000	0.23564
chr08	2000000	0.259979
chr08	2500000	0.214985
chr08	3000000	0.219968
chr08	3500000	0.1796
chr08	4000000	0.232747
chr08	4500000	0.226957
chr08	5000000	0.232119
chr08	5500000	0.271725
chr08	6000000	0.206687
chr08	6500000	0.259704
chr08	7000000	0.242808
chr08	7500000	0.233731
chr08	8000000	0.310743
chr08	8500000	0.211801
chr08	9000000	0.624982
chr08	9500000	0.264357
chr08	10000000	0.356915
chr08	10500000	0.309968
chr08	11000000	0.274287
chr08	11500000	0.312348
chr08	12000000	0.380389
chr08	12500000	0.261308
chr08	13000000	0.287751
chr08	13500000	0.313875
chr08	14000000	0.353278
chr08	14500000	0.317105
chr08	15000000	0.285267
chr08	15500000	0.3294
chr08	16000000	0.354536
chr08	16500000	0.317222
chr08	17000000	0.286296
chr08	17500000	0.550992
chr08	18000000	0.60731
chr08	18500000	0.288218
chr08	19000000	0.325485
chr08	19500000	0.310679
chr08	20000000	0.481335
chr08	20500000	0.55277
chr08	21000000	0.432023
chr08	21500000	0.46142
chr08	22000000	0.425973
chr08	22500000	0.535536
chr08	23000000	0.406362
chr08	23500000	0.314193
chr08	24000000	0.370307
chr08	24500000	0.399268
chr08	25000000	0.465558
chr08	25500000	0.444718
chr08	26000000	0.451444
chr08	26500000	0.293068
chr08	27000000	0.331404
chr08	27500000	0.332264
chr08	28000000	0.332241
chr08	28500000	0.367479
chr08	29000000	0.45499
chr08	29500000	0.412987
chr08	30000000	0.464858
chr08	30500000	0.30717
chr08	31000000	0.39939
chr08	31500000	0.416854
chr08	32000000	0.403717
chr08	32500000	0.352735
chr08	33000000	0.344121
chr08	33500000	0.384879
chr08	34000000	0.30987
chr08	34500000	0.246954
chr08	35000000	0.245313
chr08	35500000	0.242676
chr08	36000000	0.278603
chr08	36500000	0.265206
chr08	37000000	0.313304
chr08	37500000	0.278888
chr08	38000000	0.317939
chr08	38500000	0.31109
chr08	39000000	0.364037
chr08	39500000	0.24907
chr08	40000000	0.298296
chr08	40500000	0.177275
chr08	41000000	0.194963
chr08	41500000	0.175574
chr08	42000000	0.171338
chr08	42500000	0.224075
chr08	43000000	0.222845
chr08	43500000	0.208742
chr08	44000000	0.262084
chr08	44500000	0.270666
chr08	45000000	0.184065
chr08	45500000	0.176609
chr08	46000000	0.181857
chr08	46500000	0.255288
chr08	47000000	0.218776
chr08	47500000	0.179263
chr08	48000000	0.226086
chr08	48500000	0.148436
chr08	49000000	0.200899
chr08	49500000	0.20489
chr08	50000000	0.137685
chr08	50500000	0.202627
chr08	51000000	0.212729
chr08	51500000	0.272302
chr08	52000000	0.209108
chr08	52500000	0.320224
chr08	53000000	0.310025
chr08	53500000	0.176846
chr08	54000000	0.175348
chr08	54500000	0.264221
chr08	55000000	0.217242
chr08	55500000	0.262434
chr08	56000000	0.230416
chr08	56500000	0.332968
chr08	57000000	0.34292
chr08	57500000	0.340022
chr08	58000000	0.310118
chr08	58500000	0.230936
chr08	59000000	0.298044
chr09	0	0.243046
chr09	500000	0.189335
chr09	1000000	0.235794
chr09	1500000	0.212493
chr09	2000000	0.262155
chr09	2500000	0.324981
chr09	3000000	0.213752
chr09	3500000	0.209245
chr09	4000000	0.20328
chr09	4500000	0.191342
chr09	5000000	0.191045
chr09	5500000	0.177715
chr09	6000000	0.214027
chr09	6500000	0.181086
chr09	7000000	0.244741
chr09	7500000	0.262275
chr09	8000000	0.23988
chr09	8500000	0.241234
chr09	9000000	0.215956
chr09	9500000	0.24162
chr09	10000000	0.194262
chr09	10500000	0.282365
chr09	11000000	0.218441
chr09	11500000	0.254853
chr09	12000000	0.256036
chr09	12500000	0.246064
chr09	13000000	0.391055
chr09	13500000	0.452084
chr09	14000000	0.425808
chr09	14500000	0.359048
chr09	15000000	0.27185
chr09	15500000	0.255002
chr09	16000000	0.329547
chr09	16500000	0.396274
chr09	17000000	0.320863
chr09	17500000	0.365162
chr09	18000000	0.457949
chr09	18500000	0.423223
chr09	19000000	0.408367
chr09	19500000	0.511008
chr09	20000000	0.377941
chr09	20500000	0.374531
chr09	21000000	0.339377
chr09	21500000	0.399924
chr09	22000000	0.573337
chr09	22500000	0.540213
chr09	23000000	0.478623
chr09	23500000	0.31071
chr09	24000000	0.411087
chr09	24500000	0.398485
chr09	25000000	0.452392
chr09	25500000	0.513329
chr09	26000000	0.426322
chr09	26500000	0.371953
chr09	27000000	0.325956
chr09	27500000	0.303707
chr09	28000000	0.500439
chr09	28500000	0.467095
chr09	29000000	0.304646
chr09	29500000	0.309235
chr09	30000000	0.358544
chr09	30500000	0.598996
chr09	31000000	0.457601
chr09	31500000	0.470161
chr09	32000000	0.287686
chr09	32500000	0.46788
chr09	33000000	0.446855
chr09	33500000	0.475777
chr09	34000000	0.445302
chr09	34500000	0.443479
chr09	35000000	0.355325
chr09	35500000	0.430042
chr09	36000000	0.402091
chr09	36500000	0.347256
chr09	37000000	0.372644
chr09	37500000	0.393849
chr09	38000000	0.329956
chr09	38500000	0.501388
chr09	39000000	0.605792
chr09	39500000	0.415178
chr09	40000000	0.471493
chr09	40500000	0.527073
chr09	41000000	0.52379
chr09	41500000	0.500298
chr09	42000000	0.41488
chr09	42500000	0.546982
chr09	43000000	0.440531
chr09	43500000	0.52354
chr09	44000000	0.528041
chr09	44500000	0.719779
chr09	45000000	0.690529
chr09	45500000	0.516252
chr09	46000000	0.407605
chr09	46500000	0.374321
chr09	47000000	0.285331
chr09	47500000	0.23896
chr09	48000000	0.23002
chr09	48500000	0.470789
chr09	49000000	0.252544
chr09	49500000	0.41729
chr09	50000000	0.378092
chr09	50500000	0.215058
chr09	51000000	0.166388
chr09	51500000	0.19767
chr09	52000000	0.188176
chr09	52500000	0.186867
chr09	53000000	0.241504
chr09	53500000	0.216722
chr09	54000000	0.283459
chr09	54500000	0.19302
chr09	55000000	0.220313
chr09	55500000	0.239096
chr09	56000000	0.225573
chr09	56500000	0.190567
chr09	57000000	0.247674
chr09	57500000	0.208889
chr09	58000000	0.195926
chr09	58500000	0.263703
chr09	59000000	0.237453
chr09	59500000	0.251729
chr09	60000000	0.289044
chr09	60500000	0.322551
chr09	61000000	0.280202
chr09	61500000	0.316156
chr09	62000000	0.355275
chr09	62500000	0.311865
chr09	63000000	0.28328
chr09	63500000	0.271934
chr09	64000000	0.272974
chr09	64500000	0.206257
chr09	65000000	0.216838
chr09	65500000	0.218753
chr09	66000000	0.248944
chr09	66500000	0.295459
chr09	67000000	0.256762
chr09	67500000	0.319927
chr10	0	0.290755
chr10	500000	0.225059
chr10	1000000	0.284028
chr10	1500000	0.280533
chr10	2000000	0.185959
chr10	2500000	0.214358
chr10	3000000	0.245297
chr10	3500000	0.263823
chr10	4000000	0.249619
chr10	4500000	0.286146
chr10	5000000	0.255899
chr10	5500000	0.332401
chr10	6000000	0.394235
chr10	6500000	0.427228
chr10	7000000	0.444794
chr10	7500000	0.38623
chr10	8000000	0.3642
chr10	8500000	0.467431
chr10	9000000	0.59717
chr10	9500000	0.43159
chr10	10000000	0.491567
chr10	10500000	0.809499
chr10	11000000	0.543443
chr10	11500000	0.7189
chr10	12000000	0.563064
chr10	12500000	0.717673
chr10	13000000	0.658541
chr10	13500000	0.590116
chr10	14000000	0.374099
chr10	14500000	0.549351
chr10	15000000	0.352459
chr10	15500000	0.831419
chr10	16000000	0.594698
chr10	16500000	0.415046
chr10	17000000	0.56887
chr10	17500000	0.746676
chr10	18000000	0.7395
chr10	18500000	0.652475
chr10	19000000	0.732415
chr10	19500000	0.63582
chr10	20000000	0.617306
chr10	20500000	0.413859
chr10	21000000	0.21376
chr10	21500000	0.171665
chr10	22000000	0.424321
chr10	22500000	0.456933
chr10	23000000	0.356993
chr10	23500000	0.655947
chr10	24000000	0.592296
chr10	24500000	0.575248
chr10	25000000	0.321125
chr10	25500000	0.229116
chr10	26000000	0.774747
chr10	26500000	0.614163
chr10	27000000	0.716128
chr10	27500000	0.54441
chr10	28000000	0.861975
chr10	28500000	0.820384
chr10	29000000	0.807697
chr10	29500000	0.891133
chr10	30000000	0.843502
chr10	30500000	0.787431
chr10	31000000	0.784128
chr10	31500000	0.825864
chr10	32000000	0.609554
chr10	32500000	0.891638
chr10	33000000	0.903602
chr10	33500000	0.538252
chr10	34000000	0.203599
chr10	34500000	0.905974
chr10	35000000	0.833346
chr10	35500000	0.911879
chr10	36000000	0.446762
chr10	36500000	0.607522
chr10	37000000	0.928493
chr10	37500000	0.197287
chr10	38000000	0.906256
chr10	38500000	0.845824
chr10	39000000	0.930381
chr10	39500000	0.931872
chr10	40000000	0.971127
chr10	40500000	0.781489
chr10	41000000	0.76363
chr10	41500000	0.77807
chr10	42000000	0.760907
chr10	42500000	0.824372
chr10	43000000	0.617816
chr10	43500000	0.644839
chr10	44000000	0.437307
chr10	44500000	0.24201
chr10	45000000	0.334217
chr10	45500000	0.247385
chr10	46000000	0.329123
chr10	46500000	0.327452
chr10	47000000	0.300732
chr10	47500000	0.242644
chr10	48000000	0.284974
chr10	48500000	0.303874
chr10	49000000	0.38308
chr10	49500000	0.307603
chr10	50000000	0.323711
chr10	50500000	0.334083
chr10	51000000	0.455086
chr10	51500000	0.254479
chr10	52000000	0.256097
chr10	52500000	0.256869
chr10	53000000	0.379375
chr10	53500000	0.409298
chr10	54000000	0.400877
chr10	54500000	0.339744
chr10	55000000	0.325345
chr10	55500000	0.289272
chr10	56000000	0.263445
chr10	56500000	0.226134
chr10	57000000	0.309697
chr10	57500000	0.253575
chr10	58000000	0.268516
chr10	58500000	0.219531
chr10	59000000	0.234933
chr10	59500000	0.209794
chr10	60000000	0.239495
chr10	60500000	0.170916
chr10	61000000	0.142386
chr11	0	0.185817
chr11	500000	0.177711
chr11	1000000	0.186207
chr11	1500000	0.223428
chr11	2000000	0.218789
chr11	2500000	0.227376
chr11	3000000	0.193678
chr11	3500000	0.23113
chr11	4000000	0.239479
chr11	4500000	0.20304
chr11	5000000	0.220647
chr11	5500000	0.150602
chr11	6000000	0.199832
chr11	6500000	0.149893
chr11	7000000	0.1963
chr11	7500000	0.212955
chr11	8000000	0.219508
chr11	8500000	0.233502
chr11	9000000	0.214226
chr11	9500000	0.270652
chr11	10000000	0.20349
chr11	10500000	0.221482
chr11	11000000	0.285757
chr11	11500000	0.30673
chr11	12000000	0.418948
chr11	12500000	0.260991
chr11	13000000	0.312851
chr11	13500000	0.307603
chr11	14000000	0.233427
chr11	14500000	0.322502
chr11	15000000	0.246225
chr11	15500000	0.23179
chr11	16000000	0.37281
chr11	16500000	0.489834
chr11	17000000	0.517455
chr11	17500000	0.348103
chr11	18000000	0.524769
chr11	18500000	0.472182
chr11	19000000	0.43104
chr11	19500000	0.411452
chr11	20000000	0.274236
chr11	20500000	0.465871
chr11	21000000	0.356913
chr11	21500000	0.530915
chr11	22000000	0.434278
chr11	22500000	0.317229
chr11	23000000	0.566706
chr11	23500000	0.51064
chr11	24000000	0.709072
chr11	24500000	0.53694
chr11	25000000	0.413602
chr11	25500000	0.555446
chr11	26000000	0.532785
chr11	26500000	0.400605
chr11	27000000	0.441357
chr11	27500000	0.433604
chr11	28000000	0.404178
chr11	28500000	0.434427
chr11	29000000	0.495278
chr11	29500000	0.378603
chr11	30000000	0.380591
chr11	30500000	0.389224
chr11	31000000	0.408744
chr11	31500000	0.388887
chr11	32000000	0.354534
chr11	32500000	0.461078
chr11	33000000	0.301224
chr11	33500000	0.349975
chr11	34000000	0.403249
chr11	34500000	0.419441
chr11	35000000	0.354938
chr11	35500000	0.339959
chr11	36000000	0.303135
chr11	36500000	0.315854
chr11	37000000	0.354534
chr11	37500000	0.280095
chr11	38000000	0.283976
chr11	38500000	0.277668
chr11	39000000	0.287174
chr11	39500000	0.184496
chr11	40000000	0.215445
chr11	40500000	0.224566
chr11	41000000	0.168658
chr11	41500000	0.200008
chr11	42000000	0.255289
chr11	42500000	0.246402
chr11	43000000	0.155138
chr11	43500000	0.267244
chr11	44000000	0.278043
chr11	44500000	0.202996
chr11	45000000	0.221494
chr11	45500000	0.205873
chr11	46000000	0.203108
chr11	46500000	0.304445
chr12	0	0.140815
chr12	500000	0.20922
chr12	1000000	0.219686
chr12	1500000	0.265673
chr12	2000000	0.22564
chr12	2500000	0.254897
chr12	3000000	0.187321
chr12	3500000	0.23061
chr12	4000000	0.226565
chr12	4500000	0.360885
chr12	5000000	0.250524
chr12	5500000	0.263457
chr12	6000000	0.271516
chr12	6500000	0.231893
chr12	7000000	0.222798
chr12	7500000	0.210075
chr12	8000000	0.206227
chr12	8500000	0.24246
chr12	9000000	0.258676
chr12	9500000	0.37567
chr12	10000000	0.33283
chr12	10500000	0.353965
chr12	11000000	0.471808
chr12	11500000	0.366452
chr12	12000000	0.333006
chr12	12500000	0.485586
chr12	13000000	0.313493
chr12	13500000	0.308636
chr12	14000000	0.471129
chr12	14500000	0.563858
chr12	15000000	0.485176
chr12	15500000	0.403465
chr12	16000000	0.521683
chr12	16500000	0.477722
chr12	17000000	0.560633
chr12	17500000	0.277927
chr12	18000000	0.574011
chr12	18500000	0.643073
chr12	19000000	0.89909
chr12	19500000	0.795074
chr12	20000000	0.497071
chr12	20500000	0.54742
chr12	21000000	0.294307
chr12	21500000	0.422385
chr12	22000000	0.347689
chr12	22500000	0.810022
chr12	23000000	0.396486
chr12	23500000	0.434002
chr12	24000000	0.731349
chr12	24500000	0.555855
chr12	25000000	0.61084
chr12	25500000	0.503576
chr12	26000000	0.525211
chr12	26500000	0.495451
chr12	27000000	0.556745
chr12	27500000	0.499298
chr12	28000000	0.658834
chr12	28500000	0.648051
chr12	29000000	0.312361
chr12	29500000	0.361187
chr12	30000000	0.327543
chr12	30500000	0.337772
chr12	31000000	0.2981
chr12	31500000	0.390698
chr12	32000000	0.489968
chr12	32500000	0.402365
chr12	33000000	0.289564
chr12	33500000	0.520455
chr12	34000000	0.427346
chr12	34500000	0.363023
chr12	35000000	0.399479
chr12	35500000	0.460619
chr12	36000000	0.336815
chr12	36500000	0.540145
chr12	37000000	0.608705
chr12	37500000	0.534903
chr12	38000000	0.540996
chr12	38500000	0.478896
chr12	39000000	0.523635
chr12	39500000	0.517571
chr12	40000000	0.528473
chr12	40500000	0.475218
chr12	41000000	0.479433
chr12	41500000	0.719038
chr12	42000000	0.819267
chr12	42500000	0.686258
chr12	43000000	0.665315
chr12	43500000	0.445859
chr12	44000000	0.499545
chr12	44500000	0.51076
chr12	45000000	0.362724
chr12	45500000	0.396279
chr12	46000000	0.550859
chr12	46500000	0.342434
chr12	47000000	0.295689
chr12	47500000	0.35184
chr12	48000000	0.356389
chr12	48500000	0.340231
chr12	49000000	0.460057
chr12	49500000	0.367308
chr12	50000000	0.324755
chr12	50500000	0.317768
chr12	51000000	0.301875
chr12	51500000	0.283231
chr12	52000000	0.194971
chr12	52500000	0.237016
chr12	53000000	0.217598
chr12	53500000	0.192083
chr12	54000000	0.203127
chr12	54500000	0.168085
chr12	55000000	0.209153
chr12	55500000	0.151519
chr12	56000000	0.164196
chr12	56500000	0.203914
chr12	57000000	0.247698
chr12	57500000	0.207291
chr12	58000000	0.176097
chr12	58500000	0.181503
chr12	59000000	0.242195
chr12	59500000	0.164699

## Sheet: Extended_Figure_2c
Chr	Position	MeanNHaplotypes	MeanMaxNShared	TotalNSamples
chr01	0	9.68	6.52	20
chr01	500000	10.08	15.1	39
chr01	1000000	12.46	12.92	39
chr01	1500000	9.2	12.8	39
chr01	2000000	11.62	12.02	37
chr01	2500000	12.5	9.84	39
chr01	3000000	12.74	9.24	39
chr01	3500000	13.58	7.62	39
chr01	4000000	14.94	7.72	35
chr01	4500000	14.38	8.02	37
chr01	5000000	16.92	8.34	38
chr01	5500000	15.14	9.96	37
chr01	6000000	14.26	9.74	37
chr01	6500000	16.98	7.34	38
chr01	7000000	15.14	6.46	39
chr01	7500000	15.32	9.54	38
chr01	8000000	9.92	11.94	38
chr01	8500000	10.2	11.34	37
chr01	9000000	14.7708	9.29167	35
chr01	9500000	14.35	9.875	34
chr01	10000000	13.08	11.76	37
chr01	10500000	10.66	8.94	37
chr01	11000000	10.46	10.4	37
chr01	11500000	10.6	12.8	38
chr01	12000000	12.28	14.36	34
chr01	12500000	10.64	12.08	36
chr01	13000000	11.76	7.46	28
chr01	13500000	12.12	9.74	37
chr01	14000000	9.4	10.6	36
chr01	14500000	10.48	8.26	37
chr01	15000000	11.94	9.64	33
chr01	15500000	14.9592	8.16327	35
chr01	16000000	13.54	8.28	38
chr01	16500000	10.3	9.74	37
chr01	17000000	10.98	9.2	35
chr01	17500000	8.46	11.18	30
chr01	18000000	9.84	11.68	35
chr01	18500000	8.32	11.44	37
chr01	19000000	8.7	12.22	37
chr01	19500000	7.16	11.14	32
chr01	20000000	5.98	10.5	26
chr01	20500000	7.34	11.56	34
chr01	21000000	8.84	11.42	35
chr01	21500000	8.12245	9.57143	29
chr01	22000000	8	10.94	32
chr01	22500000	8.32	11.06	36
chr01	23000000	6.54	10.92	31
chr01	23500000	7.98	10.38	31
chr01	24000000	6.86	11.5	34
chr01	24500000	7.16	12.2	36
chr01	25000000	6.6	11.36	33
chr01	25500000	7.26	11.98	34
chr01	26000000	8.8	12.28	38
chr01	26500000	9.82	11.42	37
chr01	27000000	13.14	8.32	35
chr01	27500000	9.63265	9.57143	30
chr01	28000000	8.18367	8.79592	23
chr01	28500000	11.62	7.68	30
chr01	29000000	9.54	11.5	34
chr01	29500000	8.40816	10.3265	30
chr01	30000000	9.46939	9.4898	31
chr01	30500000	8.48837	9.4186	29
chr01	31000000	9.74	11.58	33
chr01	31500000	9.44	11.62	33
chr01	32000000	8.36	11.28	31
chr01	32500000	10.7347	10.6531	34
chr01	33000000	7.97059	13.7059	28
chr01	33500000	8.96	11.18	33
chr01	34000000	8.73469	11.4286	34
chr01	34500000	9.24	12.14	34
chr01	35000000	10.3265	10.3878	33
chr01	35500000	8	12.44	32
chr01	36000000	10.26	10.58	33
chr01	36500000	10.4894	7.82979	28
chr01	37000000	6.24242	13.303	23
chr01	37500000	7.16667	12.375	24
chr01	38000000	7.48387	8.93548	19
chr01	38500000	10.6176	7.29412	19
chr01	39000000	5.46154	7.96154	15
chr01	39500000	4.76471	6.23529	12
chr01	40000000	4.77419	8.64516	15
chr01	40500000	8.57895	10.9737	23
chr01	41000000	8.22857	11.3714	26
chr01	41500000	10.2245	8.38776	30
chr01	42000000	8.52	8.1	29
chr01	42500000	7.02	8.08	30
chr01	43000000	8.1	7.82	31
chr01	43500000	8.04	10.54	33
chr01	44000000	7.88	10.16	29
chr01	44500000	9.16	9.74	35
chr01	45000000	8.42	7.78	33
chr01	45500000	8.76	8.02	35
chr01	46000000	8.2	8.18	34
chr01	46500000	7.58	8.24	31
chr01	47000000	8.46	7.94	33
chr01	47500000	8	9.24	34
chr01	48000000	10.02	8.56	37
chr01	48500000	9.02	8.04	38
chr01	49000000	8	8.3	38
chr01	49500000	7.76	8.48	36
chr01	50000000	8.38	8.88	38
chr01	50500000	6.04	8.32	30
chr01	51000000	9.16	8.34	37
chr01	51500000	8.66	8.24	36
chr01	52000000	10.64	8.18	39
chr01	52500000	9.34	8.44	36
chr01	53000000	7.62	10.14	35
chr01	53500000	8.98	11.84	38
chr01	54000000	9.52	13.22	38
chr01	54500000	7.06	17.2	34
chr01	55000000	6.86	16.98	37
chr01	55500000	9.26	16.8	38
chr01	56000000	9.8	15.28	37
chr01	56500000	9.36	15.96	37
chr01	57000000	9.5	15.5	38
chr01	57500000	9	16.02	36
chr01	58000000	10.46	15.32	36
chr01	58500000	12.1	12.72	36
chr01	59000000	12.98	13.28	38
chr01	59500000	12.22	13.94	39
chr01	60000000	10.04	13.54	35
chr01	60500000	10.24	18.96	38
chr01	61000000	11.94	11.4	38
chr01	61500000	12.54	9.04	35
chr01	62000000	13.08	8.96	38
chr01	62500000	12.84	9.1	38
chr01	63000000	13.16	7.56	37
chr01	63500000	14.2653	9.63265	37
chr01	64000000	8.56	11.72	37
chr01	64500000	11.9	10.7	36
chr01	65000000	13.24	11.06	38
chr01	65500000	13.02	9.5	39
chr01	66000000	12.62	8.96	39
chr01	66500000	11.18	10.9	38
chr01	67000000	8.84	12.02	36
chr01	67500000	10.92	9.04	37
chr01	68000000	13.64	9.18	37
chr01	68500000	11.78	8.18	38
chr01	69000000	13.74	7.9	37
chr01	69500000	11.56	7.96	36
chr01	70000000	10.6	12.22	34
chr01	70500000	10.9	13.22	34
chr01	71000000	8.46	14.26	35
chr01	71500000	9.26	14.48	35
chr01	72000000	9.22	14.1	35
chr01	72500000	8.36	13.66	36
chr01	73000000	7.72	11.88	37
chr01	73500000	8.84	14.6	37
chr01	74000000	9.5	15.38	37
chr01	74500000	12.88	10.84	37
chr01	75000000	9.6	18.54	36
chr01	75500000	10.66	12.52	35
chr01	76000000	10.68	12.9	36
chr01	76500000	10.92	12.64	37
chr01	77000000	10.56	12.32	36
chr01	77500000	10.54	13.86	37
chr01	78000000	11.14	14.12	36
chr01	78500000	9.6	12.44	36
chr01	79000000	10.48	14.76	37
chr01	79500000	11.84	11.74	38
chr01	80000000	10.48	11.64	36
chr01	80500000	10.48	12.02	36
chr01	81000000	9.72	12.42	35
chr01	81500000	11.6	9.14	36
chr01	82000000	13.24	8.88	36
chr01	82500000	15.02	8.36	36
chr01	83000000	12.76	8.9	37
chr01	83500000	11.56	9.86	36
chr01	84000000	11.18	8.44	37
chr01	84500000	11.14	7.04	37
chr01	85000000	13.48	7.36	37
chr01	85500000	11.4	9.56	35
chr01	86000000	10.8	9.42	34
chr01	86500000	9.5	15.66	35
chr01	87000000	9.76	10.24	33
chr01	87500000	12.98	7.54	36
chr01	88000000	11.6	10.48	37
chr01	88500000	10.375	10.875	30
chr02	0	10.74	6.82	24
chr02	500000	7.14	9.02	22
chr02	1000000	6.12	9.04	20
chr02	1500000	8.02	7.88	21
chr02	2000000	6.14	8.88	21
chr02	2500000	7.62	8.54	22
chr02	3000000	7.56	9.58	24
chr02	3500000	8.74	7.8	24
chr02	4000000	6.28	9.12	20
chr02	4500000	9.14	9.02	27
chr02	5000000	8.1	10.46	29
chr02	5500000	11.6531	9.55102	33
chr02	6000000	9.82	8.24	31
chr02	6500000	8.84	8.38	32
chr02	7000000	12.26	8.42	34
chr02	7500000	10.76	8.22	35
chr02	8000000	9.86	8	36
chr02	8500000	10.72	8.84	37
chr02	9000000	10.8	9.34	35
chr02	9500000	9.08	10.72	34
chr02	10000000	9.48	11	33
chr02	10500000	10.7	10.08	35
chr02	11000000	10.1	10.3	37
chr02	11500000	10.62	10.4	38
chr02	12000000	10.88	7.02	37
chr02	12500000	11.28	7.1	37
chr02	13000000	12.04	8.76	36
chr02	13500000	11.3542	7.6875	38
chr02	14000000	9.48	6.98	38
chr02	14500000	12	7.14286	38
chr02	15000000	11.26	6.98	38
chr02	15500000	12.72	7.88	37
chr02	16000000	13.6	9.4	38
chr02	16500000	11.1	9.52	38
chr02	17000000	12.26	8.26	37
chr02	17500000	14.64	8.08	35
chr02	18000000	9.9	9.88	33
chr02	18500000	16.7	7.24	37
chr02	19000000	15.46	7.2	37
chr02	19500000	11.74	8.44	38
chr02	20000000	12.66	7.3	35
chr02	20500000	13.94	6.9	37
chr02	21000000	14.36	8.52	38
chr02	21500000	14.62	9.28	36
chr02	22000000	14.34	7.64	38
chr02	22500000	14.4	7.96	37
chr02	23000000	13.68	9.36	35
chr02	23500000	11.92	11.56	39
chr02	24000000	13.24	8.52	39
chr02	24500000	14.58	7.14	38
chr02	25000000	9.52	14.2	36
chr02	25500000	9.92	11.6	37
chr02	26000000	12.54	7.94	36
chr02	26500000	11.34	11.42	38
chr02	27000000	10.8	11.88	37
chr02	27500000	10.04	11.14	38
chr02	28000000	12.72	15.48	37
chr02	28500000	12.24	16	36
chr02	29000000	11.06	17.52	36
chr02	29500000	14.72	11.36	36
chr02	30000000	12	12.2	36
chr02	30500000	14.26	9.72	38
chr02	31000000	13.3265	10.0612	38
chr02	31500000	13.58	13.82	39
chr02	32000000	10.78	15.66	38
chr02	32500000	10.86	11.5	37
chr02	33000000	11.9	10.32	37
chr02	33500000	14.88	8.9	36
chr02	34000000	10.64	10.4	35
chr02	34500000	10.44	11.2	37
chr02	35000000	11.82	10.52	36
chr02	35500000	11.92	9.98	38
chr02	36000000	13.36	10.56	38
chr02	36500000	12.3	10.72	37
chr02	37000000	12.76	9.9	37
chr02	37500000	12.82	8.66	37
chr02	38000000	11.08	11.2	36
chr02	38500000	9.98	13.44	38
chr02	39000000	9.9	12.7	38
chr02	39500000	9.76	13.54	34
chr02	40000000	10.88	13.88	37
chr02	40500000	9.2	12.48	37
chr02	41000000	9.9	12.5	37
chr02	41500000	8.3	18.76	34
chr02	42000000	8.34	13.68	35
chr02	42500000	7.02	14.56	36
chr02	43000000	7.4	16.42	37
chr02	43500000	8	15.72	38
chr02	44000000	8.56	13.78	37
chr02	44500000	9.32	13.88	37
chr02	45000000	8.18	15.06	38
chr02	45500000	8.18	14.22	37
chr02	46000000	11.8571	9.85714	35
chr03	0	9.77419	12.9677	33
chr03	500000	12.78	12.02	38
chr03	1000000	14.42	12.46	36
chr03	1500000	14.24	11.68	37
chr03	2000000	11.92	13.86	38
chr03	2500000	10.94	10.78	37
chr03	3000000	11.84	12.26	37
chr03	3500000	11.44	9.64	39
chr03	4000000	9.8	13.34	38
chr03	4500000	8.94	12.44	37
chr03	5000000	10.64	11.98	37
chr03	5500000	12.74	11.48	37
chr03	6000000	11.36	12.2	38
chr03	6500000	10.78	11.24	36
chr03	7000000	9.22	11.38	37
chr03	7500000	9.16	11.56	36
chr03	8000000	10.26	11.88	35
chr03	8500000	10.78	13.52	37
chr03	9000000	7.94	19.52	36
chr03	9500000	6.88	22.9	36
chr03	10000000	6.96	21.18	32
chr03	10500000	6.12	23.56	33
chr03	11000000	7.74	22.02	34
chr03	11500000	9.48	17.52	32
chr03	12000000	10.7708	19.4375	34
chr03	12500000	5.88	25.32	35
chr03	13000000	6.84	23.8	34
chr03	13500000	4.7	24.6	33
chr03	14000000	6.34	24.8	33
chr03	14500000	6.04	24.66	34
chr03	15000000	6.36	24.48	34
chr03	15500000	4.56	23.22	31
chr03	16000000	5.34	23.52	32
chr03	16500000	6.68	22.66	34
chr03	17000000	5.94	26.74	34
chr03	17500000	5.38	23.72	32
chr03	18000000	5.08	24.08	32
chr03	18500000	4.16	22.24	28
chr03	19000000	6.76	22.62	32
chr03	19500000	4.34	26.42	32
chr03	20000000	6.52	22.96	33
chr03	20500000	6.76	22.96	34
chr03	21000000	5.3	20.58	33
chr03	21500000	6.66	20.02	34
chr03	22000000	6.1	19.98	34
chr03	22500000	6.08	20.54	35
chr03	23000000	6.2	22.08	36
chr03	23500000	7.54	21.92	37
chr03	24000000	6.72	20.28	34
chr03	24500000	6.64	21.08	34
chr03	25000000	4.6	23.62	34
chr03	25500000	6.88	20.94	36
chr03	26000000	7.3	17.44	37
chr03	26500000	7.22	16.52	35
chr03	27000000	7.76	16.66	38
chr03	27500000	10.08	15.12	36
chr03	28000000	9.26	14.68	37
chr03	28500000	9.3	13.7	38
chr03	29000000	8.72	12.62	33
chr03	29500000	7.8	13.46	38
chr03	30000000	7.04	13.36	37
chr03	30500000	7.38	14.68	39
chr03	31000000	7.02	14.42	37
chr03	31500000	9.16	13.94	37
chr03	32000000	9.36	12.94	37
chr03	32500000	10.64	11.12	39
chr03	33000000	10.92	10	35
chr03	33500000	12.6	9.84	38
chr03	34000000	11.44	10.04	38
chr03	34500000	8.9	12.38	39
chr03	35000000	10.68	11.72	39
chr03	35500000	9.62	12.14	37
chr03	36000000	10	12.68	39
chr03	36500000	7.92	13.52	38
chr03	37000000	8.9	15.36	36
chr03	37500000	7.76	19.9	37
chr03	38000000	12.38	10.28	39
chr03	38500000	10.92	10.38	37
chr03	39000000	11.86	11.78	37
chr03	39500000	9.36	14.62	39
chr03	40000000	6.8	17.86	38
chr03	40500000	9.4	15.62	37
chr03	41000000	9.96	9.84	38
chr03	41500000	9.24	15.82	37
chr03	42000000	10.66	12.8	37
chr03	42500000	12.76	9.04	36
chr03	43000000	10.66	8.02	29
chr03	43500000	10.36	10.34	35
chr03	44000000	13.02	9.02	39
chr03	44500000	13.08	8.92	34
chr03	45000000	13.54	11.68	37
chr03	45500000	12.98	13.2	37
chr03	46000000	12.98	12.04	38
chr03	46500000	11.92	11.26	38
chr03	47000000	12.98	10.52	37
chr03	47500000	10.84	13.66	36
chr03	48000000	10.12	10.62	33
chr03	48500000	13.6	10.48	36
chr03	49000000	11.12	9	38
chr03	49500000	12.102	7.77551	39
chr03	50000000	10.94	10.08	39
chr03	50500000	13.24	7.38	39
chr03	51000000	10.88	9.66	39
chr03	51500000	13.02	7.86	39
chr03	52000000	13.68	7.34	37
chr03	52500000	12.66	9.32	36
chr03	53000000	9.58	12.18	38
chr03	53500000	11.32	8.6	39
chr03	54000000	10.26	13.56	38
chr03	54500000	11.56	10.14	36
chr03	55000000	8.62	11.04	39
chr03	55500000	9.74	9.42	39
chr03	56000000	9.08	11	38
chr03	56500000	7.1	14.92	37
chr03	57000000	4.88	26.42	37
chr03	57500000	6.5	18.86	35
chr03	58000000	9.34	17.14	37
chr03	58500000	10.44	10.1	38
chr03	59000000	10.42	9.46	37
chr03	59500000	10.06	12	38
chr03	60000000	9.46	11.64	39
chr03	60500000	7.05	9.75	29
chr04	0	9.2	13.7	30
chr04	500000	12.74	12.32	38
chr04	1000000	14.46	8.74	37
chr04	1500000	16.4	12.16	37
chr04	2000000	16.72	7.22	38
chr04	2500000	13.68	8.56	40
chr04	3000000	14.5	8.6	37
chr04	3500000	14.42	7.46	38
chr04	4000000	16.24	7.52	37
chr04	4500000	15.76	8.22	38
chr04	5000000	16.04	7.92	34
chr04	5500000	14.98	9.32	37
chr04	6000000	13.84	7.88	37
chr04	6500000	17.2	7.08	37
chr04	7000000	11.56	10.34	38
chr04	7500000	12.42	9.14	38
chr04	8000000	14.9	10.62	38
chr04	8500000	13.14	10.48	38
chr04	9000000	11.56	12.8	36
chr04	9500000	12.5	10.98	35
chr04	10000000	12.06	11.06	33
chr04	10500000	14.02	8.08	38
chr04	11000000	13.42	7.58	36
chr04	11500000	10.94	14.02	37
chr04	12000000	11.75	12.8333	35
chr04	12500000	9.2449	11.5102	35
chr04	13000000	9.3	10.26	36
chr04	13500000	9.26	10.92	36
chr04	14000000	7.48	9.72	37
chr04	14500000	8.02	10.18	37
chr04	15000000	8.12	10.28	37
chr04	15500000	6.72	8.82	39
chr04	16000000	7.77551	8.02041	36
chr04	16500000	10.76	8.1	38
chr04	17000000	10.38	8.92	36
chr04	17500000	8.64	9.26	37
chr04	18000000	9.16327	9.57143	36
chr04	18500000	8.04	9.5	29
chr04	19000000	10.48	9.24	35
chr04	19500000	9.54	9.08	34
chr04	20000000	8.14	10.12	35
chr04	20500000	10.98	11.72	36
chr04	21000000	8.42	11.82	34
chr04	21500000	9	12.42	35
chr04	22000000	10.7	11.52	35
chr04	22500000	7.76	10.2	27
chr04	23000000	8.3	11.26	30
chr04	23500000	7.88	13.4	29
chr04	24000000	8.02	12.72	30
chr04	24500000	8.42	14.28	34
chr04	25000000	7.74	12.6	30
chr04	25500000	9.46	12.26	33
chr04	26000000	8.16	13.96	37
chr04	26500000	7.28	11.02	30
chr04	27000000	7.78	6.94	24
chr04	27500000	7.7	7.58	22
chr04	28000000	8.98	12.54	30
chr04	28500000	7.88	9.7	25
chr04	29000000	8.7	12.36	31
chr04	29500000	12.86	9.08	30
chr04	30000000	11.34	8.96	29
chr04	30500000	8.34	12.42	34
chr04	31000000	8.94	13.26	33
chr04	31500000	8.34	13.68	35
chr04	32000000	8.06	12.74	33
chr04	32500000	9.1	12.64	35
chr04	33000000	7.64	12.58	31
chr04	33500000	8.5	13.12	32
chr04	34000000	8.12	12.88	34
chr04	34500000	9.74	12.3	31
chr04	35000000	9.9	11.24	34
chr04	35500000	7.3	12.48	31
chr04	36000000	8.04	11.78	33
chr04	36500000	8.32	11.86	29
chr04	37000000	9.42	11.82	35
chr04	37500000	8.12	13.78	36
chr04	38000000	9	12.52	34
chr04	38500000	8.42	13.34	36
chr04	39000000	8.78	13.34	36
chr04	39500000	10.12	12.32	34
chr04	40000000	9.1	13.06	36
chr04	40500000	8.84	13.6	37
chr04	41000000	9.36	10.04	36
chr04	41500000	7.24	9.76	33
chr04	42000000	7.84	10.76	38
chr04	42500000	8.8	11.64	39
chr04	43000000	9	11.78	39
chr04	43500000	8.38	11.76	35
chr04	44000000	7.14286	12.551	32
chr04	44500000	8.12	13.4	36
chr04	45000000	8.30612	12.5102	34
chr04	45500000	10	14.08	38
chr04	46000000	11.66	10.34	38
chr04	46500000	8.94	12.98	38
chr04	47000000	10.44	11.26	38
chr04	47500000	8.2	14.52	37
chr04	48000000	9.72	14.96	36
chr04	48500000	9.22	17.38	36
chr04	49000000	10.18	19.16	37
chr04	49500000	9.48	12.04	35
chr04	50000000	10.62	11.88	36
chr04	50500000	10.56	10.68	39
chr04	51000000	12.9	11.04	37
chr04	51500000	11.14	11.26	35
chr04	52000000	12.58	14.66	38
chr04	52500000	10.92	12.94	36
chr04	53000000	10.54	13.14	37
chr04	53500000	8.48	15.26	35
chr04	54000000	10.48	21.42	38
chr04	54500000	9.78	17.16	38
chr04	55000000	11	14.42	37
chr04	55500000	8.79592	15.5918	37
chr04	56000000	11.32	13.84	37
chr04	56500000	8.54	16.62	38
chr04	57000000	6.74	21.36	35
chr04	57500000	8.58	14.62	35
chr04	58000000	8.32	20.1	36
chr04	58500000	7.18	20.38	38
chr04	59000000	11.06	11.86	38
chr04	59500000	10.6	13.86	36
chr04	60000000	10.48	14.34	37
chr04	60500000	12.56	12.6	37
chr04	61000000	9.34	12.58	38
chr04	61500000	11.96	9.62	38
chr04	62000000	11	7.36	39
chr04	62500000	10.68	8.98	36
chr04	63000000	12.32	9.02	38
chr04	63500000	12.82	8.16	38
chr04	64000000	9.64	9.78	36
chr04	64500000	12.58	10.38	37
chr04	65000000	14.16	8.64	38
chr04	65500000	11.54	9.02	36
chr04	66000000	10.74	9.86	34
chr04	66500000	9.7	14.66	35
chr04	67000000	10.78	15.24	34
chr04	67500000	10.36	15.74	35
chr04	68000000	10.56	11.24	36
chr04	68500000	10.38	11.2	37
chr04	69000000	15.3913	10.1304	33
chr05	0	6.92	8.52	32
chr05	500000	12.02	9.56	39
chr05	1000000	11.62	10.24	39
chr05	1500000	10.96	9.84	39
chr05	2000000	9.62	11.32	40
chr05	2500000	8.92	10.98	38
chr05	3000000	10.4	12	40
chr05	3500000	10.26	11.38	38
chr05	4000000	11.54	8.52	38
chr05	4500000	11.2	9.14	38
chr05	5000000	13.42	9.24	37
chr05	5500000	12.52	8.52	38
chr05	6000000	12.36	9.12	37
chr05	6500000	11.26	10.14	39
chr05	7000000	13.22	8.76	39
chr05	7500000	10.72	7.22	38
chr05	8000000	10.04	11.32	34
chr05	8500000	13.04	10.38	37
chr05	9000000	12.98	8.54	35
chr05	9500000	12.86	8.68	35
chr05	10000000	10.18	9.76	36
chr05	10500000	11.84	9.28	37
chr05	11000000	8.78	10.8	38
chr05	11500000	8.96	13.02	36
chr05	12000000	10.98	9.06	36
chr05	12500000	9.54	10.2	37
chr05	13000000	12.28	8.52	38
chr05	13500000	11.32	8.74	38
chr05	14000000	9.9	9.24	37
chr05	14500000	8.04	10.78	38
chr05	15000000	8.94	10.7	37
chr05	15500000	7.14	10.8	33
chr05	16000000	10.26	10.88	38
chr05	16500000	9.4	10.98	36
chr05	17000000	8.78	11.2	38
chr05	17500000	8.64	10.8	38
chr05	18000000	8.14	11.64	36
chr05	18500000	7.78	10.34	35
chr05	19000000	6.72	10.82	39
chr05	19500000	7.62	10.78	35
chr05	20000000	8.72	10.66	36
chr05	20500000	7.32	10.82	27
chr05	21000000	7.28	10.8	32
chr05	21500000	7.24	10.94	35
chr05	22000000	6.9	11.04	33
chr05	22500000	7.14	10.96	35
chr05	23000000	7.7	10.18	29
chr05	23500000	7.58	10.12	29
chr05	24000000	5.52	8.68	22
chr05	24500000	6.9	10.86	27
chr05	25000000	7.28	9.26	24
chr05	25500000	7.84	8.94	26
chr05	26000000	6.74	5.42	13
chr05	26500000	5.6	3.68	10
chr05	27000000	6	2.77551	9
chr05	27500000	6.56	5.28	14
chr05	28000000	5.14	4.92	11
chr05	28500000	5.64	9.6	21
chr05	29000000	6.69388	10.0612	25
chr05	29500000	6.45833	6.89583	18
chr05	30000000	5.94	8.8	20
chr05	30500000	8.5	10.08	33
chr05	31000000	6.02	8.82	21
chr05	31500000	4.56	7.36	13
chr05	32000000	7.64	9.94	28
chr05	32500000	7.42	9.78	25
chr05	33000000	6.18	10.76	24
chr05	33500000	6.82	10.82	24
chr05	34000000	7.82	8.88	22
chr05	34500000	7.76	9.36	23
chr05	35000000	7.32	10.7	24
chr05	35500000	7.48	8.92	22
chr05	36000000	7.08	9.62	20
chr05	36500000	7.08	9.12	23
chr05	37000000	5.06	8.98	17
chr05	37500000	6.54	10.7	22
chr05	38000000	5.92	10.5	20
chr05	38500000	6.23404	9.85106	21
chr05	39000000	7.16	10.06	21
chr05	39500000	8.32	10.46	29
chr05	40000000	7.66	10.8	28
chr05	40500000	7.44681	9.87234	26
chr05	41000000	7.39583	10.9583	32
chr05	41500000	9.82	8.94	32
chr05	42000000	9.14	10.52	35
chr05	42500000	6.72	10.78	31
chr05	43000000	6.62	11.88	35
chr05	43500000	8.18	10.02	32
chr05	44000000	8.4	11.22	38
chr05	44500000	7.12	11.96	37
chr05	45000000	8.96	12.46	37
chr05	45500000	8.22	14.06	35
chr05	46000000	9.81633	14.0408	36
chr05	46500000	9.22	13.56	39
chr05	47000000	11.38	11.9	39
chr05	47500000	13.2	10.8	37
chr05	48000000	11.76	10.32	38
chr05	48500000	13.48	7.9	37
chr05	49000000	14.56	9.1	38
chr05	49500000	13.28	8.58	38
chr05	50000000	11.92	10.84	39
chr05	50500000	10.66	11.42	39
chr05	51000000	11.54	12.78	38
chr05	51500000	13.38	11.36	38
chr05	52000000	11.06	13.38	39
chr05	52500000	17.2	10.14	38
chr05	53000000	10	14.02	39
chr05	53500000	10.42	8.56	39
chr05	54000000	10.12	12.78	38
chr05	54500000	9.64	12.56	37
chr05	55000000	5.32	14.04	28
chr05	55500000	7.88889	6.44444	18
chr06	0	3.87234	6.12766	14
chr06	500000	6.78	12.26	39
chr06	1000000	11.4694	11.0408	37
chr06	1500000	10.24	11.34	35
chr06	2000000	11.22	11.68	38
chr06	2500000	9.34	12.96	39
chr06	3000000	8.62	12.92	39
chr06	3500000	11.76	10.3	38
chr06	4000000	12.72	9.1	37
chr06	4500000	10.82	9.66	37
chr06	5000000	9.36	11.58	37
chr06	5500000	8.94	12.18	33
chr06	6000000	10.78	11.3	39
chr06	6500000	8.56	11.5	30
chr06	7000000	11.1	10.6	35
chr06	7500000	11.28	10.7	37
chr06	8000000	10.4	10.8	37
chr06	8500000	9.84	10.44	35
chr06	9000000	9.32	11.22	32
chr06	9500000	5.71429	13.551	27
chr06	10000000	8.54	13.7	33
chr06	10500000	6.62	13.28	36
chr06	11000000	8.06	12.86	38
chr06	11500000	7.2	13.5	38
chr06	12000000	6.2	13.38	39
chr06	12500000	6.58	12.14	37
chr06	13000000	7.12	12.38	37
chr06	13500000	7.52	12.54	37
chr06	14000000	7	13.52	32
chr06	14500000	9.08	12.08	37
chr06	15000000	7	12.5	37
chr06	15500000	6.16	12.14	32
chr06	16000000	5.86	13.9	35
chr06	16500000	5.66	12.94	37
chr06	17000000	6.28	12.26	36
chr06	17500000	6.06	12.18	36
chr06	18000000	5.92	13.06	37
chr06	18500000	7.14	11.44	36
chr06	19000000	6.74	12.38	38
chr06	19500000	4.82	13.16	27
chr06	20000000	4.62	12.86	24
chr06	20500000	6.72	12.1	38
chr06	21000000	6.24	12.46	37
chr06	21500000	6.1	12.06	35
chr06	22000000	6.76	12.68	38
chr06	22500000	7	12.82	38
chr06	23000000	7.38	11.82	37
chr06	23500000	6.08	12.34	37
chr06	24000000	6.7	12.4	36
chr06	24500000	6.1	12.64	35
chr06	25000000	5.06	11.8	36
chr06	25500000	5.68	11.16	35
chr06	26000000	5.68	10.9	38
chr06	26500000	6.34	10.92	39
chr06	27000000	6.04	12.98	38
chr06	27500000	7.48	11.52	38
chr06	28000000	7.54	11.62	38
chr06	28500000	6.14	12.34	30
chr06	29000000	8.12245	12.551	36
chr06	29500000	6.28	12.98	37
chr06	30000000	8.36735	11.0612	37
chr06	30500000	7.54	12.14	38
chr06	31000000	7.4	14.76	37
chr06	31500000	9.58	13.38	34
chr06	32000000	11.18	12.56	36
chr06	32500000	9.04	11.46	39
chr06	33000000	7.9	12.08	36
chr06	33500000	5.62	12.3	30
chr06	34000000	8.86	11.58	34
chr06	34500000	9.62	11.98	38
chr06	35000000	11.16	14.18	36
chr06	35500000	9.96	12.9	38
chr06	36000000	13.8	10.4	37
chr06	36500000	12.1	8.16	36
chr06	37000000	12.04	10.98	38
chr06	37500000	11.08	8.96	37
chr06	38000000	10.28	13.24	37
chr06	38500000	13.02	10.54	39
chr06	39000000	12.66	10.02	38
chr06	39500000	10.9	11.96	35
chr06	40000000	11.82	10.44	38
chr06	40500000	12.16	14.22	38
chr06	41000000	10.12	12	38
chr06	41500000	11.38	11.64	36
chr06	42000000	10.02	13.7	36
chr06	42500000	10.38	15.54	38
chr06	43000000	11.18	15.34	38
chr06	43500000	11.56	8.44	35
chr06	44000000	11.76	10.34	35
chr06	44500000	9.98	10.62	37
chr06	45000000	10.54	9.92	37
chr06	45500000	8.56	11.3	38
chr06	46000000	10.26	10.34	40
chr06	46500000	8.98	11.72	39
chr06	47000000	11.88	10.42	38
chr06	47500000	10.96	11.16	38
chr06	48000000	9.78	10.76	37
chr06	48500000	10.5	14.64	36
chr06	49000000	9.66	16.86	38
chr06	49500000	9.72	13.84	37
chr06	50000000	7.42	14.98	38
chr06	50500000	9.8	14.32	35
chr06	51000000	7.66	16.88	38
chr06	51500000	7.78	14.36	39
chr06	52000000	6.74	11.12	39
chr06	52500000	9	10.68	39
chr06	53000000	11.96	10.14	38
chr06	53500000	11.52	11.86	38
chr06	54000000	8.92	9.52	39
chr06	54500000	13.38	8.26	39
chr06	55000000	9.40816	10.0204	38
chr06	55500000	13.22	8.32	38
chr06	56000000	12.12	8.42	39
chr06	56500000	11.78	9.04	38
chr06	57000000	11.48	9.22	39
chr06	57500000	11.68	10.22	39
chr06	58000000	9.92	10.96	38
chr06	58500000	10.02	11.02	39
chr06	59000000	9.11111	14.4444	38
chr07	0	12.44	9.64	39
chr07	500000	9.06	10.3	39
chr07	1000000	9.62	15.22	39
chr07	1500000	11.56	12.44	38
chr07	2000000	13.76	14.26	38
chr07	2500000	12.54	9.74	38
chr07	3000000	9.86	13.78	39
chr07	3500000	10.22	11.34	38
chr07	4000000	11.3	10.22	39
chr07	4500000	14.18	12.78	38
chr07	5000000	14.22	11.06	38
chr07	5500000	12.52	12.52	37
chr07	6000000	13.7	11.32	38
chr07	6500000	13.86	12.34	36
chr07	7000000	11.06	11.52	38
chr07	7500000	13.04	10.02	38
chr07	8000000	12.98	9.88	34
chr07	8500000	13.02	10.72	36
chr07	9000000	11.14	15.36	36
chr07	9500000	11.18	14.04	38
chr07	10000000	9.08	12.72	38
chr07	10500000	10.68	11	39
chr07	11000000	11.2	11.14	38
chr07	11500000	10.06	12.02	37
chr07	12000000	8.9	11.98	37
chr07	12500000	8.82	12	38
chr07	13000000	8.16	12.12	34
chr07	13500000	8.72	12.72	37
chr07	14000000	7.32	11.94	34
chr07	14500000	9.4	11.96	37
chr07	15000000	9.08	12.2	38
chr07	15500000	7.7	13.14	32
chr07	16000000	6.26	15.24	29
chr07	16500000	6.98	10.8	24
chr07	17000000	7.28	13.26	29
chr07	17500000	7.22	12.02	29
chr07	18000000	9.6	11.72	29
chr07	18500000	8.16	12.78	28
chr07	19000000	4.9	12.48	25
chr07	19500000	6.36	12.04	28
chr07	20000000	6	12.14	25
chr07	20500000	6.82	12	29
chr07	21000000	6.08	11.78	28
chr07	21500000	5.89796	12.5306	27
chr07	22000000	5.26531	13.0204	26
chr07	22500000	5.1	12.02	24
chr07	23000000	7.7	11.96	32
chr07	23500000	7.82	14.16	33
chr07	24000000	7.3	12.46	30
chr07	24500000	8.28	11.98	35
chr07	25000000	8.12	11.82	33
chr07	25500000	9.14	11.32	34
chr07	26000000	7.42	11.96	31
chr07	26500000	7.60417	11.1042	28
chr07	27000000	7.38	11.02	30
chr07	27500000	6.14	11	26
chr07	28000000	5.92	11.24	26
chr07	28500000	5.62	11.6	25
chr07	29000000	4.9	10.92	23
chr07	29500000	5.6	11.02	24
chr07	30000000	5.2449	11.1224	24
chr07	30500000	5.64	10.68	23
chr07	31000000	5.94	11.12	25
chr07	31500000	6.46	11.08	26
chr07	32000000	7.46	11	30
chr07	32500000	8.1	11	33
chr07	33000000	7.54	10.92	31
chr07	33500000	7.08	11.22	27
chr07	34000000	6.42	11	28
chr07	34500000	7.38	10.86	27
chr07	35000000	9.08	11.02	34
chr07	35500000	10.34	10.98	37
chr07	36000000	8.06	11.16	33
chr07	36500000	8.9	11.1	37
chr07	37000000	8.72	11	36
chr07	37500000	8.24	11.44	33
chr07	38000000	8.88	10.16	33
chr07	38500000	9.46	11.62	38
chr07	39000000	10.38	12.18	38
chr07	39500000	9.18	13.78	35
chr07	40000000	9.26	14.56	36
chr07	40500000	11.34	13.92	37
chr07	41000000	12.24	12.6	38
chr07	41500000	13.64	12	37
chr07	42000000	8.68	17.06	36
chr07	42500000	11.4	14.38	38
chr07	43000000	11.82	10.98	37
chr07	43500000	11.76	11.5	35
chr07	44000000	13.46	11.44	38
chr07	44500000	10.84	12.84	39
chr07	45000000	10.5714	12.2449	37
chr07	45500000	11.42	10.8	39
chr07	46000000	8.62	12.36	37
chr07	46500000	11.78	11.84	39
chr07	47000000	12.92	9.54	38
chr07	47500000	11.5	9.56	37
chr07	48000000	11.72	9.52	39
chr07	48500000	8.52	14.68	38
chr07	49000000	11.74	11.32	38
chr07	49500000	9.74	11.86	39
chr07	50000000	14.04	9.58	39
chr07	50500000	12.78	9.32	38
chr07	51000000	11.52	10.34	38
chr07	51500000	13.38	10.26	37
chr07	52000000	9.6	12.16	40
chr07	52500000	14	8.44	38
chr07	53000000	10.98	8.82	38
chr07	53500000	12.94	8.84	39
chr07	54000000	12.14	8.54	37
chr07	54500000	13.14	8.24	39
chr07	55000000	11.68	10.6	38
chr07	55500000	10.7	11.6	40
chr07	56000000	9.98	12.16	38
chr07	56500000	8.92	11.48	38
chr07	57000000	8.7	11.66	38
chr07	57500000	10.7692	10.8462	39
chr08	0	3.94	10.16	16
chr08	500000	7.72	10.88	33
chr08	1000000	8.46	15	36
chr08	1500000	8.68	13.16	39
chr08	2000000	13.74	10.78	37
chr08	2500000	10.86	10.58	39
chr08	3000000	10.1	11.2	39
chr08	3500000	13.2	10.62	37
chr08	4000000	14.86	8.08	38
chr08	4500000	9.66	10.72	39
chr08	5000000	11.44	9.44	37
chr08	5500000	10.34	11.08	39
chr08	6000000	13.6	8.08	38
chr08	6500000	12.54	9.2	38
chr08	7000000	12.46	8.32	38
chr08	7500000	12.78	8.9	34
chr08	8000000	10.68	9.32	34
chr08	8500000	11.04	9.14	37
chr08	9000000	7.02	10.76	29
chr08	9500000	10.28	10.94	38
chr08	10000000	10.3061	9.67347	31
chr08	10500000	10.62	9.74	35
chr08	11000000	8.86	11.48	37
chr08	11500000	8.86	10.32	38
chr08	12000000	8.04	10.36	37
chr08	12500000	10.3	8.2	34
chr08	13000000	9.88	8.44	37
chr08	13500000	9.16	9.2	37
chr08	14000000	6.8	8.94	33
chr08	14500000	7.98	8.64	33
chr08	15000000	7.375	9.3125	32
chr08	15500000	6.68085	10.1915	28
chr08	16000000	5.26	7.76	21
chr08	16500000	7.22917	10.8125	30
chr08	17000000	7.48	7.78	28
chr08	17500000	5.02	7.58	19
chr08	18000000	5.14	7	18
chr08	18500000	8.48	7.56	31
chr08	19000000	7.8	9.7	31
chr08	19500000	7.86	8.98	36
chr08	20000000	6.88	10.38	36
chr08	20500000	4.5	14.58	28
chr08	21000000	6.04	12.94	34
chr08	21500000	6.84	13.36	35
chr08	22000000	6.55102	13.6122	31
chr08	22500000	4.98	13.28	24
chr08	23000000	7.54	11.94	33
chr08	23500000	8.5	10.34	27
chr08	24000000	6.52	12.74	26
chr08	24500000	6.16	12.56	27
chr08	25000000	4.9	13.7	26
chr08	25500000	5.4	12.44	25
chr08	26000000	5.26	13.88	27
chr08	26500000	5.4	14.08	28
chr08	27000000	5.28	13.96	29
chr08	27500000	6.12	13.72	31
chr08	28000000	6.3	14	31
chr08	28500000	7.42	13.46	38
chr08	29000000	6.32	13.48	34
chr08	29500000	7.04	13.86	37
chr08	30000000	7.64	13.66	38
chr08	30500000	8.24	14.4	38
chr08	31000000	8.77551	13.6939	36
chr08	31500000	7.66	12.82	34
chr08	32000000	7.86	12.16	37
chr08	32500000	7.82	11.44	37
chr08	33000000	9	10.72	36
chr08	33500000	9.52	9.7	33
chr08	34000000	9.42	10.84	35
chr08	34500000	10.02	9.02	35
chr08	35000000	7.7	10.44	30
chr08	35500000	9.78	8.7	37
chr08	36000000	9.44	9.72	37
chr08	36500000	8.38	10.36	39
chr08	37000000	7.64	10.74	35
chr08	37500000	10.18	10.22	37
chr08	38000000	9.06122	11.1837	35
chr08	38500000	10.68	10.56	36
chr08	39000000	11.1	10.1	37
chr08	39500000	12.6	9.14	38
chr08	40000000	9.1	10.3	34
chr08	40500000	12.14	7.32	38
chr08	41000000	13.08	7.24	38
chr08	41500000	15.02	6.58	38
chr08	42000000	15.3	8.78	38
chr08	42500000	10.68	11.46	36
chr08	43000000	10.36	11.06	38
chr08	43500000	12.52	11.06	39
chr08	44000000	10.8	10.94	36
chr08	44500000	10.0625	10.875	33
chr08	45000000	10.74	10	40
chr08	45500000	11.98	7.84	39
chr08	46000000	14.04	10.46	38
chr08	46500000	12.24	8	35
chr08	47000000	11.08	7.32	35
chr08	47500000	11.8	8.36	39
chr08	48000000	13.04	7.96	38
chr08	48500000	9.54	7.82	29
chr08	49000000	11.3061	9.12245	35
chr08	49500000	11	7.97959	39
chr08	50000000	14.98	9.92	38
chr08	50500000	11.88	6.8	39
chr08	51000000	11.88	7.46	39
chr08	51500000	10.1	8.72	40
chr08	52000000	11.0204	7.28571	39
chr08	52500000	8.72	10.84	38
chr08	53000000	9.6	10.4	37
chr08	53500000	11.48	10.74	37
chr08	54000000	14.6531	9.91837	34
chr08	54500000	11.32	12.84	38
chr08	55000000	12.72	9.04	38
chr08	55500000	9.56	10.1	36
chr08	56000000	10.96	12.34	37
chr08	56500000	8.4	17.06	35
chr08	57000000	7.5	16.28	36
chr08	57500000	5.76	20.84	35
chr08	58000000	6.68	17.76	36
chr08	58500000	9.34	11.44	39
chr08	59000000	9.72727	14.0909	40
chr09	0	7.38298	14.1915	30
chr09	500000	9.46	15.82	36
chr09	1000000	11.58	13.34	38
chr09	1500000	11.48	10.52	39
chr09	2000000	11.7143	9.34694	38
chr09	2500000	10.0204	10.5306	37
chr09	3000000	11.94	7.68	39
chr09	3500000	11.72	9.08	39
chr09	4000000	13.8571	11.6122	38
chr09	4500000	11.34	9.1	39
chr09	5000000	13.24	8.24	39
chr09	5500000	13.66	9.1	39
chr09	6000000	12.54	9.84	38
chr09	6500000	14.02	9.06	39
chr09	7000000	9.86	10.86	37
chr09	7500000	12.04	11.26	35
chr09	8000000	12.58	9.4	37
chr09	8500000	13.26	9.14	37
chr09	9000000	13.98	8.52	37
chr09	9500000	12.38	9.44	37
chr09	10000000	13	8.4	37
chr09	10500000	11.54	10.6	34
chr09	11000000	13.46	10.14	38
chr09	11500000	12.98	9.82	37
chr09	12000000	11.82	9.92	37
chr09	12500000	11.74	13.32	37
chr09	13000000	8.56	15.1	35
chr09	13500000	9.36	14.42	32
chr09	14000000	8.98	10.54	27
chr09	14500000	9.16	13.08	33
chr09	15000000	11	14.28	36
chr09	15500000	11.38	13.56	38
chr09	16000000	9.6	14.64	35
chr09	16500000	7.24	11.68	26
chr09	17000000	9.38	12.96	31
chr09	17500000	9.14	13.68	33
chr09	18000000	9.02	13.72	30
chr09	18500000	8.76	13.76	30
chr09	19000000	8.54	13.84	31
chr09	19500000	9.12	12.06	27
chr09	20000000	10.88	13.02	31
chr09	20500000	9.02	13.1	31
chr09	21000000	9.36	11.9	31
chr09	21500000	6.68	12.14	25
chr09	22000000	6.76	8.98	23
chr09	22500000	6.34	7.56	19
chr09	23000000	4.74	7	16
chr09	23500000	7.04	12.8	27
chr09	24000000	7.54	12.32	29
chr09	24500000	8.56	12.06	29
chr09	25000000	8.92	11.5	27
chr09	25500000	5.9	9.12	19
chr09	26000000	8.46	14.1	30
chr09	26500000	9.86	13.04	30
chr09	27000000	8.04	7.82	23
chr09	27500000	7.94	12.38	28
chr09	28000000	8.24	10.68	28
chr09	28500000	5.94	8.04	18
chr09	29000000	8.84	12.46	31
chr09	29500000	9.88	12.48	33
chr09	30000000	8.92	10.38	29
chr09	30500000	6.64	12.88	27
chr09	31000000	9.02	9.2	25
chr09	31500000	8	9.74	25
chr09	32000000	7.48	7.48	18
chr09	32500000	5.22	11.7	21
chr09	33000000	7.84	12.16	28
chr09	33500000	7.4	12.64	28
chr09	34000000	8.96	11.4	30
chr09	34500000	8.4	14.2	31
chr09	35000000	9.1	14.7	34
chr09	35500000	8.62	15.22	35
chr09	36000000	8.76	15.22	35
chr09	36500000	11.46	11.78	37
chr09	37000000	9.62	14.6	36
chr09	37500000	8.36	17.76	38
chr09	38000000	11.1	11.26	29
chr09	38500000	4.5	8.68	18
chr09	39000000	6.08	9.64	22
chr09	39500000	8.48	15.34	33
chr09	40000000	8.16	14.72	32
chr09	40500000	7.06	15.3	30
chr09	41000000	8.29167	15.4583	31
chr09	41500000	8.16	15.2	30
chr09	42000000	9.52	13.82	32
chr09	42500000	7.08	12.54	26
chr09	43000000	9.84	14.42	34
chr09	43500000	7.2	15.54	31
chr09	44000000	7.88	14.46	32
chr09	44500000	7.08	11.92	26
chr09	45000000	6.46	13.72	29
chr09	45500000	8.92	11.92	30
chr09	46000000	10.26	11.9	31
chr09	46500000	8.68	17.4	35
chr09	47000000	10.68	10.44	37
chr09	47500000	12.22	11.28	38
chr09	48000000	12.02	10.92	36
chr09	48500000	8.34	9.22	32
chr09	49000000	11.04	10.42	37
chr09	49500000	8.8	13.06	35
chr09	50000000	9.92	12.04	35
chr09	50500000	11.6	9.66	38
chr09	51000000	13.82	10.06	38
chr09	51500000	11.6735	9.12245	38
chr09	52000000	13.64	7.8	38
chr09	52500000	12.54	7.8	39
chr09	53000000	12.1	10.82	39
chr09	53500000	10.64	11.56	39
chr09	54000000	9.66	15.8	39
chr09	54500000	10.32	14.14	39
chr09	55000000	10.28	11.34	38
chr09	55500000	10.44	11.12	39
chr09	56000000	11.82	10.1	37
chr09	56500000	12.1	12.86	37
chr09	57000000	12.14	16.46	37
chr09	57500000	13.02	13.24	37
chr09	58000000	9.82	12.92	38
chr09	58500000	9.76	11.96	37
chr09	59000000	10.4	11.68	38
chr09	59500000	10.76	11.32	39
chr09	60000000	10.46	12.78	36
chr09	60500000	7.84	12.76	39
chr09	61000000	9.18	16.62	39
chr09	61500000	8.76	11.72	40
chr09	62000000	9.62	11.18	39
chr09	62500000	10.94	13.94	39
chr09	63000000	9.12	12.08	39
chr09	63500000	8.32	12.26	40
chr09	64000000	8.86	11.88	39
chr09	64500000	11.32	11.9	38
chr09	65000000	10.08	13.28	38
chr09	65500000	10.12	12.98	39
chr09	66000000	11.5102	11.6327	38
chr09	66500000	10.44	11.3	39
chr09	67000000	9.72	11.96	38
chr09	67500000	5.7	11.2	27
chr10	0	8.1	11.46	34
chr10	500000	10.18	13.72	37
chr10	1000000	9.02	13.36	40
chr10	1500000	9.1	13.16	39
chr10	2000000	9.36	14.4	39
chr10	2500000	11.74	13.06	36
chr10	3000000	9.34	13.16	38
chr10	3500000	10.8	14.82	39
chr10	4000000	9.64	18.62	39
chr10	4500000	9.74	12.82	39
chr10	5000000	10.1	20.42	39
chr10	5500000	8.38	20.74	39
chr10	6000000	9.5	14.06	37
chr10	6500000	6.29167	24.8125	38
chr10	7000000	6.06122	19.9592	38
chr10	7500000	5.98	17	38
chr10	8000000	6.36	16.16	38
chr10	8500000	6.36	16.4	39
chr10	9000000	5.4	15.86	32
chr10	9500000	5.4	21.38	39
chr10	10000000	6.34	20.68	38
chr10	10500000	4	23.24	39
chr10	11000000	5.12	24.74	37
chr10	11500000	5.14	23.6	32
chr10	12000000	5.78	27.24	37
chr10	12500000	5.88	25.66	36
chr10	13000000	5.06	25.68	35
chr10	13500000	6.12	25.76	37
chr10	14000000	6.52	25.64	37
chr10	14500000	5.86	22.22	34
chr10	15000000	7.92	20.8	37
chr10	15500000	4.64	28.06	37
chr10	16000000	5.62	27.36	38
chr10	16500000	6.25	27.6042	38
chr10	17000000	6.35417	25.2292	36
chr10	17500000	5.55102	26.2857	36
chr10	18000000	5.26531	25.102	34
chr10	18500000	6.74	27.02	38
chr10	19000000	5.2	27.84	37
chr10	19500000	6.66	25.02	36
chr10	20000000	7.04082	21.449	34
chr10	20500000	8.18	18.96	33
chr10	21000000	7.36	17.38	32
chr10	21500000	4.25	16.15	25
chr10	22000000	4.12195	19.2683	28
chr10	22500000	5.31915	18.8936	29
chr10	23000000	7.56	19.84	35
chr10	23500000	6.92	21.08	34
chr10	24000000	6.71429	25.1224	37
chr10	24500000	7.6	21.1	35
chr10	25000000	4.93617	16.6809	26
chr10	25500000	4.70833	19.7708	30
chr10	26000000	5.78	27.16	35
chr10	26500000	6.16327	26.9388	37
chr10	27000000	5.56	26.9	36
chr10	27500000	3.66	25.66	35
chr10	28000000	3.2	24.56	38
chr10	28500000	4.48	20.9	37
chr10	29000000	4.14	19.78	34
chr10	29500000	3.48	18.34	32
chr10	30000000	3.56	18.84	33
chr10	30500000	4.18	20.58	37
chr10	31000000	3.64	23.48	37
chr10	31500000	4.38776	23.6531	38
chr10	32000000	4.62	27.56	37
chr10	32500000	5.1	25.5	33
chr10	33000000	5.04	26.88	34
chr10	33500000	4.96	26.32	36
chr10	34000000	3.76	25.7	37
chr10	34500000	3.22	19.12	37
chr10	35000000	3.6	19.12	35
chr10	35500000	3.36	19.88	39
chr10	36000000	2.78	22.38	36
chr10	36500000	4.04082	20.0204	37
chr10	37000000	2.8	19.9	39
chr10	37500000	3.89583	31.9792	37
chr10	38000000	4.66	30.32	37
chr10	38500000	4.78	30.12	37
chr10	39000000	4.34	31.44	38
chr10	39500000	4.38	31.62	38
chr10	40000000	3.64	32.9	38
chr10	40500000	4.28	31.12	37
chr10	41000000	4.86	31.32	39
chr10	41500000	4.36	31.88	38
chr10	42000000	5.28	30.56	38
chr10	42500000	4.3	32.88	39
chr10	43000000	5.42	29.68	38
chr10	43500000	6.34	27.8	38
chr10	44000000	6.76	19.04	37
chr10	44500000	8.08	18.52	38
chr10	45000000	8.18	16.8	39
chr10	45500000	8.4	19.44	39
chr10	46000000	6.38	23.02	39
chr10	46500000	8.1	18.42	37
chr10	47000000	8.62	14.78	35
chr10	47500000	9.8	15.48	38
chr10	48000000	7.72	15.58	35
chr10	48500000	10.78	13.5	34
chr10	49000000	7.30612	21.6939	38
chr10	49500000	9.04	19.74	38
chr10	50000000	8.54	19.22	38
chr10	50500000	6.94	17.9	38
chr10	51000000	6	18.234	37
chr10	51500000	10	14.3265	39
chr10	52000000	8.78	20.6	37
chr10	52500000	9	19.36	38
chr10	53000000	8.8	16.72	38
chr10	53500000	8.7	13.74	36
chr10	54000000	9.1	14	37
chr10	54500000	7.7	14.48	39
chr10	55000000	8.52	13.5	36
chr10	55500000	8.96	14.38	39
chr10	56000000	8.72	14.38	36
chr10	56500000	9.32	11.46	37
chr10	57000000	8.46	14.18	37
chr10	57500000	8.98	14.58	38
chr10	58000000	9.34	16.64	38
chr10	58500000	11.0408	11.3061	38
chr10	59000000	8.48	15.1	38
chr10	59500000	11.48	11.34	37
chr10	60000000	9	13.22	38
chr10	60500000	14.16	12.58	36
chr10	61000000	30.5	3	34
chr11	0	8.74286	13.2	32
chr11	500000	14.12	8.3	38
chr11	1000000	12.06	9.9	38
chr11	1500000	16.6	6.72	35
chr11	2000000	15.92	7.06	36
chr11	2500000	11.68	11.6	39
chr11	3000000	10.46	8.92	40
chr11	3500000	10.3	8.54	37
chr11	4000000	13.1	6.7	37
chr11	4500000	11.66	10.54	38
chr11	5000000	11.92	10.5	38
chr11	5500000	17.2	8.28	38
chr11	6000000	12.02	9.64	38
chr11	6500000	16.6	10.58	38
chr11	7000000	11	10.56	38
chr11	7500000	12.38	9.88	37
chr11	8000000	11.04	8.82	38
chr11	8500000	10.86	10.16	37
chr11	9000000	12.58	9.08	39
chr11	9500000	10.86	9.82	37
chr11	10000000	12.8	8.58	39
chr11	10500000	11.62	10.64	39
chr11	11000000	12.44	8.76	37
chr11	11500000	10.52	8.56	37
chr11	12000000	9.34	9.94	33
chr11	12500000	11.52	8.34	34
chr11	13000000	7.54	10.36	33
chr11	13500000	11.52	6.66	34
chr11	14000000	10.4	7.48	37
chr11	14500000	9.64	8.18	37
chr11	15000000	10.3	8.08	37
chr11	15500000	12.68	7.18	36
chr11	16000000	8.78	12.44	36
chr11	16500000	7.84	14.42	34
chr11	17000000	9.4	16.88	35
chr11	17500000	8.36	15.86	36
chr11	18000000	7.3	16.26	30
chr11	18500000	7	15.24	30
chr11	19000000	8.06	14.06	33
chr11	19500000	8.6	13.7	32
chr11	20000000	5.46	18.08	27
chr11	20500000	5.79592	15.2653	27
chr11	21000000	6.76	14.1	24
chr11	21500000	6.22	14.46	25
chr11	22000000	6.02	14.96	23
chr11	22500000	4.74	19.04	27
chr11	23000000	6.8	15.88	30
chr11	23500000	8.32	14.48	30
chr11	24000000	6.3	14.74	27
chr11	24500000	7.76	12.98	29
chr11	25000000	8.96	15.88	36
chr11	25500000	7.72	14.72	34
chr11	26000000	6.58	14.72	31
chr11	26500000	7.02	14.12	30
chr11	27000000	8.26	12.66	35
chr11	27500000	6.28	11.14	32
chr11	28000000	7.92	12.12	35
chr11	28500000	6.92	11.52	32
chr11	29000000	8.54	11.58	34
chr11	29500000	7.86	11.72	33
chr11	30000000	8.22	11.16	31
chr11	30500000	8.5	12.8	34
chr11	31000000	5.38	15.68	28
chr11	31500000	8.48	16.36	35
chr11	32000000	7.78	11.88	36
chr11	32500000	7.24	13.72	35
chr11	33000000	9.74	10.06	37
chr11	33500000	8.62	11.32	37
chr11	34000000	8.18	10.9	36
chr11	34500000	9.54	10.8	36
chr11	35000000	9.68	10.22	37
chr11	35500000	9.22	11.14	37
chr11	36000000	8.40816	12.7551	38
chr11	36500000	8.57143	15.5918	32
chr11	37000000	7.52	12.18	35
chr11	37500000	7.56	12.56	38
chr11	38000000	7.68	10.8	37
chr11	38500000	7.9	10.54	37
chr11	39000000	10.2	16.84	36
chr11	39500000	9.97917	16.8958	36
chr11	40000000	11.2083	12.7083	36
chr11	40500000	10.56	12.36	38
chr11	41000000	10.1	11.48	39
chr11	41500000	12.58	13.12	40
chr11	42000000	9.82	13.12	38
chr11	42500000	8.68	13.84	37
chr11	43000000	11.16	9.76	40
chr11	43500000	10.78	9.54	36
chr11	44000000	9.64	10.46	38
chr11	44500000	10.94	9.68	39
chr11	45000000	12.76	9.34	38
chr11	45500000	11.22	9.64	39
chr11	46000000	9.3	12	37
chr11	46500000	9.18519	12.7778	37
chr12	0	15.68	9	31
chr12	500000	13.28	13.8	39
chr12	1000000	8.44	15.96	40
chr12	1500000	9.71429	14.2041	39
chr12	2000000	11.28	11.54	40
chr12	2500000	10.56	10.74	37
chr12	3000000	9.68	12.66	39
chr12	3500000	9.98	12.94	38
chr12	4000000	11.62	11.42	36
chr12	4500000	9.38	15.06	39
chr12	5000000	9.4	16.04	39
chr12	5500000	13.02	12.9	38
chr12	6000000	10.66	13.74	39
chr12	6500000	12.96	10.82	38
chr12	7000000	11.9	11.16	38
chr12	7500000	12.72	9.8	39
chr12	8000000	10.62	9.68	37
chr12	8500000	12.72	9.2	39
chr12	9000000	10.48	9.26	38
chr12	9500000	9.2	15.68	38
chr12	10000000	8.54	13.86	39
chr12	10500000	7.5625	12.75	39
chr12	11000000	6.69388	13.3878	36
chr12	11500000	10.24	12.62	38
chr12	12000000	10.9	12.16	37
chr12	12500000	9.28	12.46	35
chr12	13000000	8.74	11.54	36
chr12	13500000	7.98	11.92	38
chr12	14000000	6.52	11.6	33
chr12	14500000	5.72	11.84	29
chr12	15000000	6.64	11.32	33
chr12	15500000	6.54	12	34
chr12	16000000	6.08	11.9	36
chr12	16500000	4.5	12.28	26
chr12	17000000	4.6	12.48	24
chr12	17500000	10.04	8.02	24
chr12	18000000	5.14	9.94	24
chr12	18500000	3.7	12.06	24
chr12	19000000	3.24	15	26
chr12	19500000	3.56	12.46	24
chr12	20000000	4.68	12.86	26
chr12	20500000	5.5	12.4	26
chr12	21000000	6.6	11.94	26
chr12	21500000	5.58	14.14	27
chr12	22000000	6.44	10.82	26
chr12	22500000	4.06	12.42	24
chr12	23000000	5.46	13.2	28
chr12	23500000	7.36	10.72	32
chr12	24000000	4.78	10.26	25
chr12	24500000	6.24	12.48	32
chr12	25000000	6.02	14.1	33
chr12	25500000	6.16	17.2	33
chr12	26000000	6.3	13.02	30
chr12	26500000	5.06	17.18	33
chr12	27000000	5.4	13.06	29
chr12	27500000	6.24	10.8	30
chr12	28000000	5.82	11.32	29
chr12	28500000	5.02	14.04	32
chr12	29000000	6.88	9.72	34
chr12	29500000	7.44	9.42	35
chr12	30000000	8.12	9.3	36
chr12	30500000	8.26	9.18	34
chr12	31000000	7.8	8.56	29
chr12	31500000	5.56	8.38	21
chr12	32000000	4.98	8	19
chr12	32500000	5.5	8.02	20
chr12	33000000	7.94	9.7	34
chr12	33500000	5.42	8.52	25
chr12	34000000	5.88	8.82	27
chr12	34500000	6.4	8.08	28
chr12	35000000	6.8	8.36	27
chr12	35500000	7.72	10.44	28
chr12	36000000	6.46	8.28	27
chr12	36500000	5.74	8.8	17
chr12	37000000	5.48	9.02	16
chr12	37500000	6.38	8.86	16
chr12	38000000	6.6	8.4	21
chr12	38500000	4.08	8.88	15
chr12	39000000	5.84	8.32	17
chr12	39500000	6.24	8.94	20
chr12	40000000	5.24	9.8	24
chr12	40500000	6.36	9.94	28
chr12	41000000	6.52	9.4	26
chr12	41500000	5.22	8.1	16
chr12	42000000	3.68	8.72	15
chr12	42500000	4.4	7.98	16
chr12	43000000	4.44	8	16
chr12	43500000	6.64	8.58	22
chr12	44000000	5.72	9.04	23
chr12	44500000	5.68	9.6	24
chr12	45000000	7.16	14.82	31
chr12	45500000	6.38	15.6	32
chr12	46000000	4.96	16.82	31
chr12	46500000	9.12	11.08	33
chr12	47000000	11.1	8.48	35
chr12	47500000	9.46939	9.61224	35
chr12	48000000	8.26	9.98	36
chr12	48500000	9.16	10.94	35
chr12	49000000	7.32	15.06	35
chr12	49500000	7.35417	15.3958	35
chr12	50000000	7.2	12.08	35
chr12	50500000	10.32	9.38	35
chr12	51000000	10.82	8.6	33
chr12	51500000	11.86	9.9	36
chr12	52000000	9.27083	12.9375	31
chr12	52500000	12.7347	8.44898	37
chr12	53000000	11.14	10.38	39
chr12	53500000	11.78	8.56	39
chr12	54000000	15.98	8.72	38
chr12	54500000	12.44	12.26	39
chr12	55000000	9.8	11.46	40
chr12	55500000	11.26	9.14	40
chr12	56000000	12.14	8.68	39
chr12	56500000	13.74	8.5	37
chr12	57000000	12.18	9.24	35
chr12	57500000	12.4	11.42	39
chr12	58000000	12.78	11.3	39
chr12	58500000	12.72	9.5	38
chr12	59000000	9.06	12.74	39
chr12	59500000	9.8	3.6	15
