# Supplementary material for: The phased pan-genome of tetraploid European potato
Source: Nature. 2025 Apr 16;642(8067):389–97. doi: 10.1038/s41586-025-08843-0 (PMC12158759; doi:10.1038/s41586-025-08843-0)
Supplement: Supplementary file 13 — Source Data Extended Data Fig. 3 [file 41586_2025_8843_MOESM13_ESM.xlsx]

## Sheet: Extended_Figure_3
chr	Position	PericentromericRegion	meanPi
chr01	0	No-PC	0.0261178
chr01	500000	No-PC	0.0263336
chr01	1000000	No-PC	0.026691
chr01	1500000	No-PC	0.0264815
chr01	2000000	No-PC	0.0212646
chr01	2500000	No-PC	0.0277288
chr01	3000000	No-PC	0.0284576
chr01	3500000	No-PC	0.0281035
chr01	4000000	No-PC	0.018724
chr01	4500000	No-PC	0.0220804
chr01	5000000	No-PC	0.0256801
chr01	5500000	No-PC	0.0229847
chr01	6000000	No-PC	0.0260935
chr01	6500000	No-PC	0.0246425
chr01	7000000	No-PC	0.0259626
chr01	7500000	No-PC	0.0233093
chr01	8000000	No-PC	0.0228699
chr01	8500000	No-PC	0.0175594
chr01	9000000	No-PC	0.0198048
chr01	9500000	No-PC	0.0202037
chr01	10000000	No-PC	0.0180944
chr01	10500000	No-PC	0.0219744
chr01	11000000	No-PC	0.0165041
chr01	11500000	No-PC	0.0217676
chr01	12000000	No-PC	0.0157086
chr01	12500000	No-PC	0.0188592
chr01	13000000	No-PC	0.0188143
chr01	13500000	No-PC	0.0236229
chr01	14000000	No-PC	0.0295616
chr01	14500000	No-PC	0.0279167
chr01	15000000	No-PC	0.0217345
chr01	15500000	No-PC	0.0209843
chr01	16000000	No-PC	0.0276107
chr01	16500000	No-PC	0.0206148
chr01	17000000	No-PC	0.0201777
chr01	17500000	No-PC	0.0162067
chr01	18000000	No-PC	0.0169362
chr01	18500000	PC	0.0205099
chr01	19000000	PC	0.0196505
chr01	19500000	PC	0.0140792
chr01	20000000	PC	0.0162906
chr01	20500000	PC	0.0156429
chr01	21000000	PC	0.0184707
chr01	21500000	PC	0.0192488
chr01	22000000	PC	0.0184327
chr01	22500000	PC	0.0178126
chr01	23000000	PC	0.0136615
chr01	23500000	PC	0.0126416
chr01	24000000	PC	0.0122482
chr01	24500000	PC	0.0159151
chr01	25000000	PC	0.0125006
chr01	25500000	PC	0.0128548
chr01	26000000	PC	0.0199276
chr01	26500000	PC	0.0192
chr01	27000000	PC	0.0243979
chr01	27500000	PC	0.0152374
chr01	28000000	PC	0.0137392
chr01	28500000	PC	0.0188534
chr01	29000000	PC	0.0153866
chr01	29500000	PC	0.0157398
chr01	30000000	PC	0.0193562
chr01	30500000	PC	0.0147182
chr01	31000000	PC	0.0264167
chr01	31500000	PC	0.0258765
chr01	32000000	PC	0.0249688
chr01	32500000	PC	0.0217442
chr01	33000000	PC	0.00921551
chr01	33500000	PC	0.0163454
chr01	34000000	PC	0.0162795
chr01	34500000	PC	0.0155608
chr01	35000000	PC	0.0183347
chr01	35500000	PC	0.0244075
chr01	36000000	PC	0.0215182
chr01	36500000	PC	0.0207954
chr01	37000000	PC	0.00567584
chr01	37500000	PC	0.00659605
chr01	38000000	PC	0.00728117
chr01	38500000	PC	0.0176785
chr01	39000000	PC	0.0073636
chr01	39500000	PC	0.0101497
chr01	40000000	PC	0.00780532
chr01	40500000	PC	0.00918049
chr01	41000000	PC	0.0115864
chr01	41500000	PC	0.0215813
chr01	42000000	PC	0.0234065
chr01	42500000	PC	0.0249164
chr01	43000000	PC	0.0228655
chr01	43500000	PC	0.0150357
chr01	44000000	PC	0.0116297
chr01	44500000	PC	0.0180852
chr01	45000000	PC	0.0157435
chr01	45500000	PC	0.0251903
chr01	46000000	PC	0.0207694
chr01	46500000	PC	0.0154182
chr01	47000000	PC	0.0204739
chr01	47500000	PC	0.0167583
chr01	48000000	PC	0.0185608
chr01	48500000	PC	0.0191857
chr01	49000000	PC	0.023386
chr01	49500000	PC	0.0214058
chr01	50000000	PC	0.0203438
chr01	50500000	PC	0.0145352
chr01	51000000	PC	0.0226862
chr01	51500000	PC	0.0168753
chr01	52000000	PC	0.0222482
chr01	52500000	PC	0.0261699
chr01	53000000	PC	0.018522
chr01	53500000	PC	0.0276481
chr01	54000000	PC	0.0208754
chr01	54500000	PC	0.0138381
chr01	55000000	PC	0.0163689
chr01	55500000	PC	0.022554
chr01	56000000	No-PC	0.0209383
chr01	56500000	No-PC	0.0245209
chr01	57000000	No-PC	0.0159399
chr01	57500000	No-PC	0.0170593
chr01	58000000	No-PC	0.0178891
chr01	58500000	No-PC	0.019176
chr01	59000000	No-PC	0.0182353
chr01	59500000	No-PC	0.0230082
chr01	60000000	No-PC	0.019858
chr01	60500000	No-PC	0.0179195
chr01	61000000	No-PC	0.0274441
chr01	61500000	No-PC	0.0244352
chr01	62000000	No-PC	0.0264062
chr01	62500000	No-PC	0.0256404
chr01	63000000	No-PC	0.0286133
chr01	63500000	No-PC	0.022589
chr01	64000000	No-PC	0.0199191
chr01	64500000	No-PC	0.0187896
chr01	65000000	No-PC	0.0166799
chr01	65500000	No-PC	0.0206826
chr01	66000000	No-PC	0.0214488
chr01	66500000	No-PC	0.0185867
chr01	67000000	No-PC	0.0172113
chr01	67500000	No-PC	0.015305
chr01	68000000	No-PC	0.0189901
chr01	68500000	No-PC	0.0173579
chr01	69000000	No-PC	0.0201061
chr01	69500000	No-PC	0.0189309
chr01	70000000	No-PC	0.0144668
chr01	70500000	No-PC	0.0124529
chr01	71000000	No-PC	0.0101744
chr01	71500000	No-PC	0.0130982
chr01	72000000	No-PC	0.0110399
chr01	72500000	No-PC	0.013135
chr01	73000000	No-PC	0.0119922
chr01	73500000	No-PC	0.0126464
chr01	74000000	No-PC	0.0137707
chr01	74500000	No-PC	0.0184583
chr01	75000000	No-PC	0.0110366
chr01	75500000	No-PC	0.0136593
chr01	76000000	No-PC	0.0194848
chr01	76500000	No-PC	0.0176485
chr01	77000000	No-PC	0.0170764
chr01	77500000	No-PC	0.0156266
chr01	78000000	No-PC	0.0181569
chr01	78500000	No-PC	0.0170709
chr01	79000000	No-PC	0.0159111
chr01	79500000	No-PC	0.0184517
chr01	80000000	No-PC	0.0177757
chr01	80500000	No-PC	0.0196004
chr01	81000000	No-PC	0.0157413
chr01	81500000	No-PC	0.0191242
chr01	82000000	No-PC	0.0187812
chr01	82500000	No-PC	0.0202384
chr01	83000000	No-PC	0.0198682
chr01	83500000	No-PC	0.0171074
chr01	84000000	No-PC	0.0204897
chr01	84500000	No-PC	0.0218117
chr01	85000000	No-PC	0.0205922
chr01	85500000	No-PC	0.0197787
chr01	86000000	No-PC	0.0181636
chr01	86500000	No-PC	0.0159313
chr01	87000000	No-PC	0.0203752
chr01	87500000	No-PC	0.0209662
chr01	88000000	No-PC	0.0179043
chr01	88500000	No-PC	0.0122051
chr02	0	No-PC	0.0184939
chr02	500000	PC	0.0168642
chr02	1000000	PC	0.00851813
chr02	1500000	PC	0.0134422
chr02	2000000	PC	0.0116183
chr02	2500000	PC	0.0127191
chr02	3000000	PC	0.0118432
chr02	3500000	PC	0.01656
chr02	4000000	PC	0.0107778
chr02	4500000	PC	0.0184644
chr02	5000000	PC	0.0181187
chr02	5500000	PC	0.0190985
chr02	6000000	PC	0.0279826
chr02	6500000	PC	0.0256363
chr02	7000000	PC	0.0253191
chr02	7500000	PC	0.0307799
chr02	8000000	PC	0.0315745
chr02	8500000	PC	0.0223802
chr02	9000000	PC	0.0209122
chr02	9500000	PC	0.0229916
chr02	10000000	PC	0.0244602
chr02	10500000	PC	0.0266878
chr02	11000000	PC	0.0260091
chr02	11500000	PC	0.0241284
chr02	12000000	PC	0.0267259
chr02	12500000	No-PC	0.0243251
chr02	13000000	No-PC	0.0256904
chr02	13500000	No-PC	0.0255512
chr02	14000000	No-PC	0.031397
chr02	14500000	No-PC	0.0271434
chr02	15000000	No-PC	0.0263821
chr02	15500000	No-PC	0.0255772
chr02	16000000	No-PC	0.0260971
chr02	16500000	No-PC	0.026631
chr02	17000000	No-PC	0.0234475
chr02	17500000	No-PC	0.0231776
chr02	18000000	No-PC	0.021854
chr02	18500000	No-PC	0.0277576
chr02	19000000	No-PC	0.0249452
chr02	19500000	No-PC	0.0243858
chr02	20000000	No-PC	0.0263349
chr02	20500000	No-PC	0.0238456
chr02	21000000	No-PC	0.0229497
chr02	21500000	No-PC	0.022076
chr02	22000000	No-PC	0.0258261
chr02	22500000	No-PC	0.0240883
chr02	23000000	No-PC	0.0154762
chr02	23500000	No-PC	0.0244708
chr02	24000000	No-PC	0.0213639
chr02	24500000	No-PC	0.022349
chr02	25000000	No-PC	0.0151481
chr02	25500000	No-PC	0.0219091
chr02	26000000	No-PC	0.0220101
chr02	26500000	No-PC	0.0194408
chr02	27000000	No-PC	0.0204018
chr02	27500000	No-PC	0.019267
chr02	28000000	No-PC	0.015946
chr02	28500000	No-PC	0.0141613
chr02	29000000	No-PC	0.0137681
chr02	29500000	No-PC	0.0181795
chr02	30000000	No-PC	0.0170772
chr02	30500000	No-PC	0.0209035
chr02	31000000	No-PC	0.0222136
chr02	31500000	No-PC	0.0187739
chr02	32000000	No-PC	0.0189356
chr02	32500000	No-PC	0.0213148
chr02	33000000	No-PC	0.0209993
chr02	33500000	No-PC	0.0170345
chr02	34000000	No-PC	0.019723
chr02	34500000	No-PC	0.0179932
chr02	35000000	No-PC	0.0174766
chr02	35500000	No-PC	0.0203577
chr02	36000000	No-PC	0.0176514
chr02	36500000	No-PC	0.0208022
chr02	37000000	No-PC	0.0199101
chr02	37500000	No-PC	0.021436
chr02	38000000	No-PC	0.0203731
chr02	38500000	No-PC	0.0157958
chr02	39000000	No-PC	0.0207819
chr02	39500000	No-PC	0.0149009
chr02	40000000	No-PC	0.0109797
chr02	40500000	No-PC	0.017749
chr02	41000000	No-PC	0.0166836
chr02	41500000	No-PC	0.0103777
chr02	42000000	No-PC	0.0123403
chr02	42500000	No-PC	0.0149468
chr02	43000000	No-PC	0.0166331
chr02	43500000	No-PC	0.0160165
chr02	44000000	No-PC	0.0185508
chr02	44500000	No-PC	0.0174362
chr02	45000000	No-PC	0.0163958
chr02	45500000	No-PC	0.014881
chr02	46000000	No-PC	0.0142643
chr03	0	No-PC	0.0209299
chr03	500000	No-PC	0.0248984
chr03	1000000	No-PC	0.0206882
chr03	1500000	No-PC	0.0210141
chr03	2000000	No-PC	0.0203367
chr03	2500000	No-PC	0.0222965
chr03	3000000	No-PC	0.0183026
chr03	3500000	No-PC	0.0194096
chr03	4000000	No-PC	0.0128646
chr03	4500000	No-PC	0.0127673
chr03	5000000	No-PC	0.0159658
chr03	5500000	No-PC	0.0160483
chr03	6000000	No-PC	0.0172309
chr03	6500000	No-PC	0.0175623
chr03	7000000	PC	0.0178501
chr03	7500000	PC	0.0120952
chr03	8000000	PC	0.0179302
chr03	8500000	PC	0.0143242
chr03	9000000	PC	0.00939442
chr03	9500000	PC	0.00659771
chr03	10000000	PC	0.00873667
chr03	10500000	PC	0.00552041
chr03	11000000	PC	0.00661733
chr03	11500000	PC	0.00793913
chr03	12000000	PC	0.00855071
chr03	12500000	PC	0.0065618
chr03	13000000	PC	0.00551176
chr03	13500000	PC	0.00286948
chr03	14000000	PC	0.00484641
chr03	14500000	PC	0.00360556
chr03	15000000	PC	0.00388918
chr03	15500000	PC	0.0046416
chr03	16000000	PC	0.00690403
chr03	16500000	PC	0.00573258
chr03	17000000	PC	0.00464941
chr03	17500000	PC	0.00705352
chr03	18000000	PC	0.00516803
chr03	18500000	PC	0.00399126
chr03	19000000	PC	0.00676718
chr03	19500000	PC	0.00180037
chr03	20000000	PC	0.00483885
chr03	20500000	PC	0.00516014
chr03	21000000	PC	0.00958148
chr03	21500000	PC	0.0126152
chr03	22000000	PC	0.0108325
chr03	22500000	PC	0.0122194
chr03	23000000	PC	0.0129159
chr03	23500000	PC	0.0108392
chr03	24000000	PC	0.0172511
chr03	24500000	PC	0.014034
chr03	25000000	PC	0.00884382
chr03	25500000	PC	0.0125175
chr03	26000000	PC	0.0126301
chr03	26500000	PC	0.0102309
chr03	27000000	PC	0.0116862
chr03	27500000	PC	0.0144867
chr03	28000000	PC	0.0135561
chr03	28500000	PC	0.0140423
chr03	29000000	PC	0.0158469
chr03	29500000	PC	0.0133027
chr03	30000000	PC	0.0143614
chr03	30500000	PC	0.0140913
chr03	31000000	PC	0.0142532
chr03	31500000	PC	0.0153253
chr03	32000000	PC	0.0144636
chr03	32500000	PC	0.0160814
chr03	33000000	PC	0.0183564
chr03	33500000	PC	0.0234102
chr03	34000000	PC	0.0225634
chr03	34500000	PC	0.0152006
chr03	35000000	PC	0.0219223
chr03	35500000	PC	0.0233747
chr03	36000000	PC	0.0205869
chr03	36500000	PC	0.0191471
chr03	37000000	PC	0.0133199
chr03	37500000	PC	0.0101166
chr03	38000000	PC	0.0190652
chr03	38500000	PC	0.0178889
chr03	39000000	PC	0.0194564
chr03	39500000	PC	0.01744
chr03	40000000	No-PC	0.0128978
chr03	40500000	No-PC	0.014097
chr03	41000000	No-PC	0.0151531
chr03	41500000	No-PC	0.0139674
chr03	42000000	No-PC	0.0172341
chr03	42500000	No-PC	0.0199236
chr03	43000000	No-PC	0.0184373
chr03	43500000	No-PC	0.0183793
chr03	44000000	No-PC	0.0222712
chr03	44500000	No-PC	0.0208814
chr03	45000000	No-PC	0.0203541
chr03	45500000	No-PC	0.0161968
chr03	46000000	No-PC	0.0203072
chr03	46500000	No-PC	0.0205979
chr03	47000000	No-PC	0.0196935
chr03	47500000	No-PC	0.0180924
chr03	48000000	No-PC	0.0164881
chr03	48500000	No-PC	0.017101
chr03	49000000	No-PC	0.0217133
chr03	49500000	No-PC	0.023085
chr03	50000000	No-PC	0.0247183
chr03	50500000	No-PC	0.0251926
chr03	51000000	No-PC	0.0260017
chr03	51500000	No-PC	0.0247414
chr03	52000000	No-PC	0.027219
chr03	52500000	No-PC	0.0234525
chr03	53000000	No-PC	0.0200792
chr03	53500000	No-PC	0.0228925
chr03	54000000	No-PC	0.0208973
chr03	54500000	No-PC	0.0186202
chr03	55000000	No-PC	0.0232007
chr03	55500000	No-PC	0.0226611
chr03	56000000	No-PC	0.0217321
chr03	56500000	No-PC	0.0147225
chr03	57000000	No-PC	0.0066536
chr03	57500000	No-PC	0.0102504
chr03	58000000	No-PC	0.0114053
chr03	58500000	No-PC	0.021397
chr03	59000000	No-PC	0.0224772
chr03	59500000	No-PC	0.019232
chr03	60000000	No-PC	0.0179682
chr03	60500000	No-PC	0.0139669
chr04	0	No-PC	0.0159315
chr04	500000	No-PC	0.0197231
chr04	1000000	No-PC	0.0291338
chr04	1500000	No-PC	0.0145968
chr04	2000000	No-PC	0.0299908
chr04	2500000	No-PC	0.0309878
chr04	3000000	No-PC	0.023421
chr04	3500000	No-PC	0.0282124
chr04	4000000	No-PC	0.0282052
chr04	4500000	No-PC	0.0246523
chr04	5000000	No-PC	0.027602
chr04	5500000	No-PC	0.0250859
chr04	6000000	No-PC	0.0267513
chr04	6500000	No-PC	0.0255813
chr04	7000000	No-PC	0.0251012
chr04	7500000	No-PC	0.0234772
chr04	8000000	No-PC	0.0227492
chr04	8500000	No-PC	0.0228925
chr04	9000000	No-PC	0.0214753
chr04	9500000	No-PC	0.0176883
chr04	10000000	No-PC	0.0162211
chr04	10500000	No-PC	0.0241184
chr04	11000000	No-PC	0.0209198
chr04	11500000	No-PC	0.0167368
chr04	12000000	No-PC	0.0138392
chr04	12500000	No-PC	0.0151982
chr04	13000000	No-PC	0.020291
chr04	13500000	PC	0.0198019
chr04	14000000	PC	0.0160162
chr04	14500000	PC	0.0190122
chr04	15000000	PC	0.0204105
chr04	15500000	PC	0.0107896
chr04	16000000	PC	0.016124
chr04	16500000	PC	0.0220265
chr04	17000000	PC	0.0246044
chr04	17500000	PC	0.0227054
chr04	18000000	PC	0.0170808
chr04	18500000	PC	0.0144162
chr04	19000000	PC	0.0248229
chr04	19500000	PC	0.0246941
chr04	20000000	PC	0.0229604
chr04	20500000	PC	0.0175471
chr04	21000000	PC	0.0127108
chr04	21500000	PC	0.0151317
chr04	22000000	PC	0.0130387
chr04	22500000	PC	0.0150726
chr04	23000000	PC	0.0145932
chr04	23500000	PC	0.0112385
chr04	24000000	PC	0.0156557
chr04	24500000	PC	0.0125988
chr04	25000000	PC	0.0157497
chr04	25500000	PC	0.0154887
chr04	26000000	PC	0.0155211
chr04	26500000	PC	0.0170653
chr04	27000000	PC	0.0177806
chr04	27500000	PC	0.0193067
chr04	28000000	PC	0.0162479
chr04	28500000	PC	0.016923
chr04	29000000	PC	0.00931154
chr04	29500000	PC	0.0171285
chr04	30000000	PC	0.0162779
chr04	30500000	PC	0.015393
chr04	31000000	PC	0.0159181
chr04	31500000	PC	0.0133326
chr04	32000000	PC	0.0137471
chr04	32500000	PC	0.0147778
chr04	33000000	PC	0.0137438
chr04	33500000	PC	0.0150247
chr04	34000000	PC	0.0139923
chr04	34500000	PC	0.0146496
chr04	35000000	PC	0.0166237
chr04	35500000	PC	0.014451
chr04	36000000	PC	0.0144368
chr04	36500000	PC	0.0157126
chr04	37000000	PC	0.0150107
chr04	37500000	PC	0.0185918
chr04	38000000	PC	0.0174303
chr04	38500000	PC	0.0196081
chr04	39000000	PC	0.0209951
chr04	39500000	PC	0.0199398
chr04	40000000	PC	0.0230314
chr04	40500000	PC	0.0190469
chr04	41000000	PC	0.0148639
chr04	41500000	PC	0.0198065
chr04	42000000	PC	0.0134168
chr04	42500000	PC	0.0130949
chr04	43000000	PC	0.0146822
chr04	43500000	PC	0.015245
chr04	44000000	PC	0.0116841
chr04	44500000	No-PC	0.0170147
chr04	45000000	No-PC	0.0169135
chr04	45500000	No-PC	0.0153598
chr04	46000000	No-PC	0.0203582
chr04	46500000	No-PC	0.0192984
chr04	47000000	No-PC	0.0197858
chr04	47500000	No-PC	0.0134357
chr04	48000000	No-PC	0.0162366
chr04	48500000	No-PC	0.0118692
chr04	49000000	No-PC	0.0125435
chr04	49500000	No-PC	0.0190007
chr04	50000000	No-PC	0.0162072
chr04	50500000	No-PC	0.0182071
chr04	51000000	No-PC	0.0139505
chr04	51500000	No-PC	0.0138229
chr04	52000000	No-PC	0.0147693
chr04	52500000	No-PC	0.0120049
chr04	53000000	No-PC	0.0133565
chr04	53500000	No-PC	0.013892
chr04	54000000	No-PC	0.0119687
chr04	54500000	No-PC	0.0213115
chr04	55000000	No-PC	0.0185692
chr04	55500000	No-PC	0.0115015
chr04	56000000	No-PC	0.0191122
chr04	56500000	No-PC	0.0121299
chr04	57000000	No-PC	0.0052203
chr04	57500000	No-PC	0.0121617
chr04	58000000	No-PC	0.00831391
chr04	58500000	No-PC	0.0111182
chr04	59000000	No-PC	0.0188004
chr04	59500000	No-PC	0.0200471
chr04	60000000	No-PC	0.0224336
chr04	60500000	No-PC	0.0214461
chr04	61000000	No-PC	0.0195218
chr04	61500000	No-PC	0.0236641
chr04	62000000	No-PC	0.0278121
chr04	62500000	No-PC	0.0213771
chr04	63000000	No-PC	0.0242706
chr04	63500000	No-PC	0.0237075
chr04	64000000	No-PC	0.0255098
chr04	64500000	No-PC	0.0254993
chr04	65000000	No-PC	0.0220609
chr04	65500000	No-PC	0.0224566
chr04	66000000	No-PC	0.021709
chr04	66500000	No-PC	0.0170268
chr04	67000000	No-PC	0.016287
chr04	67500000	No-PC	0.0150473
chr04	68000000	No-PC	0.0206316
chr04	68500000	No-PC	0.0175849
chr04	69000000	No-PC	0.0192421
chr05	0	No-PC	0.0212802
chr05	500000	No-PC	0.028754
chr05	1000000	No-PC	0.0265234
chr05	1500000	No-PC	0.0286637
chr05	2000000	No-PC	0.0252537
chr05	2500000	No-PC	0.0212427
chr05	3000000	No-PC	0.0214677
chr05	3500000	No-PC	0.0233654
chr05	4000000	No-PC	0.02576
chr05	4500000	No-PC	0.0260088
chr05	5000000	No-PC	0.0243389
chr05	5500000	No-PC	0.0242311
chr05	6000000	No-PC	0.0247307
chr05	6500000	No-PC	0.024121
chr05	7000000	No-PC	0.0269133
chr05	7500000	No-PC	0.0252863
chr05	8000000	No-PC	0.017515
chr05	8500000	No-PC	0.0222262
chr05	9000000	No-PC	0.0254487
chr05	9500000	No-PC	0.0229928
chr05	10000000	No-PC	0.026799
chr05	10500000	No-PC	0.0219696
chr05	11000000	No-PC	0.0218107
chr05	11500000	No-PC	0.0232347
chr05	12000000	No-PC	0.0216848
chr05	12500000	No-PC	0.0173673
chr05	13000000	No-PC	0.0270606
chr05	13500000	No-PC	0.024873
chr05	14000000	PC	0.025987
chr05	14500000	PC	0.0244442
chr05	15000000	PC	0.0278042
chr05	15500000	PC	0.0324661
chr05	16000000	PC	0.0312234
chr05	16500000	PC	0.0277896
chr05	17000000	PC	0.0267324
chr05	17500000	PC	0.0234765
chr05	18000000	PC	0.0236837
chr05	18500000	PC	0.0244324
chr05	19000000	PC	0.0258688
chr05	19500000	PC	0.0255127
chr05	20000000	PC	0.0262019
chr05	20500000	PC	0.0212258
chr05	21000000	PC	0.0249331
chr05	21500000	PC	0.0277283
chr05	22000000	PC	0.0264124
chr05	22500000	PC	0.0234592
chr05	23000000	PC	0.0262653
chr05	23500000	PC	0.028388
chr05	24000000	PC	0.0177838
chr05	24500000	PC	0.0220655
chr05	25000000	PC	0.0213387
chr05	25500000	PC	0.0235255
chr05	26000000	PC	0.0184214
chr05	26500000	PC	0.0263815
chr05	27000000	PC	0.0173184
chr05	27500000	PC	0.0178409
chr05	28000000	PC	0.023811
chr05	28500000	PC	0.0158496
chr05	29000000	PC	0.021993
chr05	29500000	PC	0.0263797
chr05	30000000	PC	0.0196299
chr05	30500000	PC	0.0241881
chr05	31000000	PC	0.0230544
chr05	31500000	PC	0.012958
chr05	32000000	PC	0.0233527
chr05	32500000	PC	0.0243881
chr05	33000000	PC	0.0201252
chr05	33500000	PC	0.0228376
chr05	34000000	PC	0.0213081
chr05	34500000	PC	0.0267782
chr05	35000000	PC	0.0234702
chr05	35500000	PC	0.0255019
chr05	36000000	PC	0.0223019
chr05	36500000	PC	0.0216643
chr05	37000000	PC	0.0276861
chr05	37500000	PC	0.0200306
chr05	38000000	PC	0.0190886
chr05	38500000	PC	0.022523
chr05	39000000	PC	0.0178655
chr05	39500000	PC	0.0224347
chr05	40000000	PC	0.0226682
chr05	40500000	PC	0.0176517
chr05	41000000	PC	0.0220201
chr05	41500000	PC	0.0221467
chr05	42000000	PC	0.0257351
chr05	42500000	PC	0.018819
chr05	43000000	PC	0.0297375
chr05	43500000	PC	0.0220749
chr05	44000000	PC	0.0245087
chr05	44500000	PC	0.0216562
chr05	45000000	PC	0.0227323
chr05	45500000	PC	0.0231852
chr05	46000000	No-PC	0.0207769
chr05	46500000	No-PC	0.0234738
chr05	47000000	No-PC	0.0240178
chr05	47500000	No-PC	0.0236938
chr05	48000000	No-PC	0.0227973
chr05	48500000	No-PC	0.0231176
chr05	49000000	No-PC	0.0245178
chr05	49500000	No-PC	0.023564
chr05	50000000	No-PC	0.020713
chr05	50500000	No-PC	0.0226063
chr05	51000000	No-PC	0.0235935
chr05	51500000	No-PC	0.0251399
chr05	52000000	No-PC	0.0224503
chr05	52500000	No-PC	0.0257222
chr05	53000000	No-PC	0.0274629
chr05	53500000	No-PC	0.030855
chr05	54000000	No-PC	0.025454
chr05	54500000	No-PC	0.0223406
chr05	55000000	No-PC	0.0107119
chr05	55500000	No-PC	0.0279237
chr06	0	No-PC	0.00566422
chr06	500000	No-PC	0.0211988
chr06	1000000	No-PC	0.0153352
chr06	1500000	No-PC	0.0193736
chr06	2000000	No-PC	0.0208866
chr06	2500000	No-PC	0.019187
chr06	3000000	No-PC	0.0200351
chr06	3500000	No-PC	0.0225376
chr06	4000000	No-PC	0.0219963
chr06	4500000	No-PC	0.0240226
chr06	5000000	No-PC	0.0259355
chr06	5500000	No-PC	0.019099
chr06	6000000	No-PC	0.0225489
chr06	6500000	PC	0.0175052
chr06	7000000	PC	0.0267997
chr06	7500000	PC	0.0241875
chr06	8000000	PC	0.0287433
chr06	8500000	PC	0.0212759
chr06	9000000	PC	0.0180689
chr06	9500000	PC	0.0179667
chr06	10000000	PC	0.0150138
chr06	10500000	PC	0.0100092
chr06	11000000	PC	0.00870846
chr06	11500000	PC	0.00705475
chr06	12000000	PC	0.008432
chr06	12500000	PC	0.00612789
chr06	13000000	PC	0.00624092
chr06	13500000	PC	0.00765195
chr06	14000000	PC	0.00611694
chr06	14500000	PC	0.00782647
chr06	15000000	PC	0.00550336
chr06	15500000	PC	0.00509219
chr06	16000000	PC	0.00679842
chr06	16500000	PC	0.00459264
chr06	17000000	PC	0.00590469
chr06	17500000	PC	0.00469625
chr06	18000000	PC	0.00413397
chr06	18500000	PC	0.0051439
chr06	19000000	PC	0.00694933
chr06	19500000	PC	0.00591182
chr06	20000000	PC	0.00516658
chr06	20500000	PC	0.00660577
chr06	21000000	PC	0.00987935
chr06	21500000	PC	0.0100636
chr06	22000000	PC	0.0080052
chr06	22500000	PC	0.00674224
chr06	23000000	PC	0.00804453
chr06	23500000	PC	0.00565382
chr06	24000000	PC	0.00614713
chr06	24500000	PC	0.00593344
chr06	25000000	PC	0.00527201
chr06	25500000	PC	0.0123481
chr06	26000000	PC	0.00753082
chr06	26500000	PC	0.00946222
chr06	27000000	PC	0.00803464
chr06	27500000	PC	0.0118341
chr06	28000000	PC	0.0135568
chr06	28500000	PC	0.00969262
chr06	29000000	PC	0.016862
chr06	29500000	PC	0.014048
chr06	30000000	PC	0.0172779
chr06	30500000	PC	0.0158401
chr06	31000000	PC	0.0165365
chr06	31500000	PC	0.0197251
chr06	32000000	PC	0.0193404
chr06	32500000	PC	0.016412
chr06	33000000	PC	0.0133497
chr06	33500000	PC	0.00614002
chr06	34000000	PC	0.012729
chr06	34500000	PC	0.0194428
chr06	35000000	No-PC	0.0199014
chr06	35500000	No-PC	0.0189079
chr06	36000000	No-PC	0.0232318
chr06	36500000	No-PC	0.0231151
chr06	37000000	No-PC	0.0213354
chr06	37500000	No-PC	0.0270072
chr06	38000000	No-PC	0.0195271
chr06	38500000	No-PC	0.0205118
chr06	39000000	No-PC	0.0216148
chr06	39500000	No-PC	0.0187451
chr06	40000000	No-PC	0.0210135
chr06	40500000	No-PC	0.0207733
chr06	41000000	No-PC	0.0191602
chr06	41500000	No-PC	0.0193137
chr06	42000000	No-PC	0.0158466
chr06	42500000	No-PC	0.0145407
chr06	43000000	No-PC	0.0147625
chr06	43500000	No-PC	0.019043
chr06	44000000	No-PC	0.0182108
chr06	44500000	No-PC	0.020738
chr06	45000000	No-PC	0.0187514
chr06	45500000	No-PC	0.0174805
chr06	46000000	No-PC	0.022044
chr06	46500000	No-PC	0.0225367
chr06	47000000	No-PC	0.020791
chr06	47500000	No-PC	0.0192266
chr06	48000000	No-PC	0.0182857
chr06	48500000	No-PC	0.0179247
chr06	49000000	No-PC	0.0153874
chr06	49500000	No-PC	0.016846
chr06	50000000	No-PC	0.0191245
chr06	50500000	No-PC	0.015749
chr06	51000000	No-PC	0.0141278
chr06	51500000	No-PC	0.0163933
chr06	52000000	No-PC	0.0185651
chr06	52500000	No-PC	0.0180272
chr06	53000000	No-PC	0.0200096
chr06	53500000	No-PC	0.0211463
chr06	54000000	No-PC	0.024127
chr06	54500000	No-PC	0.0231047
chr06	55000000	No-PC	0.0198846
chr06	55500000	No-PC	0.0185158
chr06	56000000	No-PC	0.0222115
chr06	56500000	No-PC	0.0253937
chr06	57000000	No-PC	0.0229986
chr06	57500000	No-PC	0.022177
chr06	58000000	No-PC	0.0194515
chr06	58500000	No-PC	0.0199192
chr06	59000000	No-PC	0.0138985
chr07	0	No-PC	0.0159497
chr07	500000	No-PC	0.0267603
chr07	1000000	No-PC	0.022474
chr07	1500000	No-PC	0.0233118
chr07	2000000	No-PC	0.0192753
chr07	2500000	No-PC	0.0232806
chr07	3000000	No-PC	0.021821
chr07	3500000	No-PC	0.0187685
chr07	4000000	No-PC	0.019262
chr07	4500000	No-PC	0.0196573
chr07	5000000	No-PC	0.0249576
chr07	5500000	No-PC	0.0214565
chr07	6000000	No-PC	0.0219287
chr07	6500000	No-PC	0.0180424
chr07	7000000	No-PC	0.0193281
chr07	7500000	PC	0.0260247
chr07	8000000	PC	0.0273667
chr07	8500000	PC	0.0241956
chr07	9000000	PC	0.0197256
chr07	9500000	PC	0.0201494
chr07	10000000	PC	0.0252022
chr07	10500000	PC	0.0277383
chr07	11000000	PC	0.0282572
chr07	11500000	PC	0.0224592
chr07	12000000	PC	0.0255922
chr07	12500000	PC	0.0231143
chr07	13000000	PC	0.0212363
chr07	13500000	PC	0.0255779
chr07	14000000	PC	0.0212776
chr07	14500000	PC	0.0230322
chr07	15000000	PC	0.0205193
chr07	15500000	PC	0.0165399
chr07	16000000	PC	0.0112058
chr07	16500000	PC	0.01233
chr07	17000000	PC	0.0116891
chr07	17500000	PC	0.0108164
chr07	18000000	PC	0.0188873
chr07	18500000	PC	0.0137569
chr07	19000000	PC	0.00986297
chr07	19500000	PC	0.0123414
chr07	20000000	PC	0.0118506
chr07	20500000	PC	0.0181702
chr07	21000000	PC	0.0169345
chr07	21500000	PC	0.0159027
chr07	22000000	PC	0.0134533
chr07	22500000	PC	0.0113687
chr07	23000000	PC	0.0181237
chr07	23500000	PC	0.0203144
chr07	24000000	PC	0.0194857
chr07	24500000	PC	0.0218098
chr07	25000000	PC	0.0202014
chr07	25500000	PC	0.019014
chr07	26000000	PC	0.0194837
chr07	26500000	PC	0.0179656
chr07	27000000	PC	0.0184828
chr07	27500000	PC	0.0144701
chr07	28000000	PC	0.0164579
chr07	28500000	PC	0.0128483
chr07	29000000	PC	0.0116135
chr07	29500000	PC	0.013039
chr07	30000000	PC	0.0106377
chr07	30500000	PC	0.0100643
chr07	31000000	PC	0.0117142
chr07	31500000	PC	0.0192979
chr07	32000000	PC	0.0169992
chr07	32500000	PC	0.0222618
chr07	33000000	PC	0.0205272
chr07	33500000	PC	0.02017
chr07	34000000	PC	0.0184393
chr07	34500000	PC	0.0195665
chr07	35000000	PC	0.0245195
chr07	35500000	PC	0.0263911
chr07	36000000	PC	0.0236765
chr07	36500000	PC	0.0225689
chr07	37000000	PC	0.0270661
chr07	37500000	PC	0.0226091
chr07	38000000	PC	0.0274723
chr07	38500000	PC	0.0243015
chr07	39000000	PC	0.0233012
chr07	39500000	PC	0.0238312
chr07	40000000	PC	0.0248001
chr07	40500000	PC	0.024666
chr07	41000000	PC	0.0210583
chr07	41500000	PC	0.0195369
chr07	42000000	PC	0.0175427
chr07	42500000	PC	0.015254
chr07	43000000	PC	0.0186179
chr07	43500000	PC	0.0159411
chr07	44000000	No-PC	0.0187249
chr07	44500000	No-PC	0.0195969
chr07	45000000	No-PC	0.0162313
chr07	45500000	No-PC	0.0202817
chr07	46000000	No-PC	0.0201278
chr07	46500000	No-PC	0.0200739
chr07	47000000	No-PC	0.0236261
chr07	47500000	No-PC	0.0191747
chr07	48000000	No-PC	0.0235946
chr07	48500000	No-PC	0.019202
chr07	49000000	No-PC	0.022461
chr07	49500000	No-PC	0.0216681
chr07	50000000	No-PC	0.0260397
chr07	50500000	No-PC	0.0251302
chr07	51000000	No-PC	0.0212696
chr07	51500000	No-PC	0.0222123
chr07	52000000	No-PC	0.0234936
chr07	52500000	No-PC	0.0217838
chr07	53000000	No-PC	0.0235104
chr07	53500000	No-PC	0.0250861
chr07	54000000	No-PC	0.0260091
chr07	54500000	No-PC	0.0258076
chr07	55000000	No-PC	0.0226017
chr07	55500000	No-PC	0.0243921
chr07	56000000	No-PC	0.0259196
chr07	56500000	No-PC	0.0227193
chr07	57000000	No-PC	0.0198985
chr07	57500000	No-PC	0.0187522
chr08	0	No-PC	0.0139749
chr08	500000	No-PC	0.0147398
chr08	1000000	No-PC	0.0139287
chr08	1500000	No-PC	0.02182
chr08	2000000	No-PC	0.0172108
chr08	2500000	No-PC	0.0204922
chr08	3000000	No-PC	0.0203256
chr08	3500000	No-PC	0.0140924
chr08	4000000	No-PC	0.0225787
chr08	4500000	No-PC	0.0204608
chr08	5000000	No-PC	0.01994
chr08	5500000	No-PC	0.0210966
chr08	6000000	No-PC	0.0260167
chr08	6500000	No-PC	0.0215986
chr08	7000000	No-PC	0.0231252
chr08	7500000	No-PC	0.0277231
chr08	8000000	No-PC	0.0224184
chr08	8500000	No-PC	0.0248654
chr08	9000000	PC	0.0146192
chr08	9500000	PC	0.0225105
chr08	10000000	PC	0.0232697
chr08	10500000	PC	0.0224585
chr08	11000000	PC	0.0215696
chr08	11500000	PC	0.023033
chr08	12000000	PC	0.0235051
chr08	12500000	PC	0.0182294
chr08	13000000	PC	0.0231914
chr08	13500000	PC	0.0185318
chr08	14000000	PC	0.0122992
chr08	14500000	PC	0.0125636
chr08	15000000	PC	0.00759547
chr08	15500000	PC	0.0106804
chr08	16000000	PC	0.0129223
chr08	16500000	PC	0.00998148
chr08	17000000	PC	0.00946608
chr08	17500000	PC	0.00810892
chr08	18000000	PC	0.00837916
chr08	18500000	PC	0.013105
chr08	19000000	PC	0.00835749
chr08	19500000	PC	0.0107501
chr08	20000000	PC	0.0164901
chr08	20500000	PC	0.00974235
chr08	21000000	PC	0.0161247
chr08	21500000	PC	0.0160284
chr08	22000000	PC	0.0122424
chr08	22500000	PC	0.00735338
chr08	23000000	PC	0.016241
chr08	23500000	PC	0.0185707
chr08	24000000	PC	0.00983976
chr08	24500000	PC	0.0109165
chr08	25000000	PC	0.0103907
chr08	25500000	PC	0.00783186
chr08	26000000	PC	0.00916802
chr08	26500000	PC	0.00665785
chr08	27000000	PC	0.00778971
chr08	27500000	PC	0.00733606
chr08	28000000	PC	0.00749999
chr08	28500000	PC	0.0150881
chr08	29000000	PC	0.0152777
chr08	29500000	PC	0.0199642
chr08	30000000	PC	0.0186939
chr08	30500000	PC	0.0213078
chr08	31000000	PC	0.0208189
chr08	31500000	PC	0.0183774
chr08	32000000	PC	0.0147412
chr08	32500000	PC	0.0202043
chr08	33000000	PC	0.0249361
chr08	33500000	PC	0.02379
chr08	34000000	PC	0.0212111
chr08	34500000	PC	0.0204639
chr08	35000000	PC	0.022472
chr08	35500000	PC	0.0231418
chr08	36000000	PC	0.0255014
chr08	36500000	PC	0.0235888
chr08	37000000	PC	0.0236862
chr08	37500000	PC	0.0227057
chr08	38000000	PC	0.0211685
chr08	38500000	PC	0.0243369
chr08	39000000	PC	0.0243547
chr08	39500000	PC	0.0258499
chr08	40000000	PC	0.023992
chr08	40500000	PC	0.0263014
chr08	41000000	PC	0.024326
chr08	41500000	No-PC	0.0269069
chr08	42000000	No-PC	0.0286889
chr08	42500000	No-PC	0.0234512
chr08	43000000	No-PC	0.0223256
chr08	43500000	No-PC	0.0220924
chr08	44000000	No-PC	0.0215661
chr08	44500000	No-PC	0.0171531
chr08	45000000	No-PC	0.0202303
chr08	45500000	No-PC	0.0249793
chr08	46000000	No-PC	0.017815
chr08	46500000	No-PC	0.021517
chr08	47000000	No-PC	0.0272178
chr08	47500000	No-PC	0.0210687
chr08	48000000	No-PC	0.0243264
chr08	48500000	No-PC	0.0162435
chr08	49000000	No-PC	0.0195708
chr08	49500000	No-PC	0.0238674
chr08	50000000	No-PC	0.0178484
chr08	50500000	No-PC	0.0244823
chr08	51000000	No-PC	0.0259322
chr08	51500000	No-PC	0.0248504
chr08	52000000	No-PC	0.0244045
chr08	52500000	No-PC	0.0194036
chr08	53000000	No-PC	0.0192537
chr08	53500000	No-PC	0.0223815
chr08	54000000	No-PC	0.0121991
chr08	54500000	No-PC	0.0218581
chr08	55000000	No-PC	0.0240603
chr08	55500000	No-PC	0.0220209
chr08	56000000	No-PC	0.0189458
chr08	56500000	No-PC	0.0142556
chr08	57000000	No-PC	0.0147636
chr08	57500000	No-PC	0.0117403
chr08	58000000	No-PC	0.0151541
chr08	58500000	No-PC	0.019854
chr08	59000000	No-PC	0.0172101
chr09	0	No-PC	0.0111329
chr09	500000	No-PC	0.0141455
chr09	1000000	No-PC	0.0197815
chr09	1500000	No-PC	0.025877
chr09	2000000	No-PC	0.0261091
chr09	2500000	No-PC	0.0230525
chr09	3000000	No-PC	0.0229217
chr09	3500000	No-PC	0.0222558
chr09	4000000	No-PC	0.0184423
chr09	4500000	No-PC	0.0256206
chr09	5000000	No-PC	0.0261147
chr09	5500000	No-PC	0.0235599
chr09	6000000	No-PC	0.0219119
chr09	6500000	No-PC	0.0235744
chr09	7000000	No-PC	0.0197713
chr09	7500000	No-PC	0.0174872
chr09	8000000	No-PC	0.0222219
chr09	8500000	No-PC	0.0195187
chr09	9000000	No-PC	0.0165723
chr09	9500000	No-PC	0.0215436
chr09	10000000	PC	0.0238494
chr09	10500000	PC	0.0227161
chr09	11000000	PC	0.0208011
chr09	11500000	PC	0.0231551
chr09	12000000	PC	0.0201467
chr09	12500000	PC	0.0160135
chr09	13000000	PC	0.0141941
chr09	13500000	PC	0.016418
chr09	14000000	PC	0.0177346
chr09	14500000	PC	0.0183052
chr09	15000000	PC	0.0197358
chr09	15500000	PC	0.0184517
chr09	16000000	PC	0.0182765
chr09	16500000	PC	0.0128575
chr09	17000000	PC	0.0106448
chr09	17500000	PC	0.0137766
chr09	18000000	PC	0.0122116
chr09	18500000	PC	0.0150346
chr09	19000000	PC	0.0149495
chr09	19500000	PC	0.0110576
chr09	20000000	PC	0.0108668
chr09	20500000	PC	0.0134485
chr09	21000000	PC	0.0139213
chr09	21500000	PC	0.0102747
chr09	22000000	PC	0.0141574
chr09	22500000	PC	0.0111871
chr09	23000000	PC	0.0067205
chr09	23500000	PC	0.010538
chr09	24000000	PC	0.00892564
chr09	24500000	PC	0.0111867
chr09	25000000	PC	0.0108963
chr09	25500000	PC	0.0124449
chr09	26000000	PC	0.013593
chr09	26500000	PC	0.0148876
chr09	27000000	PC	0.0170915
chr09	27500000	PC	0.011605
chr09	28000000	PC	0.0168969
chr09	28500000	PC	0.0154592
chr09	29000000	PC	0.0129505
chr09	29500000	PC	0.0139933
chr09	30000000	PC	0.0124689
chr09	30500000	PC	0.0128649
chr09	31000000	PC	0.0126453
chr09	31500000	PC	0.00938004
chr09	32000000	PC	0.0115059
chr09	32500000	PC	0.00679086
chr09	33000000	PC	0.012001
chr09	33500000	PC	0.00999629
chr09	34000000	PC	0.014405
chr09	34500000	PC	0.0112112
chr09	35000000	PC	0.0160767
chr09	35500000	PC	0.0123597
chr09	36000000	PC	0.0130536
chr09	36500000	PC	0.0191669
chr09	37000000	PC	0.0173231
chr09	37500000	PC	0.0161537
chr09	38000000	PC	0.0198683
chr09	38500000	PC	0.00913146
chr09	39000000	PC	0.0157715
chr09	39500000	PC	0.0169483
chr09	40000000	PC	0.0202626
chr09	40500000	PC	0.0180958
chr09	41000000	PC	0.0203135
chr09	41500000	PC	0.0158099
chr09	42000000	PC	0.0163378
chr09	42500000	PC	0.0143914
chr09	43000000	PC	0.00974686
chr09	43500000	PC	0.0157666
chr09	44000000	PC	0.0195689
chr09	44500000	PC	0.0191461
chr09	45000000	PC	0.0145582
chr09	45500000	No-PC	0.018552
chr09	46000000	No-PC	0.0193073
chr09	46500000	No-PC	0.0164638
chr09	47000000	No-PC	0.023566
chr09	47500000	No-PC	0.0259297
chr09	48000000	No-PC	0.0250042
chr09	48500000	No-PC	0.017506
chr09	49000000	No-PC	0.0225365
chr09	49500000	No-PC	0.0177858
chr09	50000000	No-PC	0.0218664
chr09	50500000	No-PC	0.0222381
chr09	51000000	No-PC	0.0250973
chr09	51500000	No-PC	0.0298588
chr09	52000000	No-PC	0.0240322
chr09	52500000	No-PC	0.0242615
chr09	53000000	No-PC	0.0202754
chr09	53500000	No-PC	0.0171235
chr09	54000000	No-PC	0.0187127
chr09	54500000	No-PC	0.0171968
chr09	55000000	No-PC	0.0171683
chr09	55500000	No-PC	0.0185488
chr09	56000000	No-PC	0.0194527
chr09	56500000	No-PC	0.0181225
chr09	57000000	No-PC	0.0109882
chr09	57500000	No-PC	0.0184054
chr09	58000000	No-PC	0.0174167
chr09	58500000	No-PC	0.0201376
chr09	59000000	No-PC	0.0229451
chr09	59500000	No-PC	0.0220193
chr09	60000000	No-PC	0.0180645
chr09	60500000	No-PC	0.0188141
chr09	61000000	No-PC	0.0170077
chr09	61500000	No-PC	0.0224969
chr09	62000000	No-PC	0.0221078
chr09	62500000	No-PC	0.0212681
chr09	63000000	No-PC	0.0240538
chr09	63500000	No-PC	0.0199727
chr09	64000000	No-PC	0.0192497
chr09	64500000	No-PC	0.021277
chr09	65000000	No-PC	0.0235532
chr09	65500000	No-PC	0.0201148
chr09	66000000	No-PC	0.0224118
chr09	66500000	No-PC	0.020833
chr09	67000000	No-PC	0.0193012
chr09	67500000	No-PC	0.0107215
chr10	0	No-PC	0.0161809
chr10	500000	No-PC	0.0175001
chr10	1000000	No-PC	0.0204411
chr10	1500000	No-PC	0.0244581
chr10	2000000	No-PC	0.0211799
chr10	2500000	No-PC	0.0192945
chr10	3000000	No-PC	0.0195526
chr10	3500000	No-PC	0.0197533
chr10	4000000	No-PC	0.0187208
chr10	4500000	No-PC	0.0215508
chr10	5000000	No-PC	0.012126
chr10	5500000	No-PC	0.0118759
chr10	6000000	PC	0.0148353
chr10	6500000	PC	0.00841119
chr10	7000000	PC	0.0109269
chr10	7500000	PC	0.014116
chr10	8000000	PC	0.0139308
chr10	8500000	PC	0.0137946
chr10	9000000	PC	0.011689
chr10	9500000	PC	0.00823364
chr10	10000000	PC	0.00726201
chr10	10500000	PC	0.0087849
chr10	11000000	PC	0.00564434
chr10	11500000	PC	0.00367849
chr10	12000000	PC	0.0044972
chr10	12500000	PC	0.00362135
chr10	13000000	PC	0.00321121
chr10	13500000	PC	0.00370458
chr10	14000000	PC	0.00617004
chr10	14500000	PC	0.00521837
chr10	15000000	PC	0.0100768
chr10	15500000	PC	0.00224648
chr10	16000000	PC	0.00263148
chr10	16500000	PC	0.00522
chr10	17000000	PC	0.00347294
chr10	17500000	PC	0.00306748
chr10	18000000	PC	0.00370996
chr10	18500000	PC	0.00439942
chr10	19000000	PC	0.00326579
chr10	19500000	PC	0.00480894
chr10	20000000	PC	0.0053169
chr10	20500000	PC	0.00748667
chr10	21000000	PC	0.00743571
chr10	21500000	PC	0.0035786
chr10	22000000	PC	0.00247488
chr10	22500000	PC	0.00539739
chr10	23000000	PC	0.00859409
chr10	23500000	PC	0.00668854
chr10	24000000	PC	0.00406209
chr10	24500000	PC	0.00532704
chr10	25000000	PC	0.0039958
chr10	25500000	PC	0.00371237
chr10	26000000	PC	0.00392436
chr10	26500000	PC	0.00386097
chr10	27000000	PC	0.00443699
chr10	27500000	PC	0.00349691
chr10	28000000	PC	0.00307922
chr10	28500000	PC	0.00492978
chr10	29000000	PC	0.00603615
chr10	29500000	PC	0.00598138
chr10	30000000	PC	0.00700364
chr10	30500000	PC	0.00642017
chr10	31000000	PC	0.0033884
chr10	31500000	PC	0.00395893
chr10	32000000	PC	0.00342015
chr10	32500000	PC	0.00357311
chr10	33000000	PC	0.00274986
chr10	33500000	PC	0.00317931
chr10	34000000	PC	0.00378527
chr10	34500000	PC	0.00545099
chr10	35000000	PC	0.0074101
chr10	35500000	PC	0.00855102
chr10	36000000	PC	0.00798866
chr10	36500000	PC	0.00613183
chr10	37000000	PC	0.00539961
chr10	37500000	PC	0.00170493
chr10	38000000	PC	0.00323783
chr10	38500000	PC	0.00274573
chr10	39000000	PC	0.00227189
chr10	39500000	PC	0.00281449
chr10	40000000	PC	0.0025702
chr10	40500000	PC	0.00212348
chr10	41000000	PC	0.00301232
chr10	41500000	PC	0.00325839
chr10	42000000	PC	0.00460194
chr10	42500000	PC	0.00282228
chr10	43000000	PC	0.00506578
chr10	43500000	PC	0.00646374
chr10	44000000	PC	0.0126104
chr10	44500000	No-PC	0.00980528
chr10	45000000	No-PC	0.016396
chr10	45500000	No-PC	0.0112941
chr10	46000000	No-PC	0.0101834
chr10	46500000	No-PC	0.0135367
chr10	47000000	No-PC	0.0145592
chr10	47500000	No-PC	0.0120114
chr10	48000000	No-PC	0.0122029
chr10	48500000	No-PC	0.0162813
chr10	49000000	No-PC	0.0147223
chr10	49500000	No-PC	0.0143748
chr10	50000000	No-PC	0.0128225
chr10	50500000	No-PC	0.0138679
chr10	51000000	No-PC	0.0114097
chr10	51500000	No-PC	0.0142392
chr10	52000000	No-PC	0.012067
chr10	52500000	No-PC	0.0102806
chr10	53000000	No-PC	0.0159677
chr10	53500000	No-PC	0.0125035
chr10	54000000	No-PC	0.0166877
chr10	54500000	No-PC	0.0182372
chr10	55000000	No-PC	0.0168992
chr10	55500000	No-PC	0.0185477
chr10	56000000	No-PC	0.0179909
chr10	56500000	No-PC	0.0221522
chr10	57000000	No-PC	0.0235526
chr10	57500000	No-PC	0.0222197
chr10	58000000	No-PC	0.020687
chr10	58500000	No-PC	0.0239667
chr10	59000000	No-PC	0.0216361
chr10	59500000	No-PC	0.0199592
chr10	60000000	No-PC	0.0228216
chr10	60500000	No-PC	0.0199678
chr10	61000000	No-PC	0.0421572
chr11	0	No-PC	0.0104641
chr11	500000	No-PC	0.0278051
chr11	1000000	No-PC	0.0279297
chr11	1500000	No-PC	0.0244828
chr11	2000000	No-PC	0.0245259
chr11	2500000	No-PC	0.0314186
chr11	3000000	No-PC	0.0325281
chr11	3500000	No-PC	0.0309335
chr11	4000000	No-PC	0.025565
chr11	4500000	No-PC	0.0231403
chr11	5000000	No-PC	0.0206763
chr11	5500000	No-PC	0.0215134
chr11	6000000	No-PC	0.0231898
chr11	6500000	No-PC	0.0193872
chr11	7000000	No-PC	0.0202592
chr11	7500000	No-PC	0.0218566
chr11	8000000	No-PC	0.0253361
chr11	8500000	No-PC	0.0242672
chr11	9000000	No-PC	0.0237093
chr11	9500000	No-PC	0.0229731
chr11	10000000	No-PC	0.0261813
chr11	10500000	No-PC	0.0227965
chr11	11000000	No-PC	0.0252183
chr11	11500000	No-PC	0.0261357
chr11	12000000	No-PC	0.0201483
chr11	12500000	No-PC	0.024021
chr11	13000000	No-PC	0.0231566
chr11	13500000	No-PC	0.0243402
chr11	14000000	No-PC	0.028541
chr11	14500000	No-PC	0.0250726
chr11	15000000	No-PC	0.0216707
chr11	15500000	No-PC	0.0253778
chr11	16000000	No-PC	0.0178141
chr11	16500000	PC	0.0183152
chr11	17000000	PC	0.0178933
chr11	17500000	PC	0.0225049
chr11	18000000	PC	0.0197424
chr11	18500000	PC	0.0204193
chr11	19000000	PC	0.0218547
chr11	19500000	PC	0.0190698
chr11	20000000	PC	0.00630975
chr11	20500000	PC	0.0122196
chr11	21000000	PC	0.00884769
chr11	21500000	PC	0.0170978
chr11	22000000	PC	0.0142612
chr11	22500000	PC	0.00791467
chr11	23000000	PC	0.0143131
chr11	23500000	PC	0.0153976
chr11	24000000	PC	0.0109734
chr11	24500000	PC	0.0155629
chr11	25000000	PC	0.0188862
chr11	25500000	PC	0.0205411
chr11	26000000	PC	0.0175339
chr11	26500000	PC	0.0127358
chr11	27000000	PC	0.0186931
chr11	27500000	PC	0.0184604
chr11	28000000	PC	0.0130504
chr11	28500000	PC	0.0114619
chr11	29000000	PC	0.0155026
chr11	29500000	PC	0.0209055
chr11	30000000	PC	0.0162727
chr11	30500000	PC	0.0187724
chr11	31000000	PC	0.0143432
chr11	31500000	PC	0.0198884
chr11	32000000	PC	0.024174
chr11	32500000	PC	0.0222617
chr11	33000000	PC	0.0186474
chr11	33500000	PC	0.019461
chr11	34000000	PC	0.0186727
chr11	34500000	PC	0.0205594
chr11	35000000	No-PC	0.025533
chr11	35500000	No-PC	0.0234391
chr11	36000000	No-PC	0.0200331
chr11	36500000	No-PC	0.00902579
chr11	37000000	No-PC	0.0158147
chr11	37500000	No-PC	0.0161823
chr11	38000000	No-PC	0.0187899
chr11	38500000	No-PC	0.0199912
chr11	39000000	No-PC	0.0126122
chr11	39500000	No-PC	0.0124826
chr11	40000000	No-PC	0.0151244
chr11	40500000	No-PC	0.0171286
chr11	41000000	No-PC	0.019513
chr11	41500000	No-PC	0.018627
chr11	42000000	No-PC	0.0186763
chr11	42500000	No-PC	0.0188653
chr11	43000000	No-PC	0.0228203
chr11	43500000	No-PC	0.0196869
chr11	44000000	No-PC	0.0221351
chr11	44500000	No-PC	0.0227838
chr11	45000000	No-PC	0.0263796
chr11	45500000	No-PC	0.0266463
chr11	46000000	No-PC	0.0148246
chr11	46500000	No-PC	0.0140974
chr12	0	No-PC	0.0446272
chr12	500000	No-PC	0.0227989
chr12	1000000	No-PC	0.020855
chr12	1500000	No-PC	0.0240893
chr12	2000000	No-PC	0.0235066
chr12	2500000	No-PC	0.0250215
chr12	3000000	No-PC	0.0285051
chr12	3500000	No-PC	0.0240131
chr12	4000000	No-PC	0.0227624
chr12	4500000	No-PC	0.0225945
chr12	5000000	No-PC	0.0258991
chr12	5500000	No-PC	0.0241957
chr12	6000000	No-PC	0.0227519
chr12	6500000	No-PC	0.022407
chr12	7000000	No-PC	0.0249437
chr12	7500000	No-PC	0.0257377
chr12	8000000	No-PC	0.02505
chr12	8500000	No-PC	0.0240941
chr12	9000000	No-PC	0.0187066
chr12	9500000	PC	0.0163902
chr12	10000000	PC	0.0206126
chr12	10500000	PC	0.0200107
chr12	11000000	PC	0.0199839
chr12	11500000	PC	0.0230095
chr12	12000000	PC	0.0246595
chr12	12500000	PC	0.0228875
chr12	13000000	PC	0.0216776
chr12	13500000	PC	0.0203839
chr12	14000000	PC	0.0137888
chr12	14500000	PC	0.0101817
chr12	15000000	PC	0.0143583
chr12	15500000	PC	0.0195059
chr12	16000000	PC	0.0195498
chr12	16500000	PC	0.00909213
chr12	17000000	PC	0.00585849
chr12	17500000	PC	0.021562
chr12	18000000	PC	0.00975516
chr12	18500000	PC	0.00403696
chr12	19000000	PC	0.00298999
chr12	19500000	PC	0.00372678
chr12	20000000	PC	0.0041481
chr12	20500000	PC	0.00691346
chr12	21000000	PC	0.00991543
chr12	21500000	PC	0.00535575
chr12	22000000	PC	0.00664376
chr12	22500000	PC	0.0103589
chr12	23000000	PC	0.00660766
chr12	23500000	PC	0.0117788
chr12	24000000	PC	0.00740967
chr12	24500000	PC	0.0150264
chr12	25000000	PC	0.00821864
chr12	25500000	PC	0.00753765
chr12	26000000	PC	0.00900983
chr12	26500000	PC	0.00543258
chr12	27000000	PC	0.00502398
chr12	27500000	PC	0.00879868
chr12	28000000	PC	0.00624501
chr12	28500000	PC	0.00425203
chr12	29000000	PC	0.0185228
chr12	29500000	PC	0.022127
chr12	30000000	PC	0.0213989
chr12	30500000	PC	0.0202526
chr12	31000000	PC	0.0162145
chr12	31500000	PC	0.0122826
chr12	32000000	PC	0.0175998
chr12	32500000	PC	0.0165468
chr12	33000000	PC	0.0169791
chr12	33500000	PC	0.0125533
chr12	34000000	PC	0.0109097
chr12	34500000	PC	0.0119535
chr12	35000000	PC	0.00944533
chr12	35500000	PC	0.0126534
chr12	36000000	PC	0.0125094
chr12	36500000	PC	0.00999169
chr12	37000000	PC	0.00816981
chr12	37500000	PC	0.0088187
chr12	38000000	PC	0.0160281
chr12	38500000	PC	0.0065414
chr12	39000000	PC	0.0117007
chr12	39500000	PC	0.013663
chr12	40000000	PC	0.00855864
chr12	40500000	PC	0.0109322
chr12	41000000	PC	0.0131168
chr12	41500000	PC	0.0106289
chr12	42000000	PC	0.00656393
chr12	42500000	PC	0.0105028
chr12	43000000	PC	0.0109684
chr12	43500000	PC	0.0127337
chr12	44000000	PC	0.00882619
chr12	44500000	PC	0.00928566
chr12	45000000	PC	0.00853494
chr12	45500000	PC	0.00667949
chr12	46000000	PC	0.00398348
chr12	46500000	PC	0.0135322
chr12	47000000	PC	0.023073
chr12	47500000	PC	0.0175149
chr12	48000000	PC	0.0230323
chr12	48500000	No-PC	0.0194774
chr12	49000000	No-PC	0.0149649
chr12	49500000	No-PC	0.0168334
chr12	50000000	No-PC	0.0209706
chr12	50500000	No-PC	0.0263648
chr12	51000000	No-PC	0.0262124
chr12	51500000	No-PC	0.0230788
chr12	52000000	No-PC	0.00880569
chr12	52500000	No-PC	0.0218477
chr12	53000000	No-PC	0.023872
chr12	53500000	No-PC	0.0246736
chr12	54000000	No-PC	0.0227689
chr12	54500000	No-PC	0.025393
chr12	55000000	No-PC	0.0258473
chr12	55500000	No-PC	0.0263113
chr12	56000000	No-PC	0.0245084
chr12	56500000	No-PC	0.020225
chr12	57000000	No-PC	0.0239403
chr12	57500000	No-PC	0.0233964
chr12	58000000	No-PC	0.0230918
chr12	58500000	No-PC	0.0240905
chr12	59000000	No-PC	0.0191378
chr12	59500000	No-PC	0.0181364
