# Supplementary material for: The phased pan-genome of tetraploid European potato
Source: Nature. 2025 Apr 16;642(8067):389–97. doi: 10.1038/s41586-025-08843-0 (PMC12158759; doi:10.1038/s41586-025-08843-0)
Supplement: Supplementary file 14 — Source Data Extended Data Fig. 4 [file 41586_2025_8843_MOESM14_ESM.xlsx]

## Sheet: Extended_Figure_4
WinSize	NHaplotypes	Windows Count
2kb	1	9937
2kb	2	42508
2kb	3	63506
2kb	4	86959
2kb	5	98989
2kb	6	103757
2kb	7	103335
2kb	8	81794
2kb	9	51530
2kb	10	28131
2kb	11	15720
2kb	12	9361
2kb	13	6615
2kb	14	4514
2kb	15	3201
2kb	16	2466
2kb	17	1793
2kb	18	1316
2kb	19	994
2kb	20	666
2kb	21	531
2kb	22	351
2kb	23	296
2kb	24	174
2kb	25	129
2kb	26	79
2kb	27	59
2kb	28	56
2kb	29	37
2kb	30	20
2kb	31	4
2kb	32	12
2kb	33	4
2kb	35	4
2kb	37	3
2kb	39	2
5kb	1	2652
5kb	2	10727
5kb	3	17985
5kb	4	26618
5kb	5	33309
5kb	6	37803
5kb	7	40789
5kb	8	35975
5kb	9	26063
5kb	10	16680
5kb	11	10540
5kb	12	7187
5kb	13	5551
5kb	14	4256
5kb	15	3209
5kb	16	2451
5kb	17	1965
5kb	18	1570
5kb	19	1216
5kb	20	953
5kb	21	690
5kb	22	538
5kb	23	388
5kb	24	286
5kb	25	235
5kb	26	142
5kb	27	125
5kb	28	76
5kb	29	67
5kb	30	42
5kb	31	34
5kb	32	20
5kb	33	11
5kb	34	9
5kb	35	4
5kb	36	5
5kb	37	2
5kb	39	2
10kb	1	834
10kb	2	3269
10kb	3	6123
10kb	4	9491
10kb	5	13024
10kb	6	15737
10kb	7	18201
10kb	8	17628
10kb	9	14369
10kb	10	10338
10kb	11	7472
10kb	12	5713
10kb	13	4531
10kb	14	3618
10kb	15	2913
10kb	16	2413
10kb	17	1948
10kb	18	1622
10kb	19	1392
10kb	20	1114
10kb	21	883
10kb	22	708
10kb	23	547
10kb	24	429
10kb	25	337
10kb	26	275
10kb	27	183
10kb	28	115
10kb	29	113
10kb	30	93
10kb	31	54
10kb	32	42
10kb	33	29
10kb	34	28
10kb	35	14
10kb	36	8
10kb	37	2
10kb	38	3
10kb	39	3
50kb	1	29
50kb	2	145
50kb	3	285
50kb	4	521
50kb	5	814
50kb	6	1156
50kb	7	1528
50kb	8	1965
50kb	9	2110
50kb	10	2095
50kb	11	1929
50kb	12	1811
50kb	13	1729
50kb	14	1495
50kb	15	1362
50kb	16	1230
50kb	17	1156
50kb	18	1020
50kb	19	912
50kb	20	845
50kb	21	728
50kb	22	700
50kb	23	587
50kb	24	488
50kb	25	461
50kb	26	368
50kb	27	361
50kb	28	296
50kb	29	215
50kb	30	191
50kb	31	167
50kb	32	129
50kb	33	115
50kb	34	81
50kb	35	59
50kb	36	46
50kb	37	30
50kb	38	18
50kb	39	16
50kb	40	4
100kb	1	6
100kb	2	16
100kb	3	59
100kb	4	124
100kb	5	189
100kb	6	327
100kb	7	400
100kb	8	556
100kb	9	670
100kb	10	730
100kb	11	781
100kb	12	777
100kb	13	799
100kb	14	791
100kb	15	768
100kb	16	699
100kb	17	719
100kb	18	628
100kb	19	609
100kb	20	557
100kb	21	541
100kb	22	498
100kb	23	442
100kb	24	393
100kb	25	329
100kb	26	324
100kb	27	284
100kb	28	269
100kb	29	243
100kb	30	204
100kb	31	214
100kb	32	155
100kb	33	137
100kb	34	99
100kb	35	73
100kb	36	59
100kb	37	53
100kb	38	37
100kb	39	27
100kb	40	6
200kb	1	1
200kb	2	1
200kb	3	14
200kb	4	19
200kb	5	46
200kb	6	62
200kb	7	105
200kb	8	146
200kb	9	173
200kb	10	230
200kb	11	231
200kb	12	273
200kb	13	305
200kb	14	282
200kb	15	309
200kb	16	320
200kb	17	328
200kb	18	326
200kb	19	323
200kb	20	339
200kb	21	350
200kb	22	289
200kb	23	264
200kb	24	297
200kb	25	254
200kb	26	262
200kb	27	245
200kb	28	216
200kb	29	195
200kb	30	176
200kb	31	168
200kb	32	138
200kb	33	139
200kb	34	118
200kb	35	98
200kb	36	69
200kb	37	63
200kb	38	55
200kb	39	41
200kb	40	12
500kb	4	2
500kb	5	4
500kb	6	14
500kb	7	14
500kb	8	27
500kb	9	36
500kb	10	52
500kb	11	49
500kb	12	44
500kb	13	52
500kb	14	54
500kb	15	61
500kb	16	76
500kb	17	87
500kb	18	90
500kb	19	93
500kb	20	81
500kb	21	106
500kb	22	113
500kb	23	107
500kb	24	125
500kb	25	153
500kb	26	127
500kb	27	143
500kb	28	128
500kb	29	115
500kb	30	100
500kb	31	121
500kb	32	110
500kb	33	106
500kb	34	95
500kb	35	92
500kb	36	88
500kb	37	82
500kb	38	71
500kb	39	48
500kb	40	29
1Mb	6	2
1Mb	7	3
1Mb	8	9
1Mb	9	10
1Mb	10	8
1Mb	11	22
1Mb	12	17
1Mb	13	24
1Mb	14	17
1Mb	15	22
1Mb	16	25
1Mb	17	24
1Mb	18	21
1Mb	19	28
1Mb	20	32
1Mb	21	27
1Mb	22	33
1Mb	23	44
1Mb	24	40
1Mb	25	58
1Mb	26	66
1Mb	27	55
1Mb	28	64
1Mb	29	64
1Mb	30	68
1Mb	31	64
1Mb	32	55
1Mb	33	59
1Mb	34	70
1Mb	35	77
1Mb	36	77
1Mb	37	62
1Mb	38	74
1Mb	39	64
1Mb	40	50
