# Supplementary material for: The phased pan-genome of tetraploid European potato
Source: Nature. 2025 Apr 16;642(8067):389–97. doi: 10.1038/s41586-025-08843-0 (PMC12158759; doi:10.1038/s41586-025-08843-0)
Supplement: Supplementary file 15 — Source Data Extended Data Fig. 5 [file 41586_2025_8843_MOESM15_ESM.xlsx]

## Sheet: Extended_Figure_5a
chr	BlockSizeFrom	BlockSizeTo	count
chr01	16915.1	21659.6	75072
chr01	21659.6	27735	0
chr01	27735	35514.5	24819
chr01	35514.5	45476.1	18471
chr01	45476.1	58231.8	12260
chr01	58231.8	74565.5	13783
chr01	74565.5	95480.6	9673
chr01	95480.6	122262	10247
chr01	122262	156556	6355
chr01	156556	200469	7300
chr01	200469	256699	4441
chr01	256699	328702	3246
chr01	328702	420900	2533
chr01	420900	538960	1367
chr01	538960	690135	1000
chr01	690135	883713	532
chr01	883713	1.13159e+06	472
chr01	1.13159e+06	1.44899e+06	332
chr01	1.44899e+06	1.85542e+06	255
chr01	1.85542e+06	2.37586e+06	176
chr01	2.37586e+06	3.04227e+06	56
chr01	3.04227e+06	3.89561e+06	22
chr01	3.89561e+06	4.9883e+06	16
chr01	4.9883e+06	6.38749e+06	18
chr01	6.38749e+06	8.17914e+06	0
chr01	8.17914e+06	1.04733e+07	0
chr01	1.04733e+07	1.3411e+07	0
chr01	1.3411e+07	1.71727e+07	0
chr01	1.71727e+07	2.19896e+07	0
chr01	2.19896e+07	2.81575e+07	0
chr02	16915.1	21659.6	36330
chr02	21659.6	27735	0
chr02	27735	35514.5	13431
chr02	35514.5	45476.1	8524
chr02	45476.1	58231.8	6678
chr02	58231.8	74565.5	9145
chr02	74565.5	95480.6	5460
chr02	95480.6	122262	6313
chr02	122262	156556	3560
chr02	156556	200469	4486
chr02	200469	256699	2188
chr02	256699	328702	1781
chr02	328702	420900	1484
chr02	420900	538960	709
chr02	538960	690135	472
chr02	690135	883713	277
chr02	883713	1.13159e+06	105
chr02	1.13159e+06	1.44899e+06	65
chr02	1.44899e+06	1.85542e+06	27
chr02	1.85542e+06	2.37586e+06	21
chr02	2.37586e+06	3.04227e+06	8
chr02	3.04227e+06	3.89561e+06	2
chr02	3.89561e+06	4.9883e+06	3
chr02	4.9883e+06	6.38749e+06	0
chr02	6.38749e+06	8.17914e+06	0
chr02	8.17914e+06	1.04733e+07	0
chr02	1.04733e+07	1.3411e+07	0
chr02	1.3411e+07	1.71727e+07	0
chr02	1.71727e+07	2.19896e+07	0
chr02	2.19896e+07	2.81575e+07	0
chr03	16915.1	21659.6	54069
chr03	21659.6	27735	0
chr03	27735	35514.5	22545
chr03	35514.5	45476.1	19479
chr03	45476.1	58231.8	14125
chr03	58231.8	74565.5	17697
chr03	74565.5	95480.6	11293
chr03	95480.6	122262	11058
chr03	122262	156556	7050
chr03	156556	200469	7226
chr03	200469	256699	3966
chr03	256699	328702	3117
chr03	328702	420900	2060
chr03	420900	538960	1269
chr03	538960	690135	893
chr03	690135	883713	354
chr03	883713	1.13159e+06	277
chr03	1.13159e+06	1.44899e+06	171
chr03	1.44899e+06	1.85542e+06	96
chr03	1.85542e+06	2.37586e+06	37
chr03	2.37586e+06	3.04227e+06	22
chr03	3.04227e+06	3.89561e+06	3
chr03	3.89561e+06	4.9883e+06	4
chr03	4.9883e+06	6.38749e+06	0
chr03	6.38749e+06	8.17914e+06	1
chr03	8.17914e+06	1.04733e+07	0
chr03	1.04733e+07	1.3411e+07	0
chr03	1.3411e+07	1.71727e+07	0
chr03	1.71727e+07	2.19896e+07	0
chr03	2.19896e+07	2.81575e+07	0
chr04	16915.1	21659.6	56041
chr04	21659.6	27735	0
chr04	27735	35514.5	16356
chr04	35514.5	45476.1	12387
chr04	45476.1	58231.8	8277
chr04	58231.8	74565.5	12241
chr04	74565.5	95480.6	7240
chr04	95480.6	122262	8247
chr04	122262	156556	4780
chr04	156556	200469	4930
chr04	200469	256699	3155
chr04	256699	328702	2988
chr04	328702	420900	2031
chr04	420900	538960	1215
chr04	538960	690135	996
chr04	690135	883713	551
chr04	883713	1.13159e+06	348
chr04	1.13159e+06	1.44899e+06	195
chr04	1.44899e+06	1.85542e+06	155
chr04	1.85542e+06	2.37586e+06	70
chr04	2.37586e+06	3.04227e+06	37
chr04	3.04227e+06	3.89561e+06	26
chr04	3.89561e+06	4.9883e+06	18
chr04	4.9883e+06	6.38749e+06	5
chr04	6.38749e+06	8.17914e+06	3
chr04	8.17914e+06	1.04733e+07	1
chr04	1.04733e+07	1.3411e+07	0
chr04	1.3411e+07	1.71727e+07	1
chr04	1.71727e+07	2.19896e+07	0
chr04	2.19896e+07	2.81575e+07	0
chr05	16915.1	21659.6	48886
chr05	21659.6	27735	0
chr05	27735	35514.5	16792
chr05	35514.5	45476.1	12090
chr05	45476.1	58231.8	8335
chr05	58231.8	74565.5	10626
chr05	74565.5	95480.6	6173
chr05	95480.6	122262	6748
chr05	122262	156556	3295
chr05	156556	200469	3819
chr05	200469	256699	2469
chr05	256699	328702	2630
chr05	328702	420900	2123
chr05	420900	538960	1226
chr05	538960	690135	1116
chr05	690135	883713	516
chr05	883713	1.13159e+06	419
chr05	1.13159e+06	1.44899e+06	285
chr05	1.44899e+06	1.85542e+06	218
chr05	1.85542e+06	2.37586e+06	119
chr05	2.37586e+06	3.04227e+06	52
chr05	3.04227e+06	3.89561e+06	46
chr05	3.89561e+06	4.9883e+06	32
chr05	4.9883e+06	6.38749e+06	13
chr05	6.38749e+06	8.17914e+06	16
chr05	8.17914e+06	1.04733e+07	12
chr05	1.04733e+07	1.3411e+07	2
chr05	1.3411e+07	1.71727e+07	0
chr05	1.71727e+07	2.19896e+07	0
chr05	2.19896e+07	2.81575e+07	0
chr06	16915.1	21659.6	47977
chr06	21659.6	27735	0
chr06	27735	35514.5	13591
chr06	35514.5	45476.1	9532
chr06	45476.1	58231.8	6549
chr06	58231.8	74565.5	10570
chr06	74565.5	95480.6	7435
chr06	95480.6	122262	6925
chr06	122262	156556	4494
chr06	156556	200469	5529
chr06	200469	256699	3027
chr06	256699	328702	2989
chr06	328702	420900	2873
chr06	420900	538960	1400
chr06	538960	690135	757
chr06	690135	883713	689
chr06	883713	1.13159e+06	263
chr06	1.13159e+06	1.44899e+06	103
chr06	1.44899e+06	1.85542e+06	110
chr06	1.85542e+06	2.37586e+06	38
chr06	2.37586e+06	3.04227e+06	61
chr06	3.04227e+06	3.89561e+06	24
chr06	3.89561e+06	4.9883e+06	10
chr06	4.9883e+06	6.38749e+06	7
chr06	6.38749e+06	8.17914e+06	16
chr06	8.17914e+06	1.04733e+07	1
chr06	1.04733e+07	1.3411e+07	1
chr06	1.3411e+07	1.71727e+07	0
chr06	1.71727e+07	2.19896e+07	0
chr06	2.19896e+07	2.81575e+07	0
chr07	16915.1	21659.6	40870
chr07	21659.6	27735	0
chr07	27735	35514.5	11808
chr07	35514.5	45476.1	8759
chr07	45476.1	58231.8	6146
chr07	58231.8	74565.5	8348
chr07	74565.5	95480.6	4948
chr07	95480.6	122262	5094
chr07	122262	156556	2980
chr07	156556	200469	3186
chr07	200469	256699	1830
chr07	256699	328702	1666
chr07	328702	420900	1218
chr07	420900	538960	680
chr07	538960	690135	554
chr07	690135	883713	260
chr07	883713	1.13159e+06	301
chr07	1.13159e+06	1.44899e+06	147
chr07	1.44899e+06	1.85542e+06	105
chr07	1.85542e+06	2.37586e+06	72
chr07	2.37586e+06	3.04227e+06	125
chr07	3.04227e+06	3.89561e+06	83
chr07	3.89561e+06	4.9883e+06	78
chr07	4.9883e+06	6.38749e+06	33
chr07	6.38749e+06	8.17914e+06	27
chr07	8.17914e+06	1.04733e+07	6
chr07	1.04733e+07	1.3411e+07	12
chr07	1.3411e+07	1.71727e+07	9
chr07	1.71727e+07	2.19896e+07	6
chr07	2.19896e+07	2.81575e+07	0
chr08	16915.1	21659.6	47932
chr08	21659.6	27735	0
chr08	27735	35514.5	14754
chr08	35514.5	45476.1	11524
chr08	45476.1	58231.8	6573
chr08	58231.8	74565.5	8419
chr08	74565.5	95480.6	6268
chr08	95480.6	122262	5375
chr08	122262	156556	3780
chr08	156556	200469	3871
chr08	200469	256699	2539
chr08	256699	328702	2218
chr08	328702	420900	1784
chr08	420900	538960	1107
chr08	538960	690135	897
chr08	690135	883713	531
chr08	883713	1.13159e+06	300
chr08	1.13159e+06	1.44899e+06	279
chr08	1.44899e+06	1.85542e+06	148
chr08	1.85542e+06	2.37586e+06	84
chr08	2.37586e+06	3.04227e+06	53
chr08	3.04227e+06	3.89561e+06	34
chr08	3.89561e+06	4.9883e+06	30
chr08	4.9883e+06	6.38749e+06	5
chr08	6.38749e+06	8.17914e+06	12
chr08	8.17914e+06	1.04733e+07	8
chr08	1.04733e+07	1.3411e+07	2
chr08	1.3411e+07	1.71727e+07	0
chr08	1.71727e+07	2.19896e+07	0
chr08	2.19896e+07	2.81575e+07	0
chr09	16915.1	21659.6	54699
chr09	21659.6	27735	0
chr09	27735	35514.5	22091
chr09	35514.5	45476.1	16541
chr09	45476.1	58231.8	13547
chr09	58231.8	74565.5	16631
chr09	74565.5	95480.6	10932
chr09	95480.6	122262	9969
chr09	122262	156556	6917
chr09	156556	200469	6752
chr09	200469	256699	4189
chr09	256699	328702	2755
chr09	328702	420900	2107
chr09	420900	538960	1014
chr09	538960	690135	621
chr09	690135	883713	242
chr09	883713	1.13159e+06	189
chr09	1.13159e+06	1.44899e+06	109
chr09	1.44899e+06	1.85542e+06	74
chr09	1.85542e+06	2.37586e+06	47
chr09	2.37586e+06	3.04227e+06	33
chr09	3.04227e+06	3.89561e+06	20
chr09	3.89561e+06	4.9883e+06	19
chr09	4.9883e+06	6.38749e+06	10
chr09	6.38749e+06	8.17914e+06	5
chr09	8.17914e+06	1.04733e+07	2
chr09	1.04733e+07	1.3411e+07	4
chr09	1.3411e+07	1.71727e+07	3
chr09	1.71727e+07	2.19896e+07	0
chr09	2.19896e+07	2.81575e+07	0
chr10	16915.1	21659.6	44635
chr10	21659.6	27735	0
chr10	27735	35514.5	24030
chr10	35514.5	45476.1	20648
chr10	45476.1	58231.8	13604
chr10	58231.8	74565.5	18818
chr10	74565.5	95480.6	14576
chr10	95480.6	122262	14965
chr10	122262	156556	10009
chr10	156556	200469	11445
chr10	200469	256699	6660
chr10	256699	328702	6138
chr10	328702	420900	4203
chr10	420900	538960	2433
chr10	538960	690135	1829
chr10	690135	883713	1079
chr10	883713	1.13159e+06	760
chr10	1.13159e+06	1.44899e+06	319
chr10	1.44899e+06	1.85542e+06	199
chr10	1.85542e+06	2.37586e+06	95
chr10	2.37586e+06	3.04227e+06	85
chr10	3.04227e+06	3.89561e+06	47
chr10	3.89561e+06	4.9883e+06	49
chr10	4.9883e+06	6.38749e+06	30
chr10	6.38749e+06	8.17914e+06	1
chr10	8.17914e+06	1.04733e+07	5
chr10	1.04733e+07	1.3411e+07	0
chr10	1.3411e+07	1.71727e+07	0
chr10	1.71727e+07	2.19896e+07	1
chr10	2.19896e+07	2.81575e+07	0
chr11	16915.1	21659.6	40628
chr11	21659.6	27735	0
chr11	27735	35514.5	17507
chr11	35514.5	45476.1	11564
chr11	45476.1	58231.8	8469
chr11	58231.8	74565.5	10581
chr11	74565.5	95480.6	5679
chr11	95480.6	122262	5550
chr11	122262	156556	4155
chr11	156556	200469	4152
chr11	200469	256699	2361
chr11	256699	328702	1836
chr11	328702	420900	1509
chr11	420900	538960	864
chr11	538960	690135	506
chr11	690135	883713	272
chr11	883713	1.13159e+06	153
chr11	1.13159e+06	1.44899e+06	89
chr11	1.44899e+06	1.85542e+06	44
chr11	1.85542e+06	2.37586e+06	40
chr11	2.37586e+06	3.04227e+06	9
chr11	3.04227e+06	3.89561e+06	14
chr11	3.89561e+06	4.9883e+06	11
chr11	4.9883e+06	6.38749e+06	1
chr11	6.38749e+06	8.17914e+06	0
chr11	8.17914e+06	1.04733e+07	0
chr11	1.04733e+07	1.3411e+07	0
chr11	1.3411e+07	1.71727e+07	0
chr11	1.71727e+07	2.19896e+07	0
chr11	2.19896e+07	2.81575e+07	0
chr12	16915.1	21659.6	42937
chr12	21659.6	27735	0
chr12	27735	35514.5	13053
chr12	35514.5	45476.1	9586
chr12	45476.1	58231.8	5777
chr12	58231.8	74565.5	8220
chr12	74565.5	95480.6	5272
chr12	95480.6	122262	5318
chr12	122262	156556	3994
chr12	156556	200469	3965
chr12	200469	256699	2914
chr12	256699	328702	2433
chr12	328702	420900	1482
chr12	420900	538960	1118
chr12	538960	690135	926
chr12	690135	883713	558
chr12	883713	1.13159e+06	370
chr12	1.13159e+06	1.44899e+06	253
chr12	1.44899e+06	1.85542e+06	147
chr12	1.85542e+06	2.37586e+06	168
chr12	2.37586e+06	3.04227e+06	138
chr12	3.04227e+06	3.89561e+06	64
chr12	3.89561e+06	4.9883e+06	89
chr12	4.9883e+06	6.38749e+06	55
chr12	6.38749e+06	8.17914e+06	60
chr12	8.17914e+06	1.04733e+07	29
chr12	1.04733e+07	1.3411e+07	9
chr12	1.3411e+07	1.71727e+07	9
chr12	1.71727e+07	2.19896e+07	16
chr12	2.19896e+07	2.81575e+07	4

## Sheet: Extended_Figure_5b
chr	MaxBlockSizeFrom	MaxBlockSizeTo	count
chr01	4.87904	4.96389	0
chr01	4.96389	5.04874	0
chr01	5.04874	5.13359	0
chr01	5.13359	5.21845	0
chr01	5.21845	5.3033	2
chr01	5.3033	5.38815	15
chr01	5.38815	5.473	26
chr01	5.473	5.55786	36
chr01	5.55786	5.64271	44
chr01	5.64271	5.72756	78
chr01	5.72756	5.81242	65
chr01	5.81242	5.89727	44
chr01	5.89727	5.98212	51
chr01	5.98212	6.06697	80
chr01	6.06697	6.15183	55
chr01	6.15183	6.23668	105
chr01	6.23668	6.32153	68
chr01	6.32153	6.40639	49
chr01	6.40639	6.49124	16
chr01	6.49124	6.57609	12
chr01	6.57609	6.66094	9
chr01	6.66094	6.7458	24
chr01	6.7458	6.83065	1
chr01	6.83065	6.9155	0
chr01	6.9155	7.00035	0
chr01	7.00035	7.08521	0
chr01	7.08521	7.17006	0
chr01	7.17006	7.25491	0
chr01	7.25491	7.33977	0
chr01	7.33977	7.42462	0
chr02	4.87904	4.96389	0
chr02	4.96389	5.04874	0
chr02	5.04874	5.13359	3
chr02	5.13359	5.21845	5
chr02	5.21845	5.3033	16
chr02	5.3033	5.38815	25
chr02	5.38815	5.473	57
chr02	5.473	5.55786	94
chr02	5.55786	5.64271	80
chr02	5.64271	5.72756	90
chr02	5.72756	5.81242	111
chr02	5.81242	5.89727	102
chr02	5.89727	5.98212	74
chr02	5.98212	6.06697	27
chr02	6.06697	6.15183	48
chr02	6.15183	6.23668	14
chr02	6.23668	6.32153	19
chr02	6.32153	6.40639	2
chr02	6.40639	6.49124	8
chr02	6.49124	6.57609	2
chr02	6.57609	6.66094	0
chr02	6.66094	6.7458	3
chr02	6.7458	6.83065	0
chr02	6.83065	6.9155	0
chr02	6.9155	7.00035	0
chr02	7.00035	7.08521	0
chr02	7.08521	7.17006	0
chr02	7.17006	7.25491	0
chr02	7.25491	7.33977	0
chr02	7.33977	7.42462	0
chr03	4.87904	4.96389	0
chr03	4.96389	5.04874	0
chr03	5.04874	5.13359	0
chr03	5.13359	5.21845	0
chr03	5.21845	5.3033	2
chr03	5.3033	5.38815	7
chr03	5.38815	5.473	21
chr03	5.473	5.55786	45
chr03	5.55786	5.64271	78
chr03	5.64271	5.72756	83
chr03	5.72756	5.81242	120
chr03	5.81242	5.89727	66
chr03	5.89727	5.98212	79
chr03	5.98212	6.06697	85
chr03	6.06697	6.15183	77
chr03	6.15183	6.23668	52
chr03	6.23668	6.32153	30
chr03	6.32153	6.40639	14
chr03	6.40639	6.49124	13
chr03	6.49124	6.57609	3
chr03	6.57609	6.66094	2
chr03	6.66094	6.7458	2
chr03	6.7458	6.83065	0
chr03	6.83065	6.9155	1
chr03	6.9155	7.00035	0
chr03	7.00035	7.08521	0
chr03	7.08521	7.17006	0
chr03	7.17006	7.25491	0
chr03	7.25491	7.33977	0
chr03	7.33977	7.42462	0
chr04	4.87904	4.96389	0
chr04	4.96389	5.04874	0
chr04	5.04874	5.13359	0
chr04	5.13359	5.21845	1
chr04	5.21845	5.3033	4
chr04	5.3033	5.38815	15
chr04	5.38815	5.473	52
chr04	5.473	5.55786	67
chr04	5.55786	5.64271	72
chr04	5.64271	5.72756	105
chr04	5.72756	5.81242	111
chr04	5.81242	5.89727	83
chr04	5.89727	5.98212	58
chr04	5.98212	6.06697	54
chr04	6.06697	6.15183	42
chr04	6.15183	6.23668	30
chr04	6.23668	6.32153	24
chr04	6.32153	6.40639	18
chr04	6.40639	6.49124	9
chr04	6.49124	6.57609	12
chr04	6.57609	6.66094	13
chr04	6.66094	6.7458	7
chr04	6.7458	6.83065	0
chr04	6.83065	6.9155	2
chr04	6.9155	7.00035	0
chr04	7.00035	7.08521	0
chr04	7.08521	7.17006	1
chr04	7.17006	7.25491	0
chr04	7.25491	7.33977	0
chr04	7.33977	7.42462	0
chr05	4.87904	4.96389	0
chr05	4.96389	5.04874	0
chr05	5.04874	5.13359	0
chr05	5.13359	5.21845	0
chr05	5.21845	5.3033	8
chr05	5.3033	5.38815	3
chr05	5.38815	5.473	7
chr05	5.473	5.55786	78
chr05	5.55786	5.64271	66
chr05	5.64271	5.72756	54
chr05	5.72756	5.81242	73
chr05	5.81242	5.89727	88
chr05	5.89727	5.98212	43
chr05	5.98212	6.06697	74
chr05	6.06697	6.15183	65
chr05	6.15183	6.23668	41
chr05	6.23668	6.32153	77
chr05	6.32153	6.40639	12
chr05	6.40639	6.49124	12
chr05	6.49124	6.57609	21
chr05	6.57609	6.66094	14
chr05	6.66094	6.7458	9
chr05	6.7458	6.83065	9
chr05	6.83065	6.9155	12
chr05	6.9155	7.00035	12
chr05	7.00035	7.08521	1
chr05	7.08521	7.17006	1
chr05	7.17006	7.25491	0
chr05	7.25491	7.33977	0
chr05	7.33977	7.42462	0
chr06	4.87904	4.96389	0
chr06	4.96389	5.04874	0
chr06	5.04874	5.13359	0
chr06	5.13359	5.21845	0
chr06	5.21845	5.3033	0
chr06	5.3033	5.38815	1
chr06	5.38815	5.473	3
chr06	5.473	5.55786	18
chr06	5.55786	5.64271	170
chr06	5.64271	5.72756	134
chr06	5.72756	5.81242	79
chr06	5.81242	5.89727	79
chr06	5.89727	5.98212	101
chr06	5.98212	6.06697	53
chr06	6.06697	6.15183	18
chr06	6.15183	6.23668	29
chr06	6.23668	6.32153	10
chr06	6.32153	6.40639	17
chr06	6.40639	6.49124	13
chr06	6.49124	6.57609	17
chr06	6.57609	6.66094	10
chr06	6.66094	6.7458	9
chr06	6.7458	6.83065	2
chr06	6.83065	6.9155	15
chr06	6.9155	7.00035	1
chr06	7.00035	7.08521	1
chr06	7.08521	7.17006	0
chr06	7.17006	7.25491	0
chr06	7.25491	7.33977	0
chr06	7.33977	7.42462	0
chr07	4.87904	4.96389	0
chr07	4.96389	5.04874	0
chr07	5.04874	5.13359	4
chr07	5.13359	5.21845	16
chr07	5.21845	5.3033	42
chr07	5.3033	5.38815	34
chr07	5.38815	5.473	53
chr07	5.473	5.55786	62
chr07	5.55786	5.64271	91
chr07	5.64271	5.72756	85
chr07	5.72756	5.81242	66
chr07	5.81242	5.89727	56
chr07	5.89727	5.98212	38
chr07	5.98212	6.06697	26
chr07	6.06697	6.15183	24
chr07	6.15183	6.23668	23
chr07	6.23668	6.32153	3
chr07	6.32153	6.40639	7
chr07	6.40639	6.49124	45
chr07	6.49124	6.57609	5
chr07	6.57609	6.66094	8
chr07	6.66094	6.7458	27
chr07	6.7458	6.83065	12
chr07	6.83065	6.9155	21
chr07	6.9155	7.00035	5
chr07	7.00035	7.08521	5
chr07	7.08521	7.17006	12
chr07	7.17006	7.25491	6
chr07	7.25491	7.33977	4
chr07	7.33977	7.42462	0
chr08	4.87904	4.96389	0
chr08	4.96389	5.04874	0
chr08	5.04874	5.13359	0
chr08	5.13359	5.21845	2
chr08	5.21845	5.3033	4
chr08	5.3033	5.38815	14
chr08	5.38815	5.473	51
chr08	5.473	5.55786	74
chr08	5.55786	5.64271	74
chr08	5.64271	5.72756	62
chr08	5.72756	5.81242	98
chr08	5.81242	5.89727	108
chr08	5.89727	5.98212	71
chr08	5.98212	6.06697	23
chr08	6.06697	6.15183	32
chr08	6.15183	6.23668	21
chr08	6.23668	6.32153	32
chr08	6.32153	6.40639	23
chr08	6.40639	6.49124	23
chr08	6.49124	6.57609	7
chr08	6.57609	6.66094	19
chr08	6.66094	6.7458	18
chr08	6.7458	6.83065	4
chr08	6.83065	6.9155	12
chr08	6.9155	7.00035	5
chr08	7.00035	7.08521	3
chr08	7.08521	7.17006	0
chr08	7.17006	7.25491	0
chr08	7.25491	7.33977	0
chr08	7.33977	7.42462	0
chr09	4.87904	4.96389	0
chr09	4.96389	5.04874	0
chr09	5.04874	5.13359	1
chr09	5.13359	5.21845	5
chr09	5.21845	5.3033	7
chr09	5.3033	5.38815	33
chr09	5.38815	5.473	40
chr09	5.473	5.55786	65
chr09	5.55786	5.64271	95
chr09	5.64271	5.72756	136
chr09	5.72756	5.81242	101
chr09	5.81242	5.89727	86
chr09	5.89727	5.98212	48
chr09	5.98212	6.06697	35
chr09	6.06697	6.15183	39
chr09	6.15183	6.23668	27
chr09	6.23668	6.32153	11
chr09	6.32153	6.40639	5
chr09	6.40639	6.49124	13
chr09	6.49124	6.57609	5
chr09	6.57609	6.66094	9
chr09	6.66094	6.7458	6
chr09	6.7458	6.83065	3
chr09	6.83065	6.9155	3
chr09	6.9155	7.00035	0
chr09	7.00035	7.08521	3
chr09	7.08521	7.17006	1
chr09	7.17006	7.25491	3
chr09	7.25491	7.33977	0
chr09	7.33977	7.42462	0
chr10	4.87904	4.96389	0
chr10	4.96389	5.04874	0
chr10	5.04874	5.13359	0
chr10	5.13359	5.21845	0
chr10	5.21845	5.3033	0
chr10	5.3033	5.38815	0
chr10	5.38815	5.473	3
chr10	5.473	5.55786	10
chr10	5.55786	5.64271	32
chr10	5.64271	5.72756	62
chr10	5.72756	5.81242	56
chr10	5.81242	5.89727	57
chr10	5.89727	5.98212	106
chr10	5.98212	6.06697	86
chr10	6.06697	6.15183	91
chr10	6.15183	6.23668	53
chr10	6.23668	6.32153	37
chr10	6.32153	6.40639	39
chr10	6.40639	6.49124	50
chr10	6.49124	6.57609	23
chr10	6.57609	6.66094	28
chr10	6.66094	6.7458	28
chr10	6.7458	6.83065	15
chr10	6.83065	6.9155	0
chr10	6.9155	7.00035	3
chr10	7.00035	7.08521	0
chr10	7.08521	7.17006	0
chr10	7.17006	7.25491	0
chr10	7.25491	7.33977	1
chr10	7.33977	7.42462	0
chr11	4.87904	4.96389	0
chr11	4.96389	5.04874	0
chr11	5.04874	5.13359	0
chr11	5.13359	5.21845	28
chr11	5.21845	5.3033	39
chr11	5.3033	5.38815	53
chr11	5.38815	5.473	75
chr11	5.473	5.55786	46
chr11	5.55786	5.64271	56
chr11	5.64271	5.72756	120
chr11	5.72756	5.81242	85
chr11	5.81242	5.89727	72
chr11	5.89727	5.98212	45
chr11	5.98212	6.06697	54
chr11	6.06697	6.15183	41
chr11	6.15183	6.23668	10
chr11	6.23668	6.32153	15
chr11	6.32153	6.40639	17
chr11	6.40639	6.49124	2
chr11	6.49124	6.57609	7
chr11	6.57609	6.66094	11
chr11	6.66094	6.7458	3
chr11	6.7458	6.83065	1
chr11	6.83065	6.9155	0
chr11	6.9155	7.00035	0
chr11	7.00035	7.08521	0
chr11	7.08521	7.17006	0
chr11	7.17006	7.25491	0
chr11	7.25491	7.33977	0
chr11	7.33977	7.42462	0
chr12	4.87904	4.96389	1
chr12	4.96389	5.04874	1
chr12	5.04874	5.13359	0
chr12	5.13359	5.21845	4
chr12	5.21845	5.3033	5
chr12	5.3033	5.38815	11
chr12	5.38815	5.473	33
chr12	5.473	5.55786	50
chr12	5.55786	5.64271	24
chr12	5.64271	5.72756	59
chr12	5.72756	5.81242	44
chr12	5.81242	5.89727	37
chr12	5.89727	5.98212	58
chr12	5.98212	6.06697	60
chr12	6.06697	6.15183	42
chr12	6.15183	6.23668	28
chr12	6.23668	6.32153	30
chr12	6.32153	6.40639	136
chr12	6.40639	6.49124	8
chr12	6.49124	6.57609	6
chr12	6.57609	6.66094	30
chr12	6.66094	6.7458	2
chr12	6.7458	6.83065	15
chr12	6.83065	6.9155	30
chr12	6.9155	7.00035	14
chr12	7.00035	7.08521	23
chr12	7.08521	7.17006	7
chr12	7.17006	7.25491	6
chr12	7.25491	7.33977	12
chr12	7.33977	7.42462	4

## Sheet: Extended_Figure_5c
chr	TotalSharedFractionFrom	TotalSharedFractionTo	count
chr01	0.0158985	0.0476955	2
chr01	0.0476955	0.0794926	46
chr01	0.0794926	0.11129	155
chr01	0.11129	0.143087	144
chr01	0.143087	0.174884	113
chr01	0.174884	0.206681	95
chr01	0.206681	0.238478	73
chr01	0.238478	0.270275	32
chr01	0.270275	0.302072	19
chr01	0.302072	0.333869	9
chr01	0.333869	0.365666	14
chr01	0.365666	0.397463	7
chr01	0.397463	0.42926	9
chr01	0.42926	0.461057	7
chr01	0.461057	0.492854	7
chr01	0.492854	0.524651	11
chr01	0.524651	0.556448	11
chr01	0.556448	0.588245	8
chr01	0.588245	0.620042	2
chr01	0.620042	0.651839	5
chr01	0.651839	0.683636	6
chr01	0.683636	0.715433	3
chr01	0.715433	0.74723	0
chr01	0.74723	0.779027	1
chr01	0.779027	0.810824	0
chr01	0.810824	0.842621	1
chr01	0.842621	0.874418	0
chr01	0.874418	0.906215	0
chr01	0.906215	0.938012	0
chr01	0.938012	0.969809	0
chr02	0.0158985	0.0476955	22
chr02	0.0476955	0.0794926	86
chr02	0.0794926	0.11129	143
chr02	0.11129	0.143087	111
chr02	0.143087	0.174884	96
chr02	0.174884	0.206681	84
chr02	0.206681	0.238478	58
chr02	0.238478	0.270275	37
chr02	0.270275	0.302072	29
chr02	0.302072	0.333869	31
chr02	0.333869	0.365666	25
chr02	0.365666	0.397463	13
chr02	0.397463	0.42926	17
chr02	0.42926	0.461057	6
chr02	0.461057	0.492854	4
chr02	0.492854	0.524651	6
chr02	0.524651	0.556448	4
chr02	0.556448	0.588245	2
chr02	0.588245	0.620042	2
chr02	0.620042	0.651839	1
chr02	0.651839	0.683636	0
chr02	0.683636	0.715433	2
chr02	0.715433	0.74723	0
chr02	0.74723	0.779027	0
chr02	0.779027	0.810824	1
chr02	0.810824	0.842621	0
chr02	0.842621	0.874418	0
chr02	0.874418	0.906215	0
chr02	0.906215	0.938012	0
chr02	0.938012	0.969809	0
chr03	0.0158985	0.0476955	0
chr03	0.0476955	0.0794926	5
chr03	0.0794926	0.11129	23
chr03	0.11129	0.143087	67
chr03	0.143087	0.174884	102
chr03	0.174884	0.206681	106
chr03	0.206681	0.238478	111
chr03	0.238478	0.270275	93
chr03	0.270275	0.302072	69
chr03	0.302072	0.333869	55
chr03	0.333869	0.365666	55
chr03	0.365666	0.397463	25
chr03	0.397463	0.42926	13
chr03	0.42926	0.461057	19
chr03	0.461057	0.492854	12
chr03	0.492854	0.524651	7
chr03	0.524651	0.556448	6
chr03	0.556448	0.588245	4
chr03	0.588245	0.620042	3
chr03	0.620042	0.651839	3
chr03	0.651839	0.683636	2
chr03	0.683636	0.715433	0
chr03	0.715433	0.74723	0
chr03	0.74723	0.779027	0
chr03	0.779027	0.810824	0
chr03	0.810824	0.842621	0
chr03	0.842621	0.874418	0
chr03	0.874418	0.906215	0
chr03	0.906215	0.938012	0
chr03	0.938012	0.969809	0
chr04	0.0158985	0.0476955	2
chr04	0.0476955	0.0794926	122
chr04	0.0794926	0.11129	168
chr04	0.11129	0.143087	133
chr04	0.143087	0.174884	84
chr04	0.174884	0.206681	68
chr04	0.206681	0.238478	23
chr04	0.238478	0.270275	19
chr04	0.270275	0.302072	14
chr04	0.302072	0.333869	20
chr04	0.333869	0.365666	21
chr04	0.365666	0.397463	15
chr04	0.397463	0.42926	19
chr04	0.42926	0.461057	12
chr04	0.461057	0.492854	18
chr04	0.492854	0.524651	10
chr04	0.524651	0.556448	8
chr04	0.556448	0.588245	8
chr04	0.588245	0.620042	5
chr04	0.620042	0.651839	3
chr04	0.651839	0.683636	5
chr04	0.683636	0.715433	0
chr04	0.715433	0.74723	0
chr04	0.74723	0.779027	1
chr04	0.779027	0.810824	2
chr04	0.810824	0.842621	0
chr04	0.842621	0.874418	0
chr04	0.874418	0.906215	0
chr04	0.906215	0.938012	0
chr04	0.938012	0.969809	0
chr05	0.0158985	0.0476955	19
chr05	0.0476955	0.0794926	80
chr05	0.0794926	0.11129	123
chr05	0.11129	0.143087	107
chr05	0.143087	0.174884	90
chr05	0.174884	0.206681	105
chr05	0.206681	0.238478	58
chr05	0.238478	0.270275	19
chr05	0.270275	0.302072	14
chr05	0.302072	0.333869	14
chr05	0.333869	0.365666	8
chr05	0.365666	0.397463	3
chr05	0.397463	0.42926	8
chr05	0.42926	0.461057	7
chr05	0.461057	0.492854	7
chr05	0.492854	0.524651	7
chr05	0.524651	0.556448	11
chr05	0.556448	0.588245	17
chr05	0.588245	0.620042	16
chr05	0.620042	0.651839	23
chr05	0.651839	0.683636	12
chr05	0.683636	0.715433	12
chr05	0.715433	0.74723	5
chr05	0.74723	0.779027	5
chr05	0.779027	0.810824	2
chr05	0.810824	0.842621	5
chr05	0.842621	0.874418	2
chr05	0.874418	0.906215	0
chr05	0.906215	0.938012	1
chr05	0.938012	0.969809	0
chr06	0.0158985	0.0476955	5
chr06	0.0476955	0.0794926	79
chr06	0.0794926	0.11129	144
chr06	0.11129	0.143087	125
chr06	0.143087	0.174884	80
chr06	0.174884	0.206681	67
chr06	0.206681	0.238478	40
chr06	0.238478	0.270275	36
chr06	0.270275	0.302072	25
chr06	0.302072	0.333869	21
chr06	0.333869	0.365666	22
chr06	0.365666	0.397463	25
chr06	0.397463	0.42926	16
chr06	0.42926	0.461057	16
chr06	0.461057	0.492854	14
chr06	0.492854	0.524651	15
chr06	0.524651	0.556448	13
chr06	0.556448	0.588245	14
chr06	0.588245	0.620042	10
chr06	0.620042	0.651839	2
chr06	0.651839	0.683636	6
chr06	0.683636	0.715433	1
chr06	0.715433	0.74723	3
chr06	0.74723	0.779027	1
chr06	0.779027	0.810824	0
chr06	0.810824	0.842621	0
chr06	0.842621	0.874418	0
chr06	0.874418	0.906215	0
chr06	0.906215	0.938012	0
chr06	0.938012	0.969809	0
chr07	0.0158985	0.0476955	116
chr07	0.0476955	0.0794926	175
chr07	0.0794926	0.11129	110
chr07	0.11129	0.143087	82
chr07	0.143087	0.174884	74
chr07	0.174884	0.206681	51
chr07	0.206681	0.238478	28
chr07	0.238478	0.270275	18
chr07	0.270275	0.302072	3
chr07	0.302072	0.333869	6
chr07	0.333869	0.365666	13
chr07	0.365666	0.397463	3
chr07	0.397463	0.42926	8
chr07	0.42926	0.461057	1
chr07	0.461057	0.492854	3
chr07	0.492854	0.524651	0
chr07	0.524651	0.556448	6
chr07	0.556448	0.588245	9
chr07	0.588245	0.620042	10
chr07	0.620042	0.651839	17
chr07	0.651839	0.683636	13
chr07	0.683636	0.715433	8
chr07	0.715433	0.74723	12
chr07	0.74723	0.779027	9
chr07	0.779027	0.810824	0
chr07	0.810824	0.842621	3
chr07	0.842621	0.874418	0
chr07	0.874418	0.906215	0
chr07	0.906215	0.938012	0
chr07	0.938012	0.969809	2
chr08	0.0158985	0.0476955	16
chr08	0.0476955	0.0794926	200
chr08	0.0794926	0.11129	159
chr08	0.11129	0.143087	96
chr08	0.143087	0.174884	58
chr08	0.174884	0.206681	33
chr08	0.206681	0.238478	20
chr08	0.238478	0.270275	25
chr08	0.270275	0.302072	38
chr08	0.302072	0.333869	12
chr08	0.333869	0.365666	9
chr08	0.365666	0.397463	3
chr08	0.397463	0.42926	5
chr08	0.42926	0.461057	7
chr08	0.461057	0.492854	12
chr08	0.492854	0.524651	13
chr08	0.524651	0.556448	16
chr08	0.556448	0.588245	11
chr08	0.588245	0.620042	8
chr08	0.620042	0.651839	8
chr08	0.651839	0.683636	8
chr08	0.683636	0.715433	4
chr08	0.715433	0.74723	6
chr08	0.74723	0.779027	5
chr08	0.779027	0.810824	1
chr08	0.810824	0.842621	5
chr08	0.842621	0.874418	1
chr08	0.874418	0.906215	1
chr08	0.906215	0.938012	0
chr08	0.938012	0.969809	0
chr09	0.0158985	0.0476955	39
chr09	0.0476955	0.0794926	94
chr09	0.0794926	0.11129	105
chr09	0.11129	0.143087	117
chr09	0.143087	0.174884	98
chr09	0.174884	0.206681	46
chr09	0.206681	0.238478	34
chr09	0.238478	0.270275	17
chr09	0.270275	0.302072	24
chr09	0.302072	0.333869	29
chr09	0.333869	0.365666	40
chr09	0.365666	0.397463	24
chr09	0.397463	0.42926	33
chr09	0.42926	0.461057	25
chr09	0.461057	0.492854	7
chr09	0.492854	0.524651	9
chr09	0.524651	0.556448	8
chr09	0.556448	0.588245	6
chr09	0.588245	0.620042	4
chr09	0.620042	0.651839	5
chr09	0.651839	0.683636	5
chr09	0.683636	0.715433	2
chr09	0.715433	0.74723	5
chr09	0.74723	0.779027	3
chr09	0.779027	0.810824	0
chr09	0.810824	0.842621	0
chr09	0.842621	0.874418	0
chr09	0.874418	0.906215	0
chr09	0.906215	0.938012	1
chr09	0.938012	0.969809	0
chr10	0.0158985	0.0476955	0
chr10	0.0476955	0.0794926	9
chr10	0.0794926	0.11129	13
chr10	0.11129	0.143087	14
chr10	0.143087	0.174884	24
chr10	0.174884	0.206681	16
chr10	0.206681	0.238478	20
chr10	0.238478	0.270275	34
chr10	0.270275	0.302072	45
chr10	0.302072	0.333869	70
chr10	0.333869	0.365666	82
chr10	0.365666	0.397463	64
chr10	0.397463	0.42926	64
chr10	0.42926	0.461057	54
chr10	0.461057	0.492854	55
chr10	0.492854	0.524651	59
chr10	0.524651	0.556448	45
chr10	0.556448	0.588245	30
chr10	0.588245	0.620042	22
chr10	0.620042	0.651839	24
chr10	0.651839	0.683636	20
chr10	0.683636	0.715433	6
chr10	0.715433	0.74723	6
chr10	0.74723	0.779027	2
chr10	0.779027	0.810824	0
chr10	0.810824	0.842621	2
chr10	0.842621	0.874418	0
chr10	0.874418	0.906215	0
chr10	0.906215	0.938012	0
chr10	0.938012	0.969809	0
chr11	0.0158985	0.0476955	7
chr11	0.0476955	0.0794926	98
chr11	0.0794926	0.11129	145
chr11	0.11129	0.143087	115
chr11	0.143087	0.174884	84
chr11	0.174884	0.206681	61
chr11	0.206681	0.238478	45
chr11	0.238478	0.270275	49
chr11	0.270275	0.302072	34
chr11	0.302072	0.333869	36
chr11	0.333869	0.365666	18
chr11	0.365666	0.397463	9
chr11	0.397463	0.42926	11
chr11	0.42926	0.461057	20
chr11	0.461057	0.492854	6
chr11	0.492854	0.524651	10
chr11	0.524651	0.556448	7
chr11	0.556448	0.588245	7
chr11	0.588245	0.620042	1
chr11	0.620042	0.651839	5
chr11	0.651839	0.683636	3
chr11	0.683636	0.715433	3
chr11	0.715433	0.74723	1
chr11	0.74723	0.779027	2
chr11	0.779027	0.810824	1
chr11	0.810824	0.842621	0
chr11	0.842621	0.874418	1
chr11	0.874418	0.906215	1
chr11	0.906215	0.938012	0
chr11	0.938012	0.969809	0
chr12	0.0158985	0.0476955	50
chr12	0.0476955	0.0794926	91
chr12	0.0794926	0.11129	92
chr12	0.11129	0.143087	74
chr12	0.143087	0.174884	74
chr12	0.174884	0.206681	77
chr12	0.206681	0.238478	70
chr12	0.238478	0.270275	40
chr12	0.270275	0.302072	32
chr12	0.302072	0.333869	23
chr12	0.333869	0.365666	12
chr12	0.365666	0.397463	11
chr12	0.397463	0.42926	11
chr12	0.42926	0.461057	9
chr12	0.461057	0.492854	12
chr12	0.492854	0.524651	6
chr12	0.524651	0.556448	3
chr12	0.556448	0.588245	11
chr12	0.588245	0.620042	8
chr12	0.620042	0.651839	22
chr12	0.651839	0.683636	17
chr12	0.683636	0.715433	6
chr12	0.715433	0.74723	11
chr12	0.74723	0.779027	11
chr12	0.779027	0.810824	5
chr12	0.810824	0.842621	1
chr12	0.842621	0.874418	0
chr12	0.874418	0.906215	1
chr12	0.906215	0.938012	0
chr12	0.938012	0.969809	0
