# Supplementary material for: The phased pan-genome of tetraploid European potato
Source: Nature. 2025 Apr 16;642(8067):389–97. doi: 10.1038/s41586-025-08843-0 (PMC12158759; doi:10.1038/s41586-025-08843-0)
Supplement: Supplementary file 16 — Source Data Extended Data Fig. 6 [file 41586_2025_8843_MOESM16_ESM.xlsx]

## Sheet: Extended_Figure_6a
haploid_genome_number	gene_family_count	class
1	379	Private
2	3587	Dispensable
3	2791	Dispensable
4	2226	Dispensable
5	1283	Dispensable
6	1168	Dispensable
7	1038	Dispensable
8	955	Dispensable
9	739	Dispensable
10	639	Dispensable
11	628	Dispensable
12	577	Dispensable
13	513	Dispensable
14	486	Dispensable
15	475	Dispensable
16	445	Dispensable
17	361	Dispensable
18	404	Dispensable
19	388	Dispensable
20	371	Dispensable
21	343	Dispensable
22	337	Dispensable
23	362	Dispensable
24	350	Dispensable
25	327	Dispensable
26	387	Dispensable
27	404	Dispensable
28	458	Dispensable
29	416	Dispensable
30	517	Dispensable
31	629	Dispensable
32	768	Dispensable
33	988	Dispensable
34	1340	Dispensable
35	1783	Dispensable
36	2359	Dispensable
37	2878	SoftCore
38	3767	SoftCore
39	4707	SoftCore
40	5602	Core

## Sheet: Extended_Figure_6b
class	A_hap1	A_hap2	A_hap3	A_hap4	B_hap1	B_hap2	B_hap3	B_hap4	C_hap1	C_hap2	C_hap3	C_hap4	D_hap1	D_hap2	D_hap3	D_hap4	E_hap1	E_hap2	E_hap3	E_hap4	F_hap1	F_hap2	F_hap3	F_hap4	G_hap1	G_hap2	G_hap3	G_hap4	H_hap1	H_hap2	H_hap3	H_hap4	I_hap1	I_hap2	I_hap3	I_hap4	J_hap1	J_hap2	J_hap3	J_hap4
private_count	10	10	11	16	5	10	16	3	21	5	10	8	10	81	6	5	12	4	47	14	18	12	11	10	17	24	61	28	12	7	16	15	18	13	5	56	69	10	25	12
dispensable_count	15594	15692	15764	15918	16393	16581	16066	16549	17562	17922	17734	17568	15046	15549	15023	15261	14239	14526	15305	14214	15920	16509	15601	15846	18880	19251	19778	19476	16337	15858	16219	16566	17426	17324	17538	17942	17699	16040	16701	16167
softcore_count	14362	14311	14512	14680	13932	14511	13871	14217	14604	14759	14754	14588	13963	14270	14068	14250	13697	13411	13847	13042	13995	14141	13961	13959	14718	15211	14974	15080	14469	13847	14096	14181	14586	14735	14541	14952	14403	14024	14374	14086
core_count	10517	10606	10746	10837	10265	10307	10210	10190	11064	11344	11427	11147	10762	10845	10675	10599	9548	9627	9576	9418	10046	10103	10102	9933	11468	11302	11488	11526	11083	10951	11226	11173	11124	11127	11152	11022	10548	10677	10728	10349
Note,
White Rose	A
Belle de Fontenay	B
Eigenheimer	C
Professor Wohltmann	D
Flourball	E
Ackersegen	F
Flava	G
Katahdin	H
Lumpers	I
Edzell Blue	J
Otava	O
Russet Burbank	R
